# Supplementary material for: Tumor cell-specific loss of GPX4 reprograms triacylglycerol metabolism to escape ferroptosis and impair antitumor immunity in non-small cell lung cancer
Source: Protein Cell. 2025 Nov 19;17(5):421–37. doi: 10.1093/procel/pwaf101 (PMC13161477; doi:10.1093/procel/pwaf101)
Supplement: pwaf101_Supplementary_Data [file pwaf101_supplementary_data.zip]

Archive with 7 entries (7 files):
- Table S4 Gene sets for GSEA analysis.xlsx
- Table S5 A list of primer sequence.xlsx
- Table S6 A list of antibodies and reagents.xlsx
- PAC-25311-ZB-Supplementary materials.pdf
- Table S1 (Oxi)-lipidomic profilings.xlsx
- Table S2 mRNA-Seq of KL and KLG4mm-derived cells.xlsx
- Table S3 CUT-Tag sequencing of tumor cells.xlsx
