# Supplementary material for: Tumor cell-specific loss of GPX4 reprograms triacylglycerol metabolism to escape ferroptosis and impair antitumor immunity in non-small cell lung cancer
Source: Protein Cell. 2025 Nov 19;17(5):421–37. doi: 10.1093/procel/pwaf101 (PMC13161477; doi:10.1093/procel/pwaf101)
Supplement: pwaf101_Supplementary_Data [file pwaf101_supplementary_data.zip › Table S1 (Oxi)-lipidomic profilings.xlsx]

## Sheet: Descroption
Table S1:Lipidomics and oxilipidomics pofiling of tumor cells and cultured supernatants
Sheet	Description
Table S1A	Oxilipidomics of CD45-CD31-EpCAM+ tumor cells from lung tumors of Ad-Cre treated Tam-induced KL and KLG4^m/m mice.Related to Fig 2 and Fig S4
Table S1B	Untargeted lipidomics of CD45-CD31-EpCAM+ tumor cells from lung tumors of Ad-Cre treated Tam-induced KL and KLG4^m/m.Related to Fig 2 and Fig S4
Table S1C	Statistic analysis of lipid species in CD45-CD31-EpCAM+ tumor cells between KL or KLG4^m/m mice with or without iDGAT1/2 treatment, iDGAT/2 treated KLG4^m/m versus iDGAT/2 treated KL. Related to Fig S7
Table S1D	Oxilipidomics of CD45-CD31-EpCAM+ tumor cells from lung tumors of Ad-Cre treated Tam-induced KL and KLG4^m/m mice with or without iDGAT1/2 treatment.Related to Fig S7
Table S1E	Untargeted lipidomics of supernatants from KL/KLG4^m/m derived CD45-CD31-EpCAM+ tumor cells that were cultured in vitro for 12 hours.Related to Fig 4
Table S1F	Oxilipidomics of supernatants from KL/KLG4^m/m derived CD45-CD31-EpCAM+ tumor cells that were cultured in vitro for 12 hours.Related to Fig 4
Table S1G	Untargeted lipidomics of supernatants from KL/KLG4^OE/+ derived CD45-CD31-EpCAM+ tumor cells that were cultured in vitro for 12 hours.Related to Fig 7
Table S1H	Oxilipidomics of supernatants from KL/KLG4^OE/+ derived CD45-CD31-EpCAM+ tumor cells that were cultured in vitro for 12 hours.Related to Fig 7

## Sheet: Table S1A
Relative content	KL_1	KL_2	KL_3	KLG4_1	KLG4_2	KLG4_3
TAG(C18:1/C18:2+OO/C18:1)-NH4	0.105667	0.123391	0.14691	0.118642	0.108431	0.125894
TAG(C18:1/C18:2+OO/C18:1)-C18:2+OO	0.00670333	0.0103618	0.01633	0.0222441	0.0304189	0.0247511
TAG(C18:1/C18:2+OO/C18:1)-C18:1	0.00289999	0.00351393	0.00507795	0.00623001	0.00664595	0.00945126
TAG(C18:2/C18:2+3O/C16:0)-C16:0	0.0705045	0.043413	0.13077	0.0981824	0.129017	0.150397
TAG(C18:2/C18:2+3O/C16:0)-C18:2	0.0386771	0.033727	0.0845199	0.0682023	0.086228	0.0977086
TAG(C18:2/C18:2+3O/C16:0)-C18:2+3O	0.206593	0.153477	0.384457	0.392715	0.46042	0.532997
TAG(C18:1/C18:2+O/C18:1)-NH4	0.0615212	0.0732879	0.120424	0.197486	0.179123	0.201282
TAG(C18:1/C18:2+O/C18:1)-C18:2+O	0.00455047	0.00562345	0.0103021	0.0103089	0.0115638	0.0126401
TAG(C18:1/C18:2+O/C18:1)-C18:1	0.00259344	0.00332719	0.00547659	0.00696131	0.0071863	0.00871188
TAG(C16:0/C18:2+OO/C18:1)-NH4	0.127191	0.144616	0.171877	0.135129	0.13125	0.141817
TAG(C16:0/C18:2+OO/C18:1)-C16:0	0.00893761	0.0144843	0.0258466	0.0345205	0.0335577	0.0365298
TAG(C16:0/C18:2+OO/C18:1)-C18:1	0.0236643	0.0386479	0.0643013	0.0849117	0.0863554	0.0840149
TAG(C16:0/C18:2+OO/C18:1)-C18:2+OO	0.00521444	0.00475238	0.00926132	0.00893963	0.011741	0.0111549
TAG(C18:1/C18:2/C18:1)-NH4	0.122873	0.183911	0.168149	0.16191	0.163921	0.188956
TAG(C18:1/C18:2/C18:1)-C18:1	0.35107	0.507191	0.593429	0.625123	0.693786	0.711631
TAG(C18:1/C18:2/C18:1)-C18:2	0.434438	0.638744	0.726818	0.763851	0.843941	0.842888
TG 12:0_20:3_20:4(+2O)	0.29141	0.409178	0.484408	0.420111	0.491306	0.544248
TAG(C16:0/C18:2+OO/C18:1)-NH4	0.0799004	0.0916857	0.140797	0.160191	0.149803	0.183249
TAG(C16:0/C18:2+OO/C18:1)-C16:0	0.00536344	0.00802003	0.011943	0.0145023	0.0141559	0.0158916
TAG(C16:0/C18:2+OO/C18:1)-C18:1	0.0122894	0.0193364	0.0235034	0.0289102	0.0291095	0.0298334
TAG(C16:0/C18:2+OO/C18:1)-C18:2+O	0.00381115	0.00733536	0.00914952	0.00901944	0.00981881	0.01195
TAG(C16:0/C18:1/C18:1)-C16:0	1.03145	1.61218	1.92623	1.86353	1.96884	2.13478
TAG(C16:0/C18:1/C18:1)-C18:1	0.991368	1.62018	1.76963	1.77558	1.8667	2.04762
TAG(C16:0/C18:2/C18:1)-NH4	0.0632708	0.105378	0.115717	0.10289	0.100766	0.115625
TAG(C16:0/C18:2/C18:1)-C16:0	1.35184	2.09454	2.16159	2.0771	2.31049	2.49624
TAG(C16:0/C18:2/C18:1)-C16:0	1.05072	1.54665	1.65527	1.6181	1.74993	1.89064
TAG(C16:0/C18:2/C18:1)-C18:2	1.12324	1.83154	1.86345	1.7635	1.95846	2.1266
TAG(C16:0/C18:2/C18:1)-C18:2	0.850529	1.23474	1.38806	1.35947	1.44386	1.55369
TAG(C16:0/C18:2/C18:1)-C18:1	1.38174	2.21105	2.18913	2.15857	2.35207	2.53498
TAG(C16:0/C18:2/C18:1)-C18:1	0.900737	1.36368	1.44951	1.48253	1.55735	1.72492
TAG(C18:2/C18:2/C16:0)-C16:0	0.164345	0.0872839	0.285268	0.184684	0.231717	0.251776
TAG(C18:2/C18:2/C16:0)-C18:2	0.17258	0.0901725	0.308768	0.24588	0.302136	0.349059
TAG(C16:0/C19-ONA/C18:1)-C9-ONA	0.00228892	0.00225083	0.00448272	0.00518507	0.00389049	0.00540643
TAG(C16:0/C19-ONA/C18:1)-C16:0	0.0128286	0.0207913	0.0326988	0.0359135	0.0450084	0.0535408
TAG(C16:0/C19-ONA/C18:1)-C18:1	0.00215815	0.00773673	0.00744296	0.00953131	0.00950448	0.00920508
OXTAG(C16:0/C9oxo:0/C18:1)-C9oxo:0	0.000691122	0.000662641	0.00206933	0.00168703	0.0016763	0.00262466
OXTAG(C16:1/C9oxo:0/C18:0)-C16:1	0.0134732	0.0181582	0.0350363	0.0330625	0.0475723	0.0453358
OXTAG(C16:0/C9oxo:0/C18:1)-C16:0	0.0065474	0.0080621	0.014889	0.0159189	0.0180129	0.0240441
OXTAG(C16:0/C9oxo:0/C18:1)-C18:1	0.00274901	0.00101863	0.00375612	0.00272459	0.00560127	0.00430904
OXTAG(C16:1/C9oxo:0/C18:0)-C18:0	0.000789479	0.00116988	0.00111471	0.000913278	0.000558485	0.0022816
OXTAG(C18:1/C7oxo:0/C18:1)-C7oxo:0	0.000421171	0.000199359	0.000762506	0.00081222	0.00103824	0.00196101
OXTAG(C16:1/C9oxo:0/C18:1)-C9oxo:0	0.000799234	0.000715408	0.00211033	0.00218145	0.00286708	0.00352372
OXTAG(C16:1/C9oxo:0/C18:1)-C16:1	0.00212558	0.0028231	0.0032237	0.00365376	0.00590904	0.00685814
OXTAG(C16:1/C9oxo:0/C18:1)-C18:1	0.000451051	0.00133765	0.00118337	0.00190004	0.00164421	0.00249826
OXTAG(C14:0/C9oxo:0/C18:0)-C14:0	0.0111351	0.00718575	0.0186804	0.0139817	0.0197804	0.0211511
OXTAG(C16:0/C9oxo:0/C16:0)-C16:0	0.00352321	0.00498871	0.00764591	0.00679064	0.00878206	0.0100577
OXTAG(C14:0/C9oxo:0/C18:0)-C18:0	-4.70303e-05	0.000153717	-6.3982e-05	0.000480752	0.000450472	-7.82476e-05
OXTAG(C12:0/C9oxo:0/C18:0)-C9oxo:0	0.000195582	0.00017414	0.000234581	0.000565266	0.000450535	0.000934879
OXTAG(C12:0/C9oxo:0/C18:0)-C12:0	0.00015738	0.000545776	0.000721558	0.000965481	0.000471701	0.000443624
OXTAG(C16:0/C9oxo:0/C14:0)-C14:0	0.000450096	0.000352465	0.00150257	0.000810576	0.00178133	0.00131063
OXTAG(C16:0/C9oxo:0/C14:0)-C16:0	0.00111946	0.00134715	0.00217622	0.00268719	0.0055849	0.00452084
CE20:4-2	0.00526328	0.00731391	0.0073642	0.00243104	0.0048378	0.0018969
CE18:2-1	0.0219659	0.0304509	0.0178077	0.0117071	0.0150221	0.0195529
CE18:2-2	0.000686944	0.00137506	0.00160777	0.00206247	0.00228115	0.00139062
HODE-L3OCL-1-2	0.000437326	0	2.30955e-05	0.000316821	0.000371296	0.000213046
HODE-L4CL-1-2	0	0	6.7582e-05	1.4269e-05	8.66402e-06	5.19017e-05
L3OCL-2-1	0.00433235	0.0115301	0.0091319	0.0117765	0.0114868	0.0117005
L3OCL-2-2	0.00167639	0.000982522	0.001191	0.000684731	0.00113448	0.00104739
L4CL-2	0.00118844	0.00261251	0.00470484	0.00239239	0.00273201	0.00322112
EAA-L3OCL-2	8.29399e-05	0.000466677	0.000204445	2.4795e-05	0.000604621	0.00026792
EAA-L4CL-2-1	0.00081003	0.000975151	0.000474504	0.000688172	0.000506167	0.00039507
EAA-L4CL-2-2	0	0.000190573	0.000713444	0.000259797	0.000359726	0.000258428
PC18:0/22:4-OOH-S	0.00238654	0.00224494	0.00647081	0.00723536	0.00639588	0.00738694
PC18:0/22:4-OH-S	0.00431083	0.00854735	0.00702738	0.00478549	0.00738162	0.00651435
PC(22:4/18:2(9OH[S]))	7.05004e-05	0.000196041	0.000319368	0.00014658	0.000156485	0.000196499
PC18:0/20:4-OOH-S	0.00643756	0.00826046	0.0136996	0.012379	0.0161785	0.0195521
PC18:0/22:4-S	0.0239883	0.0341185	0.0451055	0.0247901	0.0398827	0.0377209
PC18:0/22:4	0.0115435	0.0136	0.0182362	0.0131084	0.0164217	0.0150101
PC(18:0/20:4(O))	0.00066482	0.000731708	0.000359928	0.00036875	0.000426465	0.000291268
PC18:0/20:4	0.22502	0.321501	0.281833	0.191527	0.235315	0.249555
PC18:0/20:4	0.0234935	0.042643	0.036107	0.0133692	0.0286356	0.0325302
PC(18:0/18:2(9OH[S]))	0.000624675	0.000504154	0.000544152	0.00104864	0.000990523	0.00134006
PE18:0/22:4-OOH	0.000980109	0.00046742	0.00165603	0.00342325	0.00129316	0.00154049
PE(18:1a_22:4(O))	0	0.000671808	0.000106992	0.000368225	0.00050814	0.000291638
PE(22:4/18:2(9OH[S]))	0.00127115	0.00304249	0.00139536	0.00132825	0.00103042	0.00086071
PE18:0/20:4-OOH	0.00419925	0.00555773	0.00368162	0.00617527	0.00308892	0.00268332
PE18:0/22:4	0.516142	0.825773	0.521178	0.507834	0.472376	0.396621
PE(18:0a_HETE)	0.000266384	0.00113993	0.00100497	0.000925475	0.000392798	0.000811057
PE18:0/20:4-OH	0.000764977	0.00135142	0.000869928	0.000401998	0.000954929	0.000634171
PE(16p_22:5(2O))	0.00761296	0.0168713	0.00811999	0.0127451	0.0105688	0.00958749
PE18:0/20:4	1.31762	1.9711	1.14633	1.31083	1.17963	0.988225
PE18:1/20:4	0.0656833	0.111811	0.0817678	0.0668503	0.0822676	0.0722084
PE18:2/20:4	0.0193937	0.035118	0.0352163	0.0298385	0.0382565	0.0256095
PE(16:0p_HETE)	0.000970153	0.0015765	0.00108352	0.00189742	0.00165621	0.00150778
PE(16:0p_20:5(O))-1	0.00189136	0.00124526	0.000616313	0.00020033	0.000844563	0.000389107
PE(16:0p_20:5(O))-2	0.00126381	0.00202127	0.00150308	0.000817106	0.000752034	0.000580055
HODE-L4CL-2-1	0	0	0	2.93592e-05	0	4.88212e-05
L3OCL-1	0.00354598	0.0062985	0.00522231	0.00611981	0.00611433	0.00447982
L3OCL-2	0.00110146	0.000773477	0.00101028	0.00194395	0.00134264	0.000733989
L4CL-1	0.0016926	0.00165383	0.0013093	0.00187852	0.0010622	0.00142258
EAA-L3OCL-1	0.000334435	0.000348796	0.000632023	0.000653194	0.000888446	0.000738167

## Sheet: Table S1B
label	lipidclass	KL_tumor_cells_1	KL_tumor_cells_2	KL_tumor_cells_3	KLG4_tumor_cells_1	KLG4_tumor_cells_2	KLG4_tumor_cells_3	KLG4_vs_KL_p.val	KLG4_vs_KL_log2_fold_change
DG O-16:4_2:0	EtherDG	64288.9	33777.2	39864	2.34195e+07	1.11028e+07	2.09092e+07	2.41325e-08	8.75442
PS 18:5_18:5	PS	130558	173663	115751	2.55996e+07	1.67944e+07	2.39592e+07	4.95241e-09	7.46184
CerP 15:0;2O/2:0	CerP	60426.3	7619.08	41305.9	4.84687e+06	2.81593e+06	4.3496e+06	4.4144e-05	7.22961
MGDG O-8:0_6:0	EtherMGDG	249.452	0	0	98911	46595.7	83962.2	1.27258e-07	5.4733
LPE 16:4	LPE	161.296	65.2218	80.7088	62921.7	33833.5	54184.1	1.17883e-07	4.86951
NAE 18:4	NAE	638597	1.28608e+06	0	1.57211e+06	500943	1.51482e+06	0.16705	3.30383
SHexCer 12:2;2O/26:2;O	SHexCer	19370.4	17944	14907.4	212822	74139.3	196879	1.93133e-06	3.12617
BMP 22:6_22:6	BMP	97786.5	111982	31969.4	801870	314579	680180	3.35791e-05	3.12462
DGDG 6:0_26:4	DGDG	435537	460013	286962	3.36946e+06	1.3956e+06	3.40081e+06	7.79078e-07	2.88112
DG 23:1	DG	67785.5	9579	34458.1	272184	113133	238638	0.00469181	2.85783
PG 18:0_18:1;3O	OxPG	92324.9	57124.1	46035.6	475046	239652	584853	1.88604e-05	2.84446
SHexCer 14:3;2O/26:2;O	SHexCer	41159.8	31630.8	23952.7	262022	124855	237214	1.70713e-06	2.76425
PMeOH 24:4_22:6	PMeOH	170277	230110	47895.2	1.01254e+06	366393	950149	0.000443109	2.67815
PI 21:2_16:3	PI	9613.03	10408.4	9839.73	89141.9	37757.7	77590.3	2.99048e-06	2.65083
PG 22:5_22:6	PG	158724	115504	72539.8	1.02914e+06	242140	911866	0.00013219	2.6335
PEtOH 14:1_26:4	PEtOH	72976.1	19539.1	48618.6	428383	102853	249890	0.00301549	2.55656
Cer 38:3;3O/26:0;(2OH)	Cer_AP	35437.9	21243.6	852.713	100493	28994.7	78721.3	0.0247492	2.53583
PI 16:0_18:2;2O	OxPI	553635	553020	348960	3.40616e+06	1.22222e+06	2.90135e+06	2.49891e-06	2.44961
LPG O-9:0	EtherLPG	3750.41	7386.9	68.0364	23783.8	13186.5	20231.4	0.00281727	2.42198
SHexCer 10:0;2O/24:2;O	SHexCer	29088.5	43422.1	25581.7	216417	90722.6	192529	2.79581e-06	2.40245
PG 18:1_18:1;3O	OxPG	70602.2	79567.6	64543.6	426845	173082	516207	2.75008e-05	2.38932
PG 18:0_18:2;O	OxPG	204112	184378	36831.1	670784	274212	538282	0.00290507	2.21168
Hex2Cer 32:3;2O	Hex2Cer	62600	85357.7	22648.5	303121	141308	187879	0.000398179	2.15582
PI 16:0_20:5;2O	OxPI	21279.8	23896.2	16978.4	106234	51122.2	98589.3	2.39181e-06	2.07078
SMGDG O-28:5_10:0	EtherSMGDG	11236.2	15152.3	10239.1	60275.3	31213	63431.8	6.69915e-06	2.05246
PC 8:0_32:7	PC	3.08141e+06	3.41794e+06	79027.6	5.17687e+06	1.81836e+06	4.24188e+06	0.148374	2.03424
Cer 27:0;2O/44:9	Cer_NDS	60929.3	35805.9	7795.94	145345	47445.7	135235	0.00901353	2.01651
HBMP 18:5_22:2_20:5	HBMP	11367.2	8338.65	4246.26	46808	15257.5	40923.4	0.000147611	2.00495
PA 24:4_20:5	PA	94347.3	95078.7	43804.3	386699	130279	354743	7.66449e-05	1.99043
NAGly 13:1/21:0	NAGly	40090.8	95806.8	54037.3	309973	125752	225316	0.000382345	1.94371
TG 16:0_18:2_22:6	TG	2.98732e+06	3.70462e+07	2.02751e+07	6.29299e+07	2.36749e+07	5.1758e+07	0.0774688	1.88103
PA 18:3_22:4	PA	97614.6	120710	73009.4	438503	181407	376724	4.84711e-06	1.86818
Cer 21:0;3O/42:1;(2OH)	Cer_AP	59888.9	64652.1	26381.8	301498	66937.5	180699	0.000684282	1.86187
PS 16:0_18:1;3O	OxPS	51251.1	74261.3	28875.8	171065	97855.6	217647	0.000164455	1.8246
PEtOH 18:1_22:6	PEtOH	437861	539288	311406	1.73915e+06	701041	1.71545e+06	1.88646e-05	1.7861
MGDG 2:0_5:0	MGDG	0	0	385.257	5318.25	7406.3	3246.88	0.00383901	1.77512
TG O-22:4_20:0_22:2	EtherTG	162626	131485	58947.1	898349	134757	292362	0.00706917	1.76931
Cer 36:3;3O/31:1;(2OH)	Cer_AP	117432	66159.4	26917.8	286339	71373.5	263720	0.00740402	1.71349
PI 32:4	PI	715.109	601.694	190.355	8141.41	2716.66	4559.91	0.00011622	1.69706
SHexCer 25:1;2O/26:0	SHexCer	128213	88448.3	34663.2	327784	102299	285877	0.00254412	1.69248
TG 18:2_24:0_26:0	TG	63902.8	69157.3	15172.4	190044	57687.5	151638	0.0062787	1.67706
TG 8:0_9:0_34:4	TG	43817.4	40490.2	18979.2	144313	49570.1	116571	0.000167155	1.67211
Cer 17:0;2O/13:0;(3OH)(FA 17:1)	Cer_EBDS	3596.66	3329.45	677.763	15858	4473.17	11002.7	0.0011649	1.66678
Cer 14:1;2O/52:5;2O	Cer_EOS	110903	80520	37525.6	301757	101640	250775	0.000804638	1.66299
PA 22:4_22:6	PA	296780	346225	200030	1.05018e+06	429270	999464	1.86746e-05	1.6589
TG 18:4_22:6_26:7	TG	176568	115689	40342.2	391883	134808	341721	0.00470221	1.64565
TG 16:1_16:2_20:3	TG	396561	4.81478e+06	117434	679071	636255	1.08775e+07	0.310192	1.63763
SHexCer 14:3;2O/24:2;O	SHexCer	166647	185591	109343	540517	253506	514152	9.74315e-06	1.62932
Cer 23:2;3O/42:2;(2OH)	Cer_AP	235021	214018	78134.3	745028	202635	536799	0.00190121	1.62512
PE-Cer 18:0;2O/26:1;O	PE_Cer	25020.7	19328.8	17188.8	81927.6	36279.5	66727.5	6.13182e-05	1.62471
Cer 16:0;2O/21:0;(3OH)(FA 19:5)	Cer_EBDS	403894	211266	96027.4	1.24417e+06	551506	240890	0.0451515	1.61803
LPG 22:6	LPG	21361	30315.7	20628.3	89454.2	43212.5	77408.7	3.02615e-05	1.60199
PEtOH 18:1_22:5	PEtOH	117525	116981	43658.7	339337	121042	289523	0.000674413	1.59656
Cer 22:0;2O/22:0;(3OH)(FA 20:4)	Cer_EBDS	103646	45767.8	12214.3	185309	42069.4	156848	0.0392584	1.59561
PI 20:1_18:2	PI	162874	154648	77777.7	622278	155972	389849	0.000643461	1.5917
PS 21:0_18:5	PS	137666	168819	13235.1	169400	252973	147130	0.109022	1.58956
Cer 22:1;2O/43:1;2O	Cer_EOS	47701.4	44412	17225.2	147561	41194.4	124222	0.00152807	1.58883
PE 16:0_24:6	PE	177457	168781	51107.2	581698	134510	370842	0.00586389	1.58071
PI 18:1_18:1	PI	283470	222091	213790	1.0357e+06	332957	721727	0.000289961	1.57651
Cer 8:0;3O/26:2;(2OH)	Cer_AP	167138	210130	120721	643158	258562	464711	1.73089e-05	1.56609
DGCC 11:0_44:1	DGCC	62639.9	50607	24077	181499	63412.6	127232	0.000432264	1.56333
Cer 29:3;3O/35:1;(2OH)	Cer_AP	60158.7	38490.3	23184.6	158012	50431.8	129194	0.00094368	1.55932
PE O-16:0_18:0;O	EtherOxPE	57885.3	60216.3	46643	58916.6	178544	281150	0.0617034	1.54952
TG 16:4_24:6_24:6	TG	1.88668e+06	1.30498e+06	624181	4.6618e+06	1.3957e+06	3.97447e+06	0.00227563	1.53666
Cer 23:1;3O/30:1;(2OH)	Cer_AP	1.73151e+06	1.70562e+06	877281	5.11591e+06	2.00942e+06	4.11509e+06	6.22802e-05	1.52238
Cer 23:0;3O/42:0;(2OH)	Cer_AP	45305.1	44780.9	11079.4	115134	37161	95536.2	0.00688849	1.51351
Cer 20:1;3O/42:2;(2OH)	Cer_AP	120145	107716	39266.8	325746	98039.9	259678	0.00237401	1.50323
TG 18:1_20:1_24:0	TG	500173	447596	169906	1.15317e+06	451797	1.11739e+06	0.00148861	1.4876
SM 9:0;2O/20:0	SM	118141	167427	87560.7	618269	143102	296671	0.00140957	1.47484
Cer 8:0;3O/34:0;(2OH)	Cer_AP	30025.8	27047.2	7314.3	67695.9	28935.2	54208.7	0.00463864	1.47357
SM 9:0;2O/42:9	SM	238661	189340	46848.2	380582	133393	626756	0.0314504	1.47008
PI 16:2_22:4	PI	308516	242239	139968	1.0452e+06	240390	610781	0.00196269	1.46548
PA 20:3_22:5	PA	454242	544944	350588	1.49497e+06	601679	1.37609e+06	4.21382e-05	1.45492
TG O-22:0_18:4_22:2	EtherTG	627768	625852	229439	1.93336e+06	532235	1.23561e+06	0.00242687	1.44971
Cer 20:0;2O/22:0;(3OH)(FA 22:6)	Cer_EBDS	431185	495840	207372	1.20618e+06	452887	1.13712e+06	0.000390332	1.44551
Cer 12:1;3O/40:2;(2OH)	Cer_AP	956221	1.0887e+06	495427	2.80575e+06	1.12141e+06	2.27481e+06	0.000107362	1.4434
TG 22:6_23:0_25:0	TG	65057.4	56713.1	11588.6	143441	41024.9	110126	0.0234347	1.43553
TG 18:2_20:0_28:2	TG	282290	236158	35349.1	519604	156305	404109	0.055696	1.43058
SHexCer 10:1;2O/26:2;O	SHexCer	245569	332085	182433	820944	335415	735695	5.38167e-05	1.42973
CE 18:0	CE	51291.2	51106.8	29525.6	111166	110808	88456.1	0.00388696	1.41722
Cer 19:0;2O/22:4;(3OH)(FA 19:1)	Cer_EBDS	112153	112313	46283.5	139139	166619	340173	0.0156148	1.41477
Cer 31:0;3O/28:0;(2OH)	Cer_AP	87411.4	110595	39304.1	281642	80672.4	225288	0.00186248	1.41003
Cer 36:0;3O/24:2;(2OH)	Cer_AP	154766	92887.3	50428.1	343818	100440	273756	0.00423141	1.39919
NAGlySer 22:6/20:3	NAGlySer	178592	195315	120354	713564	120269	626239	0.0118875	1.39867
TG 18:2_24:0_24:1	TG	187099	160519	62146.5	467973	151691	334582	0.00242574	1.39137
TG 18:5_24:5_24:6	TG	263442	206984	101970	582127	269100	445141	0.000612165	1.38816
HexCer 25:0;3O/30:1;(2OH)	HexCer_AP	32725.9	27981.1	12542.5	67660.4	32128.5	74359.9	0.000894639	1.38615
Cer 18:1;2O/44:7	Cer_NS	1.65445e+06	188115	716718	2.11553e+06	783447	1.6524e+06	0.12696	1.38199
DGCC 10:0_44:0	DGCC	62350.6	52836.7	28041.6	147790	59524.8	136574	0.000312096	1.38176
PI 15:0_16:0	PI	30265.6	46926.6	19702.1	119041	29685.7	103760	0.00264302	1.36979
NAE 19:2	NAE	17540.5	22463.7	1662.93	32586	11651.5	34524.8	0.0708355	1.35527
TG 22:6_23:0_23:0	TG	137258	113181	23112.7	263119	82499.9	193439	0.034333	1.33758
TG 18:1_22:0_24:0	TG	109965	96070.2	37870.6	229996	67946	292696	0.0108879	1.3334
TG O-22:3_18:0_22:2	EtherTG	563324	486297	196923	1.2566e+06	445972	1.06148e+06	0.00219845	1.33091
TG 16:1_22:6_22:6	TG	2.76566e+06	1.91905e+06	931308	5.86772e+06	1.7814e+06	5.0523e+06	0.00454992	1.31877
Cer 30:0;3O/25:0;(2OH)	Cer_AP	300986	444738	189135	1.31017e+06	292998	702826	0.00364916	1.31356
HexCer 14:0;3O/27:0;(2OH)	HexCer_AP	182866	58164.3	143027	377195	148619	287408	0.0383069	1.29975
SM 10:0;2O/22:0	SM	130504	403926	207325	681457	296317	557663	0.0118498	1.29308
Cer 22:0;2O/22:1;(3OH)(FA 22:6)	Cer_EBDS	230069	198438	78793.6	499140	178410	415611	0.00270429	1.29208
Cer 14:1;2O/50:5;2O	Cer_EOS	326926	286077	114211	710303	248722	614341	0.00281513	1.28896
FAHFA 6:0/15:0	FAHFA	16952.4	23690.5	5402.95	49016.2	13775	40868	0.0107338	1.28801
Hex2Cer 18:2;2O/16:2	Hex2Cer	579372	708367	337579	1.53789e+06	685771	1.30425e+06	9.89705e-05	1.2815
PMeOH 13:0_22:3	PMeOH	49094.9	120653	55776.8	200260	83489.9	202165	0.00424267	1.27369
Cer 23:0;3O/40:2;(2OH)	Cer_AP	236571	208398	70890	530759	154854	419416	0.00861897	1.27176
DG O-13:0_28:5	EtherDG	90007.7	89227.9	54165.3	299106	117151	122672	0.00280717	1.26486
PG 14:0_22:3	PG	90876.4	92013.8	23044.8	244873	39511.5	198242	0.0513558	1.26277
TG 18:5_20:5_26:5	TG	1.41127e+06	1.22787e+06	586530	3.53569e+06	929568	2.93236e+06	0.0042193	1.26092
Cer 22:3;2O/42:2;(2OH)	Cer_AS	61843	50413.3	19999.6	147407	41627.9	102009	0.00567468	1.25555
PMeOH 20:2_22:2	PMeOH	4.0688e+06	4.64644e+06	3.08538e+06	1.63806e+07	2.6458e+06	1.25867e+07	0.0182707	1.25526
LNAPE 18:0/N-17:0	LNAPE	481747	657986	39351.4	725277	264789	623549	0.185431	1.25438
TG O-20:1_22:0_22:6	EtherTG	277348	355065	113886	724820	252536	558424	0.00325749	1.23672
LPG 10:0	LPG	285298	402120	370085	988235	437800	882154	0.00181331	1.232
TG 20:3_24:2_24:3	TG	113204	109083	30984.5	207956	90570.7	187972	0.00991938	1.2296
MGDG O-25:0_28:7	EtherMGDG	918413	708145	344334	1.97836e+06	634208	1.57231e+06	0.00296302	1.22463
ST 28:2;O;Hex;FA 21:0	AHexBRS	114155	202045	73901.3	458931	86552.3	380962	0.0203745	1.21982
Cer 8:0;2O/36:3	Cer_NDS	82466.6	76701.2	31644	220771	81125	100814	0.00548012	1.21594
PC O-20:4	EtherPC	213749	514142	48455.1	556275	159445	528340	0.11005	1.21423
TG O-22:0_18:1_18:1	EtherTG	500899	470190	167815	1.09818e+06	334787	924846	0.00729986	1.21144
PA 22:1_18:5	PA	321002	412046	249811	908349	390291	798444	8.40345e-05	1.209
TG 18:5_24:5_24:5	TG	260347	136904	109374	459827	188537	384999	0.00388024	1.20464
DGTS 26:0_26:4	DGTS	83990.9	81124.5	36976.8	162011	76364.1	177148	0.00105823	1.19943
TG 14:0_22:6_22:6	TG	1.05099e+06	724531	354290	2.1577e+06	570780	1.82717e+06	0.0107491	1.19861
Cer 14:2;3O/24:2;(2OH)	Cer_AP	173906	111117	62820.1	290436	118752	292008	0.00404714	1.18573
TG 18:5_18:5_26:4	TG	9.08011e+06	6.55946e+06	3.22104e+06	1.79213e+07	5.73602e+06	1.50835e+07	0.00505772	1.18515
TG 18:1_24:0_24:0	TG	104020	54833.4	33335.1	183447	57281.8	152146	0.0106981	1.18226
PA 18:0_20:2	PA	435785	571440	301338	1.31074e+06	442729	1.04419e+06	0.000387432	1.18177
PC O-24:0	EtherPC	346170	593645	281899	1.17974e+06	432685	907385	0.000904968	1.17647
Cer 19:0;2O/21:5;(3OH)(FA 22:0)	Cer_EBDS	85164.9	123230	68050.2	252221	107414	215584	0.000173754	1.17542
PI O-20:0_26:0	EtherPI	5.67441e+06	4.09767e+06	2.0337e+06	1.12316e+07	3.56019e+06	9.3016e+06	0.00516521	1.17196
TG 20:2_22:4_22:6	TG	516372	450629	250591	979084	502641	935770	0.000374109	1.17088
PI 22:1_16:4	PI	375721	436208	265357	1.07627e+06	376095	836590	0.000201466	1.16375
DGDG O-25:0_16:4	EtherDGDG	125826	95096.5	46628.8	261406	77146.8	216141	0.00574961	1.15423
DG O-27:0_28:6	EtherDG	867128	1.02873e+06	45147.2	881099	470000	754077	0.281747	1.1536
Cer 18:1;3O/42:2;(2OH)	Cer_AP	320687	291183	106599	652866	207062	557883	0.00845296	1.14829
Cer 31:1;3O/26:2;(2OH)	Cer_AP	2.41357e+06	1.13829e+06	795085	3.7683e+06	1.41548e+06	3.06425e+06	0.0117289	1.14731
HexCer 29:1;3O/24:0;(2OH)	HexCer_AP	96341.8	95294.4	42723	219982	76756.2	179171	0.0013734	1.14568
TG O-22:3_18:1_20:0	EtherTG	458706	484037	185398	1.03893e+06	382520	774494	0.00241135	1.14418
DG 11:0_44:2	DG	29111.7	28033.9	3746.14	47647.8	16736.4	36964.8	0.0764857	1.14385
Hex2Cer 40:9;2O	Hex2Cer	110488	154399	99558.5	358356	134074	267494	0.000350764	1.14234
PC 8:0_32:5	PC	1.36268e+06	1.43247e+06	1.00515e+06	1.74805e+06	2.16806e+06	3.80514e+06	0.0235794	1.13868
DG 21:1	DG	226864	200694	122537	428178	229334	419209	0.000284549	1.13435
HexCer 18:3;3O/18:2;(2OH)	HexCer_AP	163340	210997	76449.1	353871	147300	367983	0.00286895	1.12551
PE 22:2_16:3	PE	742705	623224	356244	1.78429e+06	444658	1.48315e+06	0.00681453	1.12347
HexCer 26:0;3O/27:0;(2OH)	HexCer_AP	147671	88167.8	29963.8	283635	79769.6	126848	0.0468038	1.12191
25-hydroxycholecalciferol	Vitamin_D	184849	360616	169599	605129	235360	565790	0.00281123	1.11849
PS 20:1_20:4	PS	129953	132258	101019	372969	123362	266804	0.000527399	1.11081
Cer 21:0;2O/22:0;(3OH)(FA 22:2)	Cer_EBDS	116135	161310	49571.1	254495	100407	256753	0.00688037	1.10691
NAGlySer 22:5/16:1	NAGlySer	93895.1	128184	32605.2	252514	60463.1	182727	0.0271854	1.10599
TG 16:1_20:4_22:6	TG	8.38208e+06	6.13588e+06	3.02298e+06	1.56479e+07	5.212e+06	1.29215e+07	0.00579646	1.10054
HexCer 37:0;3O/12:0;(2OH)	HexCer_AP	210646	210548	93371.9	383551	194371	379452	0.00120062	1.0966
BMP 21:2_18:4	BMP	57535.6	67485.3	63144.3	150048	80034.7	141506	0.00148665	1.08967
TG O-20:2_18:3_22:2	EtherTG	913724	835078	376327	2.26535e+06	625423	1.34708e+06	0.00563123	1.08958
MGDG O-23:0_28:5	EtherMGDG	3.10528e+06	2.42462e+06	1.24835e+06	5.98138e+06	2.13512e+06	4.82716e+06	0.00283869	1.08439
TG O-18:5_16:1_22:0	EtherTG	4.85376e+06	4.70237e+06	2.2957e+06	1.00041e+07	3.9994e+06	8.55049e+06	0.000793656	1.08243
TG O-22:2_14:0_22:3	EtherTG	1.24886e+06	1.21091e+06	620422	2.71618e+06	1.02352e+06	2.20224e+06	0.00065374	1.08126
MGDG O-19:0_28:3	EtherMGDG	5.13628e+06	3.78842e+06	1.89175e+06	9.57758e+06	3.2214e+06	7.70281e+06	0.00550765	1.07701
Cer 31:2;3O/28:0;(2OH)	Cer_AP	677723	640271	245276	1.59344e+06	413294	1.04678e+06	0.0120478	1.07646
TG 18:1_22:6_22:6	TG	6.07027e+06	4.63944e+06	2.35446e+06	1.14168e+07	3.99208e+06	9.31124e+06	0.00392784	1.07287
HexCer 9:0;3O/42:1;(2OH)	HexCer_AP	546998	405082	256210	997737	427951	855520	0.00111084	1.07265
PEtOH 19:1_16:2	PEtOH	263312	520103	318587	902334	385882	800431	0.00448563	1.06803
LPC 15:1-SN1	LPC	454278	563574	42046.9	594485	215488	541196	0.220154	1.06416
ST 24:1;O4;G/24:0	GDCAE	715464	776227	1.19225e+06	3.5841e+06	1.19669e+06	954165	0.0865193	1.05495
Cer 16:0;2O/22:0;(3OH)(FA 22:6)	Cer_EBDS	968070	869029	381578	1.8462e+06	697021	1.54248e+06	0.00321953	1.05485
TG O-18:0_22:4_22:6	EtherTG	795929	581037	471530	1.79388e+06	606438	1.22676e+06	0.0018966	1.04976
Cer 14:1;2O/13:1;O(FA 15:0)	Cer_EOS	10663.9	14354.9	6011.25	34130.6	9599.05	21571.5	0.00208792	1.04591
TG 18:1_20:1_24:1	TG	772333	872858	279969	1.56711e+06	589700	1.22922e+06	0.0087958	1.04142
Cer 18:0;2O/18:1;(3OH)(FA 20:3)	Cer_EBDS	851459	607040	213952	1.28269e+06	572547	904977	0.0235683	1.04023
Cer 16:1;2O/18:4	Cer_NS	18849.5	22608	2799.82	29099.9	13596.6	25120.7	0.0814833	1.03912
NAOrn 10:0/21:1	NAOrn	448035	586602	258563	1.12084e+06	360433	995915	0.00294175	1.03286
TG 13:1_16:1_21:0	TG	524179	446919	201020	1.01402e+06	335908	811708	0.00571643	1.02854
PI 18:2_20:2	PI	1.68192e+06	1.97173e+06	1.2506e+06	4.88904e+06	1.48984e+06	3.27938e+06	0.00113489	1.02174
PS 18:0_20:3;3O	OxPS	309113	354904	179376	791329	224240	639641	0.00342184	1.01912
PI 20:2_20:2	PI	82957.4	93958.6	61120.1	262644	69732.8	151070	0.00288766	1.01269
DG O-28:0_28:6	EtherDG	4.95736e+06	763079	2.622e+06	5.65725e+06	2.18868e+06	4.50439e+06	0.19946	1.00995
Cer 21:0;2O/21:2;(3OH)(FA 22:3)	Cer_EBDS	108232	95577.1	43367.4	198287	79558.3	162594	0.00299623	1.00413
NAOrn 21:0/26:4	NAOrn	112777	60754.9	27659.5	135914	69395.2	116224	0.0289376	1.00308
Cer 19:0;2O/15:1	Cer_NDS	10502.1	11645.7	8666.57	33446.8	9676.71	22439.1	0.0011987	1.00153
LPG 18:1	LPG	13942.5	20052.6	12109.8	38561.3	17107.3	33366.9	0.00028053	1.00103
DG O-16:1_22:5	EtherDG	768773	683174	240302	1.38568e+06	448134	1.11662e+06	0.0180606	0.997443
PI 18:3_22:3	PI	240640	275091	186229	627941	234798	459775	0.000346784	0.995219
TG O-16:0_22:4_22:6	EtherTG	2.71349e+06	2.45783e+06	1.30286e+06	5.00401e+06	2.16769e+06	4.36417e+06	0.000900505	0.995163
SMGDG O-22:0_28:0	EtherSMGDG	199344	166904	105673	445115	119102	360286	0.0067905	0.987837
TG O-20:2_18:1_18:2	EtherTG	3.75471e+06	3.34533e+06	1.62158e+06	6.59146e+06	2.63687e+06	6.26007e+06	0.00297443	0.98584
TG 18:0_22:4_24:0	TG	519631	466445	203145	952733	334697	813318	0.00630779	0.976505
HexCer 9:0;3O/40:1;(2OH)	HexCer_AP	1.81642e+06	1.63077e+06	881004	3.29869e+06	1.45332e+06	2.85356e+06	0.00089432	0.976376
Cer 11:1;2O/18:5	Cer_NS	634635	991235	442747	1.36864e+06	652135	1.63802e+06	0.00364981	0.975965
DG O-9:0_28:4	EtherDG	89218.6	90420.2	29802.9	266076	47789.9	101950	0.0582525	0.975302
PC 19:0_18:4	PC	1.79223e+06	1.95702e+06	1.13803e+06	3.44802e+06	1.21981e+06	4.86389e+06	0.0142366	0.965688
Cer 14:3;2O/26:2;(2OH)	Cer_AS	265770	551765	262840	942129	333413	632000	0.00811182	0.964844
NAOrn 10:0/21:0	NAOrn	288191	262903	146765	500752	257257	445552	0.000721974	0.964797
VAE 22:6	VAE	34912.3	34222.2	20646.8	62363.4	31544.6	69078.6	0.000818996	0.963506
SM 38:3;3O	SM	2.1261e+06	2.50234e+06	1.353e+06	6.62326e+06	1.48199e+06	3.72702e+06	0.0104563	0.961779
TG 18:1_20:4_22:6	TG	1.18014e+07	9.43123e+06	5.32206e+06	1.99066e+07	9.25302e+06	1.62518e+07	0.00175079	0.959439
PE O-16:3_18:0	EtherPE	446195	726448	305854	1.17585e+06	445069	953995	0.00274793	0.955331
CoQ12	CoQ	1.30728e+06	1.10139e+06	622567	2.38259e+06	980177	1.92254e+06	0.00133308	0.954184
Cer 17:0;2O/14:0;(3OH)(FA 14:1)	Cer_EBDS	290915	266195	131477	636960	174086	462287	0.00811809	0.953235
TG 18:1_22:1_24:1	TG	384569	316871	123041	716719	203453	515874	0.0229298	0.95183
PI 17:1_17:1	PI	205413	263809	162984	527626	221257	379344	0.000401375	0.950321
Cer 24:0;2O/16:1	Cer_NDS	95403.9	87678.9	33914.4	183556	57916.6	134674	0.0128433	0.942908
PC 16:3_20:3	PC	2.18457e+06	2.74946e+06	1.31077e+06	4.33856e+06	1.87996e+06	4.7168e+06	0.00196642	0.942843
Hex2Cer 17:2;2O/18:4	Hex2Cer	87223.4	103432	67480.1	228012	83406.1	160329	0.000529334	0.942499
Hex3Cer 17:0;2O/23:0	Hex3Cer	6389.03	8803.81	6656.3	22790.1	7461.09	14523.7	0.0011832	0.939858
Cer 18:0;2O/18:0;(3OH)(FA 18:0)	Cer_EBDS	58645.8	59228.8	24479.6	145102	37109.8	80070.7	0.0139733	0.939038
Cer 14:1;2O/48:5;2O	Cer_EOS	511411	436018	151855	827244	311448	638756	0.0214453	0.937308
Cer 18:0;2O/22:1;(3OH)(FA 22:6)	Cer_EBDS	980277	553675	265730	1.13077e+06	654718	941588	0.0321368	0.935952
PC 16:2_22:5	PC	3.9763e+06	4.60182e+06	2.34428e+06	8.82618e+06	3.06972e+06	7.60293e+06	0.00162968	0.934724
PMeOH 17:1_22:4	PMeOH	331508	453004	243243	724806	298163	816197	0.00271811	0.934341
PE O-20:5_22:6	EtherPE	162353	331989	123825	441450	190411	384019	0.00825619	0.931719
DG 11:0_44:5	DG	256228	245375	95746.5	415092	172176	406521	0.00928027	0.931454
PI 18:0_22:6	PI	148196	177010	122339	398438	141600	274871	0.000889167	0.930744
Cer 16:1;3O/42:2;(2OH)	Cer_AP	409960	383134	153455	730622	252522	621678	0.010841	0.927025
PC 16:0_26:3	PC	711965	776890	174293	1.23286e+06	386738	951045	0.0694329	0.922317
TG 18:1_22:0_24:1	TG	224700	302615	79030.5	493248	136885	374359	0.0417317	0.918657
Cer 18:0;2O/22:3;(3OH)(FA 22:6)	Cer_EBDS	1.09042e+06	994707	519173	1.95535e+06	837415	1.59827e+06	0.00140265	0.918024
Cer 22:0;2O/17:0;(3OH)	Cer_BDS	31047.3	30231.5	21889.3	84126.8	20432	58922.2	0.00787425	0.91461
Hex2Cer 51:10;2O	Hex2Cer	6958.28	7742.71	3550.7	19648.6	4947.8	12496.8	0.00454347	0.913068
PC 20:3_22:5	PC	311740	408185	292051	849316	340883	592050	0.00132741	0.91229
TG 18:2_18:3_20:5	TG	2.90032e+06	2.1068e+06	1.03717e+06	4.80002e+06	1.51251e+06	3.96952e+06	0.0169658	0.908281
TG O-18:2_20:4_22:2	EtherTG	1.46504e+06	1.3232e+06	654350	2.55853e+06	1.03624e+06	2.17138e+06	0.00272572	0.906915
TG 16:0_16:0_24:0	TG	592877	493468	230015	1.32028e+06	311792	739271	0.0249843	0.903954
TG 16:0_22:6_22:6	TG	2.08981e+07	1.6227e+07	8.35647e+06	3.46978e+07	1.2678e+07	2.8936e+07	0.00711032	0.902827
LPG 18:2	LPG	11964.6	17733.3	8555.28	28996	13159.2	25606.5	0.000683646	0.901743
Cer 18:3;3O/40:2;(2OH)	Cer_AP	1.25313e+06	1.13352e+06	510132	2.17877e+06	831348	1.79631e+06	0.00562619	0.901593
Cer 37:2;3O/20:0;(2OH)	Cer_AP	1.44841e+06	1.31818e+06	517898	2.43119e+06	892050	2.04635e+06	0.0128378	0.901474
DG O-9:0_26:4	EtherDG	6076.04	4488.41	937.694	8799.95	2974.8	9265.89	0.0463496	0.899892
SM 14:0;2O/44:0	SM	301019	267316	119863	565259	159324	480012	0.0180855	0.897496
TG 18:1_22:4_24:0	TG	648909	744120	245841	1.271e+06	423811	981464	0.017605	0.896637
TG 18:1_22:6_24:0	TG	428943	370166	171846	756480	263305	610983	0.00773079	0.896229
HBMP 18:0_22:6_22:6	HBMP	1051.7	1037.58	1070.53	4317.49	1650.23	3456.92	0.00134083	0.894708
Hex2Cer 16:1;2O/16:3	Hex2Cer	799385	962700	617500	2.12116e+06	687539	1.44084e+06	0.00165599	0.894054
MGDG O-25:0_28:4	EtherMGDG	366876	334261	183354	733534	330812	411075	0.00510752	0.893501
Cer 18:0;2O/22:2;(3OH)(FA 22:6)	Cer_EBDS	954883	853135	422531	1.64205e+06	675325	1.36106e+06	0.00296732	0.889876
TG 16:0_18:1_24:0	TG	1.63225e+06	1.49549e+06	603916	2.75317e+06	843797	2.77824e+06	0.0267686	0.889743
Cer 19:2;2O/24:0	Cer_NS	163983	157538	66891.6	331493	96481.2	239417	0.0127868	0.888474
PI 41:8	PI	43297.8	37966.5	35937.5	77315.2	40874.5	85695.2	0.00388294	0.885614
Cer 18:0;2O/21:0;(3OH)(FA 22:2)	Cer_EBDS	701520	644697	221272	1.15001e+06	390158	968677	0.0279734	0.884464
SL 22:3;O/15:0	SL	169918	151327	79346	334716	98986.9	270070	0.00836765	0.884248
PG 5:0_13:0	PG	99218.8	126893	32384.5	218449	48462.2	170948	0.074908	0.883782
NAGly 21:2/16:1	NAGly	340561	335042	110876	580201	193121	487051	0.0282866	0.878999
TG 20:4_22:4_24:6	TG	272948	223652	121225	479266	160785	412346	0.00714622	0.876459
Cer 16:0;2O/22:2;(3OH)(FA 22:6)	Cer_EBDS	1.47205e+06	1.35283e+06	719297	2.5832e+06	1.09529e+06	2.15434e+06	0.00157007	0.876007
TG 16:4_19:1_20:1	TG	746197	724113	382189	1.70209e+06	383367	1.34163e+06	0.0253436	0.873717
TG O-20:4_20:3_22:2	EtherTG	756041	676877	342747	1.29779e+06	530354	1.07735e+06	0.00286397	0.872008
Cer 14:1;2O/46:5;2O	Cer_EOS	891272	825518	352455	1.52399e+06	586281	1.2261e+06	0.00770461	0.871834
Cer 30:0;3O/29:1;(2OH)	Cer_AP	638775	370444	187702	798650	360214	648704	0.0292962	0.867897
HexCer 29:2;2O/20:1	HexCer_NS	922631	1.41354e+06	1.4955e+06	2.89972e+06	1.32617e+06	2.12214e+06	0.0289284	0.867725
PMeOH 15:0_22:4	PMeOH	187547	263746	144753	433231	177006	391983	0.0012866	0.864929
DGGA 22:0_22:0	DGGA	51483.3	256133	215076	360566	122946	275451	0.218535	0.86451
Cer 20:0;2O/22:1;(3OH)(FA 22:6)	Cer_EBDS	732158	440017	186238	932049	337479	794449	0.0499555	0.863937
LPE O-18:2	EtherLPE	43329	63703.3	38908.4	105025	47244.7	92699.5	0.00124538	0.857293
Cer 8:0;3O/24:0;(2OH)	Cer_AP	731663	654615	327720	2.05766e+06	394699	791211	0.0528348	0.856924
PC 8:0_28:3	PC	114350	279775	50706.1	305749	83121.7	266304	0.112833	0.856786
MGDG O-27:0_28:0	EtherMGDG	434314	466133	167576	788943	279895	628884	0.0149838	0.855159
Cer 14:1;3O/42:2;(2OH)	Cer_AP	852948	765143	316839	1.39606e+06	523829	1.15384e+06	0.0123093	0.855093
TG 18:1_18:1_20:1	TG	3.36135e+06	3.19257e+06	812020	5.29386e+06	1.60894e+06	4.15636e+06	0.0814823	0.854057
Cer 18:0;2O/18:1;(3OH)(FA 22:4)	Cer_EBDS	714587	414146	206433	864162	303894	948665	0.0533608	0.854019
PC 8:0_30:6	PC	1.94753e+06	2.33367e+06	1.2029e+06	4.17571e+06	1.52853e+06	3.47077e+06	0.00153112	0.852801
TG 18:1_22:4_24:1	TG	843395	765297	347292	1.38925e+06	538531	1.21156e+06	0.0072686	0.850786
NAGlySer 17:0/16:1	NAGlySer	417187	582497	147361	812327	252883	706603	0.05407	0.850243
NAGly 26:0/10:0	NAGly	206527	177840	85864.9	359545	126752	280801	0.00762183	0.847747
NAOrn 19:0/12:0	NAOrn	452110	416162	231404	734077	358590	665970	0.00135513	0.84755
DG 40:7	DG	30580.9	42426.9	25194.7	75186.1	25998.4	71069.5	0.00365857	0.845682
HBMP 12:0_20:4_22:6	HBMP	3896.47	8630.92	4118.54	14311.5	6225.2	9519.26	0.00306639	0.845429
DG 20:4_20:4	DG	688032	663437	353963	1.32691e+06	441550	1.09589e+06	0.00429508	0.842346
SL 25:0;O/26:1;O	SL	87741.5	135970	62152.3	214132	69465.8	201841	0.00968299	0.842161
SL 20:1;O/18:1;O	SL	12913.1	7903.61	6006.51	23986.1	6881.79	17861.3	0.0145766	0.838562
NAGly 16:3/21:1	NAGly	177236	155373	28059.6	235715	66528.2	199283	0.173851	0.837927
Cer 24:0;2O/42:8	Cer_NDS	1.0685e+06	985730	397308	1.80567e+06	612020	1.48981e+06	0.0174925	0.837925
Hex2Cer 55:13;2O	Hex2Cer	2087.28	1930.25	1535.6	6022.77	2154.01	4623.71	0.00141584	0.837894
FAHFA 18:0/20:0	FAHFA	1120.73	758.859	356.692	2863.79	1016.52	3050.03	0.00899201	0.835336
MGDG O-25:0_28:6	EtherMGDG	917640	736042	389756	1.41374e+06	639889	1.13879e+06	0.00498102	0.835136
Cer 24:1;3O/27:1;(2OH)	Cer_AP	272342	274555	158164	419192	328989	336385	0.0129508	0.833566
SL 23:0;O/16:4	SL	340623	322213	169774	636482	215500	529198	0.00478145	0.831071
Cer 24:0;2O/44:6	Cer_NDS	28315.1	33619.6	11194.8	53451.2	20621.7	40841.4	0.0134808	0.828665
DG O-20:5_18:0	EtherDG	1.60641e+06	2.13416e+06	1.06948e+06	3.8838e+06	1.36676e+06	2.64637e+06	0.00241746	0.825788
Cer 14:0;2O/22:0;(3OH)(FA 22:6)	Cer_EBDS	3.18568e+06	2.85366e+06	1.86251e+06	5.73085e+06	2.29158e+06	4.93673e+06	0.00134441	0.82577
Cer 18:1;2O/26:1	Cer_NS	9207.24	7844.98	4041.73	19481.3	5307.24	13883.4	0.00926657	0.825599
Cer 14:0;2O/23:0;(2OH)	Cer_ADS	195882	176236	95800.5	395328	126709	254407	0.00587084	0.823435
Cer 18:0;2O/13:0;O(FA 14:0)	Cer_EODS	180696	174466	81210	369080	101575	262894	0.015416	0.822624
TG 13:1_18:5_21:1	TG	1.9919e+06	1.54509e+06	770501	3.11477e+06	1.07307e+06	2.69191e+06	0.015759	0.821071
Cer 21:3;3O/38:0;(2OH)	Cer_AP	1.22228e+06	1.07898e+06	451943	1.96419e+06	727942	1.5827e+06	0.0149226	0.820948
Cer 20:1;2O/18:1	Cer_NS	475864	473896	338466	859083	538845	620021	0.00529388	0.815204
TG 20:4_22:4_22:5	TG	581397	504877	264452	801783	339833	1.06074e+06	0.0197581	0.810626
MGDG O-22:5_24:0	EtherMGDG	36212.1	45723.6	17234.9	66170.6	28616.1	59167.4	0.00684041	0.806676
LPE O-19:1	EtherLPE	70831.7	81350.5	45577.1	158108	56233.7	110393	0.00148544	0.800698
Cer 27:0;3O/28:1;(2OH)	Cer_AP	2.06043e+06	1.81226e+06	717600	3.6828e+06	1.11373e+06	2.36739e+06	0.0310405	0.799011
TG O-20:2_12:0_22:3	EtherTG	6.70931e+06	6.43554e+06	3.29285e+06	1.17048e+07	4.68984e+06	9.34088e+06	0.00284938	0.79715
Cer 12:1;3O/32:2;(2OH)	Cer_AP	22996.4	34224	15553.4	55869.1	19673.5	43604.1	0.00361503	0.796532
DGDG 15:0_16:4	DGDG	523127	634849	402743	1.2525e+06	452089	851567	0.00170179	0.795367
Cer 16:0;2O/12:1;O(FA 14:0)	Cer_EODS	124487	124627	76737.5	266806	81757	198165	0.0044945	0.792871
Cer 16:2;3O/42:2;(2OH)	Cer_AP	547153	542870	216028	908772	334321	755715	0.0152432	0.791302
DGCC 8:0_44:0	DGCC	52949.8	18777.9	39765.2	78117.3	19416.2	97626.7	0.192579	0.788469
SL 12:0;O/26:7	SL	23399.1	19699.4	9830.47	44127.3	12741.3	31487.8	0.0146748	0.788415
PI 37:1	PI	80698.9	50348.1	25204.6	98572.8	35205.2	108407	0.0519939	0.78816
TG O-18:4_20:4_22:1	EtherTG	2.09785e+06	1.95679e+06	1.02821e+06	3.78988e+06	1.24113e+06	3.16253e+06	0.00818743	0.78574
Cer 24:0;2O/16:3	Cer_NDS	86423.9	81422.6	39273.8	163440	52587.9	116071	0.00915124	0.785184
FA 20:1	FA	66678.6	67574.5	42282.2	120496	50486.6	113353	0.00127406	0.783909
TG 18:1_20:0_24:0	TG	198981	316394	131317	433578	123826	543900	0.0600636	0.783289
MGDG 17:1_22:6	MGDG	1.08986e+06	1.38131e+06	414317	2.13002e+06	716616	1.42976e+06	0.0375205	0.781664
Cer 14:0;2O/20:0;(3OH)(FA 22:6)	Cer_EBDS	6.56778e+06	6.13945e+06	3.48399e+06	1.09289e+07	4.83707e+06	9.23739e+06	0.00161224	0.779443
TG O-14:0_16:0_22:2	EtherTG	730657	641138	416823	1.99508e+06	223541	1.52011e+06	0.191875	0.778761
TG 16:1_18:2_22:6	TG	1.32269e+07	1.02699e+07	5.35196e+06	2.06885e+07	7.02568e+06	1.73575e+07	0.0166872	0.778727
PC 16:3_26:7	PC	3.07454e+06	3.41442e+06	1.75961e+06	6.31639e+06	1.97228e+06	5.13967e+06	0.00711765	0.777946
TG 8:0_8:0_26:6	TG	158505	180963	20276.7	196097	61477.3	173460	0.27502	0.775775
TG O-16:0_16:0_18:0	EtherTG	142316	132189	59179.3	224890	88430.6	195669	0.0101808	0.773957
SL 25:1;O/26:2;O	SL	355004	105190	73257.2	275337	196369	176400	0.195039	0.773721
PS 22:0_16:4	PS	2.29714e+06	2.75721e+06	1.82767e+06	5.69879e+06	1.83141e+06	3.80215e+06	0.00405159	0.772544
Cer 12:0;3O/42:1;(2OH)	Cer_AP	362533	255128	113622	557429	167105	388491	0.0469542	0.771349
Cer 26:0;3O/27:0;(2OH)	Cer_AP	1.25115e+06	1.06868e+06	458941	1.88273e+06	719640	1.53985e+06	0.0192007	0.767949
HexCer 29:4;3O(FA 22:1)	HexCer_EOS	124326	92153.8	86490.4	200350	107378	158902	0.00822933	0.767099
SM 12:0;2O/44:0	SM	753624	670566	287869	1.15219e+06	434173	986780	0.0176178	0.766398
PC 9:0_22:3	PC	53995.9	52784.3	75779.5	187521	30369	131440	0.150373	0.766264
Cer 14:1;2O/27:0;(3OH)	Cer_BS	112334	120576	66402.9	241948	71779.9	177891	0.00696115	0.765823
TG 11:0_20:3_22:5	TG	307538	393190	238785	368136	374853	708626	0.0581759	0.764067
PE O-20:1_22:6	EtherPE	164512	131304	104995	337178	101460	225649	0.0103034	0.763675
TG O-18:1_16:1_22:5	EtherTG	4.84874e+06	4.81499e+06	2.52995e+06	8.18438e+06	3.49827e+06	6.89357e+06	0.00220113	0.760416
Cer 10:0;3O/42:1;(2OH)	Cer_AP	675460	570091	251493	1.00259e+06	395747	817988	0.0175011	0.760191
HexCer 16:2;2O/14:1;O	HexCer_HS	12427.2	11510.8	7097.01	18059.5	10261.6	21742	0.0059697	0.759456
TG 18:2_22:4_22:6	TG	3.33412e+06	2.83022e+06	1.50566e+06	5.29853e+06	2.0883e+06	4.27231e+06	0.00645574	0.758231
HexCer 21:2;3O/13:1;(2OH)	HexCer_AP	215436	281235	166415	441238	196498	389965	0.00119996	0.758095
Hex3Cer 34:1;2O	Hex3Cer	7677.05	14562.6	7599.03	22693.9	10142.8	15181.1	0.00546782	0.75765
Cer 17:0;3O/18:1	Cer_NP	4499.97	4543.07	3632.05	10619	4077.46	8454.6	0.00156427	0.75751
PC O-19:2_15:1	EtherPC	85428.4	144153	96389.8	233377	93857.7	183360	0.0106649	0.756895
PC 16:3_28:7	PC	2.37577e+06	2.60112e+06	1.72865e+06	5.25169e+06	1.8374e+06	3.66797e+06	0.00222913	0.756173
Cer 12:0;2O/44:4	Cer_NDS	204119	174429	77279.1	305477	122622	245705	0.0158605	0.755101
Cer 18:0;2O/14:1;(3OH)(FA 12:0)	Cer_EBDS	64537.4	65473.6	35916.5	132307	40013.3	97270	0.00720477	0.753761
Cer 12:0;2O/44:3	Cer_NDS	45021.9	38670.4	14830.4	65545.2	26037.3	52657.4	0.0281518	0.750944
Cer 12:2;2O/28:0	Cer_NS	504982	515118	268807	1.02305e+06	309392	723902	0.00897871	0.749399
Cer 18:3;3O/38:2;(2OH)	Cer_AP	2.37183e+06	2.19276e+06	1.09126e+06	3.80638e+06	1.52614e+06	3.18433e+06	0.00605968	0.748186
Cer 36:3;3O/14:0;(2OH)	Cer_AP	175195	175340	94439.4	444555	105940	201569	0.0337524	0.745928
DG 13:0_44:5	DG	104796	99975.8	53969.3	182684	68431.9	149492	0.0039233	0.745747
Cer 27:2;2O/42:2;(2OH)	Cer_AS	31335.2	43051.6	11777.7	64329.3	18931.2	44735.7	0.0553294	0.738192
NAGly 15:1/21:0	NAGly	218717	242763	76248.4	555876	105166	222603	0.123255	0.737756
Cer 20:0;2O/18:1;(3OH)(FA 20:0)	Cer_EBDS	35577.5	33481.3	12152	53035.1	20192.8	46249.7	0.0303556	0.737317
Cer 16:0;2O/16:1;(3OH)(FA 13:1)	Cer_EBDS	153741	156452	78298	309315	86932.6	225598	0.0160874	0.737151
PI 20:2_18:3	PI	301792	363354	224246	664630	242294	487733	0.00202086	0.736082
PE O-18:4_4:0	EtherPE	34829.1	59629.6	9250.88	63796.1	18011.5	57727.5	0.177244	0.734657
PC 8:0_34:9	PC	1.58839e+06	1.75e+06	905388	3.08268e+06	1.02563e+06	2.51359e+06	0.00637715	0.732867
Cer 15:1;2O/42:2;(2OH)	Cer_AS	913.454	1183.09	259.391	3450.38	580.163	2507.14	0.0117454	0.732595
SM 19:3;2O/24:1	SM	363224	548211	260728	841761	295084	661059	0.00732021	0.731869
HexCer 29:3;3O(FA 22:0)	HexCer_EOS	294135	311706	199280	513683	262124	429515	0.000989315	0.731375
PC 22:0_20:5	PC	828325	835594	540053	1.9413e+06	408193	1.48558e+06	0.0517372	0.731346
Cer 14:0;2O/22:1;(3OH)(FA 22:6)	Cer_EBDS	3.07363e+06	3.07285e+06	1.6073e+06	5.16337e+06	2.1664e+06	4.24529e+06	0.00278498	0.72858
Cer 14:1;2O/44:5;2O	Cer_EOS	2.23033e+06	2.07792e+06	982545	3.48938e+06	1.37375e+06	2.96889e+06	0.00968042	0.727992
TG 18:0_22:4_22:5	TG	1.20602e+06	738552	625043	1.72618e+06	714225	1.40828e+06	0.0174095	0.726477
DG 17:2_44:12	DG	204601	218180	142049	354498	187673	297986	0.00125948	0.724089
Cer 32:0;3O/25:1;(2OH)	Cer_AP	1.03129e+06	627349	250386	1.23283e+06	413253	983586	0.100344	0.721969
Hex2Cer 17:2;2O/16:3	Hex2Cer	157759	192033	116484	337515	126821	256130	0.00189092	0.72026
Cer 15:0;2O/12:1;O(FA 16:1)	Cer_EODS	2.06473e+06	2.02504e+06	1.07717e+06	3.95958e+06	1.21779e+06	2.85846e+06	0.0107452	0.717931
Cer 8:0;3O/26:0;(2OH)	Cer_AP	1.56057e+06	909738	377822	1.43916e+06	1.0013e+06	1.13974e+06	0.117531	0.71749
Cer 14:0;2O/13:0;O(FA 16:1)	Cer_EODS	4.03918e+06	3.89102e+06	2.03504e+06	7.71787e+06	2.22985e+06	5.6744e+06	0.0167682	0.717026
PMeOH 26:4_18:5	PMeOH	1.11279e+06	1.41138e+06	890166	2.67747e+06	883973	1.8042e+06	0.00533341	0.716709
Cer 31:1;3O/24:1;(2OH)	Cer_AP	2.63844e+06	3.20833e+06	1.3908e+06	5.46393e+06	1.4865e+06	4.41293e+06	0.0305639	0.715543
FA 24:2	FA	82359.6	79959.9	41600.8	146519	50165.8	115957	0.00756056	0.714924
SM 30:2;2O(FA 22:6)	ASM	29890	30444.9	14618.2	59494.5	15545.8	46269.2	0.0256923	0.714465
SE 28:2/15:2	BRSE	164169	157412	77833.5	292474	89186.9	235203	0.0181302	0.711219
Cer 22:0;2O/44:9	Cer_NDS	1.21036e+06	1.15354e+06	474539	1.90572e+06	684565	1.5329e+06	0.0238245	0.710824
Cer 8:0;2O/30:3	Cer_NDS	654495	386037	163640	613082	422970	482835	0.112671	0.710731
TG 8:0_9:0_30:5	TG	34627.9	22498	20918.5	60821.9	20557.4	41651.6	0.0198035	0.710541
PC 16:4_30:8	PC	1.21902e+06	1.34662e+06	886554	2.66394e+06	929005	1.77161e+06	0.00340048	0.710137
FA 22:1	FA	70278.4	76301.6	37632.8	128342	44658	108680	0.00736309	0.709743
DGCC 22:6_42:12	DGCC	891.037	1200.16	1207.31	4469.87	1254.12	2351.93	0.00340024	0.707671
TG 16:0_22:4_24:0	TG	1.2322e+06	1.10685e+06	477878	1.88613e+06	671848	1.53874e+06	0.0248913	0.706577
ST 24:1;O4/22:5	DCAE	1.00382e+06	1.03574e+06	681913	2.09943e+06	608538	1.65831e+06	0.0127946	0.706129
PI 20:0_16:4	PI	643538	784678	470435	1.36684e+06	503771	1.02766e+06	0.00246694	0.704092
Hex2Cer 17:3;2O/30:4	Hex2Cer	4815.57	3671.75	2868.68	7975.84	3760.86	7530.19	0.00764469	0.702444
Cer 15:0;2O/20:2;(3OH)(FA 21:2)	Cer_EBDS	489594	431640	204122	659204	339453	572283	0.0128744	0.701457
PE O-22:5_20:4	EtherPE	183937	210586	60482.4	307046	93576.9	242837	0.0812072	0.6991
LPG 16:0	LPG	15909.4	23249	11635.5	34073.4	13606.8	30181.2	0.00352599	0.697233
MGDG O-23:0_28:7	EtherMGDG	1.27365e+07	9.83866e+06	5.06736e+06	2.07101e+07	7.70672e+06	1.16441e+07	0.0304501	0.69682
HexCer 17:0;2O/42:1;O	HexCer_HDS	213084	189015	83617.1	395471	147131	170865	0.06091	0.696602
Cer 14:0;2O/18:3;(3OH)(FA 22:0)	Cer_EBDS	134341	80237.2	73089.8	151696	95782.6	161188	0.0325112	0.695686
PE-Cer 22:1;2O/19:0;O	PE_Cer	1.16468e+06	1.32537e+06	482538	2.03276e+06	692095	1.54044e+06	0.031049	0.693201
Cer 20:0;2O/44:7	Cer_NDS	964314	904559	372294	1.51919e+06	507949	1.22179e+06	0.0328375	0.691957
Cer 12:1;3O/42:2;(2OH)	Cer_AP	1.43636e+06	1.78782e+06	799841	2.99306e+06	823352	2.41012e+06	0.0303635	0.690563
PE-Cer 12:0;2O/17:0;O	PE_Cer	28958.5	26677.3	15772.5	39697.7	20637.8	45846.2	0.00799235	0.688915
DG O-26:3_28:7	EtherDG	1.64739e+06	1.40498e+06	755642	2.0186e+06	761783	3.27119e+06	0.0901273	0.687994
SM 33:1;3O	SM	114799	120258	64845.1	207460	89762.2	139567	0.00382669	0.685346
SHexCer 14:0;2O/29:0	SHexCer	563.344	191.76	231.901	1907.21	606.244	1313.2	0.0177336	0.68452
Cer 9:0;2O/34:2	Cer_NDS	1051.15	689.72	1078.2	3565.24	1081.76	2266.32	0.0117796	0.684457
SE 29:2/12:2	STSE	4976.39	4353.55	1777.66	6737.05	3569.45	7191.8	0.0236143	0.684203
TG 18:0_20:4_22:4	TG	3.1746e+06	2.94761e+06	1.63882e+06	4.26536e+06	2.25849e+06	4.53627e+06	0.00647052	0.683739
Hex2Cer 16:1;2O/14:1	Hex2Cer	362862	286732	93465.3	547818	123690	410414	0.155757	0.682611
TG 16:0_18:1_22:0	TG	1.81659e+06	1.74695e+06	736019	3.04755e+06	853812	2.54913e+06	0.0518929	0.681895
HexCer 24:1;3O/27:0;(2OH)	HexCer_AP	165237	160712	49056	169048	102683	215919	0.092383	0.680407
DG O-16:1_20:4	EtherDG	360788	320651	151352	581672	183972	464752	0.0283887	0.679903
Cer 18:1;2O/23:0	Cer_NS	6779.75	4754.87	2517.41	11324.4	3443.99	7973.68	0.0246183	0.678008
LPC 13:1-SN1	LPC	36027.2	43870.4	8988.16	50938.9	18703.1	45535	0.139062	0.676896
PMeOH 18:2_22:4	PMeOH	32147.2	37028.2	22926.7	62756.4	25254.8	50891.5	0.00154986	0.67671
PE O-14:0_22:3	EtherPE	2.2221e+06	3.81363e+06	2.23242e+06	5.39064e+06	2.28511e+06	4.3096e+06	0.0135095	0.676311
TG 18:0_18:1_24:0	TG	691953	1.00249e+06	399881	1.85984e+06	402879	1.03938e+06	0.0698663	0.675954
Cer 18:2;2O/22:0	Cer_NS	16437.4	16541.4	8065.15	31598.3	9720.26	22172.2	0.0123171	0.674688
TG 18:1_18:1_24:0	TG	2.16995e+06	1.59533e+06	794917	3.10571e+06	991840	2.48321e+06	0.0467169	0.671628
MGDG O-20:0_21:1	EtherMGDG	1.51694e+06	1.67565e+06	729716	2.75469e+06	892604	2.07499e+06	0.0200004	0.666502
PS O-24:2_16:1	EtherPS	13428.9	18387.1	8301.75	24409.3	9500.99	27333.5	0.0156958	0.665825
TG 16:0_18:1_24:1	TG	3.35992e+06	2.5975e+06	1.06672e+06	4.69941e+06	1.66611e+06	3.25509e+06	0.0606034	0.664428
PE O-20:5_18:0	EtherPE	2.3928e+06	2.21701e+06	2.39781e+06	4.11697e+06	1.93443e+06	4.36942e+06	0.0285986	0.664077
Cer 18:2;2O/24:1	Cer_NS	55781.6	59071.3	35515	119913	35365.7	77406.4	0.0107522	0.663465
PG 18:4_22:4	PG	1.93141e+06	2.39357e+06	1.11411e+06	3.71051e+06	1.51689e+06	2.49937e+06	0.00701568	0.663233
Cer 20:0;2O/18:3;(3OH)(FA 20:1)	Cer_EBDS	372645	865265	161894	626205	326298	701464	0.165124	0.66319
SM 8:0;2O/36:2	SM	84509.6	104542	54972.1	184476	65347.9	111759	0.00735933	0.662209
SM 11:0;2O/44:9	SM	989564	888056	456552	1.49642e+06	607030	1.19889e+06	0.0099717	0.65972
PC O-22:5_16:2	EtherPC	155418	223529	133532	363588	128413	271478	0.00822675	0.659208
HexCer 8:0;2O/6:0	HexCer_NDS	156936	226530	116665	277852	152334	267902	0.00583622	0.658959
HexCer 29:3;3O(FA 22:1)	HexCer_EOS	131634	136460	81026	190465	106694	195640	0.00377577	0.657076
MGDG O-17:0_28:2	EtherMGDG	1.14199e+07	9.60677e+06	5.22373e+06	1.71848e+07	6.50996e+06	1.37563e+07	0.0133048	0.655422
Cer 18:1;2O/24:0	Cer_NS	2.20753e+06	2.04444e+06	845543	3.46798e+06	1.14484e+06	2.5821e+06	0.0400085	0.655261
MGDG O-13:0_28:7	EtherMGDG	6545.84	9543.22	4404.4	13361.4	4811.22	14368	0.0130545	0.65511
MGDG O-19:1_19:0	EtherMGDG	580778	668792	398702	1.16817e+06	402634	882424	0.00507267	0.653278
PE O-22:6_18:2	EtherPE	671967	710036	447471	1.26773e+06	461849	976912	0.00355435	0.653239
TG 18:1_18:2_24:0	TG	1.95678e+06	1.82805e+06	918727	3.16319e+06	1.08888e+06	2.52813e+06	0.0167687	0.648632
DGGA 18:2_22:5	DGGA	252410	305948	308580	656328	216224	447061	0.0431686	0.64857
TG O-22:1_18:0_20:5	EtherTG	825450	1.12955e+06	301749	1.43376e+06	486257	1.06675e+06	0.0921537	0.646688
Hex2Cer 30:4;2O	Hex2Cer	319745	396647	237689	655233	246951	490507	0.00360728	0.643724
DGTS 22:0_22:1	DGTS	331465	330741	132862	436348	215215	408017	0.026909	0.642533
Cer 14:0;2O/44:6	Cer_NDS	446935	402070	189957	716040	240859	519265	0.0260057	0.64233
Cer 22:0;2O/44:7	Cer_NDS	555886	495273	200836	927052	250417	624136	0.0735286	0.64215
SM 18:0;2O/44:7	SM	687.93	473.966	0	1836.76	479.09	1343.94	0.0289656	0.641011
Cer 36:0;3O/18:2;(2OH)	Cer_AP	1.12225e+06	981352	406212	1.60004e+06	579181	1.25842e+06	0.0443881	0.640327
DG 9:0_42:2	DG	93053.9	105725	43937.9	157954	58559.5	123887	0.0175638	0.640153
Hex2Cer 32:6;2O	Hex2Cer	155066	188230	103669	301718	119176	219943	0.00325175	0.637652
DGDG 16:3_18:5	DGDG	266298	268847	169404	373973	200495	419995	0.00616155	0.636214
PC 16:1_24:6	PC	148848	117067	50648.6	169648	64183.5	210752	0.0936578	0.633354
Cer 18:1;2O/24:1	Cer_NS	107878	96854.5	46845.4	212877	54397.7	109791	0.0591589	0.632775
ST 24:1;O4/18:2	DCAE	52044.9	6694.27	39563	57290.4	21174.1	34314.1	0.436893	0.631968
DG 37:5	DG	134255	85643.5	51346	192229	54688.2	145353	0.0710009	0.631164
NAGlySer 10:0/26:2	NAGlySer	1.10294e+06	1.05588e+06	1.08933e+06	2.26749e+06	734513	1.93961e+06	0.0427156	0.629326
LNAPS 22:6/N-24:7	LNAPS	162934	162305	102107	225405	121296	253711	0.00684329	0.629144
HexCer 12:1;3O/16:2;(2OH)	HexCer_AP	12349.8	12710.6	6672.57	23705	7472.54	16895.2	0.0101815	0.626654
Cer 22:3;3O/33:0;(2OH)	Cer_AP	1.62985e+06	1.61828e+06	808158	2.5999e+06	983748	2.10351e+06	0.0111516	0.625198
LNAPS 17:0/N-24:6	LNAPS	194321	173394	78313.4	268073	110816	226073	0.0256	0.624873
SL 12:0;O/26:1	SL	414459	426342	247162	713758	260648	591824	0.00636447	0.623343
FAHFA 20:5/22:4	FAHFA	44780.5	50638.8	26281	64205.9	32057.6	75442.7	0.0119945	0.623259
LPA 21:2	LPA	180574	293303	71760.3	282454	138474	246823	0.10216	0.623013
MGDG 8:0_22:6	MGDG	6224.67	5404.72	3570.58	12096.9	3730.23	8460.27	0.00999142	0.621708
LPE O-19:0	EtherLPE	49213.9	100148	39873.3	109609	43818.2	105264	0.0444538	0.620318
MGDG O-9:0_22:1	EtherMGDG	5.60744e+06	8.59172e+06	4.3973e+06	1.07845e+07	5.07382e+06	9.62576e+06	0.00849361	0.618316
DG 9:0_44:2	DG	46893.4	45865	22352.8	72725.6	27977	60886.7	0.0130987	0.618212
PE-Cer 13:2;2O/26:1;O	PE_Cer	57958.5	71171.4	43036.2	113380	46639.1	85535.6	0.00278073	0.617991
PC 19:2_20:4	PC	1.36792e+06	1.4127e+06	2.08517e+06	4.21692e+06	1.70851e+06	1.38859e+06	0.231933	0.617349
PC O-18:5_18:0	EtherPC	872510	952659	639208	1.60336e+06	639845	1.28497e+06	0.00314156	0.616639
Cer 32:2;3O/16:0;(2OH)	Cer_AP	58998.2	65806.6	27940.7	82965.5	49965.8	66768.8	0.025605	0.616069
TG 9:0_18:2_24:5	TG	194912	238256	143606	290572	168718	338815	0.00953498	0.615406
HexCer 21:2;3O/19:0;(2OH)	HexCer_AP	4.09188e+06	4.24685e+06	2.46483e+06	7.30172e+06	2.59e+06	5.5182e+06	0.00697941	0.608537
Cer 18:2;2O/26:1	Cer_NS	4846.18	5146.8	2054.88	10449.8	2307.29	6794.01	0.0379583	0.605737
BMP 10:0_26:2	BMP	360108	408166	244976	675931	245643	525866	0.0053489	0.604543
Cer 9:0;3O/42:1;(2OH)	Cer_AP	38285.8	46795	19731.9	71782.6	27458.7	45083.7	0.019569	0.604288
Cer 20:3;3O/18:1;(2OH)	Cer_AP	531891	503643	234771	854504	261465	676976	0.0431939	0.601086
PC O-28:0	EtherPC	384813	516735	296928	716479	331192	597510	0.00418902	0.599922
FA 22:2	FA	29685	33138.4	18671	51685.3	19636.2	45377.5	0.00594771	0.59922
PC O-22:4_16:2	EtherPC	351126	427538	310553	686333	290087	558811	0.00640973	0.596825
Cer 23:0;3O/30:1;(2OH)	Cer_AP	3.1826e+06	2.99643e+06	1.40603e+06	4.80769e+06	1.72593e+06	3.8018e+06	0.0275905	0.591658
TG 16:4_20:5_28:5	TG	126165	132101	86113	153247	117242	190051	0.0294697	0.591232
DG O-13:1_28:7	EtherDG	4063.62	2668.58	1447.71	4761.37	2309.61	5433.91	0.0515111	0.590338
DG O-9:0_26:5	EtherDG	281091	348527	208764	1.30361e+06	164098	223956	0.330662	0.589727
Cer 22:0;2O/21:2;(3OH)(FA 16:0)	Cer_EBDS	162775	141505	68578.5	202393	93457.8	197052	0.0278048	0.587958
CAR 18:0	CAR	163591	164209	63643.1	248293	85564.9	189604	0.0542064	0.587548
LPA 17:2	LPA	25037.6	26038.1	20886.1	37813.3	23514	37887.7	0.0145244	0.587183
DG O-16:3_16:0	EtherDG	1.38658e+06	2.21311e+06	1.05054e+06	2.65593e+06	1.26055e+06	2.24342e+06	0.0140686	0.586701
NAE 19:1	NAE	125308	188425	125415	240794	125004	231420	0.0171064	0.58639
PA 2:0_26:4	PA	31775.9	29195.4	14165.9	44263.1	16896.7	42971.4	0.0295706	0.586079
TG 18:1_20:4_24:0	TG	1.38536e+06	1.31505e+06	584154	2.04013e+06	733235	1.65278e+06	0.0362925	0.585261
Cer 25:0;2O/44:10	Cer_NDS	88300.2	97063.8	48996.9	136025	62255.4	116823	0.00626855	0.584106
HexCer 8:0;2O/44:0	HexCer_NDS	319901	356495	235182	534612	250475	461225	0.00300396	0.579426
MGDG 9:0_26:2	MGDG	132155	231487	211458	335779	166300	267144	0.0996152	0.577102
Cer 21:2;3O/22:0	Cer_NP	63360.6	51669.6	21112.7	92211.1	28558.4	61561.6	0.0878061	0.57694
Cer 20:0;3O/20:0;(2OH)	Cer_AP	159663	148030	95260.8	290165	87472.5	203544	0.0225577	0.576095
FAHFA 22:6/22:5	FAHFA	22939	13712.9	11896.9	19403	14180.5	33550.6	0.122439	0.575846
NAGly 26:1/19:2	NAGly	117359	108244	55561.2	155317	72425.6	144755	0.0155085	0.5757
LNAPS 20:2/N-21:0	LNAPS	295803	293621	217436	676479	118919	534901	0.172655	0.575665
Cer 9:0;2O/42:12	Cer_NDS	15443	13904.2	9676.04	28771.8	11351.4	15742.3	0.01887	0.574921
Cer 34:3;2O/44:12	Cer_NS	56482.7	47298.8	31508.2	89860.8	29596.7	73545.5	0.02274	0.574334
SM 9:1;2O/25:0	SM	2.36029e+06	3.44657e+06	1.81378e+06	4.52759e+06	1.96657e+06	3.74357e+06	0.00913277	0.572088
DG 13:0_44:1	DG	239268	200642	112205	321242	134474	282487	0.0189686	0.570496
Cer 14:0;2O/21:0;(3OH)(FA 22:6)	Cer_EBDS	215981	179905	175072	344173	156369	285244	0.0220967	0.568556
Cer 19:0;3O/26:1	Cer_NP	5145.41	4411.42	2280.31	8793.14	2635.47	6575.75	0.0252114	0.567763
PC 8:0_26:3	PC	342530	389949	72022.2	430497	130762	382729	0.293362	0.56411
Cer 12:0;2O/44:6	Cer_NDS	264353	321499	151922	474987	174757	346252	0.0144089	0.562825
MGDG O-25:0_28:0	EtherMGDG	908741	837472	375620	1.27826e+06	477527	1.03818e+06	0.0407756	0.562448
Cer 24:1;2O/40:7	Cer_NS	1.65521e+06	1.5618e+06	666182	2.36398e+06	842331	1.9155e+06	0.05135	0.562396
PC O-18:1	EtherPC	694321	895578	294018	1.28075e+06	326926	965941	0.129829	0.561393
DG O-14:0_20:2	EtherDG	467017	637541	348171	891116	353792	727849	0.00875632	0.561249
TG 16:0_22:6_24:0	TG	1.35912e+06	1.20913e+06	598484	1.92822e+06	729187	1.54373e+06	0.0295251	0.560594
Cer 14:1;2O/42:5;2O	Cer_EOS	3.90202e+06	3.82477e+06	2.01124e+06	6.09243e+06	2.30049e+06	4.71487e+06	0.0141875	0.559788
LNAPS 20:0/N-19:2	LNAPS	800661	1.49121e+06	648733	1.6943e+06	711945	1.41462e+06	0.039125	0.559485
ST 28:1;O;Hex;FA 9:0	AHexCAS	1.02292e+06	1.02889e+06	626679	1.69378e+06	607451	1.40899e+06	0.0114495	0.558581
PG 18:0_20:4;O	OxPG	915726	1.0125e+06	587192	1.56569e+06	554448	1.37177e+06	0.0142301	0.556189
Cer 27:0;3O/24:0;(2OH)	Cer_AP	1.8685e+06	1.69915e+06	925348	2.764e+06	1.05169e+06	2.2018e+06	0.0176896	0.554559
HexCer 16:2;2O/24:1;O	HexCer_HS	4.19446e+06	3.82705e+06	1.7336e+06	6.59378e+06	1.86336e+06	4.90936e+06	0.0801869	0.552334
PE-Cer 20:3;2O/26:6	PE_Cer	417368	462530	306590	728227	300831	585406	0.00470337	0.550848
MGDG O-23:0_28:1	EtherMGDG	730467	687744	387966	1.09198e+06	444218	867392	0.0105637	0.549605
Cer 33:1;3O/19:1;(2OH)	Cer_AP	1.68448e+06	1.57105e+06	760520	2.4732e+06	913206	1.92068e+06	0.030176	0.549355
SL 11:0;O/26:0;O	SL	4236.51	4258.24	2302.07	6186.03	2788.15	7128.08	0.0244989	0.549106
SPB 18:0;3O	PhytoSph	54161.1	133751	150091	134406	105036	169219	0.308649	0.54547
FA 24:4	FA	82659.7	79908.4	52580.9	128275	48194.1	121219	0.0159841	0.543067
Cer 8:0;3O/42:1;(2OH)	Cer_AP	996687	905379	489429	1.45077e+06	561145	1.15457e+06	0.019037	0.543004
SL 25:0;O/26:0	SL	2.05272e+06	1.96468e+06	1.10238e+06	2.96587e+06	1.27261e+06	2.50402e+06	0.0096863	0.542815
DGTS 27:0_18:5	DGTS	16260.2	15786.6	11193.6	31190.3	10993.4	19101.2	0.0132827	0.54205
Cer 19:3;3O/36:2;(2OH)	Cer_AP	83240.8	100396	64036.3	172678	58617.4	113355	0.0144089	0.540712
CE 34:2	CE	1025.49	585.578	128.902	1980.72	367.226	1462.95	0.06144	0.540238
PE 14:0_21:1	PE	1.31216e+07	1.59701e+07	8.81554e+06	2.33341e+07	9.04353e+06	1.84494e+07	0.00810155	0.538931
SM 14:0;2O/44:12	SM	677138	615215	394850	971088	449015	795297	0.00741456	0.538152
NAGly 21:0/16:2	NAGly	397932	423668	1.19102e+06	672808	1.11881e+06	562281	0.496539	0.53722
NAGly 13:0/19:0	NAGly	341422	321761	168129	432084	219519	410552	0.0174534	0.537045
SQDG 22:0_27:0	SQDG	500595	550572	302415	784918	340428	653632	0.00618185	0.534959
PI 33:6	PI	29690.5	68260.1	58339.8	81913.9	45798.1	68542.1	0.185337	0.532075
FAHFA 10:0/27:0	FAHFA	5546.56	4948.49	3317.44	8525.64	4328.88	6502.87	0.0167666	0.531661
FAHFA 18:1/18:0	FAHFA	11224	9703.47	6396.28	13634.2	7744.55	15517.2	0.0279407	0.530717
SMGDG O-21:0_28:0	EtherSMGDG	451193	412097	273530	646864	307546	527786	0.00768319	0.527633
NAGly 16:0/19:1	NAGly	398301	371206	184322	663460	159525	531115	0.121087	0.527572
CE 15:0	CE	1.78299e+06	1.56217e+06	832187	2.57324e+06	904867	2.04806e+06	0.0361451	0.527043
PC O-55:2	EtherPC	520.418	327.52	55.5989	1280.31	386.839	922.373	0.0542841	0.526312
Cer 15:0;2O/16:0;(3OH)(FA 12:0)	Cer_EBDS	716347	707784	368480	1.2286e+06	363766	859100	0.0453138	0.526137
SMGDG O-22:6_4:0	EtherSMGDG	57435.3	63204.4	39201.1	94732.2	39721.8	79109.4	0.00528591	0.525188
PC 8:0_32:8	PC	5.93573e+06	6.61548e+06	3.67387e+06	1.00562e+07	3.51784e+06	8.3503e+06	0.017777	0.525023
SE 28:2/19:0	BRSE	28031.3	27890	12956	46205	13106.3	35609.2	0.0621216	0.524677
Cer 10:0;2O/44:3	Cer_NDS	59923.6	54210.3	30886.4	86275	33582	72266.8	0.0182916	0.523835
CAR 22:5	CAR	1093.28	8320.13	4051.75	6780.98	4107.39	6176.58	0.18906	0.522461
FA 21:1	FA	531759	703700	427596	893348	431820	845801	0.0100556	0.522005
DG O-16:1_22:6	EtherDG	498127	441743	232170	771766	235116	573420	0.0559556	0.521428
PE O-18:2_22:5	EtherPE	6.0311e+06	6.38194e+06	3.87753e+06	1.05845e+07	3.87854e+06	7.36953e+06	0.011125	0.520176
TG 18:2_22:6_24:1	TG	444040	440092	238074	655047	267356	537422	0.0132909	0.517924
HexCer 13:1;3O/26:2;(2OH)	HexCer_AP	1.93203e+06	2.20492e+06	1.27488e+06	3.36098e+06	1.21472e+06	2.68407e+06	0.0127551	0.51776
Cer 32:1;3O/18:0;(2OH)	Cer_AP	145284	133707	73243.9	202408	83813.1	170039	0.0180815	0.51601
SM 8:0;2O/44:7	SM	892589	903590	273939	1.00063e+06	525548	845977	0.14982	0.51596
Cer 16:0;2O/12:0;(3OH)(FA 22:1)	Cer_EBDS	80515.3	103562	55214.1	144081	57223	113784	0.00989037	0.515818
SL 23:0;O/14:1	SL	569182	525572	265082	869500	251580	729081	0.0804156	0.515601
HexCer 17:3;2O/26:5	HexCer_NS	1.73098e+06	1.91483e+06	4.1143e+06	2.72072e+06	1.81746e+06	5.53678e+06	0.392655	0.515208
PE 18:1_22:3	PE	650737	645768	137462	820231	247971	571925	0.303733	0.515184
TG 18:2_22:6_24:0	TG	668313	591152	339517	1.04228e+06	304761	847755	0.0636658	0.514885
MGDG O-9:0_28:4	EtherMGDG	2.29411e+06	2.09255e+06	982541	3.5257e+06	1.01549e+06	2.63541e+06	0.0868326	0.513668
Cer 13:0;2O/24:1	Cer_NDS	155930	139216	83337.5	259929	77596.9	180068	0.0440236	0.512433
TG 8:0_24:0_38:5	TG	47584.6	41536	24985.5	73246.1	24025.7	56777.6	0.0338013	0.508177
SL 17:0;O/16:0;O	SL	38392.9	52417.7	32153.8	80888.9	26951.6	60111.3	0.0233637	0.507108
PE O-18:5_4:0	EtherPE	15565.4	23060.3	6501.52	26085.7	8592.78	22400.8	0.119459	0.506715
LPE 22:6	LPE	55150.7	74142.2	26951.7	96282.4	28107.5	81809.4	0.105137	0.506484
TG O-16:0_16:0_18:1	EtherTG	271801	249731	119909	368640	143243	304113	0.0416551	0.50494
PC O-36:5	EtherPC	2.71027e+07	2.8962e+07	1.87088e+07	4.32962e+07	1.90168e+07	3.50025e+07	0.00578248	0.504662
SMGDG O-22:1_13:0	EtherSMGDG	100121	117346	73078.9	175247	68968.1	140903	0.00846229	0.504509
SM 9:0;2O/32:1	SM	949829	1.02651e+06	380825	1.47575e+06	481384	1.02673e+06	0.0962351	0.504501
Cer 12:2;2O/34:9	Cer_NS	828605	975243	625744	1.54317e+06	516215	1.2422e+06	0.0240231	0.502751
TG 18:1_18:2_22:6	TG	2.23716e+07	1.9122e+07	1.05842e+07	3.06145e+07	1.16735e+07	2.47245e+07	0.0335433	0.501963
TG 18:0_18:2_22:4	TG	4.50283e+06	4.15144e+06	2.28757e+06	6.41456e+06	2.50598e+06	5.18493e+06	0.0222933	0.501263
Cer 24:1;2O/40:8	Cer_NS	1.44246e+06	1.37362e+06	617725	2.01902e+06	747452	1.57736e+06	0.0540767	0.499924
TG 16:0_18:1_22:6	TG	2.22392e+07	1.91664e+07	1.61699e+07	3.08173e+07	1.73571e+07	2.50387e+07	0.0293007	0.499914
NAGly 22:2/20:1	NAGly	23585.7	23836.6	19667.5	45009.9	16961.1	29425	0.0218919	0.499862
TG 16:0_18:1_22:1	TG	2.72578e+06	2.58698e+06	1.17198e+06	4.44207e+06	1.27843e+06	2.82607e+06	0.0906698	0.499446
HexCer 17:0;2O/40:2;O	HexCer_HDS	997.606	610.437	0	2400.36	714.917	2048.8	0.0535468	0.499416
PE O-14:1_20:4	EtherPE	183416	166331	80369.8	293319	74008.4	218520	0.123777	0.495572
Cer 23:1;2O/18:0	Cer_NS	215545	211007	141062	443011	104947	266572	0.0916044	0.495545
Cer 25:0;2O/18:1	Cer_NDS	52547.8	46374	24840.6	82370.7	24361.7	59195.5	0.0624685	0.495394
Cer 9:0;2O/32:4	Cer_NDS	1.04421e+06	963881	478968	1.54296e+06	510416	1.17886e+06	0.055303	0.495111
TG 14:1_18:4_30:7	TG	280314	307535	204237	368545	303306	303928	0.0931209	0.494597
LPC O-13:1	EtherLPC	612030	1.03244e+06	613206	1.36274e+06	529875	1.03272e+06	0.0481118	0.494442
TG 18:1_20:1_20:1	TG	2.36086e+06	2.28067e+06	995836	3.32306e+06	1.18723e+06	2.61045e+06	0.0652745	0.494096
TG O-22:1_12:0_18:3	EtherTG	3.71998e+06	3.6521e+06	2.14058e+06	5.39869e+06	2.31333e+06	4.46945e+06	0.0105082	0.493864
Cer 8:0;2O/26:0	Cer_NDS	39636.3	36636.7	20800.3	56328.5	22835.1	46188.8	0.0185899	0.49151
PG O-11:0_23:0	EtherPG	43405.8	57409.9	12347	67302.3	16291.1	55249.7	0.296666	0.489575
PE 16:0_18:2	PE	57215.6	49587.9	30269.3	95046.2	23776.5	72702.1	0.102676	0.486346
PEtOH 20:1_20:4	PEtOH	43955.3	46867.4	28435.4	77297.9	24750.3	59008.8	0.0263906	0.485808
PC O-34:3	EtherPC	3.13139e+06	3.42071e+06	2.37684e+06	4.97585e+06	2.3579e+06	4.07987e+06	0.00852023	0.483901
LDGTS 24:2	LDGTS	861927	839720	202335	544008	552446	917437	0.358544	0.483345
HexCer 16:1;2O/14:1;O	HexCer_HS	10796.4	8758.13	5326.87	12226	6567.11	13273	0.0471958	0.482732
MGDG O-17:0_28:0	EtherMGDG	2.48052e+07	2.1057e+07	1.15835e+07	3.48494e+07	1.30478e+07	2.48937e+07	0.0423093	0.481675
Cer 21:2;2O/17:0	Cer_NS	46031.3	44471.9	25202.3	72710.5	25163.8	53841.9	0.026197	0.480958
Cer 22:0;2O/40:7	Cer_NDS	1.07101e+06	1.01669e+06	442195	1.60644e+06	502375	1.11468e+06	0.0941356	0.480544
Cer 38:1;3O/16:1;(2OH)	Cer_AP	117263	133827	62288.3	182105	71511.8	140893	0.0269294	0.478735
PE O-28:6_10:0	EtherPE	2.2092e+06	2.15558e+06	1.40427e+06	3.54397e+06	1.32657e+06	2.64355e+06	0.0152902	0.478285
Cer 30:3;2O/26:1	Cer_NS	111531	100167	53210.4	152913	58238	125055	0.0374316	0.477492
HexCer 10:0;2O/44:0	HexCer_NDS	163919	163884	99921.5	228552	116260	188589	0.0110732	0.477291
PE O-12:0_28:5	EtherPE	212990	235792	153043	225805	143334	442163	0.166015	0.477136
Cer 23:1;3O/30:2;(2OH)	Cer_AP	632908	633099	521633	913567	386254	1.09746e+06	0.0691376	0.476266
DG 34:2	DG	38832.6	36428.6	17691.5	57404.5	17673.9	46754	0.0751183	0.475867
HexCer 9:0;3O/24:2;(2OH)	HexCer_AP	149502	176814	103853	270212	97557.9	193512	0.0165597	0.475345
TG 16:0_20:4_24:0	TG	2.00493e+06	1.87221e+06	854091	2.70722e+06	1.00411e+06	2.17596e+06	0.0651927	0.474725
SM 22:0;2O/19:1	SM	133220	108747	107837	214562	77276.7	173944	0.0653806	0.471608
PC O-34:2	EtherPC	7.21052e+06	8.29066e+06	4.67982e+06	1.13944e+07	4.92941e+06	9.11106e+06	0.0095045	0.470808
HexCer 17:1;2O/14:1;O	HexCer_HS	188527	213047	119769	306228	132834	217403	0.0127619	0.470625
Cer 14:0;2O/29:1;(2OH)	Cer_ADS	62705.4	70096.5	33867.3	95565.6	32661.7	88438.6	0.055197	0.470154
PI 34:7	PI	24159.5	20407.5	5330.23	21622.8	12417.1	19750.1	0.251715	0.46996
FA 22:3	FA	40545.5	39957.4	25879.2	56903.6	24815.7	55332	0.0170093	0.467433
MGDG O-21:0_28:2	EtherMGDG	2.72846e+06	2.55072e+06	1.52187e+06	3.85125e+06	1.58286e+06	3.14983e+06	0.0177736	0.466378
PMeOH 18:2_21:2	PMeOH	343878	394909	204818	620782	177804	457184	0.0666682	0.465834
Cer 13:1;2O/29:0	Cer_NS	2.57105e+06	2.36317e+06	1.16553e+06	4.00977e+06	1.0823e+06	2.95366e+06	0.11848	0.465665
PE O-16:4_24:4	EtherPE	3.25564e+06	3.28861e+06	2.24435e+06	5.33323e+06	2.04588e+06	3.97168e+06	0.015005	0.46391
PE O-13:0_24:2	EtherPE	1.45976e+06	1.59989e+06	1.11468e+06	2.32813e+06	1.07353e+06	1.87861e+06	0.0104774	0.463747
DG 9:0_40:8	DG	62740.4	58512.5	30847.3	97398.5	36962.4	57454.4	0.0527202	0.462653
ST 24:1;O4;T/19:2	TDCAE	1.58667e+06	1.60023e+06	1.0857e+06	2.60061e+06	978912	1.93997e+06	0.0166109	0.46059
PE O-16:1_16:1	EtherPE	274513	290551	159545	406353	164661	340831	0.017203	0.459255
MGDG O-16:0_14:0	EtherMGDG	1.01531e+06	1.37382e+06	716858	1.68548e+06	831870	1.27275e+06	0.0220483	0.458528
SM 10:0;2O/44:0	SM	1.25042e+06	1.16569e+06	538885	1.656e+06	624494	1.35324e+06	0.0683882	0.457782
LPS 19:0	LPS	27953.9	45510.8	13718.2	47849.1	15909.6	42283.8	0.151866	0.456104
SM 14:0;2O/28:1	SM	1.79272e+07	2.01729e+07	1.03534e+07	2.98751e+07	9.8696e+06	2.23401e+07	0.0431809	0.452098
DGDG 14:0_22:5	DGDG	113528	122574	63504.1	163631	67942.6	140592	0.0219502	0.450471
PC 18:4_26:7	PC	260511	285827	150786	525359	93587.6	400397	0.261194	0.450444
PEtOH 19:0_16:2	PEtOH	1.28072e+06	1.46273e+06	687984	2.23184e+06	618757	1.63525e+06	0.0998511	0.449905
PC O-32:2	EtherPC	4.80521e+06	5.45913e+06	3.53377e+06	7.51788e+06	3.48676e+06	6.1693e+06	0.0103483	0.447979
PE O-13:1_26:3	EtherPE	1.18462e+07	1.24034e+07	8.30744e+06	1.8229e+07	7.94476e+06	1.47008e+07	0.0108871	0.447947
SM 9:0;2O/32:2	SM	101333	118018	71567.7	199049	58044	129674	0.055099	0.446352
TG 18:1_18:2_24:6	TG	5.40721e+06	4.87584e+06	2.73624e+06	7.36006e+06	2.94564e+06	5.78475e+06	0.0333619	0.446317
TG 17:1_17:1_19:2	TG	482856	473664	276218	424160	372137	693973	0.162942	0.444067
PI 38:6	PI	302777	340296	206738	431586	205704	415226	0.0141103	0.442653
Cer 29:0;2O/5:0	Cer_NDS	590750	836027	494541	1.15029e+06	426917	858465	0.0349285	0.442232
PE O-16:1_18:1	EtherPE	1.05306e+07	1.10996e+07	6.54634e+06	1.56175e+07	6.66892e+06	1.26557e+07	0.0129043	0.441959
FAHFA 17:2/21:2	FAHFA	12079.6	11380.1	7454.09	15093	7906.83	16067.3	0.0333168	0.441088
Cer 30:1;2O/10:0	Cer_NS	1.08552e+06	1.05385e+06	514092	1.72307e+06	470442	1.2469e+06	0.122314	0.44058
Cer 9:0;2O/44:12	Cer_NDS	63188.2	64474.1	30167.4	106543	24683.8	80301	0.176285	0.437293
Cer 18:1;2O/20:0	Cer_NS	5739.97	5231.82	2713.32	9947.74	2634.06	6005.49	0.0655746	0.435722
PS 22:5_22:6	PS	119374	127239	68020.5	143160	76592.1	161101	0.0405538	0.434246
TG 18:0_18:1_22:6	TG	5.97472e+06	5.51978e+06	5.02019e+06	8.3074e+06	5.14022e+06	6.56545e+06	0.0826582	0.433682
Cer 24:1;3O/27:0;(2OH)	Cer_AP	1.07251e+06	1.16907e+06	570962	1.62188e+06	599775	1.24569e+06	0.0419226	0.433158
MGDG O-28:1_19:1	EtherMGDG	1.64332e+07	1.43978e+07	8.22183e+06	2.19002e+07	8.53147e+06	1.76007e+07	0.0432217	0.432915
DGDG 11:0_22:6	DGDG	198091	208235	117089	244958	128053	260610	0.0294753	0.431099
MGDG O-14:0_24:0	EtherMGDG	1.92699e+06	1.98637e+06	1.2198e+06	3.22166e+06	1.07689e+06	2.26637e+06	0.0369381	0.430924
Cer 15:3;2O/22:2;(2OH)	Cer_AS	5506.09	3031.01	2811.75	4700.91	3153.61	6576.75	0.181635	0.423907
TG O-22:2_10:0_18:2	EtherTG	410520	427480	218137	579811	236359	464045	0.0328523	0.423508
NAOrn 11:0/24:1	NAOrn	258477	250733	139945	431518	120028	290549	0.0980775	0.422901
SL 10:0;O/25:0	SL	1.17395e+06	1.08891e+06	519470	1.66954e+06	489816	1.34399e+06	0.139125	0.422493
HexCer 19:3;3O/26:2;(2OH)	HexCer_AP	316853	327967	219788	476027	186493	424761	0.0268576	0.420361
MGDG O-18:1_21:1	EtherMGDG	1.74955e+07	2.11901e+07	1.18264e+07	2.83853e+07	1.12214e+07	2.26182e+07	0.0218964	0.41927
MGDG O-8:0_8:0	EtherMGDG	16139.5	15477.9	7429.39	25205.5	6988.42	17956.4	0.104397	0.417552
Cer 22:2;2O/14:0	Cer_NS	31813.5	34387.9	22035.7	56674.1	18532.5	38183.2	0.0375404	0.41512
CAR 19:3	CAR	174258	190495	82336.2	249969	90498.8	197729	0.0824045	0.414991
PS O-26:0_26:5	EtherPS	1.00825e+06	937102	606402	1.30389e+06	647684	1.10275e+06	0.0220724	0.413637
FA 22:6	FA	4.39725e+06	4.5027e+06	3.20893e+06	5.6142e+06	3.12544e+06	5.86458e+06	0.0325218	0.412257
PC O-18:1_23:0	EtherPC	6101.65	12543.6	5722.83	15122.2	4999.36	10572	0.0757609	0.409492
PE O-13:1_22:0	EtherPE	2.2727e+06	2.76334e+06	1.77752e+06	3.52281e+06	1.71535e+06	2.95978e+06	0.0197921	0.40696
LPE O-16:1	EtherLPE	292582	374156	231991	449241	214473	423363	0.0255427	0.406926
Hex3Cer 11:1;2O	Hex3Cer	123939	161106	91722.9	210294	83442	168158	0.0266672	0.406787
Cer 34:2;3O/16:0;(2OH)	Cer_AP	595644	649307	311680	879950	326015	672889	0.0555613	0.406272
LNAPE 19:0/N-17:2	LNAPE	116821	153707	186260	248707	105575	205053	0.237432	0.405309
TG 8:0_20:0_38:6	TG	8194.72	11692.7	9236.68	11374.4	9236.18	14988.3	0.159313	0.404445
PE 13:0_30:6	PE	2.12506e+06	2.25717e+06	2.11273e+06	3.1793e+06	1.63326e+06	3.10755e+06	0.0840559	0.403961
SM 9:0;2O/32:4	SM	8.13804e+06	9.64228e+06	5.41947e+06	1.30012e+07	5.04532e+06	1.03172e+07	0.0264018	0.403848
MGDG O-23:0_28:0	EtherMGDG	1.13963e+06	1.06668e+06	523759	1.52657e+06	591972	1.12109e+06	0.0736813	0.403491
DG 33:3	DG	51206.5	41730.8	25161.2	69990.4	23261.7	53075.6	0.0861184	0.4023
SM 13:1;2O/42:9	SM	356000	590828	431394	722648	344975	578717	0.123905	0.402215
Cer 30:3;2O/44:12	Cer_NS	698.337	723.375	85.2229	1460.77	260.498	911.7	0.103514	0.401833
MGDG O-19:0_28:2	EtherMGDG	2.19083e+07	1.56941e+07	9.77889e+06	2.96052e+07	9.1411e+06	1.96133e+07	0.145555	0.40001
MGDG O-13:1_3:0	EtherMGDG	6324.32	5777.15	2234.07	8523.01	2807.08	6198.37	0.120572	0.398652
FA 24:3	FA	14386.1	14804.4	7947.22	20713.5	7640.39	17698.8	0.0434991	0.398542
DG O-16:0_16:0	EtherDG	196573	181831	99759.8	285259	89160.1	221171	0.0979189	0.39828
Cer 36:3;3O/16:2;(2OH)	Cer_AP	296187	288598	154626	387944	168855	318123	0.0381543	0.398082
NAE 20:0	NAE	5708.51	6977.97	7418.18	16443.7	3795.44	8123.32	0.178592	0.396976
SL 20:0;O/26:3	SL	92654	102232	102291	172586	67227.8	132127	0.116935	0.396922
SE 28:2/17:2	BRSE	423396	418781	186699	545486	168897	562828	0.203192	0.39567
NAOrn 10:0/18:0	NAOrn	22197.6	23820.4	13339.7	40472.7	11350	24414.5	0.0850584	0.39316
Cer 18:0;2O/16:0	Cer_NDS	952521	500737	262424	943015	279159	740278	0.328833	0.392885
SE 28:1/19:0	CASE	40010.7	38445.3	18438.7	56333.1	17507.2	45365.8	0.12115	0.392404
HexCer 8:0;3O/27:0;(2OH)	HexCer_AP	7.31802e+06	4.94622e+06	4.269e+06	1.08962e+07	2.48862e+06	8.82641e+06	0.276981	0.390874
DG O-28:0_28:3	EtherDG	1.68205e+06	1.55412e+06	709951	2.37622e+06	651974	1.85441e+06	0.199934	0.390464
PE O-11:0_24:0	EtherPE	6.25173e+06	7.47832e+06	4.87208e+06	9.7575e+06	4.40923e+06	8.18562e+06	0.0223888	0.389944
Cer 18:1;2O/22:1	Cer_NS	248226	165352	113247	371185	96226.7	201092	0.219988	0.389052
Cer 17:0;2O/17:1;(3OH)(FA 20:2)	Cer_EBDS	243741	291463	127541	278206	171858	293339	0.0954625	0.388679
PS 18:3_22:6	PS	1724.39	1372.72	635.181	2320.46	1120.01	1509.56	0.12092	0.38837
Cer 29:1;2O/12:0;(3OH)	Cer_BS	23201.5	22712.7	10600.3	34222.1	9770.9	26284	0.137184	0.387567
Cer 34:1;2O/5:0	Cer_NS	34680.5	34749.1	19006.8	52702.2	16792.3	40436.1	0.0750984	0.3873
MGDG O-22:1_15:0	EtherMGDG	5.36178e+06	5.94346e+06	3.26817e+06	7.96127e+06	3.34559e+06	6.00349e+06	0.0277161	0.386587
Cer 8:0;2O/34:0	Cer_NDS	1.66581e+06	1.61131e+06	694643	2.38241e+06	682970	1.75563e+06	0.190293	0.385474
DG 16:0_18:2	DG	120103	113455	57814.2	158977	55886.5	136391	0.0971276	0.384967
PS O-26:0_26:4	EtherPS	671990	706195	303203	755840	454103	640152	0.122725	0.383355
PC O-17:1	EtherPC	66404	129259	35768.6	108919	36601.1	117710	0.310083	0.378606
DG 16:3_40:6	DG	1.10437e+06	1.28325e+06	897714	1.62425e+06	909364	1.30078e+06	0.0501547	0.378373
CerP 14:1;2O/2:0	CerP	45695.7	58949.5	40859.9	55096	52236	58710	0.217014	0.378137
PEtOH 12:0_22:5	PEtOH	8304.37	6561.14	3632.69	11994.6	3137.95	8364.75	0.137059	0.377563
CAR 24:0	CAR	20278.8	20380.1	3709.99	20880.1	7026.35	17498.2	0.418657	0.377419
MGDG O-13:0_26:0	EtherMGDG	789705	1.02856e+06	599522	1.34328e+06	555460	982987	0.0357856	0.376997
MGDG O-21:0_28:1	EtherMGDG	3.05586e+06	3.11379e+06	1.57524e+06	4.18819e+06	1.66246e+06	3.24021e+06	0.0582574	0.376989
TG O-20:2_18:0_18:0	EtherTG	157319	128668	73334.6	200467	75375.1	147649	0.0946235	0.374404
SM 20:2;2O/24:2	SM	1.77267e+06	2.49068e+06	1.37732e+06	3.32149e+06	1.20385e+06	2.27424e+06	0.0660996	0.373807
Cer 8:0;3O/40:1;(2OH)	Cer_AP	214024	218359	117586	299555	116717	234908	0.0487467	0.372282
TG 18:1_18:2_25:0	TG	67024.5	66586.4	34899	122121	24542.5	77156.1	0.26458	0.37086
Cer 16:0;2O/28:2;O(FA 15:1)	Cer_EODS	221477	214052	116396	265377	126620	243915	0.0508981	0.369102
Cer 21:1;3O/16:1;(2OH)	Cer_AP	3.12585e+06	2.92562e+06	1.48829e+06	4.31685e+06	1.34966e+06	3.45815e+06	0.142785	0.369037
HexCer 9:0;3O/22:2;(2OH)	HexCer_AP	9.23559e+06	1.27682e+07	6.4865e+06	1.42717e+07	6.41987e+06	1.23448e+07	0.0461801	0.368537
PE-Cer 12:0;2O/19:0;O	PE_Cer	1011.57	756.659	82.8722	1146.16	459.199	974.806	0.197127	0.368112
MGDG O-23:0_28:2	EtherMGDG	776530	771955	476995	1.10839e+06	434326	875748	0.0374623	0.366814
TG 18:0_18:0_18:1	TG	2.74135e+06	2.62699e+06	1.9147e+06	4.97042e+06	1.14113e+06	3.5722e+06	0.229013	0.365527
TG 14:0_16:1_18:2	TG	2.55578e+06	2.40755e+06	1.2918e+06	3.32459e+06	1.34445e+06	2.61184e+06	0.0646208	0.365193
DG O-24:1_28:7	EtherDG	1.3984e+06	1.31491e+06	694099	1.78709e+06	732656	1.42736e+06	0.0688293	0.363641
BMP 8:0_24:1	BMP	351102	527954	268874	571533	277708	459853	0.0642103	0.36289
Hex3Cer 16:3;2O/19:2	Hex3Cer	17529.3	26222.3	14956.4	31271.2	17496.7	18977.9	0.136954	0.361481
HexCer 17:0;2O/38:1;O	HexCer_HDS	620.915	409.976	0	1009.41	202.964	684.608	0.16005	0.360801
DG 30:0_44:10	DG	10346.5	18319.8	9063.59	17153	10178	15440.3	0.104688	0.360656
TG 15:1_18:1_19:2	TG	1.27065e+07	1.24128e+07	7.02413e+06	1.68008e+07	7.01881e+06	1.36364e+07	0.0460129	0.359608
SM 13:0;2O/44:2	SM	1081.81	975.327	332.667	1866.2	428.364	1151.8	0.117785	0.358852
PC 17:0_44:7	PC	1221.44	1091.7	162.802	1615.11	371.486	1381.13	0.185428	0.358474
MGDG O-19:0_28:0	EtherMGDG	1.0974e+07	8.14808e+06	4.7853e+06	1.40583e+07	4.99537e+06	8.82247e+06	0.161337	0.358453
TG 18:0_18:1_18:5	TG	2.78703e+07	2.60779e+07	1.58164e+07	3.7274e+07	1.47919e+07	3.01203e+07	0.0510702	0.357364
TG 16:0_20:4_24:1	TG	1.77083e+06	1.64887e+06	815436	2.22939e+06	856610	1.79697e+06	0.107087	0.356091
BMP 2:0_16:0	BMP	20668.8	26413.8	10166.5	31209.4	9971.1	26224.7	0.163866	0.353397
TG 13:1_18:4_19:0	TG	2.52939e+06	2.11491e+06	1.12866e+06	3.08581e+06	1.11379e+06	2.5158e+06	0.136461	0.353075
HexCer 20:1;2O/14:0;O	HexCer_HS	30224.4	33819.3	17887.2	40907.6	19593.3	33355.6	0.0410023	0.352759
TG 15:1_18:2_19:2	TG	2.27518e+07	1.73039e+07	9.50333e+06	2.41892e+07	9.39504e+06	2.35572e+07	0.178834	0.352757
DG O-9:0_24:5	EtherDG	659756	618438	398206	1.83566e+06	320599	394201	0.482833	0.352341
DG 26:4_32:5	DG	900463	1.00248e+06	563986	1.20067e+06	600782	1.00946e+06	0.0343697	0.352204
TG 8:0_8:0_24:1	TG	599.822	308.091	439.568	996.146	457.743	795.595	0.169951	0.352135
Cer 37:2;3O/15:0;(2OH)	Cer_AP	229493	211041	74101.6	226796	122565	185325	0.266138	0.352013
SL 10:1;O/25:0	SL	9309.69	10350.9	5663.56	16290.7	4843.73	10215.6	0.0756405	0.348796
TG 16:0_20:4_22:6	TG	3.74761e+07	3.13224e+07	1.69623e+07	5.22001e+07	1.56781e+07	3.42748e+07	0.184021	0.345274
HexCer 16:0;2O/19:1;O	HexCer_HDS	741.706	4830.94	1741.36	3168.84	2029.17	3084.29	0.237908	0.34458
SM 16:0;2O/44:6	SM	345.897	239.369	71.1095	733.429	61.7263	655.125	0.166189	0.344175
LPE 18:1	LPE	62074.4	86695.4	34933	110497	31049	77094.1	0.203122	0.341745
PE O-22:5_18:2	EtherPE	663515	789531	470706	1.0407e+06	415536	797641	0.0415272	0.341495
PS O-24:4_13:0	EtherPS	15738.9	21019.8	13025.2	20360.2	11081.5	27733.6	0.144503	0.340866
SM 8:0;2O/42:0	SM	3.72983e+06	3.58446e+06	1.35033e+06	4.30629e+06	1.73305e+06	3.37248e+06	0.228221	0.340163
Cer 21:0;2O/44:9	Cer_NDS	249699	293299	132306	268676	171877	293009	0.138302	0.339592
Cer 19:0;3O/16:0	Cer_NP	27660.1	25736.4	14640.5	39806.7	12470.4	29525.6	0.11675	0.338783
LPA 16:3	LPA	112046	118569	82703.9	140854	75671.8	143761	0.0568727	0.337704
FAHFA 24:4/16:3	FAHFA	137201	129034	75484.3	144233	75467.9	170117	0.114293	0.335231
SM 8:0;2O/33:0	SM	417349	409361	222787	548951	225500	423230	0.0686308	0.333544
Cer 19:0;3O/18:1;(2OH)	Cer_AP	2.62403e+06	2.46505e+06	1.3073e+06	3.70346e+06	1.09542e+06	2.85212e+06	0.185635	0.331224
PMeOH 18:1_22:2	PMeOH	3.99141e+07	4.5047e+07	2.66927e+07	5.93979e+07	2.43931e+07	4.52494e+07	0.042259	0.33046
Cer 14:0;2O/25:1;(2OH)	Cer_ADS	4889.59	5286.84	2144.54	6349.28	2274.7	5830.23	0.137367	0.329585
Hex3Cer 19:3;2O/17:1	Hex3Cer	29834	40515.3	30044.2	48005.7	30197.8	34853.2	0.181911	0.329365
HexCer 16:2;2O/36:2;O	HexCer_HS	1.67028e+06	1.78163e+06	1.22171e+06	2.28918e+06	1.09591e+06	1.97548e+06	0.0392749	0.329298
NAOrn 10:0/26:0	NAOrn	99746.5	101339	70887.1	155819	52466	119743	0.0894955	0.328866
LNAPS 17:1/N-20:2	LNAPS	306372	371508	107845	360151	153311	303435	0.309251	0.32863
FA 34:2	FA	11013.8	9616.72	2852.08	11132.9	4239.82	9539.11	0.31427	0.328512
PS O-10:0_20:5	EtherPS	1359.65	1430.83	1301.31	3597.36	761.664	1465.81	0.0944792	0.328111
TG 16:0_22:4_24:4	TG	1.23498e+06	948080	633209	1.41704e+06	624850	1.13845e+06	0.107302	0.327999
SM 8:0;2O/44:8	SM	427715	384236	228502	529724	229639	418670	0.0722452	0.326447
SL 21:3;O/22:2;O	SL	67766.3	85554.3	36354.2	72954.7	63501.6	62051.3	0.300864	0.325388
FA 20:2	FA	135289	131853	87380.6	168854	77987.3	160592	0.0545	0.32536
CerP 14:0;2O/2:0	CerP	65557.8	66887.1	49038.5	81566.3	43448.5	82223.7	0.0705705	0.322431
TG 18:0_18:1_22:4	TG	3.22729e+06	3.00776e+06	1.60097e+06	4.06315e+06	1.5965e+06	3.21017e+06	0.105885	0.321133
ADGGA 18:5_16:4_16:4	ADGGA	45431.3	40234.3	43939.6	61463.1	33046.4	53727.3	0.195359	0.320916
PMeOH 15:1_19:1	PMeOH	2.67483e+07	3.46958e+07	1.69649e+07	3.78417e+07	1.70484e+07	3.26573e+07	0.0718147	0.320539
PG O-17:1_16:0	EtherPG	365531	400073	223108	501892	170279	507895	0.177023	0.317417
LPA 26:1	LPA	491.446	3079.89	2127.5	2984.53	1420.39	2627.27	0.19554	0.316668
TG 18:1_18:1_22:6	TG	2.00298e+07	1.32153e+07	7.66087e+06	1.87578e+07	9.95257e+06	1.44037e+07	0.252099	0.31616
SM 22:0;2O/20:2	SM	2.09944e+06	2.62579e+06	1.68555e+06	3.42415e+06	1.32666e+06	2.69493e+06	0.0740954	0.312974
CAR 22:4	CAR	6442.7	11905	4288.92	9926.42	4930.85	9781.99	0.173559	0.312624
TG 18:0_18:1_20:4	TG	1.14563e+07	1.09824e+07	5.91783e+06	1.4775e+07	5.65773e+06	1.17225e+07	0.106365	0.312535
TG 18:1_18:2_22:1	TG	2.48762e+06	2.41847e+06	1.21752e+06	2.87969e+06	1.14358e+06	2.9255e+06	0.16852	0.312174
Cer 25:2;2O/9:0	Cer_NS	312032	319011	216745	477311	172719	343357	0.079628	0.310578
Cer 22:2;3O/13:0;(2OH)	Cer_AP	273511	259739	148539	381507	123350	293006	0.148908	0.308764
DG O-28:3_28:7	EtherDG	1.22561e+07	9.49981e+06	5.29288e+06	1.30475e+07	5.03073e+06	1.2252e+07	0.211477	0.308461
BMP 2:0_19:0	BMP	101216	148811	43309.9	152531	43216.2	129098	0.384617	0.306512
PC O-38:4	EtherPC	2.99797e+06	3.56555e+06	1.47322e+06	4.25633e+06	1.52514e+06	3.1421e+06	0.185954	0.304804
DG O-22:0_28:6	EtherDG	2.19406e+06	2.45357e+06	1.4153e+06	3.56817e+06	1.1179e+06	2.46391e+06	0.137636	0.302868
Cer 20:0;2O/44:5	Cer_NDS	134812	147690	19214	160364	35457.3	88113.4	0.647614	0.301374
LNAPE 20:4/N-23:0	LNAPE	5.16056e+06	5.51822e+06	3.23279e+06	7.86998e+06	2.68078e+06	5.59398e+06	0.108921	0.299901
TG 16:0_16:1_18:2	TG	1.59558e+07	1.55303e+07	8.61174e+06	2.03134e+07	8.27922e+06	1.62613e+07	0.0923762	0.299752
HexCer 16:0;2O/12:1;O	HexCer_HDS	72729	68446.7	39780.5	73776.6	38511.7	89815.7	0.165196	0.299585
Cer 35:0;2O/44:1	Cer_NDS	14093.7	45801.8	11430.5	37289.5	7400.34	34984.8	0.545281	0.299075
PE O-10:0_10:0	EtherPE	382297	593317	264148	628468	239325	509531	0.16376	0.298283
MGDG O-16:3_6:0	EtherMGDG	118404	182495	75860.7	185772	74147.8	152548	0.16892	0.297951
HexCer 13:1;3O/24:2;(2OH)	HexCer_AP	1.78396e+07	2.06183e+07	1.23231e+07	2.5997e+07	1.11142e+07	1.99975e+07	0.0566158	0.297182
DG O-26:1_28:7	EtherDG	8.34527e+06	7.89076e+06	4.40911e+06	1.04413e+07	4.20866e+06	8.4035e+06	0.104664	0.296099
Cer 17:0;2O/18:1	Cer_NDS	248501	239717	137338	356336	115448	252942	0.152049	0.295855
Cer 8:0;3O/28:2;(2OH)	Cer_AP	1.09668e+06	1.06186e+06	558918	1.50774e+06	468981	1.16867e+06	0.202537	0.295223
Cer 8:0;2O/42:4	Cer_NDS	6302.93	4430.84	2078.75	6088.4	2497.83	5257.74	0.261819	0.294354
PC 15:0_17:2	PC	1.70508e+06	2.21723e+06	1.23309e+06	2.5557e+06	1.10048e+06	2.09639e+06	0.073872	0.293307
FAHFA 20:5/22:5	FAHFA	162417	151446	92087.9	163747	87865.7	199357	0.165783	0.292798
SM 15:3;2O/40:10	SM	226096	219430	135884	279945	137970	219457	0.0786658	0.289814
FA 38:3	FA	150414	132803	69590.4	195432	63290.8	140856	0.215679	0.28871
Cer 17:0;2O/18:1;(3OH)(FA 19:0)	Cer_EBDS	203586	210389	83540.4	301628	82836.7	179073	0.33537	0.287816
NAGlySer 17:2/15:0	NAGlySer	92800.7	70593.4	31802.5	115965	36352.9	61821.7	0.365112	0.287585
Hex2Cer 53:13;2O	Hex2Cer	462.093	431.293	139.053	466.393	283.173	721.212	0.294898	0.285975
SM 35:4;3O	SM	6.01131e+06	6.42094e+06	4.38392e+06	8.37972e+06	3.85752e+06	6.50401e+06	0.0670358	0.284841
FA 24:5	FA	44184.2	40309.6	25559.3	51926.9	22394	48773.8	0.111408	0.283141
Cer 34:3;3O/18:1;(2OH)	Cer_AP	544830	561700	309066	558034	328168	639817	0.154714	0.283057
NAOrn 18:4/22:5	NAOrn	7.4523e+06	1.71713e+07	2.43104e+06	9.68051e+06	5.15078e+06	7.71603e+06	0.592801	0.282545
FA 26:2	FA	18378.5	18910.1	10292.1	25946.1	8783.73	19562.5	0.128524	0.282322
SL 11:0;O/26:0	SL	865835	1.1116e+06	443427	1.6464e+06	376702	847028	0.387335	0.280452
PEtOH 24:4_22:6	PEtOH	3358.33	3908.45	4123.79	4165.99	2829.84	6509.6	0.320862	0.280388
SM 15:3;2O/44:12	SM	147817	163664	97292.1	179788	108809	148490	0.130044	0.280355
DG O-15:0_28:5	EtherDG	67128.5	66828.8	43190.1	96227.2	35787.1	69195.3	0.0983208	0.278675
PC O-20:2_24:3	EtherPC	102471	140009	55306.2	102356	107113	88966.9	0.458423	0.277983
NAOrn 24:6/21:2	NAOrn	3.41514e+06	3.78759e+06	2.16394e+06	4.56249e+06	1.77211e+06	4.23552e+06	0.12491	0.277412
TG 16:0_17:1_18:1	TG	811140	850409	526282	1.53947e+06	385019	748958	0.308148	0.277331
SL 10:0;O/26:2;O	SL	278.979	200.011	274.509	891.534	0	78.1076	0.228389	0.275929
PE O-16:4_4:0	EtherPE	74719.9	97391.5	33781.6	103238	31525.3	92130.2	0.360674	0.274897
DG 24:0_44:6	DG	41599.5	27956.4	22397.1	57845.4	22199.8	24553.8	0.377623	0.274483
PC 16:0_24:3	PC	2.69079e+06	2.85945e+06	1.71651e+06	3.98353e+06	1.39867e+06	2.87927e+06	0.122583	0.273959
SM 26:0;2O/14:0	SM	2.38634e+06	2.75758e+06	1.6167e+06	3.85931e+06	1.2691e+06	2.63582e+06	0.150372	0.273487
DGCC 8:0_19:1	DGCC	1756.35	1728.59	1094.11	2327.59	1080.85	1892.99	0.17541	0.271754
Cer 15:0;2O/40:2;(2OH)	Cer_ADS	973.037	894.287	206.179	1336.09	230.309	946.196	0.251871	0.27148
FA 36:3	FA	232989	212412	114763	299675	101434	225482	0.206074	0.270749
TG 14:0_22:5_24:6	TG	946510	1.00718e+06	704940	1.1971e+06	629252	1.07545e+06	0.0903881	0.270152
SM 8:0;2O/35:0	SM	2.52364e+06	2.36319e+06	1.35333e+06	3.09695e+06	1.27528e+06	2.46068e+06	0.123805	0.269746
CerP 15:0;2O/20:0	CerP	219.764	2686.99	1642.72	2348.72	1211.94	1681.75	0.259242	0.269275
HexCer 20:3;3O/16:0;(2OH)	HexCer_AP	588752	732612	449117	829182	387517	723627	0.0846736	0.267979
FAHFA 20:5/20:3	FAHFA	39977	42441.4	25666.5	42968.1	25244.1	48377.5	0.153636	0.265859
Cer 18:1;2O/22:0	Cer_NS	1.32176e+06	1.22958e+06	600924	1.72377e+06	535541	1.25689e+06	0.282868	0.263355
DGTS 26:0_18:4	DGTS	878264	1.08684e+06	702115	1.16916e+06	685202	991852	0.147069	0.262132
DGTS 27:0_22:5	DGTS	1865.55	2186.24	1111.73	3112.42	841.735	2153.13	0.130859	0.262061
Cer 17:0;2O/16:1	Cer_NDS	2.26972e+06	2.22301e+06	1.40192e+06	3.35956e+06	1.07141e+06	2.31979e+06	0.189568	0.260253
SM 8:0;2O/32:1	SM	1.24661e+07	1.50181e+07	7.62809e+06	1.85371e+07	6.53265e+06	1.38501e+07	0.168875	0.257773
PE O-20:5_18:2	EtherPE	4.73002e+06	5.18871e+06	3.08999e+06	6.73088e+06	2.51326e+06	5.25469e+06	0.120493	0.256831
DGDG O-13:0_28:4	EtherDGDG	158989	152049	98175.6	194150	95566.7	149977	0.113312	0.25637
MGDG O-22:0_27:0	EtherMGDG	2.03686e+06	1.95402e+06	1.02413e+06	2.50996e+06	968305	1.96304e+06	0.180129	0.256136
CAR 24:5	CAR	1.09724e+06	1.78869e+06	846964	1.68175e+06	689925	1.6751e+06	0.255736	0.255504
PA 24:4_26:4	PA	111840	117113	67690.9	151163	55681.6	123132	0.13997	0.255195
HexCer 12:1;2O/24:5	HexCer_NS	3.4576e+06	3.2579e+06	1.44893e+06	4.78666e+06	1.13703e+06	3.50094e+06	0.437085	0.254969
MGDG 27:0_14:1	MGDG	1473.36	1407.68	270.323	1500.15	695.559	994.384	0.343455	0.254694
TG 18:1_20:4_22:1	TG	1.53342e+06	1.54793e+06	808512	1.9781e+06	744139	1.52139e+06	0.171489	0.254676
HexCer 8:0;2O/42:0	HexCer_NDS	347142	420645	269301	445226	272971	377925	0.172121	0.254672
SL 18:1;O/26:7	SL	600955	732706	397857	837862	357424	682486	0.104422	0.254418
PC 18:2_22:5	PC	4.02484e+06	4.19763e+06	4.07871e+06	5.82343e+06	2.30291e+06	5.98671e+06	0.314196	0.253922
SM 14:2;2O/25:0	SM	6.83921e+06	7.97811e+06	4.16551e+06	9.6691e+06	3.56292e+06	7.6806e+06	0.155055	0.253552
NAGlySer 14:0/19:1	NAGlySer	588544	581861	358089	721206	308806	641023	0.11309	0.253453
Cer 16:0;2O/18:2;O(FA 14:1)	Cer_EODS	7698.89	8178.95	5839.06	10569	4650.92	8917.64	0.105507	0.251689
TG 16:0_16:3_22:2	TG	3.45241e+07	3.30229e+07	1.89785e+07	4.19844e+07	1.75653e+07	3.39626e+07	0.135541	0.250824
FAHFA 2:0/16:3	FAHFA	81.7031	160.284	1109.77	1002.58	316.265	626.576	0.359869	0.249622
Cer 14:0;2O/16:5;(3OH)(FA 16:4)	Cer_EBDS	48826.5	79461.1	24414.2	90274.7	18382.7	65500.9	0.522145	0.249314
NAOrn 24:0/26:0	NAOrn	277165	320309	223347	389073	187422	313699	0.114436	0.248743
FA 22:4	FA	1.69533e+06	1.61485e+06	1.02317e+06	1.86261e+06	928101	1.85909e+06	0.138522	0.246495
PG O-21:2_11:0	EtherPG	1.43163e+06	1.35134e+06	638529	1.9945e+06	485596	1.46109e+06	0.426031	0.245959
PE 20:0_19:2	PE	1.37194e+06	1.56077e+06	1.06658e+06	2.00776e+06	809162	1.60584e+06	0.123647	0.244389
FA 24:1	FA	194988	197462	107600	262958	91917.4	192945	0.203767	0.237538
LPE 20:4	LPE	73547	93523.9	30782.4	95568.5	29302.4	85114.9	0.446445	0.237277
FA 42:1	FA	123834	122632	61209.7	171617	48804.6	124113	0.337452	0.235322
DG O-28:5_28:7	EtherDG	1.19355e+06	908129	460010	1.87837e+06	195698	1.51384e+06	0.706431	0.234693
PG O-19:1_16:0	EtherPG	2.41193e+06	3.17038e+06	1.07364e+06	3.46473e+06	1.2779e+06	2.06463e+06	0.410277	0.232117
TG 9:0_14:1_30:6	TG	151721	181984	108198	235665	81502.9	172876	0.185429	0.231296
SM 8:1;2O/33:0	SM	65317.4	76108.7	48325.9	94767.3	36727.4	76624.6	0.140545	0.230186
TG 18:1_18:2_21:0	TG	100815	51844.1	45589.7	100169	32732.9	80364.1	0.466498	0.229743
SM 12:0;2O/44:10	SM	1.2296e+06	1.22826e+06	793092	1.41257e+06	778217	1.20588e+06	0.153249	0.229172
SM 20:1;2O/22:0	SM	1.15445e+06	1.4014e+06	904651	1.77433e+06	660796	1.37638e+06	0.175592	0.227412
DG 16:0_18:1	DG	225079	209262	115151	288784	94535	218752	0.280797	0.227206
HexCer 8:0;3O/22:0;(2OH)	HexCer_AP	465.21	2103.85	1837.91	1660.62	1384.08	1830.64	0.397035	0.226959
TG 16:0_18:1_22:5	TG	2.12188e+07	1.70649e+07	9.96547e+06	2.34406e+07	8.85064e+06	1.90795e+07	0.287753	0.224968
Cer 18:1;2O/18:0	Cer_NS	10517.2	10398.8	6358.31	14476.8	5005.93	10383.4	0.176699	0.222948
PC O-30:1	EtherPC	2.7049e+06	3.22265e+06	2.19469e+06	3.66633e+06	1.82407e+06	3.12137e+06	0.152626	0.222374
DG 34:8_44:12	DG	1089.75	943.868	172.818	1008.02	245.792	1016.06	0.395584	0.222269
LPA 21:1	LPA	4.99631e+06	9.59152e+06	3.0531e+06	7.3569e+06	2.63005e+06	8.245e+06	0.512421	0.222046
LNAPS 24:2/N-17:2	LNAPS	514689	548964	369554	725348	270593	578500	0.176406	0.220797
HexCer 17:1;2O/24:5	HexCer_NS	188155	193448	158782	325331	111579	172846	0.337302	0.220289
SM 22:0;2O/20:3	SM	866183	1.11172e+06	732146	1.33654e+06	546549	1.0484e+06	0.182603	0.22018
SMGDG O-8:0_4:0	EtherSMGDG	1298.92	1675.43	583.628	1925.64	547.175	1339.53	0.257967	0.219748
PE 19:2_19:2	PE	355852	414493	267666	717832	212922	279092	0.460752	0.218228
SM 8:1;2O/31:0	SM	49528.1	60070.2	32748.3	72222.6	26989.2	53976.9	0.178113	0.217516
DGTS 12:0_26:2	DGTS	49818.6	56880.3	32331.6	71500.2	26268.5	52621.5	0.176245	0.217417
MGDG O-22:1_15:1	EtherMGDG	858241	1.04038e+06	682190	1.19609e+06	598951	917916	0.175665	0.217199
TG 12:0_18:2_26:5	TG	1.54076e+06	1.54606e+06	1.83654e+06	2.00867e+06	1.16001e+06	2.0264e+06	0.448925	0.217028
DG 8:0_38:7	DG	36176.3	40240	23040.9	52101.1	18950.2	36550.7	0.181121	0.21668
PE O-18:2_22:4	EtherPE	1.14355e+06	1.27855e+06	928416	1.72705e+06	637446	1.32825e+06	0.211565	0.216242
LPA 16:1	LPA	1.03633e+06	0	2156.94	326783	29.0153	25118.4	0.936126	0.214942
ST 28:1;O;Hex;FA 10:0	AHexCAS	15207.3	17221.6	9517.8	19151.2	8940.51	15698.5	0.152761	0.214577
BMP 11:0_26:0	BMP	181813	209580	140345	197378	118513	245619	0.286535	0.214474
HexCer 32:2;3O(FA 14:1)	HexCer_EOS	28076	32847.5	22009.6	28398.7	12276	61167.4	0.590426	0.210754
PC O-18:0	EtherPC	3.90837e+06	6.60802e+06	3.06416e+06	6.10088e+06	2.42499e+06	5.69655e+06	0.347869	0.210709
Cer 8:0;2O/34:5	Cer_NDS	41462.2	38486.3	18624.2	42579.3	22972.2	32377.1	0.33147	0.210668
Cer 19:0;3O/20:1;(2OH)	Cer_AP	910397	905322	465654	1.22688e+06	369234	899622	0.359174	0.209511
TG 16:0_18:1_18:1	TG	1.95255e+07	1.98132e+07	1.08394e+07	2.74766e+07	9.04958e+06	1.77988e+07	0.298069	0.206402
PE O-15:0_19:1	EtherPE	711449	818387	555552	965057	441532	796277	0.166872	0.203403
PC O-18:4_18:0	EtherPC	794094	894017	585817	1.08049e+06	461015	874964	0.16158	0.202995
HexCer 8:0;2O/28:7	HexCer_NDS	84039.3	88774.5	44879.9	112985	33087.6	93361.5	0.392436	0.202715
Cer 8:0;2O/34:2	Cer_NDS	261790	241247	65170.8	265785	86311.3	187563	0.619794	0.20135
MGDG 22:0_18:5	MGDG	644146	791563	515138	985561	381919	726687	0.216208	0.199975
PE 18:1_22:5;O	OxPE	41598.6	66895.7	45996.9	70787	34034.7	55677.1	0.350555	0.19977
Cer 14:3;2O/22:2;(2OH)	Cer_AS	5461.36	5559.16	6525.15	9073.96	3570.04	6523.06	0.378031	0.199756
Cer 14:2;2O/24:2;(2OH)	Cer_AS	6659.25	5877.35	2838.72	6721.9	2601.75	6476.34	0.358062	0.199471
FA 34:4	FA	246546	250303	167310	344491	126869	245007	0.222135	0.198331
MGDG O-20:4_16:0	EtherMGDG	326410	396718	255329	445005	208673	369579	0.177895	0.198297
PE O-9:0_24:0	EtherPE	1.14336e+06	1.3756e+06	965833	1.55208e+06	785498	1.29309e+06	0.216898	0.198258
PC 10:0_24:3	PC	2.72385e+06	3.3395e+06	1.76374e+06	3.67752e+06	1.44384e+06	3.13391e+06	0.233089	0.198035
PG 18:0_18:0;O	OxPG	255614	276244	188337	357628	135339	284564	0.214387	0.197523
TG 16:1_20:2_26:4	TG	634591	925932	604167	838625	662348	660712	0.494586	0.196317
PG 8:0_26:1	PG	2.20854e+06	2.52257e+06	1.56794e+06	3.12319e+06	1.19507e+06	2.41695e+06	0.204477	0.19597
HexCer 16:3;2O/16:2;O	HexCer_HS	201115	218381	132763	270320	103519	214825	0.205088	0.195463
DGTS 9:0_26:2	DGTS	74245.8	79803.4	45092.7	101672	36850.2	73163.2	0.24006	0.194117
HexCer 9:0;3O/38:1;(2OH)	HexCer_AP	171573	215266	159450	222511	140135	194128	0.348007	0.193182
PE O-18:1_18:1	EtherPE	1.60966e+06	1.81709e+06	973864	2.18926e+06	743419	1.79589e+06	0.310808	0.19294
CAR 23:4	CAR	1256.78	3085.79	2419.19	2742.59	1648.36	2708.26	0.383227	0.191118
NAGly 18:1/17:1	NAGly	126677	95007.9	65531.5	148388	45408.9	119154	0.432758	0.191101
PE O-17:1_18:1	EtherPE	69088	88938	42575.8	96009.4	35719.3	77814.7	0.289532	0.190707
TG 14:0_16:0_18:2	TG	9.86888e+06	9.65178e+06	5.40083e+06	1.14836e+07	4.85493e+06	9.42285e+06	0.239387	0.190557
DGCC 8:0_34:3	DGCC	580646	729911	467870	894889	333900	676079	0.256301	0.189463
PI 40:7	PI	73369.8	81912.7	48597.6	94625.9	46177.3	67593	0.235132	0.186374
PE O-22:6_3:0	EtherPE	16802.9	27981.3	10514.6	25528.1	8332.81	23405.8	0.456028	0.185656
NAGlySer 13:0/22:4	NAGlySer	2.12033e+06	2.62999e+06	1.28508e+06	2.85739e+06	1.18604e+06	2.1337e+06	0.268544	0.184814
HexCer 16:1;2O/34:2;O	HexCer_HS	1.12199e+06	1.15809e+06	765546	1.37789e+06	655913	1.1104e+06	0.193235	0.184747
Cer 13:0;2O/44:6	Cer_NDS	151259	253180	115129	297676	97850.1	152576	0.478845	0.184625
LNAPS 21:1/N-22:2	LNAPS	234762	155239	149465	278923	96461.5	203414	0.462566	0.183451
TG 9:0_16:2_28:7	TG	121078	152578	100393	179996	74508.3	138843	0.242248	0.182492
LDGCC 8:0	LDGCC	175837	150154	114879	174064	100571	173832	0.322444	0.182168
FAHFA 22:4/16:3	FAHFA	28405.7	28178.5	18374.6	27375.6	17004.1	31662.7	0.341725	0.18173
DG 16:0_44:9	DG	3455.05	3146.48	1403.22	3233.41	1743.98	2629.99	0.43161	0.178405
FA 18:1	FA	1.77993e+06	1.75936e+06	1.20692e+06	1.90574e+06	1.01424e+06	1.93849e+06	0.267163	0.176308
TG 16:0_18:1_18:2	TG	2.73104e+07	2.74152e+07	1.50557e+07	3.22991e+07	1.33397e+07	2.5885e+07	0.276499	0.175332
Cer 8:0;3O/30:2;(2OH)	Cer_AP	483.953	1278.87	1700.62	1745.73	825.8	1128.74	0.440533	0.173953
DG O-28:1_28:7	EtherDG	1.33736e+07	1.32964e+07	7.38313e+06	1.56643e+07	6.49346e+06	1.27292e+07	0.279161	0.173789
Cer 13:1;2O/44:12	Cer_NS	91096.1	104848	72650.1	133776	50049.8	101949	0.280146	0.173462
Cer 18:1;2O/17:1	Cer_NS	84024.7	72975.4	42894	99753.3	34415.8	75095.8	0.37916	0.173448
BMP 21:0_27:0	BMP	17131.1	14260.5	2954.86	15898.9	3125.9	13896.3	0.730241	0.171254
PE O-18:4_16:1	EtherPE	466487	477185	301895	586827	231021	483871	0.265073	0.169121
TG 16:0_16:3_28:7	TG	885728	911350	647969	1.14582e+06	521915	853038	0.259912	0.168534
MGDG O-8:0_9:0	EtherMGDG	1452.64	4537.94	2794.93	3632.98	2363.02	2569.07	0.497394	0.167867
ST 24:1;O4/20:4	DCAE	2.86643e+06	2.93645e+06	1.81909e+06	3.65734e+06	1.40595e+06	2.89851e+06	0.276572	0.167548
PE-Cer 12:0;2O/16:1;O	PE_Cer	288.57	271.858	91.7169	384.696	94.7652	18.6164	0.482866	0.166733
TG 18:1_18:2_20:1	TG	6.21339e+06	8.05239e+06	3.14136e+06	7.20051e+06	3.80292e+06	5.56974e+06	0.457298	0.166008
HexCer 34:3;3O(FA 15:0)	HexCer_EOS	310843	363055	239341	400642	207001	315849	0.278845	0.165817
PE 15:0_19:1	PE	3.93849e+06	4.10823e+06	1.55301e+06	4.05665e+06	1.72126e+06	3.4903e+06	0.509535	0.165772
DG O-26:0_28:7	EtherDG	1.84539e+07	1.80665e+07	1.02598e+07	2.16043e+07	8.84461e+06	1.73565e+07	0.299915	0.165609
FAHFA 16:0/18:0	FAHFA	25984.7	22334.7	15887.1	24310.4	14079.9	25968.3	0.383319	0.165528
Cer 17:0;2O/13:0;(3OH)(FA 22:3)	Cer_EBDS	284424	467559	285434	429280	249692	342787	0.46819	0.164507
SM 9:0;2O/36:0	SM	3.94125e+06	3.9077e+06	2.21092e+06	4.91016e+06	1.86066e+06	3.60221e+06	0.326065	0.164124
TG 18:0_18:1_18:1	TG	6.75548e+06	6.95045e+06	4.54752e+06	8.2364e+06	3.04601e+06	8.22539e+06	0.399094	0.16408
DG O-28:0_28:4	EtherDG	3.91298e+06	3.97846e+06	1.97894e+06	4.5773e+06	1.80469e+06	3.60036e+06	0.368633	0.163563
DG O-22:0_28:7	EtherDG	680817	640650	341335	757605	311796	608002	0.356736	0.163408
DG O-24:0_28:7	EtherDG	5.27982e+06	5.01895e+06	2.8768e+06	6.02455e+06	2.52032e+06	4.83966e+06	0.312312	0.162834
DG O-8:0_24:1	EtherDG	643.761	704.78	559.894	725.424	317.609	871.107	0.470938	0.162793
ST 28:2;O;Hex;FA 14:1	AHexBRS	361075	401778	272522	481517	201664	391643	0.262457	0.16204
PE O-20:2_16:3	EtherPE	7.18163e+06	7.31181e+06	4.49469e+06	9.02266e+06	3.48255e+06	7.20955e+06	0.296645	0.160767
SM 13:1;2O/44:12	SM	423742	422832	302564	516205	239366	420152	0.268253	0.159874
TG 16:0_16:1_18:1	TG	3.69714e+07	3.62422e+07	2.06748e+07	4.2752e+07	1.78651e+07	3.47175e+07	0.309208	0.159414
DGCC 8:0_34:5	DGCC	487896	608038	405896	703943	294211	555468	0.305054	0.158638
Cer 18:2;2O/16:0	Cer_NS	16771.7	17155.8	11816.5	22410.6	8709.43	16342.2	0.280159	0.158241
SE 28:1/21:0	CASE	4752.45	4750.56	1469.54	4738.55	1511.27	4163.53	0.542848	0.15748
Cer 15:0;2O/17:1	Cer_NDS	43353.8	41316.5	27560.1	57117.3	19852.2	41054.1	0.349868	0.157174
Cer 15:3;2O/44:12	Cer_NS	1.28279e+06	1.58844e+06	995668	1.78713e+06	733125	1.46603e+06	0.304336	0.154216
SL 10:1;O/21:1;O	SL	236.305	0	56.9319	28.1214	31.1816	43.5403	0.586474	0.153288
MGDG 18:2_20:4	MGDG	378027	345153	214142	406712	177777	364397	0.340431	0.15267
DGCC 8:0_28:1	DGCC	39982.6	53330	23046.2	51041.1	22924.1	39331.7	0.405194	0.150722
DG O-24:0_28:3	EtherDG	1.24801e+06	1.24682e+06	714834	1.46424e+06	613642	1.1604e+06	0.325359	0.149491
Cer 28:2;2O/30:7	Cer_NS	735235	619449	385999	775296	362240	586144	0.39504	0.149108
ST 28:1;O;Hex;FA 11:0	AHexCAS	732463	790617	452587	958059	327575	781726	0.408762	0.148994
SL 14:0;O/26:2	SL	213548	292235	150097	338077	101201	255719	0.496086	0.148571
HexCer 31:2;3O/16:0;(2OH)	HexCer_AP	312322	355996	262564	385103	218984	322254	0.397858	0.146171
PE 28:2_22:5	PE	107205	134378	79886.5	150874	59934.9	117943	0.330731	0.144944
SL 10:0;O/22:1	SL	1178.72	299.307	0	140.719	165.968	112.098	0.707298	0.144891
Cer 11:0;3O/42:2;(2OH)	Cer_AP	380139	379964	246298	450156	210713	347689	0.310462	0.144419
SL 26:3;O/22:3	SL	997697	787736	745686	1.16599e+06	502643	926818	0.475243	0.144087
SE 28:2/10:1	BRSE	26121.4	22000	15126.8	24573.6	13088.6	24738.5	0.427608	0.143445
PE O-16:4_25:0	EtherPE	2.78592e+06	3.24991e+06	1.99687e+06	4.54259e+06	1.18392e+06	3.11152e+06	0.549443	0.143383
SL 16:2;O/26:2;O	SL	452267	306412	265960	489496	181928	382687	0.527463	0.143379
HexCer 19:2;2O/14:0	HexCer_NS	968173	1.07241e+06	627546	1.26978e+06	460382	1.0309e+06	0.381718	0.143139
Cer 18:1;2O/16:0	Cer_NS	98850.5	98288	65230.2	135035	44751.2	96288.5	0.418542	0.141999
PC O-38:5	EtherPC	5.6169e+06	7.53909e+06	1.95888e+06	5.92182e+06	1.72157e+06	7.50582e+06	0.753592	0.14171
PC 15:0_44:6	PC	893.949	744.331	181.149	667.55	209.919	556.176	0.577899	0.140075
NAGlySer 24:2/26:4	NAGlySer	299335	417103	262102	442932	155530	435917	0.527958	0.139575
SM 15:0;2O/44:0	SM	99143.1	81742.4	28906.1	105734	21392.9	93471.4	0.756901	0.139021
FA 16:1	FA	609283	685371	496749	674602	409954	687230	0.432899	0.138465
TG 18:0_18:1_18:3	TG	2.50778e+07	2.46058e+07	1.41626e+07	2.86145e+07	1.18703e+07	2.35406e+07	0.373832	0.137725
MGDG O-28:0_19:1	EtherMGDG	1.18916e+07	1.12537e+07	6.44242e+06	1.51949e+07	5.09841e+06	1.01723e+07	0.474574	0.137268
LPA 26:4	LPA	183621	231899	94633.6	212360	93748.5	184743	0.492745	0.137144
FA 34:1	FA	51958.2	48303.8	15909.6	51630.4	16573.8	42163.4	0.67996	0.136329
Cer 14:3;2O/8:0	Cer_NS	1013.78	1959.53	1016.99	1913.23	595.435	1390.4	0.36032	0.135714
TG 16:0_16:0_16:1	TG	1.68647e+07	1.66112e+07	9.56011e+06	1.97747e+07	8.01211e+06	1.53805e+07	0.384846	0.13506
Cer 23:0;2O/22:5	Cer_NDS	83738.6	91902	59181	124284	31705.3	103989	0.605298	0.134428
DGCC 8:0_21:2	DGCC	195644	280147	138747	258887	118823	223551	0.423228	0.132451
ST 24:1;O4/24:4	DCAE	80369.4	97096.2	67221.5	115041	50479.9	81500.7	0.399256	0.132431
CoQ10	CoQ	658953	642168	342404	786638	280833	591455	0.479311	0.131185
PC 10:0_32:8	PC	816993	874217	617071	1.08615e+06	427992	854826	0.385128	0.130886
DG O-8:0_16:1	EtherDG	796.901	1600.97	1124.17	1262.16	827.507	1224.48	0.523562	0.130364
NAOrn 18:5/19:2	NAOrn	1.04486e+06	1.45348e+06	726548	1.37388e+06	630509	1.14568e+06	0.420505	0.129581
LPA 15:0	LPA	118407	123705	92711.9	136791	73333.1	121426	0.409159	0.129054
LDGCC 16:3	LDGCC	38872.6	59623.8	21112.9	55375.9	20367.9	38733.9	0.586132	0.128976
PC O-46:9	EtherPC	2039.41	1422.19	948.835	1354.73	811.42	1822.82	0.622478	0.127917
DGDG O-26:0_13:0	EtherDGDG	612049	732738	522475	776203	403664	670147	0.418563	0.127836
DG O-18:0_28:5	EtherDG	66288	81441.7	45927.6	92364.5	35204.3	67854.9	0.399946	0.127104
Cer 18:0;2O/22:0	Cer_NDS	5220.8	6020.56	2457.6	6576.35	2130.69	4467.9	0.50008	0.126494
NAOrn 26:7/26:4	NAOrn	210777	248304	154353	291582	111297	220691	0.408246	0.123467
HexCer 8:0;3O/21:1;(2OH)	HexCer_AP	4.36671e+06	6.14e+06	3.05049e+06	5.78377e+06	2.59535e+06	4.83747e+06	0.449392	0.123276
DG O-24:0_28:6	EtherDG	8.76224e+06	8.63062e+06	4.91832e+06	1.02092e+07	4.07466e+06	7.9271e+06	0.436321	0.122605
DG O-22:0_28:3	EtherDG	356355	348928	202038	401393	171906	322182	0.415561	0.122335
PE O-24:4_14:1	EtherPE	1.07423e+07	1.88169e+07	6.76497e+06	1.56883e+07	6.38317e+06	1.20666e+07	0.621571	0.120993
PA 2:0_16:2	PA	17028.5	29207.9	27859.3	30949.9	16783.2	23909.9	0.690671	0.12096
DGDG O-28:3_13:0	EtherDGDG	942543	929801	587759	987832	538113	849700	0.435535	0.117463
Cer 14:2;2O/23:1;(2OH)	Cer_AS	343.595	2701.17	2473.06	2089.94	1423.98	1545.86	0.685604	0.117436
SM 8:0;2O/40:0	SM	1.31143e+07	1.28662e+07	7.30126e+06	1.47329e+07	6.19527e+06	1.18325e+07	0.446113	0.117178
NAE 26:5	NAE	27409.3	33131.5	18159.6	35623.3	15202.7	26293.9	0.411092	0.116652
Cer 16:2;3O/25:1;(2OH)	Cer_AP	666.19	1060.43	509.049	772.649	414.61	683.521	0.581409	0.116438
Cer 14:0;2O/13:1;(2OH)	Cer_ADS	9711.72	11006.3	3220.17	11869.6	3042.1	7765.5	0.69459	0.116402
HexCer 18:1;2O/22:0	HexCer_NS	38184.1	40177.1	18353.3	47488.6	14483.5	35060.6	0.604207	0.115651
DG O-20:5_16:0	EtherDG	462172	674056	553699	794139	319979	592734	0.623332	0.115308
HexCer 19:1;2O/34:1;O	HexCer_HS	1.16698e+06	1.07868e+06	578752	1.14245e+06	546626	1.01708e+06	0.508536	0.114714
PE O-16:1_20:3	EtherPE	1.14253e+06	733570	449606	1.49503e+06	333502	656243	0.757871	0.113267
FA 20:5	FA	527477	613773	402855	601948	302288	622931	0.467092	0.113238
ST 24:1;O4/21:2	DCAE	16902.9	18562.8	11881.2	21433.2	9995.96	14698	0.454883	0.111592
DG 39:1	DG	102276	102145	81177.2	136519	56867.5	94233.8	0.502802	0.111534
PE-Cer 13:0;2O/26:1;O	PE_Cer	179314	205617	130408	231640	96267	186052	0.422525	0.110649
TG 8:0_9:0_30:4	TG	214583	246143	144878	280100	103126	228507	0.482343	0.110541
Cer 14:3;2O/34:2;(2OH)	Cer_AS	36770.3	45219.7	26534	51095.5	19855.8	37122.7	0.446657	0.110015
MGDG O-15:0_28:0	EtherMGDG	3.23952e+06	2.51208e+06	1.26551e+06	1.15977e+06	1.82801e+06	4.17402e+06	0.852504	0.10773
DG O-20:3_14:1	EtherDG	2.5846e+06	3.92763e+06	1.97926e+06	3.23704e+06	1.87995e+06	2.83211e+06	0.576415	0.106715
PE O-13:1_3:0	EtherPE	8812.04	12990.9	5608.8	12060.6	4245.64	10273.9	0.553928	0.106699
Cer 11:0;2O/30:1	Cer_NDS	123976	137142	60214.4	143277	63950.7	95174.9	0.60693	0.105424
TG 16:3_20:5_26:6	TG	1.35939e+06	1.35336e+06	855131	1.41481e+06	783303	1.2137e+06	0.487851	0.10526
FAHFA 22:6/3:0	FAHFA	50394.7	46875.5	31391	50816.4	26167.5	47171.9	0.493309	0.104454
PE O-19:0_17:1	EtherPE	393704	476984	278148	507028	216836	405121	0.4509	0.104334
FAHFA 16:4/3:0	FAHFA	1127.23	1316.52	1471.34	1048.5	1273.07	1152.2	0.718858	0.104135
HexCer 16:0;2O/36:2;O	HexCer_HDS	665741	760497	594965	711598	638421	564968	0.741232	0.103726
FA 20:4	FA	1.12485e+07	1.12449e+07	7.19744e+06	1.11593e+07	6.05215e+06	1.14732e+07	0.505379	0.102971
TG 8:0_9:0_24:5	TG	441809	476685	283679	560955	203231	444759	0.520301	0.10225
FA 24:6	FA	41629.3	38665.2	26748.5	43136.7	20502.7	40768.9	0.507194	0.101083
TG 8:0_9:0_32:4	TG	1.01936e+06	1.16761e+06	706622	1.31472e+06	483117	1.11577e+06	0.542782	0.0984046
Cer 22:0;2O/17:1	Cer_NDS	735343	489407	671516	768498	413356	640584	0.748146	0.0979305
HexCer 16:1;2O/24:2;O	HexCer_HS	50916.3	52238.8	31210.1	62851	21908.4	50031.6	0.555523	0.0976039
PC 9:0_19:0	PC	1.2105e+07	1.77101e+07	9.02124e+06	1.59084e+07	7.30989e+06	1.39919e+07	0.558766	0.0973849
DGCC 9:0_27:0	DGCC	376999	427692	229182	472424	170975	382901	0.568779	0.0956916
LPE 18:0	LPE	365798	508742	214950	415952	195025	412735	0.629329	0.0953385
TG 14:0_16:1_16:1	TG	1.25078e+06	1.19646e+06	635507	1.38961e+06	580420	986869	0.586329	0.0951346
BMP 20:1_16:3	BMP	937842	1.32604e+06	728083	1.27766e+06	584827	1.00966e+06	0.555548	0.0928671
TG 13:1_18:5_28:7	TG	1.25055e+06	1.13394e+06	782643	1.32465e+06	636752	1.09424e+06	0.532211	0.0920233
TG 8:0_9:0_24:6	TG	141745	137321	95984.3	168576	67670.6	135286	0.536908	0.0907159
PE 18:0_32:8	PE	192770	144887	152273	209284	98525.2	170618	0.685915	0.0904531
DGTS 22:0_20:3	DGTS	480833	543686	355394	562435	307459	445042	0.55849	0.0903071
SL 17:0;O/18:2;O	SL	6467.12	6290.85	3998.84	6129.92	3292.52	6163.71	0.610925	0.0894617
PMeOH 14:1_19:1	PMeOH	66835.2	69532.7	41524.9	74239.3	36055.6	59151.8	0.523535	0.0892362
PE O-16:0_18:2	EtherPE	47047.3	46124.4	19829.6	52785.1	12649.6	51126.3	0.802429	0.084846
Cer 8:0;3O/29:1;(2OH)	Cer_AP	533.621	1746.8	1275.37	1385.37	783.422	912.951	0.661048	0.0848313
Cer 19:0;3O/19:1	Cer_NP	3503.89	2747.46	1177.16	2598.41	1006.55	2793.57	0.736716	0.0834986
MGDG O-13:1_6:0	EtherMGDG	1897.15	1971.43	694.905	1971.45	621.28	1151.6	0.685701	0.0833309
BMP 12:0_22:1	BMP	8.91696e+06	9.15197e+06	6.14097e+06	1.10265e+07	4.40879e+06	8.40901e+06	0.562071	0.0825382
Cer 13:0;2O/18:1	Cer_NDS	37276.5	35939.2	24007	45580	17092.9	32972.3	0.587496	0.0821297
AHexCer (O-17:3)16:1;2O/16:3;O	AHexCer	109372	97189.8	85170.8	129904	55161.4	102301	0.642294	0.0815516
TG O-20:3_14:1_18:1	EtherTG	4.08517e+06	4.1943e+06	2.56459e+06	3.38405e+06	2.44732e+06	4.31661e+06	0.707834	0.0812833
DGCC 15:0_15:1	DGCC	9939.58	16529	10809.5	9715.29	7704.43	18986.3	0.803658	0.0809071
PC O-35:7	EtherPC	2.03007e+07	2.08714e+07	1.36557e+07	2.45614e+07	9.8976e+06	1.93449e+07	0.565417	0.0807893
Cer 8:0;2O/34:8	Cer_NDS	611.627	3074.6	2358.21	2263.64	1150.48	2013.97	0.736173	0.080721
NAOrn 10:0/10:0	NAOrn	2192.36	4921.22	2954.67	3660.97	1919.97	3647.15	0.675932	0.0804528
PG O-22:6_26:7	EtherPG	72773.9	111739	73974.2	112102	51672.7	84065.3	0.677545	0.0802244
Hex2Cer 16:0;2O/16:0	Hex2Cer	3.01057e+06	3.00026e+06	1.95424e+06	3.70471e+06	1.46537e+06	2.63348e+06	0.592584	0.0792004
Cer 14:3;2O/21:1;(2OH)	Cer_AS	15414.6	14694.9	9608.31	14919.6	8031.49	14156.4	0.625231	0.078472
PS 15:0_18:1(d7)	PS	1.27248e+06	1.49365e+06	954027	1.57949e+06	733926	1.26449e+06	0.562018	0.0783564
PC 8:0_30:4	PC	1.02584e+06	1.66657e+06	752170	1.31738e+06	512298	1.53886e+06	0.764446	0.0779273
HexCer 16:3;2O/20:2;O	HexCer_HS	3.27907e+06	3.62776e+06	3.23442e+06	3.94066e+06	2.98988e+06	2.63761e+06	0.803665	0.0778267
MGDG 14:1_24:2	MGDG	66741	87542.2	58394.5	72640.2	33393.1	112660	0.783731	0.0775263
DGTS 7:0_26:2	DGTS	1.61011e+06	1.9084e+06	1.01249e+06	1.90334e+06	838845	1.57053e+06	0.589574	0.0769082
TG 16:0_17:1_18:2	TG	553364	560538	325436	611571	263271	503961	0.593978	0.0760563
PE O-8:0_26:1	EtherPE	599613	720751	389899	790859	248533	688561	0.719849	0.0757428
CE 26:1	CE	69964	66851.2	27446.9	71223.1	23245.1	61422.5	0.777954	0.0753681
FAHFA 17:1/22:4	FAHFA	1.07328e+06	1.57761e+06	1.24363e+06	1.51009e+06	804172	1.39334e+06	0.738263	0.0753209
Cer 8:0;2O/22:6	Cer_NDS	1613.41	3710.6	2356.64	2856.77	1548.22	2482.03	0.690658	0.0741607
NAOrn 10:0/11:0	NAOrn	4978.56	11663	6563.05	8577.47	4497.32	7980.48	0.75511	0.0721546
TG 8:0_9:0_34:5	TG	4346.98	4166.55	3060.18	4186.54	2259.73	4108.63	0.692291	0.0719687
FA 14:1	FA	96.603	283.902	213.942	36.2963	73.6273	20.9024	0.771663	0.0718264
DGTS 15:0_22:6	DGTS	158988	187807	110852	198362	75715.4	175097	0.648464	0.0718255
DGTS 10:0_26:2	DGTS	739536	809844	467159	1.07711e+06	328730	628002	0.726859	0.0706185
LPI 19:2	LPI	30114.6	43251.8	36726.6	44394.2	22730.2	37560	0.753812	0.070564
NAGly 24:3/10:0	NAGly	188893	207443	138976	240453	97080.9	184974	0.61409	0.0704917
DGGA 27:0_13:1	DGGA	130314	122652	81137.6	141312	66476.7	108976	0.632049	0.0693677
NAGly 10:0/16:3	NAGly	1140.58	1129.1	641.193	1330.34	417.995	507.084	0.722052	0.0684135
TG 16:2_16:3_28:4	TG	444241	465981	318136	582803	180684	493906	0.742264	0.067957
SM 36:4;3O	SM	2.29525e+06	2.73586e+06	1.61744e+06	2.86595e+06	1.18031e+06	2.37554e+06	0.627582	0.0679463
FA 18:2	FA	1.99668e+06	2.0846e+06	1.43019e+06	2.01176e+06	1.1233e+06	2.08099e+06	0.665567	0.0672149
PA 2:0_11:0	PA	23295.7	792.539	1114.48	30731.8	53.0653	341.301	0.957651	0.0664761
DG O-28:0_28:7	EtherDG	1.0704e+07	1.07361e+07	5.99826e+06	1.17815e+07	4.89026e+06	9.4371e+06	0.661041	0.0663931
DG O-28:0_28:5	EtherDG	6.29127e+06	6.41175e+06	3.43544e+06	6.97035e+06	2.87171e+06	5.44827e+06	0.676954	0.0653162
PC 8:0_21:0	PC	1.61731e+06	2.22453e+06	1.13023e+06	2.03398e+06	914756	1.7192e+06	0.674978	0.0651997
FA 34:3	FA	2.24745e+06	2.29004e+06	1.37249e+06	2.7233e+06	1.06136e+06	1.91306e+06	0.677691	0.0628752
FA 18:3	FA	34149.6	45783.5	29609.4	41799.4	23537.2	36358	0.711658	0.0614723
PG O-17:0_26:0	EtherPG	80368.9	95559.4	55457.5	109253	38827	77639.8	0.694962	0.0613276
HexCer 16:1;2O/20:2;O	HexCer_HS	17680	22758.8	15781.6	21147.7	10985.5	20872.9	0.705105	0.0611262
Cer 14:2;2O/25:1;(2OH)	Cer_AS	636.331	3576.63	2771.55	2709.67	1364.95	1965.1	0.818692	0.0602191
PI-Cer 29:1;3O	PI_Cer	145072	210851	116456	286298	90170.9	106742	0.846732	0.0601449
NAOrn 10:0/14:0	NAOrn	1188.8	2684.1	1609.1	1872.8	1000.18	1870.46	0.741617	0.0600396
Cer 18:1;2O/15:1	Cer_NS	696657	643003	378890	785059	305265	549740	0.72309	0.059311
Cer 29:0;2O/11:0	Cer_NDS	215949	213583	97769.1	266329	72042.5	180736	0.828891	0.0571193
DGGA 16:0_26:2	DGGA	245469	344842	225762	323132	161972	281846	0.737405	0.0566296
NAE 24:5	NAE	1485.44	1412.69	323.695	968.279	414.494	772.99	0.829557	0.05552
MGDG 20:1_18:3	MGDG	1.47678e+06	1.73997e+06	1.13918e+06	1.78897e+06	842943	1.48653e+06	0.699491	0.0523378
TG 18:4_22:4_22:5	TG	806980	849183	355153	934229	503093	395237	0.887881	0.0513942
TG 8:0_9:0_32:5	TG	477717	588948	336619	608953	233291	508846	0.739015	0.0512707
PE O-12:0_24:1	EtherPE	517885	582190	235352	560580	215110	447989	0.819478	0.0500988
SPB 28:0;2O	DHSph	3364.29	4794.38	4772.03	4743.18	2939.55	3964.2	0.83037	0.0496121
PC O-16:1_22:0	EtherPC	208748	249508	159398	266273	108221	218679	0.727887	0.0493903
HexCer 18:1;2O/24:1	HexCer_NS	62805.4	70159.8	33616.4	77039.8	24269.7	59228.4	0.812871	0.0486509
PG O-18:3_15:0	EtherPG	43055.3	55647.6	24937.7	48584.5	20322.1	45247.1	0.788761	0.0482477
Cer 14:0;2O/21:0;(2OH)	Cer_ADS	1003.31	2221.73	2701.38	2301.5	1379.47	1420.26	0.856664	0.0466679
DG 39:6	DG	279015	302335	168794	313972	127454	268597	0.752636	0.0466654
DGGA 26:2_20:3	DGGA	717934	743201	489365	748126	427648	616273	0.769434	0.0458362
PG O-20:5_12:0	EtherPG	28300.7	26193.7	19119.7	25549.4	13461.8	30289.3	0.810574	0.0451504
DGCC 12:0_30:5	DGCC	256708	320556	186121	331717	129279	267663	0.771432	0.0431052
PC 18:1_20:6;O	OxPC	32555.1	29589	26766.3	37737.6	20868.1	23955.9	0.855038	0.0416792
SM 21:0;2O/19:1	SM	829741	1.01717e+06	655508	1.1094e+06	441374	845426	0.77871	0.0414009
SM 8:1;2O/3:0	SM	59470	136375	78694.5	114121	46689.9	89250.4	0.894472	0.0390954
TG 12:0_22:5_24:6	TG	1.03011e+06	1.10537e+06	713522	1.06285e+06	630759	899964	0.814228	0.0376761
HexCer 8:0;2O/30:0	HexCer_NDS	2106.64	2483.74	1819.08	1937.16	1190.46	2284.08	0.871569	0.0330195
PC O-30:0	EtherPC	4.93022e+06	6.27454e+06	3.98841e+06	5.88915e+06	3.11104e+06	4.9463e+06	0.831913	0.0321281
PC O-16:1_18:3	EtherPC	61847.7	74104.7	42362.6	71192.8	31784.8	62238.1	0.814077	0.0317427
Cer 18:0;2O/16:4;(3OH)(FA 20:6)	Cer_EBDS	57251.4	86491	35685.2	99059.6	25400.9	50419.7	0.913656	0.0300859
Cer 8:0;2O/26:2	Cer_NDS	574941	260831	131634	359931	143559	278778	0.942353	0.0300301
PE O-13:0_19:1	EtherPE	2.01705e+06	2.61335e+06	1.58543e+06	2.40678e+06	1.25872e+06	2.01314e+06	0.84582	0.0290942
Cer 9:0;2O/22:6	Cer_NDS	4499.24	9506.99	6089.17	7262.47	4019.36	6335.23	0.896164	0.0285821
MGDG 16:1_18:3	MGDG	492070	785328	275760	667705	232590	499627	0.910381	0.0285815
TG 15:0_16:0_18:1	TG	763895	774041	454937	846498	343126	673750	0.845918	0.028084
TG 15:1_18:4_20:0	TG	730720	675951	400173	699614	322758	634802	0.86378	0.0265971
DG O-9:0_26:6	EtherDG	255293	247369	150169	224946	132114	230848	0.874056	0.0263067
DGTS 6:0_22:3	DGTS	145894	170083	108851	179381	84807.5	128075	0.85965	0.0258761
HexCer 10:0;2O/13:1	HexCer_NDS	69975.7	82522.7	72309.2	105014	39509.5	72177.3	0.902905	0.0250321
FAHFA 18:1/18:2	FAHFA	41751.6	37896.7	26257.5	38211.2	21109.7	36481.9	0.879078	0.02452
Cer 8:1;2O/2:0	Cer_NS	505.11	308.46	304.867	277.506	33.0307	74.9373	0.918164	0.024514
PE O-16:1_18:2	EtherPE	635321	676167	382249	706829	283059	591019	0.874764	0.0233002
PI 13:0_24:2	PI	138640	151348	100942	167684	68972.3	131217	0.864827	0.0231206
TG 8:0_9:0_28:2	TG	5097.47	4480.38	3381.04	4165.81	2502.08	4512.44	0.912938	0.0222522
Cer 18:0;2O/21:2;(3OH)(FA 16:0)	Cer_EBDS	481129	506043	310621	533122	242293	420488	0.866453	0.0221677
DG O-21:2_11:0	EtherDG	72855.3	78559.9	53863.3	74315.6	40413	73080.2	0.883379	0.0217741
ST 24:1;O4/26:3	DCAE	352774	385218	225088	466014	157562	297837	0.905209	0.0206175
DGTS 10:0_26:4	DGTS	578054	670896	473688	710141	344730	536460	0.896534	0.0196545
Cer 13:2;2O/44:12	Cer_NS	483355	600713	394792	642246	261163	488375	0.895035	0.0196049
DGCC 9:0_29:0	DGCC	1.20932e+06	1.35808e+06	732850	1.46428e+06	492679	1.1913e+06	0.917694	0.0189377
Cer 14:3;2O/32:2;(2OH)	Cer_AS	473557	515874	250110	608706	232165	308109	0.936178	0.0188111
NAGlySer 16:0/17:0	NAGlySer	3480.72	4416.71	3357.14	3895.78	1868.92	4242.6	0.918407	0.0179017
TG 16:0_16:3_18:1	TG	8.97535e+06	2.8922e+06	1.59532e+06	4.50151e+06	1.80485e+06	3.63226e+06	0.973196	0.0175795
FA 26:6	FA	5941.17	5246.26	3482.67	6180.66	1761.01	5609.96	0.929229	0.0170348
DGTS 14:0_22:3	DGTS	901043	1.06532e+06	710572	1.1078e+06	515899	842990	0.923147	0.0136777
BMP 7:0_27:0	BMP	790.102	3093.6	5362.8	3273.08	1494.51	2871.84	0.972377	0.0136443
SL 20:3;O/26:3	SL	3.35837e+06	4.00982e+06	2.65967e+06	4.13625e+06	1.78361e+06	3.43027e+06	0.922932	0.0135408
PI 35:0	PI	692008	794111	500418	739988	299908	874220	0.949565	0.0133898
NAOrn 18:5/13:1	NAOrn	3159.58	5048.17	2214.65	3465.38	1930.41	3082.37	0.945548	0.0123826
PC O-16:0_20:5;2O	EtherOxPC	9937.78	13140.5	6985.12	8189	7838.6	9352.45	0.965657	0.0115919
HexCer 20:0;2O/22:2	HexCer_NDS	674679	822099	431829	835442	297807	673386	0.956361	0.00931524
TG 10:0_24:5_26:7	TG	2.16682e+06	2.32053e+06	1.59729e+06	2.31647e+06	1.27373e+06	1.90599e+06	0.950914	0.00926122
DG 11:0_36:0	DG	117925	110794	45575.4	102228	38853.2	103843	0.97266	0.00920273
TG 18:1_18:1_18:1	TG	1.40171e+07	1.17243e+07	6.14897e+06	1.30966e+07	5.26403e+06	1.0224e+07	0.971699	0.00726918
TG 16:0_18:3_24:6	TG	1.58434e+06	1.72798e+06	1.28437e+06	1.78053e+06	911957	1.50897e+06	0.962687	0.0069892
TG 16:0_18:0_18:1	TG	1.2824e+07	8.83294e+06	6.8781e+06	1.09403e+07	5.74096e+06	8.63324e+06	0.976754	0.00620676
PMeOH 23:0_18:3	PMeOH	438466	422210	198721	260298	318521	307982	0.987271	0.00612435
ST 24:1;O4/26:5	DCAE	275255	323273	232072	338479	164807	256783	0.969769	0.00586036
SM 9:0;2O/25:0	SM	1.58424e+07	2.19353e+07	1.48498e+07	2.06873e+07	1.07232e+07	1.61787e+07	0.974066	0.00584066
FAHFA 16:4/4:0	FAHFA	20384.1	23487.7	21606.6	20331.8	17775.9	19267.4	0.991077	0.00328006
DGGA 24:2_24:4	DGGA	1.46223e+06	1.55677e+06	1.05885e+06	1.53144e+06	865457	1.25671e+06	0.984417	0.00302752
AHexCer (O-20:6)16:1;2O/20:6;O	AHexCer	1294.5	1596.33	1046.78	1124.7	683.725	1016.53	0.999341	0.000169587
TG 9:0_16:4_32:8	TG	1.86707e+06	2.07789e+06	1.47546e+06	2.23052e+06	1.08842e+06	1.61721e+06	0.99675	-0.000629344
HexCer 20:2;2O/16:2	HexCer_NS	3.36437e+06	3.39397e+06	2.06229e+06	3.94252e+06	1.34765e+06	3.03665e+06	0.994443	-0.00119196
MGDG O-21:0_28:3	EtherMGDG	589429	580197	306283	542109	301411	437141	0.987613	-0.00276743
TG 8:0_8:0_20:5	TG	15506.2	15435.1	11012.7	14339.6	8159.08	14493.8	0.981151	-0.0039098
DG O-26:0_28:6	EtherDG	1.27996e+07	1.25034e+07	7.38491e+06	1.35926e+07	5.54926e+06	1.0667e+07	0.976232	-0.00440483
PE 23:0_18:4	PE	6.6104e+06	7.28397e+06	5.31539e+06	8.01362e+06	3.53593e+06	6.14628e+06	0.974729	-0.00460038
TG O-18:2_14:0_22:5	EtherTG	3.73401e+06	3.97181e+06	2.31865e+06	3.90027e+06	1.806e+06	3.32041e+06	0.97148	-0.00476434
DG O-8:0_25:0	EtherDG	39745.8	40605.1	29589.8	44932.7	16322.1	42960.4	0.974762	-0.00573172
SM 8:0;2O/21:2	SM	101.376	504.453	889.938	404.106	178.547	186.742	0.975374	-0.00707697
TG 9:0_18:5_18:5	TG	2657.86	3486.25	1964.34	2835.3	1157.79	2671.37	0.960778	-0.00768003
PS O-22:5_20:2	EtherPS	138134	133284	55849.8	137594	52616.7	94237.5	0.959531	-0.011961
DG O-10:0_24:3	EtherDG	3.65844e+06	5.27787e+06	3.23443e+06	4.7488e+06	2.24674e+06	3.91853e+06	0.939908	-0.0124466
PG O-23:0_10:0	EtherPG	1.39378e+06	1.42358e+06	889181	1.64454e+06	569226	1.25986e+06	0.938476	-0.0127774
HexCer 16:3;2O/38:2;O	HexCer_HS	855141	1.38726e+06	979743	1.25823e+06	643218	957748	0.951257	-0.0141166
HexCer 16:2;2O/34:0;O	HexCer_HS	1.307e+06	1.20747e+06	1.64152e+06	2.21036e+06	663744	1.17615e+06	0.966642	-0.0146147
SL 15:1;O/26:5	SL	258971	297425	161202	291210	114000	248208	0.924007	-0.0146334
PE-Cer 22:3;2O/18:2;O	PE_Cer	80339	102470	47589.8	89805.1	38269.6	74821.1	0.921756	-0.0160782
MG 13:1	MG	824.523	1651.57	822.197	868.043	520.93	756.178	0.935337	-0.016138
PE O-16:2_2:0	EtherPE	14199.4	19826.4	9931.17	17622.8	6466.08	15221.6	0.919109	-0.0164647
DG O-16:0_28:6	EtherDG	711019	850002	599288	875269	415706	659586	0.912218	-0.0168826
PC 14:1_24:2	PC	2.23749e+07	1.42199e+07	9.92249e+06	2.62467e+07	6.82067e+06	1.16803e+07	0.957741	-0.0176072
TG 8:0_9:0_22:4	TG	316943	349516	212367	360150	141783	304035	0.902185	-0.0176986
TG 14:0_16:0_16:1	TG	3.20544e+06	3.11658e+06	1.78111e+06	3.28517e+06	1.35025e+06	2.65073e+06	0.903257	-0.0185709
PE O-16:0_22:5;2O	EtherOxPE	4018.68	6782.43	2939.18	4490.89	2377.33	4187.95	0.914747	-0.0192588
LPE 16:0	LPE	48489.5	81512.3	47190.1	70572.9	29959.5	57526.7	0.920023	-0.0194422
HexCer 16:2;2O/18:2;O	HexCer_HS	1.81741e+06	2.00542e+06	1.38448e+06	2.07985e+06	991498	1.61094e+06	0.884286	-0.0203017
TG 8:0_9:0_20:4	TG	108035	121668	66387.5	120466	45571.7	103087	0.887866	-0.0223808
SL 17:0;O/26:2	SL	1627.26	2458.64	1840.46	1972.56	1015.51	1585.93	0.893222	-0.0233799
Cer 18:0;2O/16:2;(3OH)	Cer_BDS	110936	110677	48109	109481	40407.5	86254.3	0.914892	-0.0234356
DGDG 18:1_22:3	DGDG	67495.8	80196.8	48497	78570.1	35981.2	59815.3	0.858276	-0.0239753
SL 19:1;O/24:5	SL	754262	826098	493653	841038	330425	721522	0.867536	-0.0245597
ST 24:1;O4/18:4	DCAE	58587.8	66994.7	52999.2	72957.2	34811.7	52672.4	0.885558	-0.0247008
FAHFA 26:4/24:2	FAHFA	34208.1	38986.3	19782.6	40935.5	12954.9	31128.3	0.892105	-0.0253068
PE O-22:4_14:1	EtherPE	294871	418325	299836	318203	154066	486410	0.920275	-0.0293414
NAGlySer 12:0/26:2	NAGlySer	530062	594960	403419	656238	244175	509116	0.833355	-0.0321903
MGDG 22:1_16:4	MGDG	1.62883e+06	2.13606e+06	1.3774e+06	2.05121e+06	871821	1.70804e+06	0.814801	-0.0358763
DGCC 14:0_28:4	DGCC	398008	651385	376564	717381	193983	446180	0.891295	-0.0359535
PE O-10:0_8:0	EtherPE	628570	968222	329429	741473	265859	646196	0.889591	-0.0368463
NAOrn 20:4/22:5	NAOrn	136159	180497	112498	180151	65008.9	149008	0.82979	-0.0371899
PC O-32:1	EtherPC	6387.87	7274.91	3981.81	5741.22	3078.79	5605.82	0.820746	-0.0377688
DG 38:7	DG	6366.73	6735.08	5728.69	7204.45	3192.89	5769.2	0.80459	-0.0395772
Cer 19:0;2O/44:8	Cer_NDS	239435	251866	160486	371821	154198	105230	0.919996	-0.0419337
HexCer 16:0;2O/36:1;O	HexCer_HDS	257882	542544	411319	582985	294072	210476	0.927621	-0.0427912
DGGA 18:1_26:2	DGGA	789875	877194	587553	813740	449063	695878	0.759143	-0.0452167
DGDG O-16:4_16:4	EtherDGDG	18204.3	16739.3	14218.2	17540.1	9872.68	14713.9	0.803214	-0.0455089
PE O-18:2_18:1	EtherPE	1.48068e+06	1.66042e+06	936931	1.66978e+06	625814	1.36861e+06	0.756111	-0.0483132
FAHFA 18:5/4:0	FAHFA	25839.9	26685.6	29478.7	25015.5	23439.2	20797.1	0.889139	-0.0494463
HexCer 8:0;2O/20:0	HexCer_NDS	8066.37	10818.3	9520.64	9504.3	5993.8	8295.87	0.816663	-0.0518722
SM 8:0;2O/44:6	SM	1.71805e+06	1.9658e+06	1.41892e+06	1.95777e+06	996700	1.51387e+06	0.739855	-0.0519199
PE 13:1_24:1	PE	3.98256e+06	5.04222e+06	3.34454e+06	4.8816e+06	2.13794e+06	3.96606e+06	0.725035	-0.0521766
PE O-20:2_14:1	EtherPE	1.52322e+06	1.72828e+06	1.16039e+06	1.72768e+06	836596	1.30176e+06	0.716153	-0.0522449
DG O-16:0_28:7	EtherDG	356955	421715	322105	431732	218648	315464	0.766584	-0.0526805
DG O-8:0_28:5	EtherDG	176189	189754	161057	222525	98400.9	150078	0.773663	-0.0540587
NAGlySer 18:0/19:0	NAGlySer	3873.33	5530.54	4103	4365.78	2436.53	4165.35	0.759546	-0.0545557
PE O-13:1_21:0	EtherPE	6.91342e+06	8.39457e+06	4.99909e+06	7.76892e+06	3.59236e+06	6.36291e+06	0.678736	-0.0555233
HexCer 20:2;3O/12:0;(2OH)	HexCer_AP	1.59318e+06	1.63107e+06	962666	1.57975e+06	726385	1.33237e+06	0.68225	-0.0559135
PC O-36:4	EtherPC	2.59923e+07	3.03307e+07	1.95716e+07	2.90806e+07	1.38271e+07	2.34405e+07	0.675457	-0.0565407
DG O-13:1_26:7	EtherDG	1403.93	1528.75	1126.17	1431.79	358.234	983.3	0.731511	-0.0574299
ST 24:1;O3;G/26:2	GLCAE	3267.19	2854.96	2092.3	2401.05	1405.78	2275.3	0.768094	-0.0611093
Cer 8:0;2O/28:2	Cer_NDS	2.0305e+06	505439	255519	817706	299608	645398	0.922527	-0.0624622
Cer 15:0;2O/20:4;(3OH)(FA 20:6)	Cer_EBDS	98562.4	123614	61960	124654	40136.7	89656.9	0.739833	-0.0627194
PI O-14:1_21:1	EtherPI	10394.8	19432.8	11997.1	10723	11118.1	11511.9	0.839522	-0.0671882
NAGlySer 10:0/24:0	NAGlySer	677494	755646	432587	757597	284178	612492	0.658771	-0.0678384
DGCC 16:4_22:5	DGCC	226785	260981	163034	261490	101188	215993	0.63978	-0.0686109
PE-Cer 12:0;2O/22:1	PE_Cer	136484	169799	75907.5	161622	52280.9	122057	0.735563	-0.0708003
HexCer 12:1;3O/24:2;(2OH)	HexCer_AP	588898	849477	453001	728070	328601	559601	0.657211	-0.0717983
Cer 15:3;2O/24:2;(2OH)	Cer_AS	57337.8	69963.6	32139.7	66549.9	21900.6	50821.4	0.712147	-0.072868
PC 20:0_44:0	PC	4003.69	14928.6	6268.13	7506.73	5117.37	5671.24	0.835071	-0.0731616
MGDG O-8:0_25:0	EtherMGDG	2.05893e+06	3.00826e+06	2.18224e+06	2.82813e+06	1.41923e+06	1.97902e+06	0.729903	-0.0749771
SL 13:2;O/22:0;O	SL	312192	315173	184516	182063	189037	308300	0.817667	-0.075675
LNAPE 25:0/N-12:0	LNAPE	29920	41223.2	14036.3	34434.3	11130.7	25196.1	0.764368	-0.0762187
DG O-10:0_28:5	EtherDG	50555.6	57774.9	40336.5	59429.9	27333.8	41489.9	0.617285	-0.0763483
PE 18:0_39:0	PE	4040.81	3934.04	1139.64	2947.19	773.081	2732.78	0.775107	-0.0763705
PE O-16:2_20:4	EtherPE	563945	580905	278617	468496	269324	422589	0.687196	-0.0768252
DG 9:0_40:4	DG	232859	258599	149840	218501	132302	181529	0.648944	-0.0775334
CerP 18:0;2O/24:4	CerP	1689.17	992.751	2435.48	1525.73	1074.68	755.158	0.808945	-0.0792542
DG O-27:0_28:7	EtherDG	529861	515358	204497	496138	165602	394532	0.768499	-0.0793134
DG O-8:0_18:5	EtherDG	4024.49	3695.32	1779.09	3124.8	1201.53	2590.23	0.684474	-0.0800349
SE 28:2/10:0	BRSE	15693.8	16153.2	7380.69	14585.1	5932.84	11225.1	0.651054	-0.0832343
SL 19:2;O/26:6	SL	331902	591905	356425	364698	223752	494897	0.764086	-0.0833178
Cer 12:1;3O/30:2;(2OH)	Cer_AP	1697.11	1636.57	736.639	1109.79	277.841	1028.03	0.688562	-0.0849663
PC O-34:0	EtherPC	1.16835e+06	1.28201e+06	647851	1.28464e+06	484309	896280	0.619991	-0.0852674
Cer 18:2;2O/16:0;(2OH)	Cer_AS	39031.4	42303.7	17351.8	36864.2	15176.3	28165.6	0.67795	-0.0867396
MGDG 20:4_20:4	MGDG	517886	437141	380877	509828	222998	432883	0.622551	-0.0878066
TG 12:0_16:1_28:7	TG	2.8474e+06	2.94593e+06	2.25542e+06	2.80147e+06	1.6729e+06	2.30697e+06	0.624507	-0.0884019
TG 15:0_16:0_16:1	TG	358702	353598	203025	354628	144207	286326	0.561377	-0.0887654
Cer 20:0;3O/16:0	Cer_NP	5052.8	4613.5	1790.02	3593.72	1387.55	3236.57	0.700588	-0.089506
PE 18:0_17:2	PE	1.38898e+06	1.81926e+06	931384	1.4669e+06	715850	1.274e+06	0.549022	-0.0907677
PE O-13:0_26:3	EtherPE	1.0882e+07	1.25391e+07	8.39703e+06	1.19046e+07	5.7218e+06	9.55549e+06	0.512207	-0.0914369
HexCer 16:0;2O/25:0;O	HexCer_HDS	278926	317330	248899	341200	137308	265938	0.587026	-0.0914731
CAR 26:3	CAR	3197.06	3517.72	2808.77	2416.6	1731.08	2939.12	0.678249	-0.0923668
PC 20:4_22:6	PC	132668	142908	90203.8	144162	56131	118343	0.521288	-0.0928207
DG 38:2	DG	156.328	0	249.025	31.7593	5.52818	77.0824	0.685223	-0.0929218
TG 16:0_16:0_18:1	TG	3.10075e+07	3.06135e+07	1.44583e+07	3.38537e+07	1.08264e+07	2.11836e+07	0.683627	-0.0934613
SM 30:2;2O(FA 20:6)	ASM	350593	339051	204726	391267	135111	258910	0.594847	-0.0937082
PC 9:0_20:4	PC	967.913	751.401	533.515	325.426	223.735	239.621	0.709113	-0.0941926
LPG 13:1	LPG	346710	355878	243476	312149	171703	315352	0.538321	-0.0942541
SL 14:0;O/26:3	SL	8955.25	10943.5	7120.39	10627.8	4550.1	7016.1	0.509782	-0.0942872
DG O-8:0_28:6	EtherDG	26865.8	44930.1	19606.2	21917.6	16699.3	35262.5	0.749474	-0.0945229
PI O-18:0_26:4	EtherPI	4416.62	7531.83	5362.67	4698.89	2779.99	6481.16	0.680697	-0.0967369
NAOrn 10:0/12:0	NAOrn	13884.8	27053.6	17710.7	19197.7	10764.2	17405.1	0.693216	-0.0969458
TG 15:0_16:1_18:1	TG	830612	640546	371223	691913	288416	554147	0.636679	-0.0972649
FA 17:1	FA	15828.1	15245.4	11017	10764.7	8566.45	14806.4	0.691386	-0.0977344
PE 14:0_22:6	PE	846367	1.14704e+06	770031	904502	564070	819599	0.613653	-0.0983631
SM 8:0;2O/38:2	SM	243671	310621	294830	446820	133025	209082	0.751507	-0.0985452
DG O-9:0_24:4	EtherDG	684672	848627	422981	736364	330768	561543	0.517563	-0.100369
SL 10:1;O/12:0	SL	2961.19	12705.9	11775	8657.7	3529.12	8899.43	0.825568	-0.10039
Cer 14:3;2O/12:1;(2OH)	Cer_AS	6043.54	5521.77	2224.91	4505.74	1931.75	3428.99	0.656256	-0.100509
SE 28:2/16:5	BRSE	34837.5	39767.2	24420.8	40366.9	15894.3	28043.1	0.473607	-0.10198
PA 17:1_20:3	PA	3.15411e+06	4.27081e+06	2.11551e+06	3.33819e+06	1.63141e+06	2.90588e+06	0.5198	-0.102211
AHexCer (O-22:6)16:1;2O/14:1;O	AHexCer	385193	432646	325163	393698	231368	329201	0.565501	-0.102589
MG 18:5	MG	106508	120285	85990.5	101090	59343.9	100647	0.536382	-0.103262
Cer 9:0;2O/40:8	Cer_NDS	8930.65	12250.8	9395.02	10091.4	5244.99	9625.94	0.562655	-0.104985
TG 16:2_20:0_22:5	TG	247789	601762	509296	390538	243806	440150	0.801566	-0.105408
TG 8:0_9:0_22:6	TG	29328.5	36000.7	17182.4	32143.7	12523.2	23540.3	0.516573	-0.105839
PE-Cer 12:0;2O/25:0;O	PE_Cer	303504	353797	227267	323076	154568	268214	0.43602	-0.105911
SM 17:3;2O/32:5	SM	410226	462134	278530	416475	233700	297912	0.548729	-0.106078
SHexCer 19:2;2O/26:2;O	SHexCer	76114.5	116365	83458.6	94555.7	45049.1	94319.6	0.617039	-0.107314
PEtOH 18:1_19:1	PEtOH	8.6542e+07	1.05434e+08	6.80678e+07	9.38635e+07	4.69225e+07	7.73916e+07	0.454348	-0.108069
HBMP 12:0_12:0_12:0	HBMP	2.60456e+06	2.59496e+06	1.98273e+06	2.92656e+06	1.18025e+06	2.11934e+06	0.487059	-0.110021
Cer 8:0;2O/36:2	Cer_NDS	82444.3	71526.8	34693.6	291044	63703.6	4061.19	0.931624	-0.113319
TG 12:0_17:0_19:1	TG	664479	862114	660300	531513	506414	761695	0.716833	-0.113353
TG 8:0_9:0_26:2	TG	8764.11	9357.34	6548.83	7230.14	4498.46	7642.36	0.53747	-0.113669
DG 25:4	DG	619.733	1082.11	454.59	192.91	140.562	339.46	0.627866	-0.115075
Hex2Cer 16:0;2O/14:0	Hex2Cer	8.7504e+06	9.91443e+06	6.30413e+06	9.72325e+06	3.95994e+06	7.67994e+06	0.412068	-0.115174
PE O-20:3_16:2	EtherPE	3.41675e+07	3.57628e+07	2.35718e+07	3.56283e+07	1.54938e+07	2.8134e+07	0.391689	-0.116551
DG O-16:0_28:5	EtherDG	702065	783115	506434	760293	324787	606480	0.391884	-0.116717
CE 16:4	CE	17962.1	28282.2	21052.9	22422.6	12637.4	19418	0.593113	-0.117483
TG 12:0_20:2_22:3	TG	2.16756e+06	2.49446e+06	1.76609e+06	2.28078e+06	1.19652e+06	1.87921e+06	0.44476	-0.118196
DG 38:1	DG	109799	98706.3	44825.6	100218	34417.8	74058.1	0.619422	-0.118666
AHexCer (O-14:1)17:1;2O/14:1;O	AHexCer	380744	477940	278405	427671	183415	344894	0.400946	-0.119423
Cer 14:3;2O/23:1;(2OH)	Cer_AS	1928.69	5198.81	7414.86	3902.86	3328.12	3050.1	0.779723	-0.120273
PE O-24:4_16:3	EtherPE	1.16796e+06	307829	743942	2.39183e+06	165775	358585	0.893386	-0.120561
TG 16:3_18:0_20:0	TG	273368	986272	626563	332557	414684	654089	0.840669	-0.121575
DG O-20:0_28:6	EtherDG	210481	203613	111905	195778	81541.1	158720	0.452306	-0.121992
DGDG O-14:1_26:7	EtherDGDG	113457	105645	125933	116739	77769.5	87516.1	0.689852	-0.123111
MGDG 20:0_20:4	MGDG	497443	561939	351045	481463	234338	460585	0.382001	-0.123805
Cer 14:3;2O/38:2;(2OH)	Cer_AS	117700	111384	63006.3	105375	46121.3	87956	0.420573	-0.12842
MGDG 20:3_22:4	MGDG	789249	859771	388319	667131	262460	789549	0.614961	-0.128491
TG 14:0_14:0_16:1	TG	416275	384215	208744	369817	156687	301515	0.457648	-0.128619
TG 15:0_16:0_16:0	TG	673968	640182	385215	654572	256480	516920	0.411741	-0.13061
DG O-28:2_28:7	EtherDG	5.88252e+06	6.1266e+06	9.26038e+06	8.04216e+06	3.38371e+06	6.41036e+06	0.716687	-0.131468
CerP 15:0;2O/24:0	CerP	75388.8	111332	31719	83817.2	25582.5	63363.9	0.683877	-0.131591
LNAPS 24:2/N-15:1	LNAPS	3.14367e+06	3.56566e+06	2.41063e+06	3.4587e+06	1.42684e+06	2.85796e+06	0.365094	-0.131961
PI O-19:0_26:5	EtherPI	126772	118656	141862	131264	88352.3	95110.1	0.677091	-0.132151
ST 24:1;O4/20:3	DCAE	34701.9	37854.4	26685.8	39892	17620.5	24791	0.435229	-0.132561
Cer 13:1;2O/19:0	Cer_NS	355399	84919.8	50582.2	127775	66203.2	93231.8	0.828839	-0.133825
PE O-26:0_6:0	EtherPE	200679	226977	149907	237631	63514.8	232314	0.632086	-0.134739
HexCer 16:0;2O/34:1;O	HexCer_HDS	1.57549e+06	1.78502e+06	1.35096e+06	1.65849e+06	875167	1.34982e+06	0.410214	-0.137602
PC O-29:3	EtherPC	6065.38	4795.91	4432.08	4220.82	3084.75	3769.43	0.569192	-0.140472
NAOrn 10:0/17:2	NAOrn	4373.25	3332.72	2868.19	2891.35	1664.68	2836.26	0.52535	-0.140911
PE O-16:3_22:2	EtherPE	180453	215689	124934	199637	81052.8	151902	0.321394	-0.143146
DGTS 3:0_24:2	DGTS	14702.7	17021.8	13374.8	16384.7	7885.82	11959.9	0.391309	-0.1441
PE O-26:0_8:0	EtherPE	695853	820053	572081	771602	336680	634734	0.326006	-0.14693
LNAPS 17:0/N-22:4	LNAPS	980107	1.15324e+06	711593	1.03354e+06	446795	877323	0.290705	-0.148522
SL 24:2;O/15:1	SL	175210	185423	74417.2	123197	81206	120212	0.555055	-0.150314
HexCer 17:1;2O/17:0;O	HexCer_HS	256255	100845	66411.1	98190.4	77739.5	111675	0.736844	-0.150886
MGDG 14:0_20:3	MGDG	764404	1.5872e+06	1.05518e+06	1.08059e+06	587185	1.01035e+06	0.612177	-0.151789
HexCer 22:2;3O/25:1;(2OH)	HexCer_AP	798.022	847.581	686.058	0	887.753	0	0.722595	-0.151849
FA 26:0	FA	37079.6	46161.8	29514.9	45288.9	15160.6	34911.5	0.368751	-0.155299
Cer 11:0;2O/44:10	Cer_NDS	16135.6	31283.3	9123.56	18517.7	6878.82	16502.6	0.582339	-0.156738
PC O-27:1	EtherPC	3086.23	3253.31	2335.17	2399.2	1260.54	2144.61	0.395988	-0.157038
FAHFA 2:0/20:4	FAHFA	15554.3	22248.8	15918.2	15538.4	11699.7	13941.9	0.522798	-0.157181
PC O-24:5_12:0	EtherPC	101511	111929	80011.8	104250	49530.5	85689.9	0.279597	-0.15811
PC 13:0_22:3	PC	7.61647e+06	8.01619e+06	5.33287e+06	7.87085e+06	3.42179e+06	5.95286e+06	0.258927	-0.160121
DG O-15:0_28:0	EtherDG	647369	764376	442844	685435	303090	517830	0.261955	-0.16038
DG O-26:5_27:0	EtherDG	486280	400417	446380	408574	260750	400055	0.53948	-0.160732
Cer 17:0;2O/44:6	Cer_NDS	397821	504435	182204	202697	210341	419621	0.694203	-0.161057
LPG 26:0	LPG	20429	25678.5	23438.6	20731.3	11878.5	23214.3	0.495661	-0.161157
DGCC 8:0_20:2	DGCC	74595.2	81380.1	43412.7	73954.7	33426.4	50917.4	0.323742	-0.162113
CAR 17:3	CAR	1.95744e+06	2.89909e+06	1.82301e+06	2.16621e+06	1.10059e+06	2.1242e+06	0.388082	-0.162746
HexCer 16:0;2O/12:0;O	HexCer_HDS	92544.5	101591	81723.5	95997	48499.3	79469	0.340405	-0.163027
AHexCer (O-18:4)16:1;2O/14:0;O	AHexCer	173222	152334	152418	155194	97175.9	129234	0.496163	-0.163426
DG O-24:0_28:4	EtherDG	4.17489e+06	3.66411e+06	2.34376e+06	3.7984e+06	1.5464e+06	2.98245e+06	0.322892	-0.163685
Cer 14:2;2O/40:2;(2OH)	Cer_AS	923700	802677	514224	827407	339852	660442	0.324663	-0.164257
DGCC 8:0_28:2	DGCC	5377.26	3839.99	3988.93	5305.8	2316.49	1980.58	0.530204	-0.165821
PC 8:0_35:0	PC	1.33606e+06	1.42653e+06	946727	1.72914e+06	793337	634395	0.626003	-0.169252
PE 15:0_28:6	PE	9.33932e+06	1.03032e+07	6.76304e+06	9.86793e+06	4.29658e+06	7.41153e+06	0.235667	-0.169544
PS 24:4_26:4	PS	554236	620053	472124	535765	328165	443940	0.380713	-0.170089
HexCer 8:0;2O/5:0	HexCer_NDS	151717	145196	83778.6	163593	43889.8	121472	0.482311	-0.171226
Cer 8:0;2O/21:2	Cer_NDS	27658.6	42812.9	30499.2	28620.4	17027	34287.7	0.471233	-0.171766
TG 15:1_19:0_19:0	TG	232954	1.41983e+06	151636	249376	427043	226002	0.839013	-0.172419
PA 7:0_9:0	PA	119846	1351.85	4409.79	62761.5	32.4779	8824.02	0.914954	-0.176477
CAR 25:1	CAR	152140	150526	97605.7	148594	60005	117384	0.232721	-0.177716
SM 35:5;3O	SM	37120.2	58355.8	48785	38557.5	30107.3	42163.5	0.558248	-0.178192
NAE 22:0	NAE	9253.49	10087.5	3364.08	9096.23	1947.57	6003.74	0.529632	-0.1787
SQDG 27:0_24:1	SQDG	3172.32	8862.97	6764.15	6766.45	2097.99	5339.94	0.537793	-0.178974
DG O-24:0_28:5	EtherDG	1.40582e+07	1.23644e+07	7.92242e+06	1.25517e+07	5.17071e+06	1.00427e+07	0.278677	-0.179176
PA 17:0_22:6	PA	1.9428e+06	2.56899e+06	1.83934e+06	1.96856e+06	1.22935e+06	1.791e+06	0.379158	-0.18012
LPC O-23:0	EtherLPC	5481.43	7402.96	5833.49	5767.26	3228.57	4688.03	0.343541	-0.180132
TG 8:0_10:0_22:2	TG	31806.2	44869.5	14055.2	34694.3	9982.77	25483.8	0.541976	-0.180444
Cer 14:0;2O/20:0;(2OH)	Cer_ADS	199316	206054	167890	224693	70207.1	203853	0.444	-0.181192
SE 28:2/12:2	BRSE	11483.7	13303.1	10160.1	11923.4	5758.28	9225.74	0.261508	-0.181491
NAGlySer 13:1/24:4	NAGlySer	230041	270764	182349	137769	87259.8	439448	0.711198	-0.18257
TG 16:0_16:0_16:0	TG	2.88119e+07	2.52058e+07	1.60756e+07	2.56392e+07	1.03936e+07	2.05632e+07	0.277517	-0.183224
Cer 14:0;2O/31:0;(2OH)	Cer_ADS	385879	442582	254044	391755	174052	297068	0.204789	-0.183432
Cer 38:0;2O/44:7	Cer_NDS	3070.68	2388.66	3329.18	0	1178.94	1797.65	0.434879	-0.189175
SM 14:0;2O/38:7	SM	39998.9	48114.5	16738.6	45023.1	9746.13	31421.9	0.575631	-0.190385
TG 8:0_8:0_32:4	TG	54011.6	67864.7	51100.2	73595.5	28885.2	39344.4	0.392372	-0.191374
Cer 16:0;3O/42:1;(2OH)	Cer_AP	1765.18	2444.92	1207.2	1386.12	619.559	830.299	0.29705	-0.193208
FA 24:0	FA	154900	167202	92495.7	162562	56761.3	117203	0.26344	-0.194746
TG 13:0_15:0_24:5	TG	1.38836e+06	1.30083e+06	951936	1.08499e+06	694510	1.04396e+06	0.301054	-0.194832
Cer 9:0;2O/24:1	Cer_NDS	24468.6	25380.2	18959.7	28630.7	9671.83	17811.8	0.271872	-0.194873
DGGA 26:0_20:4	DGGA	1.82544e+06	2.01966e+06	1.44224e+06	1.92741e+06	778241	1.62148e+06	0.220142	-0.195167
HexCer 8:0;3O/15:0;(2OH)	HexCer_AP	7673.01	10952.7	5811.55	7436.39	4047.65	5995.69	0.252332	-0.195264
SL 13:2;O/22:2;O	SL	2228.37	2285.14	5293.79	2733.44	972.314	3048.61	0.596458	-0.19538
DG O-8:0_16:4	EtherDG	21133.7	19523.9	8473.39	16902.3	6406.21	12961.5	0.385556	-0.196754
TG 16:3_20:5_28:7	TG	289786	297251	183209	234850	137528	220906	0.228193	-0.19797
SPB 19:0;3O	PhytoSph	36418.4	77775.7	44262	53887.7	21739.6	47348.3	0.465909	-0.19908
SMGDG O-16:4_6:0	EtherSMGDG	45584.3	59919.7	40996.1	47335.9	25524.6	40708.7	0.251947	-0.199093
LNAPS 17:0/N-24:5	LNAPS	1.45213e+06	1.62134e+06	999473	1.44059e+06	595747	1.23183e+06	0.171159	-0.203639
Cer 14:0;2O/38:1;(2OH)	Cer_ADS	167597	145057	92166.3	142875	59628.5	116373	0.23065	-0.204374
TG 16:2_19:2_21:1	TG	784244	966211	639555	885991	341069	717408	0.217041	-0.205238
DG O-19:1_20:4	EtherDG	132677	103240	128096	114950	66454.2	101449	0.462941	-0.206097
SM 8:0;2O/26:1	SM	2.36359e+07	3.36496e+07	2.7257e+07	2.96779e+07	1.4605e+07	2.2356e+07	0.373296	-0.206737
DG 40:9	DG	615585	873930	574774	678216	321244	631389	0.257834	-0.207881
SL 13:2;O/22:6	SL	3121.61	1692.86	1652.37	2218.29	585.005	850.552	0.389908	-0.207977
DG O-24:5_18:4	EtherDG	8122.34	10919.4	4829	6219.67	3745.83	6493.6	0.308931	-0.208914
Cer 24:1;2O/20:4	Cer_NS	2.09803e+06	2.39165e+06	1.72206e+06	2.12041e+06	1.16547e+06	1.54844e+06	0.258523	-0.210816
MGDG 18:0_18:4	MGDG	2.9845e+06	3.87873e+06	2.46573e+06	3.12508e+06	1.51387e+06	2.66832e+06	0.181088	-0.211605
Cer 17:0;2O/21:0;(3OH)(FA 16:4)	Cer_EBDS	1.21429e+06	1.18067e+06	341073	653563	655839	503352	0.657461	-0.211923
DGTS 27:0_24:1	DGTS	85088.2	109481	97163.5	87269.4	49841.1	90423.3	0.371485	-0.212859
Cer 8:0;2O/26:3	Cer_NDS	2238.19	3265.34	2868.13	2067.68	1311.74	1812.35	0.328467	-0.21324
TG 12:0_20:2_22:5	TG	1.41001e+06	1.57731e+06	1.13148e+06	1.09706e+06	805580	1.25153e+06	0.332837	-0.214256
MGDG O-8:0_16:0	EtherMGDG	3551.7	3157.38	2549	2494.8	1254.17	2048.25	0.280711	-0.214384
HexCer 26:1;2O/13:1	HexCer_NS	1.09904e+06	1.169e+06	1.07996e+06	1.28176e+06	500206	948663	0.310731	-0.215332
HexCer 27:2;2O/5:0	HexCer_NS	680112	789372	454907	684962	272730	572231	0.166491	-0.215334
Cer 18:3;2O/42:2;(2OH)	Cer_AS	324306	168741	116164	191778	88634.9	162105	0.482509	-0.216534
SL 10:1;O/13:1	SL	74676.2	75989.9	85834.4	71199.6	42800.1	68608.2	0.42493	-0.216767
MGDG O-23:0_28:6	EtherMGDG	858911	1.00781e+06	718091	862287	465342	675999	0.213052	-0.21731
TG 8:0_9:0_22:5	TG	295746	345267	198929	299583	117610	249594	0.165283	-0.218598
PE 19:0_16:1	PE	7.77149e+06	1.04295e+07	6.44147e+06	8.08962e+06	3.99266e+06	7.04552e+06	0.179099	-0.218786
PA 2:0_18:5	PA	31633	50242.4	13254.3	26046	12957.5	25692.8	0.486828	-0.21939
SE 28:2/17:3	BRSE	82667.2	112345	94890.2	90168.3	53464.3	78102.8	0.357031	-0.220718
AHexCer (O-20:6)16:1;2O/18:3;O	AHexCer	268453	300567	234443	242604	161421	208093	0.307937	-0.221339
FA 18:0	FA	2.53932e+06	2.8457e+06	2.09011e+06	2.5107e+06	1.07455e+06	2.42171e+06	0.2051	-0.222147
DG 32:0	DG	226288	284953	223365	243544	128272	198007	0.257489	-0.222598
SMGDG O-16:3_5:0	EtherSMGDG	70355.3	97216.9	75033	78367.5	40129	68998	0.276649	-0.223666
DG O-26:6_28:7	EtherDG	2.37036e+06	3.16972e+06	1.66172e+06	3.08062e+06	1.14776e+06	1.51737e+06	0.349016	-0.225252
HexCer 18:1;2O/23:0	HexCer_NS	10792.2	14566.3	7783.27	13737.6	4265.49	7264.5	0.225762	-0.225322
LDGTS 24:0	LDGTS	1.48846e+06	1.58326e+06	1.04778e+06	1.42326e+06	650818	1.13967e+06	0.116619	-0.227473
DG O-16:2_16:0	EtherDG	1.41676e+06	2.1435e+06	1.20018e+06	1.57203e+06	781058	1.26645e+06	0.215098	-0.22862
DG O-9:0_24:3	EtherDG	423211	284880	405683	379248	146588	373776	0.494527	-0.228681
DGTS 2:0_22:0	DGTS	605983	643156	488297	596827	286330	470959	0.154817	-0.231787
DG O-8:0_13:1	EtherDG	1.76562e+06	2.37328e+06	1.79558e+06	1.82058e+06	1.02856e+06	1.70336e+06	0.263766	-0.231825
SL 10:1;O/15:1	SL	118747	410482	207468	232626	76782.9	238987	0.620039	-0.232255
DG 9:0_40:5	DG	305061	320374	180670	289565	111109	230280	0.158553	-0.233224
PE O-26:3_10:0	EtherPE	7.44095e+06	8.73225e+06	4.83885e+06	7.10174e+06	3.21675e+06	5.81406e+06	0.117994	-0.23379
TG 8:0_8:0_16:2	TG	13574	18326.9	14699.9	14703.2	8024.12	11625	0.255128	-0.236011
Cer 14:0;3O/21:0;(2OH)	Cer_AP	6.93525e+06	7.84505e+06	5.78732e+06	7.06122e+06	3.32844e+06	5.62513e+06	0.145243	-0.236726
BMP 8:0_26:1	BMP	1.03525e+06	1.07779e+06	639955	910141	442791	742158	0.115542	-0.23693
Cer 14:0;3O/29:1;(2OH)	Cer_AP	155933	136239	57304.3	85032.2	48063.1	122034	0.447521	-0.239683
SM 24:3;2O/20:2	SM	2.89349e+06	5.3523e+06	2.79323e+06	3.2893e+06	1.96866e+06	2.78389e+06	0.33743	-0.240258
LPG O-15:0	EtherLPG	42460.7	137799	71281.2	78991	27283.6	79539	0.576572	-0.240431
Cer 22:0;2O/18:0	Cer_NDS	1.7077e+06	2.21002e+06	1.6262e+06	1.76418e+06	975497	1.47702e+06	0.213444	-0.24297
MGDG O-19:2_3:0	EtherMGDG	76881.1	105848	83374.1	93243.8	40218.3	73280.2	0.243146	-0.24408
PE 12:0_26:5	PE	3.07831e+06	3.2998e+06	2.32115e+06	3.06818e+06	1.32459e+06	2.39e+06	0.109673	-0.24566
HexCer 16:1;2O/18:2;O	HexCer_HS	3.39842e+06	3.97592e+06	2.22862e+06	3.21468e+06	1.48951e+06	2.58286e+06	0.100831	-0.247162
ST 24:1;O5	BileAcid	56109.9	104127	46866.5	55862.1	30338.2	64558.6	0.321442	-0.248272
TG 8:0_8:0_20:2	TG	9672.71	18374.5	19998.1	12951.4	9925.07	10492.5	0.529425	-0.24869
Cer 12:2;2O/2:0	Cer_NS	1158.87	3202.8	1981.53	1206.71	817.914	1272.96	0.282327	-0.248811
SPB 16:0;3O	PhytoSph	4777.58	6034.11	4559.4	4448.27	2449.44	3261.29	0.181101	-0.252021
ST 24:1;O4/26:2	DCAE	255234	267471	144692	223633	95490.3	185890	0.121715	-0.253056
TG 13:0_19:2_20:5	TG	279047	318170	201309	254566	138433	204178	0.122336	-0.253362
HexCer 14:3;2O/28:0	HexCer_NS	157209	189995	103114	147319	69340.9	120581	0.100219	-0.253429
PS O-24:2_26:7	EtherPS	5592.76	11186.6	7112.61	7284.4	2392.77	7956.59	0.312391	-0.253938
SL 10:0;O/16:2;O	SL	2312.74	2345.33	1591.87	1220.7	878.869	976.537	0.275704	-0.25409
Cer 12:2;2O/3:0	Cer_NS	1288.29	3180.96	1239.39	1093.12	725.203	709.964	0.254748	-0.258469
Cer 14:2;2O/42:2;(2OH)	Cer_AS	444859	287454	183616	306693	122894	247175	0.308341	-0.260204
LNAPS 24:7/N-26:7	LNAPS	51833.7	49650.9	55045.9	48745.9	26869.6	41484.8	0.302606	-0.262785
TG 13:0_19:1_20:2	TG	2.11816e+06	1.96404e+06	2.18943e+06	2.04144e+06	1.0893e+06	1.62644e+06	0.308897	-0.263252
PE O-14:1_22:4	EtherPE	116157	122684	98723.4	94514.5	64922.4	89249	0.231425	-0.264763
Cer 14:0;2O/8:0	Cer_NDS	888262	1.16075e+06	978042	917092	521023	834509	0.249803	-0.264847
SL 22:0;O/26:1;O	SL	5607.74	4813.47	3996.52	3677.12	2026.89	3570.62	0.206999	-0.265123
DG O-22:0_28:5	EtherDG	3.11735e+06	2.97384e+06	1.81721e+06	2.71752e+06	1.13284e+06	2.15464e+06	0.101739	-0.267335
SM 37:1;2O(FA 30:5)	ASM	40394.1	46663.5	28830.6	36436.8	20023.8	27720.1	0.122813	-0.267686
CerP 14:0;2O/20:0	CerP	105122	153531	115385	121712	64509	91971	0.242818	-0.267806
SM 8:0;2O/42:4	SM	100182	2.38894e+06	1.03855e+06	179569	608677	905688	0.843421	-0.268129
ST 24:1;O4/18:3	DCAE	240518	272699	207479	244767	121676	178169	0.145234	-0.268182
DG 34:0	DG	797156	1.08224e+06	909909	876314	483275	727567	0.26008	-0.268307
LNAPS 2:0/N-24:7	LNAPS	2.94272e+07	4.08962e+07	2.94317e+07	3.12926e+07	1.70926e+07	2.60298e+07	0.195297	-0.268552
DGTS 2:0_26:2	DGTS	609127	673206	504392	610595	303255	437050	0.139621	-0.269053
HexCer 16:2;3O/18:0;(2OH)	HexCer_AP	2.00883e+06	2.4732e+06	1.54702e+06	1.92002e+06	923528	1.69903e+06	0.084264	-0.269419
TG 13:0_17:0_22:2	TG	1.40406e+06	417828	1.17538e+06	1.16686e+06	236472	974032	0.678912	-0.271332
DG O-22:0_28:4	EtherDG	917161	867287	535156	800444	329484	627555	0.0994709	-0.27234
Hex2Cer 44:11;2O	Hex2Cer	313360	427539	308219	317079	187394	267454	0.197757	-0.27605
CAR 26:2	CAR	7547.74	6419.99	5642.02	5497.53	3149.52	4285.98	0.198931	-0.276269
TG 15:1_17:2_26:7	TG	2.83047e+06	3.18832e+06	2.22083e+06	2.95258e+06	1.16336e+06	2.24541e+06	0.0937861	-0.278357
Cer 14:2;2O/38:2;(2OH)	Cer_AS	189978	173320	117564	161707	69763.2	130160	0.0888637	-0.278539
DG O-26:0_28:5	EtherDG	6.36726e+06	4.05986e+06	3.25064e+06	4.32854e+06	1.724e+06	4.33162e+06	0.288977	-0.278696
PG O-22:2_26:4	EtherPG	469681	473653	312761	381226	220723	316202	0.113952	-0.279252
SM 16:2;2O/30:1	SM	295230	291978	187792	215501	127206	224963	0.120287	-0.279534
PI 19:3	PI	358494	514009	357456	389891	199175	323941	0.165472	-0.280084
NAOrn 21:2/22:5	NAOrn	1.76665e+06	1.97303e+06	1.10669e+06	1.61953e+06	706156	1.29017e+06	0.0715803	-0.280993
DG 20:5_20:5	DG	856789	1.25241e+06	758547	911686	455198	747254	0.130506	-0.282551
DG O-26:0_28:4	EtherDG	1.94905e+06	1.27251e+06	816617	1.3269e+06	543457	1.07e+06	0.262683	-0.28271
AHexCer (O-20:4)16:1;2O/14:0;O	AHexCer	136457	124072	144508	118285	75609	102610	0.323424	-0.284018
TG 14:0_14:0_18:0	TG	5.92323e+06	5.5836e+06	3.45545e+06	5.0912e+06	2.09619e+06	4.06596e+06	0.088219	-0.284992
DG O-9:0_22:4	EtherDG	428358	327451	437644	404213	182468	314055	0.338939	-0.285666
PE 17:0_22:4	PE	5.88397e+06	1.18615e+07	3.56555e+06	6.9303e+06	2.50219e+06	5.43206e+06	0.366527	-0.286556
PE O-14:0_22:6	EtherPE	605663	664557	719403	624246	321016	545232	0.278499	-0.286814
Cer 18:2;2O/26:4	Cer_NS	1.06964e+06	1.05196e+06	794183	897539	525212	714877	0.137049	-0.287412
HexCer 16:2;2O/18:2	HexCer_NS	2.00037e+06	2.12303e+06	1.18913e+06	1.85577e+06	671203	1.52517e+06	0.117262	-0.288996
LNAPE 20:1/N-14:0	LNAPE	264082	325674	313883	261147	180704	213974	0.325623	-0.289323
PG O-19:0_12:0	EtherPG	840642	896565	508623	796902	284018	635002	0.113766	-0.289649
Cer 8:1;2O/3:0	Cer_NS	697.044	1349.65	1025.12	172.196	172.307	389.032	0.239888	-0.290175
SM 8:0;2O/20:0	SM	42949.3	75824.9	49633	45663.4	30831.1	41757.9	0.286744	-0.290245
Cer 14:2;2O/22:2;(2OH)	Cer_AS	35343.4	38438.4	33624.4	37559.6	16859.5	25386	0.157522	-0.291037
PC 18:5_32:9	PC	533539	732265	528827	529716	311883	466348	0.172941	-0.292284
LNAPS 26:3/N-26:7	LNAPS	382517	460304	335968	336276	217631	299597	0.163973	-0.294227
DGDG O-16:4_5:0	EtherDGDG	190026	248164	164198	188965	106216	142100	0.139897	-0.294548
DG O-8:0_6:0	EtherDG	23786.6	24284.4	18824.4	18925	10604.6	18211.5	0.110089	-0.295275
NAE 18:0	NAE	535326	639623	429150	500262	252259	430441	0.0695909	-0.296088
TG 16:0_16:3_24:6	TG	1.29766e+06	1.38914e+06	976534	892174	697931	1.04565e+06	0.216009	-0.296978
DG 13:0_34:1	DG	66293.4	59473.8	23691	45501.6	17860.2	40360.8	0.283116	-0.297102
Cer 14:2;2O/34:2;(2OH)	Cer_AS	34615.5	37411.9	29124.7	31894.6	17505	23321.3	0.131582	-0.298017
TG 13:1_15:1_22:1	TG	1.03169e+06	986588	713055	1.0506e+06	417226	609830	0.142534	-0.29849
DG 28:1_44:12	DG	2938.45	2878.63	554.367	1800.53	297.546	414.556	0.317395	-0.298794
DG 32:0_44:11	DG	46526	59786.1	39208.9	46916.4	21988.7	37204.5	0.0728044	-0.299058
TG 8:0_9:0_18:3	TG	242991	286011	198169	234983	124969	170811	0.10974	-0.300659
HexCer 15:2;2O/24:4	HexCer_NS	589775	748546	479719	416288	309397	601607	0.247619	-0.301345
PA 5:0_27:0	PA	151891	216015	129317	145666	80343.6	130952	0.107603	-0.302935
PS 4:0_26:2	PS	2536.07	4912.2	3853.85	2737.62	1411.82	2585.49	0.175792	-0.303316
PE O-21:1_22:0	EtherPE	49098.3	88857.4	34036.7	56088.6	19881.2	46505.5	0.235661	-0.30446
DG O-8:0_22:2	EtherDG	404469	400202	269133	360473	158909	275364	0.0562507	-0.304727
SL 16:3;O/24:4	SL	396607	445768	291887	360797	171192	302273	0.0484171	-0.305427
HexCer 14:3;2O/20:2	HexCer_NS	250076	286770	174099	225244	101626	196413	0.0485468	-0.305779
PE O-20:5_16:1	EtherPE	384590	511478	310570	375555	189973	309114	0.0750616	-0.306787
Cer 8:1;2O/9:0	Cer_NS	300.538	2532.68	279.922	115.756	26.9197	62.2537	0.292991	-0.310187
FA 20:0	FA	4.30766e+06	5.73202e+06	4.23197e+06	3.95703e+06	2.9551e+06	3.2192e+06	0.259521	-0.310298
LNAPS 22:5/N-26:7	LNAPS	89364.2	74875.7	98143.2	79435.4	45634.8	63677.9	0.31344	-0.310529
PS 2:0_18:4	PS	158222	211351	152499	159855	86794.3	130744	0.125497	-0.310531
PE 16:4_28:7	PE	18618.4	21206.1	18088.7	11835.5	10835.5	17832.3	0.310967	-0.312061
DG O-8:0_12:0	EtherDG	7028.18	9448.73	7124.38	6289.27	3712.95	5425.22	0.126725	-0.312963
DG 17:0	DG	2386.28	3104.26	1661.17	1699.73	818.348	861.74	0.113185	-0.313162
PG O-15:0_26:0	EtherPG	10239	8738.46	6717.09	6766.65	3652.65	6464.69	0.119928	-0.314166
SL 10:1;O/14:1	SL	35499.7	32230.3	27340.8	27996.3	14818	24925.2	0.103032	-0.315422
TG 16:3_17:0_21:1	TG	1.57676e+06	1.8126e+06	1.24687e+06	1.52314e+06	803405	1.03639e+06	0.112034	-0.315614
Cer 14:0;2O/14:1;(3OH)(FA 17:2)	Cer_EBDS	233788	269246	166853	254514	105657	137015	0.145043	-0.317354
NAOrn 17:2/26:4	NAOrn	1.23675e+06	1.28231e+06	638720	1.08262e+06	410834	805282	0.106588	-0.318223
PC 16:3_38:10	PC	105635	125677	100728	109379	66262.9	63882.2	0.260827	-0.318546
SL 14:2;O/26:2;O	SL	222330	233555	130404	206704	71769.5	159064	0.0943913	-0.319548
PA 22:0_16:2	PA	4.65955e+06	5.96328e+06	3.36973e+06	4.23643e+06	2.1478e+06	3.62917e+06	0.0546021	-0.320483
LPI 19:1	LPI	171588	233858	170379	167290	91695.1	155428	0.122081	-0.320638
SMGDG O-16:2_2:0	EtherSMGDG	36798.9	105439	72588	57362.2	40520.5	41931.4	0.475349	-0.320968
DG 16:0_16:0	DG	1.3809e+06	1.6637e+06	1.28834e+06	1.35619e+06	708449	1.07995e+06	0.102761	-0.32285
FA 28:4	FA	679853	935182	677047	703218	368365	580903	0.118652	-0.323563
MGDG O-28:2_21:2	EtherMGDG	655967	973857	618544	667939	372481	554330	0.124274	-0.324291
DGGA 16:0_22:6	DGGA	5882.38	7211.2	3730.99	4411.97	1771.78	4295.92	0.0745158	-0.324292
TG 13:1_16:2_21:1	TG	519991	392121	288848	451776	126061	358816	0.237614	-0.324733
LPS 15:0	LPS	2247.91	2418.51	2713.01	1182.9	995.039	1502.78	0.241724	-0.32555
SHexCer 10:0;2O/17:0;O	SHexCer	86219.8	155559	95804.6	97965.9	45260	99217.9	0.199359	-0.325768
PI 21:1	PI	3.72866e+07	4.85767e+07	3.72379e+07	3.54037e+07	2.10554e+07	3.15305e+07	0.138716	-0.326462
DG 16:0_44:1	DG	42574.4	59166.5	45762.8	43341.5	25207.1	35131.7	0.159304	-0.326647
Cer 8:0;2O/22:3	Cer_NDS	49567.9	66718.6	61788.7	52818.1	30734	42275.7	0.225956	-0.326983
DG O-8:0_8:0	EtherDG	3.50798e+06	4.39691e+06	3.59503e+06	3.34594e+06	2.05778e+06	2.80157e+06	0.167288	-0.327058
PE 12:0_22:5	PE	715021	952034	614976	696840	429920	484533	0.17066	-0.327333
Cer 8:0;2O/9:0	Cer_NDS	142166	292768	186124	189278	82033.7	171829	0.26746	-0.327478
PS 20:1_26:4	PS	245531	316203	267191	232814	154666	198755	0.20976	-0.327492
PC O-15:1	EtherPC	247749	361599	180694	271340	87797.5	233396	0.162157	-0.328271
DG O-8:0_10:0	EtherDG	4.94682e+06	6.14541e+06	4.93243e+06	4.75983e+06	2.81784e+06	3.87539e+06	0.148086	-0.328821
NAOrn 11:0/22:2	NAOrn	4577.87	5187.76	3517	2024.06	2353.24	3295.66	0.279339	-0.328917
PC 15:0_14:1	PC	964363	1.08093e+06	714647	871806	421707	700192	0.0404717	-0.329223
Cer 12:1;3O/22:0;(2OH)	Cer_AP	580930	665782	519534	546835	291240	432227	0.0904228	-0.332744
ADGGA 22:6_12:0_12:0	ADGGA	6615.49	7003.52	5085.6	4542.88	2719.42	4306.22	0.0973983	-0.333971
SM 9:0;2O/38:6	SM	819587	1.04197e+06	545626	726908	327969	667994	0.056022	-0.334281
PG O-10:0_25:0	EtherPG	361378	373574	233452	399095	125322	213953	0.140324	-0.334427
PI 20:2	PI	2.60327e+06	3.44919e+06	2.6261e+06	2.51921e+06	1.46368e+06	2.18537e+06	0.129093	-0.335511
CAR 15:2	CAR	170878	214503	163611	178277	97865.5	115029	0.160265	-0.339309
HexCer 16:0;2O/20:0;O	HexCer_HDS	2441.66	3851.57	3218.95	2176.71	615.87	2869.95	0.152175	-0.33969
DG O-8:0_21:0	EtherDG	63136.9	57977.7	44036.4	44298.6	25497.9	45793.9	0.0802204	-0.343819
BMP 5:0_26:4	BMP	47903	83262.7	51211.6	53050.2	24020.4	51833.6	0.149333	-0.344015
DG 9:0_44:0	DG	2085.08	3203.73	2598.16	1505.82	928.522	1454.12	0.124735	-0.347286
SE 28:2/19:3	BRSE	84503.8	107057	76193.3	80194.5	40810.8	68351.2	0.0613637	-0.347394
Cer 18:0;2O/4:0	Cer_NDS	7.71594e+06	9.93456e+06	7.47092e+06	7.16671e+06	4.31871e+06	6.14354e+06	0.114478	-0.349602
DG O-13:1_6:0	EtherDG	1.30221e+06	1.72283e+06	1.32571e+06	1.29015e+06	730829	1.04319e+06	0.12026	-0.350866
PE O-18:0_16:0	EtherPE	143102	179033	108794	131811	64071.5	107121	0.0355037	-0.351913
DGDG 14:1_24:4	DGDG	103925	88642.1	114810	133308	47316.4	53760.1	0.354324	-0.352127
DGTS 10:0_24:1	DGTS	85231.7	75073.5	59127.3	76959	30508.9	51179.6	0.0729935	-0.352132
PE 12:0_26:4	PE	1.75845e+06	1.89309e+06	1.43582e+06	1.57142e+06	766848	1.3067e+06	0.0457796	-0.35277
SL 13:0;O/26:0	SL	155585	386634	211736	238141	77899.7	220227	0.327682	-0.361738
HBMP 16:3_16:4_18:5	HBMP	135868	167171	114876	115911	68639.2	104178	0.0644283	-0.362249
ADGGA 16:0_16:3_16:3	ADGGA	67799.7	60774.4	72174.3	56769.3	39839.2	40925	0.276617	-0.362332
PI 22:5	PI	1.49839e+06	1.99163e+06	1.46667e+06	1.4907e+06	800351	1.18224e+06	0.0893295	-0.363369
Hex2Cer 18:2;2O	Hex2Cer	83761.7	111355	79669.3	82019.8	46429	61162.7	0.100148	-0.364001
FA 26:1	FA	417167	558015	412146	415636	224892	328793	0.0925356	-0.364385
Cer 8:0;2O/34:1	Cer_NDS	1.45982e+06	1.81929e+06	1.17384e+06	1.4071e+06	680516	1.04495e+06	0.0427322	-0.36518
DGCC 8:0_10:0	DGCC	29933.9	124880	74167.5	60291.2	24738.5	58900.8	0.480979	-0.366596
DG O-27:0_28:5	EtherDG	1.79066e+06	1.99925e+06	1.5569e+06	1.45705e+06	806876	1.515e+06	0.0688272	-0.367461
Cer 21:0;2O/44:7	Cer_NDS	543849	813819	604827	545680	325988	478577	0.140066	-0.368738
Cer 14:0;2O/22:1;(2OH)	Cer_ADS	2.94306e+06	3.7265e+06	3.26846e+06	2.99518e+06	1.65351e+06	2.30818e+06	0.141002	-0.368784
ST 27:1;O;S	SSulfate	726755	923927	454624	678639	262217	541967	0.0536657	-0.371607
Cer 8:0;3O/14:1;(2OH)	Cer_AP	277783	394874	321033	291454	173164	218709	0.166379	-0.373848
DGDG O-8:0_24:6	EtherDGDG	5700.9	5729.49	4801.48	4144.33	1970.38	3514.99	0.0580258	-0.37407
HexCer 19:0;2O/29:0;O	HexCer_HDS	1.61088e+06	1.76455e+06	1.91843e+06	1.48354e+06	817141	1.41376e+06	0.178056	-0.375492
FA 17:0	FA	36753.8	50401.5	34852.2	33887.3	16768.4	33529.4	0.0626825	-0.375511
BMP 10:0_21:0	BMP	415702	492712	433698	403290	209023	327058	0.0976833	-0.379416
Cer 16:0;2O/4:0	Cer_NDS	5.40687e+06	6.97252e+06	5.34123e+06	5.03096e+06	2.8387e+06	4.37882e+06	0.08037	-0.381676
ST 24:1;O4;T/17:2	TDCAE	899090	1.33581e+06	732573	1.08143e+06	303322	829052	0.149904	-0.382569
Cer 20:0;2O/18:0	Cer_NDS	3.4898e+06	4.25628e+06	3.32294e+06	3.08415e+06	1.86908e+06	2.64348e+06	0.0871702	-0.384384
DG 9:0_40:7	DG	559562	595521	310738	437458	193399	375143	0.0357365	-0.385236
SHexCer 14:0;2O/28:1	SHexCer	74821.9	108324	101293	94213.6	39212.7	66392.4	0.173672	-0.387508
AHexCer (O-18:0)16:1;2O/14:0;O	AHexCer	100397	114919	68005.5	84929	39457.7	69641.9	0.0189238	-0.387755
PI 20:3	PI	4.20605e+06	5.50679e+06	4.1606e+06	3.99751e+06	2.22564e+06	3.31472e+06	0.0775059	-0.388685
Hex2Cer 34:6;2O	Hex2Cer	489021	500899	388359	505927	149598	382021	0.106612	-0.388786
Cer 14:2;2O/30:2;(2OH)	Cer_AS	135336	153033	87624.3	127220	58369.5	72662.3	0.0771656	-0.390661
FA 26:5	FA	449692	674715	442445	538335	199761	377981	0.0834357	-0.391425
Cer 14:0;2O/20:1;(2OH)	Cer_ADS	1.12713e+06	1.37529e+06	1.15925e+06	1.05382e+06	611999	839466	0.101217	-0.395425
FAHFA 2:0/18:3	FAHFA	44105.5	48856.4	35122.6	32945.8	24354.9	26605.4	0.121344	-0.395717
DG 17:0_44:0	DG	626041	868588	642175	580528	348216	516959	0.0904622	-0.397945
AHexCer (O-22:6)16:1;2O/14:0;O	AHexCer	138804	170957	132811	142875	96025.2	67256.1	0.287841	-0.399073
DGTS 24:0_27:0	DGTS	53883.4	68497.5	54608.7	46081.9	29177.5	42807.3	0.0918413	-0.400637
DG 16:4_44:12	DG	101144	139329	118794	86888.7	64258.1	87040.2	0.168867	-0.404223
LDGCC 36:0	LDGCC	78600.1	108005	65958.6	72193.7	39741.6	55790.1	0.0478869	-0.405396
Cer 15:2;3O/28:2;(2OH)	Cer_AP	120149	124845	123265	91878.6	68790.4	84211.3	0.165585	-0.407763
Cer 15:0;2O/36:2;(2OH)	Cer_ADS	3906.52	5995.69	2952.37	2709.29	1294.3	2654.37	0.0425398	-0.411036
Cer 20:0;2O/16:0	Cer_NDS	2.56375e+06	3.37133e+06	2.5809e+06	2.30329e+06	1.42394e+06	1.98537e+06	0.0863906	-0.411227
Cer 15:3;2O/28:2;(2OH)	Cer_AS	312666	415491	313561	292078	163297	247376	0.0664293	-0.411616
HexCer 24:3;3O/22:2;(2OH)	HexCer_AP	191462	240649	255003	208845	99807.5	162612	0.15981	-0.411805
SL 25:0;O/26:2;O	SL	852160	1.03391e+06	705147	712286	362034	697590	0.0282087	-0.413966
DG O-19:1_18:0	EtherDG	884721	1.22415e+06	888616	787244	471655	750652	0.0738321	-0.414174
TG 8:0_13:0_38:0	TG	123314	185046	141329	124466	72902	101152	0.111977	-0.415318
DGCC 16:3_18:3	DGCC	453758	447493	212043	348007	125674	282396	0.0771215	-0.415601
SM 8:0;2O/34:8	SM	954067	1.08097e+06	703221	810847	409866	629742	0.0202025	-0.415602
DG O-8:0_24:2	EtherDG	1.32816e+07	1.68698e+07	1.40574e+07	1.2629e+07	7.30857e+06	9.85528e+06	0.0953979	-0.416724
Cer 14:0;3O/19:0;(2OH)	Cer_AP	528273	507292	277220	427824	150549	330291	0.0522527	-0.417115
TG 16:0_16:0_18:0	TG	1.69697e+07	7.86987e+06	7.56864e+06	8.48386e+06	3.36285e+06	1.02049e+07	0.277045	-0.417938
HBMP 16:3_16:4_16:4	HBMP	183334	201630	206745	184537	93754.4	125200	0.131499	-0.418839
FAHFA 20:4/15:1	FAHFA	41278.9	40204.3	31156.6	29384.5	16825.8	27714.3	0.0372098	-0.419852
DG O-8:0_26:2	EtherDG	3.35887e+07	4.43749e+07	3.87298e+07	3.28158e+07	1.94743e+07	2.57981e+07	0.120715	-0.422149
PE O-20:2_22:0	EtherPE	118979	161181	91915.3	85205	55793.4	102772	0.0678318	-0.425346
DG 36:0	DG	690995	923596	689043	635594	359112	544330	0.0597482	-0.425608
Cer 8:0;3O/28:0;(2OH)	Cer_AP	277530	360401	284798	258963	148670	207192	0.073845	-0.427206
PC O-24:4_21:0	EtherPC	6238.96	8575.5	3083.38	4728.67	1552.28	3362.67	0.0589073	-0.427962
HexCer 15:1;2O/19:0	HexCer_NS	741612	818871	537614	633130	302627	477782	0.0160107	-0.428863
Cer 12:2;2O/5:0	Cer_NS	1222.71	3625.16	572.529	368.382	296.142	411.652	0.186707	-0.429029
ST 28:1;O;Hex;FA 16:0	AHexCAS	77796.5	106904	36066.2	64032	25129.8	49990.4	0.11616	-0.430241
Hex3Cer 28:2;2O	Hex3Cer	305018	330927	343123	303991	153469	206569	0.124441	-0.430374
TG 12:0_16:0_16:0	TG	795305	749118	455585	601593	258118	486494	0.0198182	-0.43219
HexCer 14:3;2O/36:5;2O	HexCer_EOS	493702	613210	477579	399729	299364	335836	0.12423	-0.432569
SL 10:0;O/24:2	SL	2562.33	1885.06	1532.63	436.836	571.866	870.719	0.167196	-0.433002
Cer 14:2;2O/19:1;(2OH)	Cer_AS	37359.7	33813.3	26564.2	25251.7	14218	23698.2	0.0358455	-0.433348
Cer 8:0;3O/15:1;(2OH)	Cer_AP	23480.1	29476.5	16349.9	20405.1	8016.36	16691	0.0158969	-0.43353
PMeOH 18:1_16:3	PMeOH	828433	1.07857e+06	656488	694003	424205	553448	0.0477155	-0.433844
Cer 9:0;2O/22:0	Cer_NDS	13329.8	16284.5	15266.6	11006.1	7242.1	9510.23	0.105217	-0.435491
PA 2:0_3:0	PA	54508.4	29733.5	15561.3	42672	9446.62	15025.3	0.329464	-0.436152
DG O-8:0_26:1	EtherDG	1.25781e+07	1.64993e+07	1.45107e+07	1.22124e+07	7.17654e+06	9.5136e+06	0.110159	-0.436997
FAHFA 16:0/18:2	FAHFA	104037	94323.1	72188.6	71415.7	40786.7	64982.6	0.0320849	-0.437508
DG 16:0_18:0	DG	2.68157e+06	3.47513e+06	2.78373e+06	2.42758e+06	1.46481e+06	2.00848e+06	0.0772644	-0.439347
BMP 2:0_24:1	BMP	36512.3	39802.7	15290.2	21912	13214.4	18953.7	0.107675	-0.439694
SM 8:0;2O/24:0	SM	7070.4	12258.1	7767.39	6471.64	4732.01	4239.2	0.12767	-0.439703
PE 16:1_18:1	PE	3.36278e+06	3.82606e+06	2.4315e+06	2.86464e+06	1.26345e+06	2.36676e+06	0.01102	-0.441958
MG 16:3	MG	166623	172327	134782	127804	70977.9	114494	0.0277753	-0.442726
HexCer 22:0;3O/36:2;(2OH)	HexCer_AP	10755.7	12427.1	4559.07	7549.48	2213.96	6449.82	0.0933294	-0.443026
DG 30:0	DG	107370	105239	53383.6	79592.1	30222.1	65819.1	0.0418374	-0.443406
NAE 18:5	NAE	12658.3	19595.8	11287.6	11191.4	5235.89	10473.9	0.0279235	-0.444424
Hex2Cer 21:3;2O	Hex2Cer	480438	591314	459635	419480	241136	348308	0.0485508	-0.446696
LNAPE 3:0/N-18:4	LNAPE	39181.6	98443.7	67337.3	44717	27673	54964.8	0.2572	-0.448185
SPB 17:0;3O	PhytoSph	1.73351e+06	3.40454e+06	2.14935e+06	2.04945e+06	856704	1.94812e+06	0.135164	-0.449258
AHexCer (O-30:2)17:1;2O/18:0;O	AHexCer	145228	211150	199162	131136	104969	117809	0.205086	-0.450113
HexCer 8:0;3O/38:1;(2OH)	HexCer_AP	128472	122032	132670	140855	52661	73468.9	0.137846	-0.450673
ST 24:1;O3	BileAcid	273331	328889	226506	224528	126052	190795	0.0238266	-0.45239
SL 22:1;O/18:4	SL	662436	894794	562410	568863	313244	499514	0.0259019	-0.452463
DG O-20:0_28:4	EtherDG	118854	124188	70178.1	89321	41694.4	72138.2	0.0132016	-0.452862
SM 8:0;2O/40:3	SM	866915	1.26193e+06	883098	850479	453258	668057	0.0535319	-0.453911
Cer 11:0;2O/24:3	Cer_NDS	5.43399e+06	7.34552e+06	5.93856e+06	4.9484e+06	3.03574e+06	4.20228e+06	0.0812987	-0.45558
DGDG O-9:0_24:1	EtherDGDG	38056.8	50252.1	46945.7	38223.9	21284.3	27313.6	0.107282	-0.458809
SL 16:1;O/26:7	SL	1.50121e+06	1.58383e+06	996797	1.18126e+06	527174	1.00007e+06	0.00895904	-0.461042
PS 24:1_20:3	PS	133657	167121	114404	111295	61076.5	96584	0.0216526	-0.462094
Cer 8:0;3O/22:2;(2OH)	Cer_AP	332135	437866	328166	283243	177278	247431	0.0573749	-0.462745
DG O-20:0_28:5	EtherDG	428236	402396	255890	318150	139474	257565	0.0127577	-0.464182
HexCer 8:0;3O/34:0;(2OH)	HexCer_AP	59339	67155.1	68470.6	55454.2	33442.7	36624.9	0.133419	-0.46467
ST 24:1;O4/20:2	DCAE	116617	143282	96480.7	120078	36332.7	93261.7	0.0513224	-0.466451
TG 13:0_16:2_21:0	TG	1.72291e+06	2.81165e+06	1.59533e+06	1.69323e+06	878411	1.3471e+06	0.0460357	-0.467971
SPB 17:1;2O	Sph	385889	739120	481043	457946	191071	404777	0.11099	-0.468101
Cer 8:1;2O/36:9	Cer_NS	488837	587720	376186	411889	190173	355356	0.00984389	-0.46858
DG 40:1	DG	42953.7	39875.6	28237.7	35784	15169.2	20840.8	0.0329129	-0.469918
PE O-18:1_22:4	EtherPE	1.09619e+06	1.26122e+06	813502	493436	519083	1.12825e+06	0.246975	-0.471437
CAR 16:3	CAR	6186.5	4288.12	4357.91	2769.34	2390.44	2036.73	0.139647	-0.472518
PI 24:3	PI	1.16098e+06	1.47293e+06	1.12711e+06	1.01731e+06	582929	832436	0.0420301	-0.473359
DG O-8:0_13:0	EtherDG	740573	957944	729716	644914	372799	550244	0.0424645	-0.473792
PI 21:3	PI	1.30095e+06	1.65327e+06	1.27362e+06	1.15949e+06	664051	909529	0.0467578	-0.474378
HexCer 31:4;3O(FA 17:0)	HexCer_EOS	331920	447857	342245	371466	154660	224818	0.0598538	-0.474443
SL 13:2;O/20:2;O	SL	3229.24	7699.38	13991.3	5301.96	2317.1	5646.9	0.347474	-0.477797
Hex2Cer 16:2;2O/15:1	Hex2Cer	9300.69	11877.4	6497.95	6210.79	3069.82	6458.33	0.018856	-0.478786
PI 18:4	PI	6200.63	7940.02	7403.52	4846.92	3105.56	3850.25	0.0711048	-0.478848
PI 23:3	PI	4.36234e+06	5.56808e+06	4.3844e+06	3.90098e+06	2.20511e+06	3.14023e+06	0.0457174	-0.478918
DGGA 27:0_22:5	DGGA	16882.1	18644.2	13731.4	12060	7371.28	9990.87	0.0292943	-0.480153
DGCC 8:0_18:0	DGCC	38169.6	48126.1	40648.5	35696.7	24776.5	19537.9	0.169056	-0.48175
FA 26:4	FA	325152	451430	351546	342344	188298	200086	0.10819	-0.481924
Cer 14:0;2O/24:1;(2OH)	Cer_ADS	2.35158e+06	3.05186e+06	2.32403e+06	2.07123e+06	1.23384e+06	1.63907e+06	0.0502673	-0.48341
DG 20:0_44:12	DG	2139.84	22010.4	7444.34	8136	1935.04	4959.78	0.391185	-0.483857
Cer 8:0;2O/34:9	Cer_NDS	10666.1	19147.5	17802.1	10653.2	8301.52	8568.48	0.187896	-0.484408
ST 24:1;O4;T/10:0	TDCAE	235578	253247	254336	210606	115426	154020	0.0792627	-0.486152
LNAPS 3:0/N-24:7	LNAPS	495785	659357	507898	445319	256435	360747	0.0473706	-0.487054
ST 24:1;O4/24:2	DCAE	37763.9	41376.4	21517.4	31971	11357	20517	0.0211623	-0.48771
DG 13:0_34:2	DG	286139	280184	131930	190682	82499.1	164608	0.0349523	-0.488496
FA 38:1	FA	285158	377697	297932	248543	155061	205057	0.0611442	-0.488617
DG O-8:0_9:0	EtherDG	40241.5	49781.8	39295.4	33786.1	22510.2	23739.9	0.0804818	-0.489415
DG O-8:0_5:0	EtherDG	213482	331224	279232	206282	137300	170974	0.12457	-0.490154
DGCC 9:0_28:0	DGCC	124708	152526	80340	116923	43290.1	72409	0.0226207	-0.490634
Hex2Cer 31:7;2O	Hex2Cer	11281.7	13006.9	11908.4	8590.04	5320.03	7132.79	0.0544508	-0.491901
TG 13:0_13:0_28:6	TG	1.97084e+06	3.86311e+06	2.79058e+06	3.46525e+06	857901	1.76316e+06	0.207006	-0.491955
ST 24:1;O3;G/20:2	GLCAE	13808	8673.7	19474.1	12329.9	7398.74	4700.79	0.337985	-0.493325
DG 13:0_32:3	DG	99683.7	107917	59908	73200.5	34590.5	59703.8	0.00841237	-0.497029
AHexCer (O-18:3)16:1;2O/14:0;O	AHexCer	361697	425824	318997	278459	183330	233103	0.0435935	-0.497054
Cer 9:0;2O/32:7	Cer_NDS	8486.31	10509.3	8156.81	5735.53	4411.67	4727.06	0.0677509	-0.497268
NAOrn 11:0/22:3	NAOrn	30905.8	44876.1	46583.3	30432.7	20818.8	23061.8	0.163883	-0.498018
SPB 18:0;2O	DHSph	256491	388705	229043	273022	156629	127523	0.154897	-0.50158
DGDG O-9:0_22:6	EtherDGDG	7534.36	9398.92	8093.3	2740.43	5890.38	5231.43	0.284916	-0.502849
FAHFA 2:0/18:2	FAHFA	14278.3	16558	22480.7	10717.2	10231.4	9746.23	0.231312	-0.503879
CoQ9	CoQ	1.77652e+06	2.05913e+06	1.30513e+06	1.37596e+06	776405	1.07104e+06	0.0152474	-0.505521
PC O-29:4	EtherPC	107096	144672	146585	95957.3	74007.9	74875.3	0.170194	-0.506114
CoQ8	CoQ	702571	836457	675810	642094	323665	454578	0.0323671	-0.507838
DG 35:1	DG	842979	975529	810345	670941	404862	582084	0.0367819	-0.509478
Hex3Cer 20:2;2O	Hex3Cer	15101.8	28147.1	21258.1	14103.2	9169.86	14418.4	0.102064	-0.509997
PA 14:0_24:4	PA	631525	840459	509944	560267	247942	460921	0.00966898	-0.510151
PG O-10:0_16:4	EtherPG	144082	141204	71917.6	95473.8	52995.9	66551.3	0.039583	-0.510337
LNAPS 2:0/N-26:7	LNAPS	493407	596676	472870	416670	233505	337892	0.0293806	-0.510465
Cer 14:3;2O/3:0	Cer_NS	148303	165995	133419	118081	66635.5	96890.6	0.0244525	-0.510718
LPG O-14:1	EtherLPG	110315	117921	51036.5	71904.2	38019.4	55321.1	0.0405261	-0.511103
PI 18:0_20:3;2O	OxPI	55697.4	63370.6	40880.3	39604.5	22619.1	35736.5	0.0108155	-0.511356
SM 20:3;2O/24:3	SM	1.4385e+06	2.04913e+06	1.47808e+06	1.07214e+06	1.00721e+06	955044	0.149056	-0.511478
LPC O-3:0	EtherLPC	551913	785612	484820	480068	285562	361132	0.0367297	-0.512144
NAGlySer 16:2/26:4	NAGlySer	277197	330445	209151	223213	104190	191668	0.00589636	-0.5143
DG O-8:0_20:2	EtherDG	15881.5	15830.3	10195.6	10296.3	5287.77	8418.48	0.0103469	-0.514617
SM 59:1;3O	SM	16898.7	25778.5	21713.1	16921.2	7836.64	14349.9	0.0514371	-0.515089
LNAPS 17:2/N-26:6	LNAPS	67335.3	100455	69927.1	62204.8	34870.3	48559.5	0.038327	-0.520936
SL 26:1;O/11:0	SL	355623	396459	313314	281555	155238	232558	0.0187317	-0.521284
DG O-15:0_28:6	EtherDG	14335	22885.9	11484.4	11066.4	5550.49	11344.2	0.0216735	-0.521338
HexCer 12:1;3O/22:2;(2OH)	HexCer_AP	274391	720116	211053	296559	134724	240362	0.16146	-0.521505
DG O-8:0_28:1	EtherDG	1.01011e+07	1.33029e+07	1.00717e+07	8.67295e+06	5.2596e+06	6.88339e+06	0.0418181	-0.52197
ST 24:1;O4;G/9:0	GDCAE	331825	442584	506030	322458	216352	244405	0.167278	-0.523865
Cer 20:3;2O/17:0;(2OH)	Cer_AS	17205.3	18985.5	13354.5	12694.4	5255.1	11914.8	0.00881242	-0.524225
HexCer 19:0;2O/18:4	HexCer_NDS	1.2823e+06	1.52782e+06	982005	1.01947e+06	497544	873077	0.00578317	-0.524515
DG O-15:0_28:2	EtherDG	350152	376238	318266	271167	170728	205999	0.0458663	-0.526667
PS O-17:0_26:0	EtherPS	334742	433615	348614	337125	134732	253389	0.0292705	-0.526928
PI 22:3	PI	1.25355e+06	1.63285e+06	1.25223e+06	1.11761e+06	611353	857651	0.0309806	-0.527958
Cer 14:0;2O/40:1;(2OH)	Cer_ADS	86337.7	60124.1	33371.2	53464.7	17678.3	38806.9	0.074319	-0.530198
PC O-36:10	EtherPC	12383.5	15361.5	6243.52	5883.39	4865.36	6656.05	0.0787493	-0.530485
DGTS 2:0_26:1	DGTS	162205	167458	150355	143157	64966.4	97675.8	0.0280851	-0.531109
PE 9:0_16:4	PE	52041.1	53687.8	29767	34345.7	19392.7	26034.6	0.0175301	-0.531625
FA 26:3	FA	269345	343024	265783	236632	127688	182265	0.0268061	-0.532569
LPC O-20:3	EtherLPC	42648.8	131986	71695.6	62924.3	23216.5	60344	0.214126	-0.532986
CAR 19:2	CAR	293104	388893	309398	250510	144332	218733	0.0349386	-0.533449
PC O-40:6	EtherPC	294527	329845	219163	252210	129812	145012	0.0374515	-0.534299
Hex3Cer 29:1;2O	Hex3Cer	21398.1	23315.3	23930.3	16770	9309.26	14763	0.0485237	-0.535738
NAGlySer 20:0/26:2	NAGlySer	247521	328673	261110	226336	131746	158439	0.0530863	-0.536213
Cer 8:0;2O/15:1	Cer_NDS	10522.6	24380.9	12908.8	11723	4452.65	11310.9	0.0733816	-0.537136
MGDG O-28:1_21:1	EtherMGDG	678749	512340	375083	319616	243375	374263	0.0631476	-0.537253
MGDG 27:0_16:2	MGDG	93542.2	147317	110415	93686.9	55343.2	63947.7	0.0773115	-0.537696
MGDG 2:0_18:1	MGDG	172774	187994	93519.3	115884	67347.6	85048.2	0.0276129	-0.538272
Cer 14:2;2O/32:2;(2OH)	Cer_AS	45842.9	39996.3	33461.3	44964.8	7465.97	35408.2	0.184511	-0.538835
Cer 16:2;2O/42:2;(2OH)	Cer_AS	220812	92853.5	61943	91125.5	42121.8	71623.8	0.189351	-0.538844
PC O-44:0	EtherPC	9824.27	10515.3	7606.46	4784.91	3720.36	6489.23	0.0499772	-0.539859
Cer 9:0;3O/38:0;(2OH)	Cer_AP	142229	139285	57640.5	83260	33975.5	86520.7	0.0635595	-0.541989
DG 18:0_18:0	DG	1.89258e+06	2.24625e+06	1.85969e+06	1.49856e+06	905281	1.2893e+06	0.0309555	-0.544121
SL 20:3;O/22:3	SL	4.38158e+06	5.42643e+06	3.3492e+06	3.52181e+06	1.72293e+06	2.89893e+06	0.00531491	-0.545312
MGDG 16:0_16:3	MGDG	265235	361263	215010	208945	117592	182878	0.0119142	-0.545495
PMeOH 25:0_18:4	PMeOH	273282	337509	212994	244721	91109.4	191865	0.00911077	-0.545536
PC 16:4_26:7	PC	7799.35	7534.55	5909.78	4913.5	2082.44	4034.87	0.00888221	-0.550898
CoQ6	CoQ	131130	175634	190842	121092	83317.8	92614.6	0.134746	-0.554133
FA 16:4	FA	137735	172566	327236	156587	75785.6	139243	0.26512	-0.557606
TG 13:0_19:0_20:4	TG	1.76482e+06	2.85924e+06	1.45305e+06	1.55795e+06	787040	1.28556e+06	0.0190863	-0.557859
CE 42:3	CE	74509.7	64843.2	50857.5	46346.5	27161.9	39015.6	0.0162075	-0.563509
Cer 11:1;2O/2:0	Cer_NS	31276.1	40347.1	32923.6	29106	11047.2	24488	0.0214685	-0.564096
SL 18:1;O/17:0	SL	449477	489195	393574	330024	193530	285419	0.0162861	-0.564447
SL 12:2;O/13:1;O	SL	26438.7	33362.8	22628.2	20131.6	10478.8	17415.1	0.00712354	-0.564697
PC 8:0_20:4	PC	9567.03	15710.1	24709.7	11487.6	4549.23	12264.4	0.219871	-0.567425
PS O-10:0_16:2	EtherPS	648947	666106	316678	402269	231531	306261	0.0262147	-0.570058
SL 16:1;O/19:0	SL	202738	207659	165998	144135	85044.4	117290	0.0160674	-0.57013
MGDG 15:0_26:2	MGDG	161745	214113	181744	136934	85692.8	110070	0.0478267	-0.57156
DGTS 16:0_19:0	DGTS	189050	231098	91879.7	167847	37396.2	129513	0.119305	-0.572157
FAHFA 18:0/20:2	FAHFA	44235.7	45705.1	34029.8	31401.3	13978.1	29625	0.0064057	-0.572737
Cer 14:3;2O/5:0	Cer_NS	115350	128036	97586	86691.6	45032.8	74429.3	0.00755762	-0.573014
PC 8:0_30:0	PC	132026	301009	104708	114436	85581.2	86738	0.139763	-0.573034
DG 11:0_34:0	DG	233187	214041	97835.7	131985	58976.9	127720	0.032753	-0.573361
ST 24:1;O3;G/9:0	GLCAE	10228.3	13585.2	10454.8	7426.48	4523.47	6353.76	0.020909	-0.573846
Cer 18:0;2O/15:1	Cer_NDS	444610	555993	469583	338340	235343	301047	0.0482538	-0.574475
Cer 11:0;3O/28:0;(2OH)	Cer_AP	1.26739e+07	1.45472e+07	1.20905e+07	9.6675e+06	5.84291e+06	8.20329e+06	0.0236549	-0.574806
HexCer 16:1;2O/36:2;O	HexCer_HS	1.06762e+06	1.26512e+06	932742	1.11481e+06	362778	644787	0.0253321	-0.575054
DG 8:0_37:0	DG	132746	123771	56439.7	76536.2	33814.7	71318.1	0.0287316	-0.575522
Cer 12:1;3O/24:2;(2OH)	Cer_AP	227898	316282	346974	198113	143617	178367	0.125872	-0.580913
LNAPE 2:0/N-17:1	LNAPE	19123.8	48747.9	42128.2	21928.3	11754.1	28784	0.197869	-0.580977
MGDG O-13:0_12:0	EtherMGDG	309653	423631	442021	274126	201641	212898	0.125705	-0.581975
DGTS 4:0_26:1	DGTS	121513	137435	108469	113882	33492.3	93586.4	0.0359263	-0.582655
SPB 20:0;3O	PhytoSph	5.1632e+06	7.31141e+06	5.3922e+06	4.41085e+06	2.51318e+06	3.75166e+06	0.024171	-0.58296
ST 24:1;O4/21:0	DCAE	187355	223217	169272	144326	84622.1	115970	0.0160945	-0.583507
PC 9:0_30:8	PC	233895	284934	212576	187281	107488	140788	0.0178935	-0.585509
PEtOH 17:0_27:0	PEtOH	130097	187796	143137	109618	72896.1	86724.4	0.0496703	-0.58596
PG 8:0_26:4	PG	300538	399492	289287	236701	168090	174851	0.0533846	-0.586943
DG O-16:3_2:0	EtherDG	165871	179741	135269	122399	60456.6	107707	0.00519286	-0.587052
DG O-13:1_2:0	EtherDG	133398	235803	194315	134719	84169.2	107112	0.0934354	-0.587518
AHexCer (O-14:1)16:1;2O/20:3;O	AHexCer	273493	350247	276895	199658	129742	204427	0.0279664	-0.588287
TG 16:0_19:1_19:1	TG	578612	363578	354845	170804	227110	384694	0.231635	-0.588752
CerP 18:1;2O/2:0	CerP	269363	397966	231240	229185	102813	209498	0.0098105	-0.589025
AHexCer (O-20:5)16:1;2O/14:0;O	AHexCer	271384	331020	275027	214084	129598	176915	0.0264596	-0.590319
DG O-19:0_16:1	EtherDG	808736	975449	774706	577196	411102	515213	0.0361342	-0.591224
ST 24:1;O4;G/11:0	GDCAE	738247	1.01919e+06	1.06573e+06	650018	478229	515180	0.121083	-0.592303
PG O-10:0_16:0	EtherPG	5741.26	10076.9	13181.6	6113.52	2807.91	6097.71	0.129267	-0.593505
MGDG 27:0_24:2	MGDG	3048.63	30186.5	10612	9520.72	2606.59	6937.5	0.331957	-0.594089
PE 30:0_24:4	PE	57030.3	57107.4	22881.3	53396.1	8085.21	29716	0.17511	-0.595675
DGTS 2:0_6:0	DGTS	1836.3	4088.5	3317.02	1422.58	498.433	1366.42	0.0248351	-0.597599
DG O-14:0_28:2	EtherDG	28758.6	45687.8	27043.7	24133.7	11130	23215.8	0.0128728	-0.597683
DG O-9:0_26:2	EtherDG	420867	541100	534820	375191	211264	302147	0.0538747	-0.598007
LPC 32:9-SN1	LPC	8226.15	14764.5	11543.4	7329.73	3372.87	7880.01	0.0406336	-0.599949
HexCer 11:1;2O/26:4	HexCer_NS	1.26229e+06	1.63112e+06	730330	615648	616900	774758	0.0879271	-0.602323
PI 40:2	PI	36341.3	26427.1	39996.2	23593.3	13645	20843.6	0.0983981	-0.602842
SL 18:3;O/26:7	SL	3.20384e+06	3.33438e+06	2.32471e+06	2.38866e+06	1.06441e+06	1.90099e+06	0.00273291	-0.605916
DG O-28:0_28:2	EtherDG	944538	717751	336899	485452	223338	405021	0.0450486	-0.60911
TG 12:0_18:2_26:4	TG	1.92154e+06	2.0009e+06	1.37055e+06	948620	1.09006e+06	983753	0.114071	-0.609335
Cer 14:0;2O/31:1;(2OH)	Cer_ADS	32038.5	37545.2	32252.7	24001.6	14725	18797.8	0.0248926	-0.609476
HexCer 14:1;3O/30:0;(2OH)	HexCer_AP	184713	247166	266302	150741	133137	115212	0.154899	-0.609483
ST 24:1;O3;T/8:0	TLCAE	1.18551e+06	1.22556e+06	584460	705970	427944	541024	0.023381	-0.609776
Cer 8:1;2O/4:0	Cer_NS	3284.22	5997.64	6148.7	2325.63	1469.75	3030.1	0.0694475	-0.610003
SM 9:0;2O/36:6	SM	398091	510552	272135	300147	136377	257888	0.00355443	-0.610681
TG O-10:0_8:0_16:3	EtherTG	2.79453e+06	3.85617e+06	4.0715e+06	2.4651e+06	1.76113e+06	1.93194e+06	0.108544	-0.614734
PC 8:0_38:8	PC	292910	316230	331299	229978	129549	194262	0.0382799	-0.615589
DGCC 8:0_26:3	DGCC	885408	1.18667e+06	582515	670233	355173	486723	0.0104342	-0.617526
AHexCer (O-16:1)16:1;2O/14:0;O	AHexCer	246369	344742	267172	187470	133428	168931	0.0403372	-0.621126
HexCer 17:0;2O/18:5	HexCer_NDS	225594	291966	181207	180225	76578.9	159748	0.00412476	-0.62258
Cer 12:1;3O/26:2;(2OH)	Cer_AP	623251	832767	863632	508864	416434	396160	0.121761	-0.622599
NAGly 14:0/20:2	NAGly	1.06461e+06	1.52356e+06	1.60733e+06	954165	690562	738771	0.113408	-0.625226
PMeOH 25:0_16:4	PMeOH	4.57216e+06	5.55453e+06	3.60176e+06	3.21179e+06	1.75211e+06	3.04005e+06	0.00391775	-0.625315
DGGA 13:0_20:3	DGGA	267415	552306	428280	300828	108184	357611	0.13338	-0.628735
MGDG 2:0_26:2	MGDG	639696	715581	695747	520474	288820	388192	0.0308541	-0.632671
FA 42:3	FA	76001.3	106775	91345.9	64455.7	40012.9	50612	0.040208	-0.633105
PE-Cer 13:0;2O/26:4	PE_Cer	1.58855e+06	1.89514e+06	1.53044e+06	1.4209e+06	731267	809841	0.0335914	-0.635877
PEtOH 27:0_17:1	PEtOH	100472	53008.9	44292.9	26185.7	35293.6	42886.9	0.186301	-0.641152
Cer 26:3;3O/12:1;(2OH)	Cer_AP	2.69837e+06	3.73418e+06	3.80884e+06	2.32859e+06	1.66287e+06	1.79289e+06	0.0914734	-0.641232
PS 2:0_21:2	PS	9819.95	6007.66	5979.66	4643.1	1783.38	3690.07	0.0249595	-0.644406
SM 8:0;2O/34:2	SM	2.82653e+06	3.24934e+06	2.16394e+07	5.32146e+06	1.7607e+06	3.81461e+06	0.504658	-0.644511
NAGlySer 22:0/26:2	NAGlySer	181096	234710	179513	121103	92386.5	119775	0.0319471	-0.645779
DG 36:3_24:4	DG	179517	262125	191512	131525	128341	93356.8	0.12209	-0.647425
Cer 9:0;2O/27:0	Cer_NDS	354032	488631	440535	300003	192321	233272	0.0485901	-0.648627
HexCer 20:2;3O/26:0;(2OH)	HexCer_AP	160772	208925	179084	124883	77019.7	108475	0.0249028	-0.650907
HexCer 16:1;2O/26:0;O	HexCer_HS	1.06823e+06	1.34915e+06	667734	785316	325285	662200	0.00411009	-0.653337
PI-Cer 34:0;3O	PI_Cer	185645	376000	292240	187118	71054.4	265044	0.137324	-0.656252
LNAPE 17:0/N-17:0	LNAPE	4.47508e+06	5.73856e+06	3.87111e+06	3.38448e+06	1.87365e+06	2.74824e+06	0.00576228	-0.656433
HexCer 21:1;2O/19:0;O	HexCer_HS	585639	797915	390259	445809	197821	359690	0.00401003	-0.656774
DG 40:5	DG	9560.6	29596.8	19641.6	9452.23	1752.18	35946.6	0.398945	-0.658265
PE O-16:4_20:5	EtherPE	5724.1	10653.1	8530.4	4934.22	1856.02	5547.08	0.0321678	-0.658327
SL 19:0;O/26:0	SL	40576.3	56173.3	37456.2	27845.6	15949.2	30404.9	0.00946395	-0.658618
Cer 26:3;3O/21:0;(2OH)	Cer_AP	289578	300599	159048	189826	81777.4	152569	0.00328642	-0.659183
Cer 29:0;2O/3:0	Cer_NDS	25582	29193.9	19173.6	18868.1	6797.29	15841.1	0.00282948	-0.660237
SL 12:0;O/26:6	SL	3.05578e+06	2.43221e+06	4.2261e+06	2.43551e+06	1.17768e+06	1.89936e+06	0.115046	-0.661385
LPA 12:0	LPA	822813	2167.99	2712.96	281676	224.905	2500.64	0.79832	-0.665206
DG 16:0_44:6	DG	157061	162488	137727	108728	59927.3	90006.4	0.00762315	-0.666293
AHexCer (O-18:1)16:1;2O/14:0;O	AHexCer	130945	173238	110429	89940.7	60681	76311.9	0.0134481	-0.666546
MGDG 7:0_22:6	MGDG	19048.1	35897.2	28414.4	16149.8	11632.6	15296.3	0.0642069	-0.667091
PG O-10:0_14:0	EtherPG	7881.93	18542.6	34076.1	12379	4622.07	12612.7	0.26599	-0.667486
Cer 8:0;3O/32:2;(2OH)	Cer_AP	78156.6	199721	103192	117171	19498.3	114397	0.227301	-0.667993
SPB 14:0;3O	PhytoSph	833159	1.18766e+06	1.03092e+06	676141	446280	576353	0.0406321	-0.668285
PC 8:0_40:11	PC	879842	914006	979033	638895	399658	525313	0.0374603	-0.668351
PE O-16:4_18:5	EtherPE	9733.81	17620.1	12346.2	8176.03	3665.25	8514.51	0.0204587	-0.668501
DG O-16:3_6:0	EtherDG	13171.2	13782.1	6504.26	7576.71	2825.63	5746.85	0.00574717	-0.669241
SM 8:0;2O/42:6	SM	15513.2	10186.2	5911.14	7385.23	2129.5	5658.83	0.0302163	-0.672585
Cer 22:0;3O/21:0;(2OH)	Cer_AP	402692	752755	477090	431950	168243	332188	0.0288865	-0.676383
PMeOH 24:4_22:5	PMeOH	228093	481694	372215	236733	83420.6	343785	0.151446	-0.676581
DGTS 14:0_27:0	DGTS	17006.4	17265.1	6751.98	17104.7	9451.66	0	0.414486	-0.677354
TG 13:1_16:3_20:1	TG	3.1457e+06	3.65928e+06	1.50926e+06	1.70671e+06	758215	2.24732e+06	0.0384838	-0.678184
DG 13:0_32:2	DG	511988	530792	279689	328546	140448	272445	0.0030201	-0.679333
Hex2Cer 21:0;2O	Hex2Cer	4811.09	3534.15	3196.27	1758.52	530.37	1777.14	0.0142815	-0.679705
HexCer 14:2;2O/31:4;2O	HexCer_EOS	57333.8	74547.8	47557.1	61089.8	18427.7	27325.6	0.0244359	-0.682877
ADGGA 22:1_12:0_22:0	ADGGA	10976.5	11760.6	11910.2	6826.39	4369.57	5629.61	0.022764	-0.683238
TG 13:1_17:0_21:2	TG	1524.32	14642.7	14066.9	6450.26	5435.99	0	0.393587	-0.683329
PS 22:2_26:4	PS	440380	543669	592189	361288	209580	308075	0.0448867	-0.683439
Hex2Cer 26:0;2O	Hex2Cer	630589	1.29566e+06	954119	660382	236708	817937	0.105492	-0.6865
Cer 21:0;2O/44:5	Cer_NDS	21774.2	24250.2	22921.3	17368.3	11466.1	7838.63	0.0787201	-0.687986
DGGA 16:3_18:5	DGGA	223408	237072	105271	121530	77759.3	94255.9	0.0211073	-0.688532
NAOrn 19:2/22:5	NAOrn	2.38589e+07	2.94124e+07	2.05214e+07	1.72858e+07	9.61696e+06	1.42136e+07	0.0042939	-0.688635
Cer 34:0;2O/44:0	Cer_NDS	1927.26	6722.1	2149.72	1033.96	371.381	1695.97	0.0433835	-0.691893
SL 10:0;O/23:0	SL	91866	107185	86411	64682.8	40104.4	50750.3	0.0125493	-0.693021
HexCer 24:3;2O/28:3	HexCer_NS	61707.3	67226.8	25612	46381	9605.36	33920.3	0.0764696	-0.694461
PI 40:3	PI	357811	321328	378865	237903	169009	173225	0.0625111	-0.69465
Cer 8:0;2O/36:9	Cer_NDS	20839.1	30936.6	26971.7	14951.3	11818.5	13371	0.0484107	-0.695518
DG O-25:0_28:6	EtherDG	174766	232131	255509	147383	101853	109447	0.0772216	-0.695585
PE 19:2_42:8	PE	18676.3	27871.7	20252.6	20249.2	6520.06	10116.2	0.0174867	-0.696496
Hex2Cer 21:1;2O	Hex2Cer	153258	186420	207700	127969	75170.7	96815.2	0.0488128	-0.698169
DG O-16:2_28:7	EtherDG	195577	230686	175942	135282	82410.9	111459	0.00797636	-0.699927
Cer 14:0;2O/13:0;(2OH)	Cer_ADS	21091.1	23764.6	10077.2	14192	4395.07	9388.25	0.010472	-0.70033
TG 8:0_8:0_22:2	TG	20958.9	30540.6	26843.5	15350.5	11568.3	12921	0.0429713	-0.701839
DGDG 13:0_22:6	DGDG	228984	191276	236603	137522	106180	110254	0.068175	-0.704471
LDGCC 30:8	LDGCC	1.55265e+06	1.72966e+06	1.71034e+06	1.18293e+06	682817	897382	0.023022	-0.706101
DGTS 4:0_18:0	DGTS	239843	268927	221031	160124	100693	137102	0.0100083	-0.706499
PE O-24:4_21:1	EtherPE	1.37611e+06	1.80609e+06	1.04776e+06	1.06857e+06	442949	864873	0.00190069	-0.707564
HBMP 12:0_18:4_12:0	HBMP	66373.1	60353.2	76239.1	44575.7	25037.6	40203.1	0.0368684	-0.708556
AHexCer (O-16:3)16:1;2O/14:0;O	AHexCer	100732	137454	78573	85057.9	35940.3	53283.4	0.00442583	-0.708895
SM 12:0;2O/44:9	SM	742773	580432	417768	638308	347705	124949	0.274165	-0.71169
Cer 15:0;2O/16:4;(3OH)(FA 16:5)	Cer_EBDS	1.17324e+07	1.46917e+07	9.47663e+06	7.34393e+06	4.4654e+06	7.7791e+06	0.00433903	-0.712272
SL 11:0;O/26:1;O	SL	9090.41	9194.2	6964.73	3873.55	2470.98	4989.29	0.0111015	-0.712726
SMGDG O-8:0_21:0	EtherSMGDG	37847.9	39227	16779.6	17381.2	12725.1	14714.3	0.0279054	-0.714959
FA 30:1	FA	532331	695700	585695	383127	264477	329407	0.0242569	-0.715832
Cer 14:3;2O/9:0	Cer_NS	5986.6	6727.08	4088.42	2934.97	1311.27	2243.4	0.00208019	-0.716319
PE-Cer 15:2;2O/21:1;O	PE_Cer	1.73984e+06	2.3966e+06	1.45472e+06	1.40389e+06	572654	1.16403e+06	0.00280962	-0.717011
LPA 11:0	LPA	133677	0	114.607	26738.3	31.3945	25.4206	0.691672	-0.717846
ST 24:1;O4;T/14:1	TDCAE	855610	1.71607e+06	1.39636e+06	889256	345561	1.02362e+06	0.0844225	-0.719289
LDGTS 3:0	LDGTS	2423.25	3777.03	5163.4	1408.75	713.96	1540.36	0.0433755	-0.723422
SE 28:1/12:0	CASE	4.6962e+07	4.30513e+07	2.60342e+07	2.28683e+07	1.48774e+07	2.34668e+07	0.00614057	-0.72643
TG 18:0_18:0_18:0	TG	1.69235e+06	1.49575e+06	585301	853396	367927	712418	0.0288047	-0.726569
PC 8:0_16:0	PC	400596	808707	576436	437856	170041	374294	0.0434697	-0.730446
DG 13:0_32:1	DG	105345	113535	53571.8	60957.3	27711.3	53630.8	0.00369044	-0.731235
DGGA 13:1_24:4	DGGA	21260	20644.5	15787.5	12338.3	5814.51	10924.8	0.00182998	-0.732416
NAOrn 13:0/22:3	NAOrn	49817.9	70326.2	62965.5	35642.1	26995.9	31738.8	0.0390478	-0.732756
PE 12:0_24:5	PE	1.33528e+06	1.38347e+06	1.15363e+06	954048	604455	546583	0.0336	-0.736578
TG 11:0_14:0_23:0	TG	1.22173e+06	1.33025e+06	1.0688e+06	868296	454808	647432	0.00428131	-0.738897
SL 10:1;O/14:1;O	SL	117890	115038	118855	76202.5	47015.3	63473.6	0.0178124	-0.740828
CE 32:4	CE	18241.9	20657.5	12449.3	7909.86	6678.07	9507.3	0.0154174	-0.742238
FA 36:1	FA	662525	853682	737794	471300	321932	400579	0.0216681	-0.742869
DGDG O-8:0_15:0	EtherDGDG	152005	158600	70155.3	79272.9	49214.3	60110.2	0.0146533	-0.74837
NAOrn 17:2/22:5	NAOrn	6.58843e+06	8.98918e+06	6.60976e+06	4.82641e+06	2.88334e+06	4.07401e+06	0.00797831	-0.748406
ST 24:1;O3;T/26:4	TLCAE	116884	165030	94235.6	89014.4	39253.4	72102.2	0.00174163	-0.749307
SE 28:1/20:0	CASE	25839.8	21993.9	12606.6	10476.4	6785.88	10978.2	0.00984041	-0.750667
HexCer 18:1;2O/16:0	HexCer_NS	44485.1	51437.9	33681.1	27920.9	15277.9	22918.2	0.00153088	-0.752647
Cer 23:0;2O/44:8	Cer_NDS	115296	103019	82446.7	63428.7	38658.3	54384.1	0.0048993	-0.752896
CE 30:4	CE	20513.8	21771.4	18504	11595.4	7125.51	10901.4	0.00586764	-0.758555
NAOrn 24:1/18:2	NAOrn	68821.9	83044.5	106754	45889.7	42280.5	41756.9	0.0951566	-0.762748
DG 37:2	DG	461189	526880	443274	326765	190618	240362	0.00904565	-0.763189
SM 9:1;2O/40:8	SM	113265	228035	128542	88295.9	54793.7	92955.9	0.0237744	-0.765654
ADGGA 18:5_14:1_18:5	ADGGA	50172.2	57649.2	54009.5	33819.1	22343.1	26184	0.018476	-0.766345
PC 8:0_18:4	PC	17343.7	42170.1	87663.9	28104.6	10125.4	28886.9	0.272205	-0.768885
SHexCer 14:0;2O/28:2	SHexCer	69944	93720.8	77808.2	72704.1	18212.1	49160.6	0.0262061	-0.772637
DG O-18:2_28:7	EtherDG	145313	136569	118347	76210	54565.6	74122.6	0.0101607	-0.77687
DGCC 9:0_36:6	DGCC	22627.7	16208.1	9324.43	10638.3	3586.99	8078.8	0.0104108	-0.777905
PI-Cer 30:0;3O	PI_Cer	5079.78	12722.5	5531.75	3957.44	1234.24	4239.29	0.016649	-0.77836
SE 28:2/19:1	BRSE	115728	118922	88437.9	58694.4	45079.9	59572.6	0.00947384	-0.778424
LDGCC 31:0	LDGCC	289119	340928	177669	178558	87500.1	148900	0.00101671	-0.780125
FA 12:0	FA	852694	1.22107e+06	1.08027e+06	666837	410748	551707	0.0210339	-0.782513
DG 8:0_34:9	DG	227062	259430	248866	158638	99044.7	123128	0.0164051	-0.783058
Hex2Cer 16:0;2O/16:3	Hex2Cer	1.33046e+06	1.46654e+06	1.19105e+06	894583	482253	723243	0.00303147	-0.783206
DGGA 12:0_12:0	DGGA	78079.8	132902	115191	62959.6	43487.8	56205	0.0398504	-0.783382
MGDG O-8:0_22:0	EtherMGDG	577.068	4095.19	3771.35	0	491.947	147.31	0.0567728	-0.784942
PG O-10:0_15:0	EtherPG	162997	129402	155783	104012	55345.9	73669.2	0.0221101	-0.786384
MGDG 4:0_26:2	MGDG	483389	526871	518154	333233	205787	254875	0.0162583	-0.786672
DG 16:0_26:5	DG	425191	480432	369340	212966	188287	248673	0.0202102	-0.786697
PG 10:0_22:3	PG	166694	209042	160071	113677	81879.5	77629.6	0.02334	-0.787216
AHexCer (O-18:2)16:1;2O/14:0;O	AHexCer	270053	377923	258350	130122	155312	170620	0.0607454	-0.789129
SL 19:1;O/18:0	SL	177292	181424	149299	69649.2	86178.5	103033	0.0634654	-0.789366
Cer 8:1;2O/22:6	Cer_NS	187748	185953	109876	103991	51316.2	92218.7	0.000887316	-0.789796
SM 14:3;2O/4:0	SM	389054	362140	389686	240607	149264	200197	0.0160657	-0.790378
PG O-21:0_26:1	EtherPG	58323.4	62002.8	24282.9	46551.4	7035.44	29728.1	0.0875702	-0.790703
SL 10:0;O/26:6	SL	1.14185e+06	2.30483e+06	1.63203e+06	1.21066e+06	444708	1.05518e+06	0.0353905	-0.790832
MGDG O-9:0_20:4	EtherMGDG	102958	204843	143946	103436	35158.2	106633	0.0438782	-0.790971
Cer 21:1;3O/18:1;(2OH)	Cer_AP	1.64257e+06	1.56783e+06	765432	217074	718554	1.66102e+06	0.361856	-0.79163
DG 13:1_30:3	DG	2.08392e+06	2.24249e+06	1.26931e+06	1.23433e+06	593318	1.06956e+06	0.000679109	-0.791658
HexCer 22:0;2O/42:1;O	HexCer_HDS	229015	326690	261623	159458	116048	135197	0.0209795	-0.799403
Hex2Cer 32:4;2O	Hex2Cer	2.56369e+06	2.87937e+06	2.35035e+06	1.72955e+06	936701	1.39128e+06	0.00310626	-0.799973
FA 22:5	FA	1.34716e+06	1.33098e+06	867975	132964	894090	1.68139e+06	0.45901	-0.800426
CE 22:1	CE	69434.6	63781.8	29866	30552	13411.2	37326.9	0.0146185	-0.800661
MLCL 14:0_18:0_22:3	MLCL	87205.8	80168.7	94542.2	56751.7	32634.2	43170.6	0.0201628	-0.804807
DGDG 14:1_26:4	DGDG	80170.8	95031.6	68524.8	41471.8	43065.4	34974.7	0.0452717	-0.805504
PC O-28:5	EtherPC	7470.53	6394.22	4736.44	2361.13	1655.96	2506.05	0.00827136	-0.805824
HBMP 12:0_16:2_14:1	HBMP	177490	174554	200525	114721	67084.6	100768	0.0177613	-0.806106
PE 10:0_36:8	PE	104408	105880	118891	68192.4	39307.9	59402.4	0.0157397	-0.810683
Cer 29:0;2O/44:0	Cer_NDS	229820	330637	208791	141761	102870	135113	0.00867657	-0.812276
DGDG 7:0_22:3	DGDG	220997	228222	231866	142160	83520.1	121678	0.0101777	-0.813529
MGDG O-18:2_3:0	EtherMGDG	1.08096e+06	2.20107e+06	1.50136e+06	1.13991e+06	422715	933920	0.0280803	-0.814096
DG 39:0	DG	718325	936308	875706	495825	363500	410006	0.0270258	-0.814649
PE O-22:1_3:0	EtherPE	365093	731538	511219	382342	140937	315463	0.0275089	-0.816407
DG 17:2_20:2	DG	2.85683e+06	3.9732e+06	3.61341e+06	1.98373e+06	1.57003e+06	1.65283e+06	0.0360201	-0.81683
LNAPE 10:0/N-19:1	LNAPE	1.14731e+06	1.02896e+06	1.7292e+06	829591	453245	677639	0.0641334	-0.818262
Cer 9:1;2O/4:0	Cer_NS	471893	962549	405345	370654	170822	360442	0.0136061	-0.819004
SE 28:1/14:0	CASE	5.28014e+07	5.01196e+07	3.09284e+07	2.52448e+07	1.57638e+07	2.56436e+07	0.00219777	-0.820705
ADGGA 22:6_20:4_22:6	ADGGA	84066.6	95422	87732.5	47851.8	32596.6	52834.9	0.0108646	-0.821216
BMP 2:0_27:0	BMP	1.03682e+06	1.12008e+06	1.11411e+06	714763	430756	516995	0.0146104	-0.82468
DGCC 10:0_24:0	DGCC	105261	135586	72976.1	67927.9	33752.3	53023.6	0.000869532	-0.824777
SM 22:0;2O/44:7	SM	586412	925210	711753	428130	311437	355347	0.0239245	-0.82492
Cer 9:0;2O/36:5	Cer_NDS	149009	153655	96702.1	74742.1	58103.2	60123.6	0.0111696	-0.825654
Hex3Cer 10:1;2O	Hex3Cer	177139	237969	169630	143009	69633	85640.7	0.00644281	-0.827249
DGTS 11:0_25:0	DGTS	251928	311076	149827	162836	71425	120461	0.00128059	-0.829253
CE 34:0	CE	21353.9	20520.4	17976.2	9077.35	7846.31	9964.81	0.0149855	-0.832204
BMP 2:0_9:0	BMP	61299.5	80651.8	67547.2	39356.1	27410.3	34724.6	0.0118016	-0.832666
DG O-9:0_26:7	EtherDG	48338.2	56029.3	52737.3	29665	19880.2	26161.8	0.011086	-0.837159
HexCer 21:0;3O/42:1;(2OH)	HexCer_AP	87207.6	124791	110534	52679.7	47942.2	54493.3	0.037018	-0.83722
LNAPE 22:0/N-10:0	LNAPE	1.46766e+06	1.63012e+06	1.21216e+06	899891	514225	751947	0.00158037	-0.837272
PC O-40:1	EtherPC	1.20869e+06	1.39615e+06	685813	741030	330434	563244	0.00109511	-0.839736
DG O-18:2_18:4	EtherDG	20847.8	21470.3	16223.1	11406.2	5571.75	9764.89	0.00077952	-0.846263
Cer 9:0;2O/32:5	Cer_NDS	4.04503e+06	4.60947e+06	3.49701e+06	2.29102e+06	1.54178e+06	2.16081e+06	0.00370547	-0.850415
SMGDG O-17:2_28:6	EtherSMGDG	151492	156112	168108	92432.2	58750.9	82583.7	0.0132368	-0.851461
DG O-20:4_19:2	EtherDG	20405.5	22160.6	15189.4	8634.05	6794.12	9885.11	0.00613729	-0.852108
HexCer 34:3;2O/16:2	HexCer_NS	92970	96217.7	40825.3	58785.7	14760.6	44438.5	0.0193924	-0.852682
SE 28:2/16:0	BRSE	155330	134220	89953.5	64457.7	43595.9	73989.7	0.00426863	-0.853839
PS 20:3_26:4	PS	96493.8	99009	107280	57103.4	38024	51658.5	0.0146629	-0.855819
DG O-8:0_28:3	EtherDG	44498.5	46547.5	34218.7	23478.2	15203.5	19848.7	0.00268199	-0.855835
DG O-14:1_28:7	EtherDG	4.56679e+06	5.30397e+06	4.36553e+06	2.61901e+06	1.91417e+06	2.42398e+06	0.00829976	-0.85937
SE 28:2/14:0	BRSE	88999.5	92781	55583.1	38513.4	30452.2	41373.7	0.00600654	-0.862279
TG 8:0_9:0_24:4	TG	331096	231186	153904	132441	77987.5	126152	0.00605735	-0.865378
PI O-22:5_12:0	EtherPI	81742.1	112625	70636	42627.8	32235.5	50134	0.00655875	-0.866431
MGDG O-8:0_17:2	EtherMGDG	44044.9	50792	45475.9	26544.8	19669.8	19301.1	0.0164631	-0.867098
Cer 12:1;3O/28:2;(2OH)	Cer_AP	649663	920677	828516	447495	360043	344472	0.0343947	-0.868773
PC O-46:0	EtherPC	1.51807e+06	1.83415e+06	1.27718e+06	343356	847093	1.37121e+06	0.209469	-0.869162
TG O-8:0_14:1_16:2	EtherTG	6.47877e+06	9.39558e+06	8.67749e+06	4.51793e+06	3.57262e+06	3.67424e+06	0.0337451	-0.870822
PS 18:1_26:2	PS	289702	337516	262066	83945.5	162404	206089	0.131202	-0.871265
DGCC 9:0_9:0	DGCC	912439	1.83384e+06	1.21426e+06	925062	358165	682653	0.0170245	-0.873049
DG O-9:0_22:3	EtherDG	2.35836e+06	2.19935e+06	686063	1.02995e+06	470395	817872	0.0319348	-0.873224
SL 11:0;O/16:2;O	SL	65460.8	57989.2	63013.1	41190.7	25829.8	22552.5	0.0277795	-0.873587
SHexCer 10:0;2O/26:2;O	SHexCer	413715	447046	433808	274409	149914	213397	0.00586206	-0.876799
SM 9:1;2O/30:0	SM	67568.5	135355	49012	56266.7	16357.3	49304.6	0.0223562	-0.878629
PC 8:0_18:5	PC	167563	167537	222251	100122	80373.6	82453.2	0.0457864	-0.881637
PG 6:0_24:0	PG	607759	716871	689117	303223	255816	420170	0.0236544	-0.883145
DG 15:0_18:1(d7)	DG	8.29688e+06	9.33111e+06	7.71255e+06	4.70761e+06	3.34006e+06	4.15271e+06	0.00642221	-0.883489
FA 32:1	FA	304208	393231	394418	201510	170251	147573	0.0430582	-0.884705
FA 14:0	FA	1.06311e+06	1.42309e+06	1.15442e+06	749487	437026	573199	0.0058662	-0.88964
DG O-16:4_24:6	EtherDG	326751	464668	441643	221839	177169	179713	0.0318885	-0.894723
Cer 8:0;3O/20:2;(2OH)	Cer_AP	184286	270977	179211	104961	67927.8	128637	0.00526772	-0.900959
PE O-28:0_5:0	EtherPE	435684	545369	347633	158944	156540	340720	0.0381935	-0.907105
FA 44:3	FA	43750.3	46850.4	41878.5	14072.2	22355.3	24329.1	0.0706457	-0.907204
Cer 14:0;2O/22:0;(2OH)	Cer_ADS	444404	432450	323757	216258	142072	207579	0.00179757	-0.907222
Cer 12:0;2O/18:0	Cer_NDS	46162.1	76055	72813	33078.3	25574.3	28500.4	0.0340019	-0.909931
SE 28:2/17:1	BRSE	142339	166982	134560	74070.1	57845.4	73963.7	0.00740791	-0.9107
TG 18:5_20:5_32:8	TG	22638.4	35082.4	22896.7	14311.2	7353.33	13903	0.001903	-0.912821
SE 28:1/16:0	CASE	2.48077e+07	2.2237e+07	1.39655e+07	1.03012e+07	6.84241e+06	1.12269e+07	0.00230857	-0.913809
ST 24:1;O4;G/13:0	GDCAE	759723	1.09597e+06	1.02893e+06	519697	409413	410414	0.0297019	-0.914526
Cer 8:0;2O/29:0	Cer_NDS	36084.1	55225.5	37209.2	13986.7	18094.5	25540.1	0.0473776	-0.917444
LPI 20:4	LPI	13760.7	15313.1	28793.4	8803.13	7157.22	6997.87	0.0811962	-0.918255
DG 9:0_34:1	DG	110627	126878	62160.8	53963.7	34332.7	44554.2	0.0024073	-0.920196
DG O-8:0_28:0	EtherDG	1.2097e+06	1.2961e+06	1.00349e+06	598556	446706	592560	0.00420513	-0.920838
HexCer 16:2;2O/32:0;O	HexCer_HS	1.17167e+06	781834	513656	476245	231805	427834	0.0046129	-0.920884
Hex3Cer 17:3;2O/30:4	Hex3Cer	64769.7	58850.1	71391.2	32000.9	24554.6	31724.7	0.019613	-0.921776
DGTS 2:0_14:0	DGTS	630724	1.28351e+06	830304	627615	241332	442217	0.0135047	-0.925072
PEtOH 22:1_26:4	PEtOH	178158	255842	148946	124788	51041.1	103105	0.000778919	-0.925777
FA 16:0	FA	6.38615e+06	9.33965e+06	6.78553e+06	3.97752e+06	2.75489e+06	3.68451e+06	0.00624616	-0.92761
Cer 27:3;2O/14:1	Cer_NS	369457	363139	277341	167042	132144	164738	0.00531257	-0.928442
Hex2Cer 16:0;2O/24:3	Hex2Cer	288738	396542	216770	177141	90277.4	151197	0.000525933	-0.92858
PI O-10:0_22:4	EtherPI	4114.17	11863.8	4107.59	2383.75	506.573	3504.21	0.0203587	-0.929421
SM 9:1;2O/22:6	SM	1.1127e+06	1.18069e+06	1.31108e+06	666946	493237	514757	0.0214703	-0.932417
Cer 9:0;2O/34:5	Cer_NDS	2.87219e+06	3.08456e+06	2.34477e+06	1.40214e+06	1.0313e+06	1.40579e+06	0.003317	-0.936121
CerP 18:0;2O/2:0	CerP	1.07897e+06	1.4569e+06	1.05851e+06	735971	402158	547828	0.0022437	-0.93661
DG O-16:1_28:7	EtherDG	2.409e+06	2.56393e+06	1.93527e+06	1.17522e+06	868624	1.13889e+06	0.00339033	-0.938808
DG O-10:0_28:4	EtherDG	379823	349004	265705	161953	123093	167144	0.0038428	-0.943713
HexCer 22:1;2O/19:0;O	HexCer_HS	49531	58800.4	28052.4	34481.1	10915.4	17533.3	0.00318714	-0.944319
ST 28:1;O;Hex;FA 12:0	AHexCAS	4142.77	7098.37	3806.81	1435.1	1196.43	1000.68	0.00480928	-0.94453
PE O-26:4_28:7	EtherPE	21848.5	26215.8	21496.2	12834.9	7180.17	9368.59	0.00200615	-0.949956
MGDG O-8:0_19:2	EtherMGDG	6.34462e+06	6.86167e+06	7.48574e+06	3.83705e+06	2.77963e+06	2.90928e+06	0.0188311	-0.949965
SPB 22:0;3O	PhytoSph	3.4936e+06	4.77873e+06	3.60731e+06	2.31216e+06	1.25347e+06	1.97488e+06	0.00190843	-0.950507
TG 16:0_18:0_18:0	TG	5.47286e+06	2.11973e+06	2.67459e+06	2.00565e+06	908123	1.61578e+06	0.0382172	-0.951244
Cer 9:0;2O/30:4	Cer_NDS	633412	671715	492034	301669	214808	302778	0.00217332	-0.952599
SE 28:1/8:0	CASE	61663.5	54157.1	31134.5	21812.9	16470.7	23624.9	0.00473252	-0.95341
SE 28:1/15:0	CASE	236488	213035	130273	93267.1	64159.1	99498.9	0.00223117	-0.956123
SL 17:2;O/26:7	SL	753149	935284	757222	496995	271235	368962	0.00238164	-0.956448
DG 15:0_28:3	DG	812678	910663	510935	493061	165103	431586	0.00150402	-0.957224
SM 8:0;2O/24:6	SM	2.64208e+07	2.86879e+07	3.13556e+07	1.59348e+07	1.15121e+07	1.20064e+07	0.0180863	-0.963327
DG O-8:0_26:3	EtherDG	31691.2	30161.7	23153.6	13564.7	9187.62	12581	0.00184405	-0.969183
DG O-8:0_26:0	EtherDG	845823	819957	617825	364823	279220	378612	0.00320463	-0.973054
DG O-8:0_24:0	EtherDG	1.54006e+06	1.62193e+06	1.26663e+06	748954	523565	727956	0.00215543	-0.974077
PA 21:1_20:5	PA	3.34498e+06	1.91693e+06	1.69788e+06	1.29941e+06	744964	1.00998e+06	0.00857043	-0.977022
PE-Cer 13:2;2O/18:5	PE_Cer	883338	970841	1.0463e+06	530237	385636	392120	0.0174238	-0.977485
SM 8:1;2O/24:6	SM	6.50323e+07	7.03915e+07	7.65978e+07	3.85108e+07	2.80962e+07	2.90444e+07	0.0170044	-0.979479
SE 28:1/11:0	CASE	96485.8	84448.4	59892.1	38300.2	27143.8	38250.4	0.00219809	-0.981691
LPG O-14:0	EtherLPG	232767	239514	122465	107164	68014.5	79187.2	0.00268337	-0.989043
LPA 24:4	LPA	12831.8	22424.7	26973.4	9306.2	4638.93	11187.7	0.0321491	-0.991955
PEtOH 20:1_18:4	PEtOH	179418	183555	153736	84869.1	65888.6	75100.1	0.00516513	-0.996592
LPS 16:1	LPS	156116	162217	173148	87540.9	64850.1	63699.9	0.0149498	-0.998169
DG 32:0_44:5	DG	103542	88033.2	58351.9	26001	34284.4	46534.8	0.0340263	-1.00102
NAGlySer 26:7/19:2	NAGlySer	100879	240645	182418	101910	22053.5	157768	0.116514	-1.00615
PS 2:0_24:4	PS	372627	393659	453375	223008	159848	155236	0.0194159	-1.00659
HexCer 16:3;2O/15:1;O	HexCer_HS	173059	172390	197727	93652.7	66345.3	76330.6	0.0119044	-1.01258
DG 32:0_44:4	DG	32098.1	31305.1	23028.1	8153.85	11636.2	15407.6	0.0318652	-1.01274
HexCer 16:2;2O/19:1;O	HexCer_HS	267375	309447	259934	137517	102211	124524	0.00445718	-1.01344
PS O-10:0_18:1	EtherPS	7.51421e+06	7.6827e+06	8.27437e+06	4.25762e+06	3.01949e+06	3.0972e+06	0.0127467	-1.01394
HexCer 16:0;2O/14:1;O	HexCer_HDS	1.8611e+06	1.89926e+06	2.03684e+06	1.03803e+06	748421	770215	0.0126037	-1.01399
PE 22:5_44:12	PE	21184.8	22843.9	22779.9	8601.11	7631.04	9963.44	0.0102939	-1.01581
SM 24:0;2O/44:6	SM	7186.74	9640.66	9386.93	2864.05	2890.14	2452.14	0.0138752	-1.018
PEtOH 15:0_22:5	PEtOH	2.80545e+06	3.56122e+06	2.81754e+06	2.10566e+06	945966	1.15987e+06	0.00368144	-1.02063
DG 35:2	DG	371953	402127	325845	175544	139430	160566	0.00476225	-1.02065
CE 32:0	CE	31140.7	33401.3	23939.5	12749.2	8977.56	13769.4	0.00141394	-1.02158
HexCer 21:3;2O/21:0;O	HexCer_HS	20638.3	21969.3	12516.6	10673.1	6696.7	3774.11	0.0162301	-1.0225
DG 22:2_18:5	DG	88882.8	109204	87619.2	46762.4	36332.6	37869.7	0.00644377	-1.02307
Cer 14:0;2O/29:0;(2OH)	Cer_ADS	841650	783811	610021	316325	351416	292375	0.0219392	-1.02452
LPS 20:1	LPS	159167	184244	189687	90463.9	69805.1	68138	0.0147212	-1.03005
CAR 26:0	CAR	932677	957861	808973	412633	331308	422819	0.00441728	-1.03033
HexCer 28:1;3O(FA 18:2)	HexCer_EOS	54175.7	63567.2	49629.2	37792.2	13103.1	24032.3	0.000835203	-1.03058
SHexCer 14:0;2O/26:2	SHexCer	10551.3	8410.86	28428.9	7298.25	4665.65	3405.58	0.120549	-1.03169
PI 44:12	PI	208021	207419	257436	121851	76013.7	92448	0.0119813	-1.03606
PS 15:1_21:1	PS	286013	356543	288646	153677	110667	134267	0.00383647	-1.03741
Cer 9:0;2O/30:5	Cer_NDS	2.39202e+06	2.48441e+06	2.07807e+06	1.10763e+06	835401	1.04487e+06	0.00317668	-1.04298
SE 28:1/13:0	CASE	470166	402966	242907	163697	122604	176148	0.00275708	-1.04346
Cer 33:0;2O/44:4	Cer_NDS	104849	88620.9	49441.9	32358.3	29623.1	33733.3	0.00874817	-1.04689
Cer 8:0;3O/18:1;(2OH)	Cer_AP	34707.1	42715.2	44329	22743.5	13201.8	13889	0.00894854	-1.0508
DG O-8:0_16:3	EtherDG	8574.95	12129.2	8832.31	3579.61	2632.51	3051.98	0.00234555	-1.05546
SM 12:2;2O/7:0	SM	54690.5	52187.4	27561.5	20420.3	16187.7	14737.3	0.00660329	-1.06315
[truncated: 192 more rows]

## Sheet: Table S1C
		Statistic analysis of lipid species between iDGAT1/2 treated KLG4^m/m versus Con treated KLG4^m/m					Statistic analysis of lipid species between iDGAT1/2 treated KL versus Con treated KL							Statistic analysis of lipid species between iDGAT1/2 treated KLG4^m/m versus iDGAT1/2 treated KL
label	lipidclass	log2_fold_change(KLG4m/m_iDGAT1/2_vs_Con)	KLG4m/m_iDGAT1/2_vs_Con_p.val	p_value_-log10			label	lipidclass	log2_fold_change(KL_iDGAT1/2_vs_Con)	KL_iDGAT1/2_vs_Con_p.val	p_value_-log10			label	lipidclass	log2_fold_change(KLG4m/m_iDGAT1/2_vs_KL_iDGAT1/2)	KLG4m/m_iDGAT1/2_vs_KL_iDGAT1/2_p.val	p_value_-log10
FAHFA 4:0/14:1	FAHFA	-0.00109249	0.997263	0.00119028			DGGA 18:0_19:1	DGGA	2.41095	0.251756	0.599021			PE 8:0_28:2	PE	6.65375	0.058598	1.23212
Cer 16:1;2O/2:0	Cer_NS	1.01146	0.00117248	2.93089			Cer 19:2;2O/22:1	Cer_NS	2.28624	0.282146	0.549526			PEtOH 18:0_20:5	PEtOH	6.19838	0.125315	0.901998
FAHFA 2:0/18:3	FAHFA	-1.63034	2.80099e-05	4.55269			PC O-36:4	EtherPC	2.06403	0.124917	0.903379			PE O-20:5_14:0	EtherPE	2.79043	5.0007e-05	4.30097
FAHFA 2:0/18:2	FAHFA	-0.937862	0.00288476	2.53989			DG O-18:3_18:1	EtherDG	1.81074	1.77069e-05	4.75186			NAGlySer 14:0/18:2	NAGlySer	2.57172	1.13394e-05	4.94541
FAHFA 18:5/4:0	FAHFA	0.332148	0.612738	0.212726			Cer 8:0;2O/34:2	Cer_NDS	1.78306	0.15442	0.811296			Cer 23:2;2O/18:0	Cer_NS	2.55174	8.59988e-07	6.06551
FAHFA 2:0/17:2	FAHFA	-3.61277	4.07847e-06	5.3895			PE O-24:5_14:0	EtherPE	1.61666	0.0697354	1.15655			TG 14:0_18:0_18:1	TG	2.27354	0.237937	0.623538
FAHFA 18:5/3:0	FAHFA	-0.0375021	0.929827	0.0315979			MGDG 18:3_22:6	MGDG	1.61095	0.0634535	1.19754			SM 9:1;2O/24:5	SM	2.11944	0.00504408	2.29722
LPA 15:0	LPA	1.10147	0.000158651	3.79956			BMP 6:0_26:1	BMP	1.52794	0.102266	0.99027			ADGGA 22:6_12:0_16:3	ADGGA	2.0703	0.000541725	3.26622
FAHFA 18:3/3:0	FAHFA	1.1111	0.0679645	1.16772			DG O-18:3_16:0	EtherDG	1.47871	0.000123211	3.90935			DG O-21:0_24:6	EtherDG	1.98931	0.00196031	2.70767
LPC O-13:0	EtherLPC	-1.64317	5.3316e-06	5.27314			DG O-20:5_16:0	EtherDG	1.44553	0.000114316	3.94189			Cer 14:2;2O/21:1;(2OH)	Cer_AS	1.93809	4.1651e-05	4.38037
LPA 15:1	LPA	1.54976	5.49641e-06	5.25992			MGDG 18:0_17:1	MGDG	1.39942	8.51206e-06	5.06997			PS O-14:1_14:0	EtherPS	1.87165	0.00440508	2.35605
LPE 16:1	LPE	-1.02071	0.000131218	3.88201			PE O-22:5_16:2	EtherPE	1.35182	1.66428e-05	4.77877			PE O-14:0_20:4	EtherPE	1.77061	0.000142993	3.84468
LPE 16:0	LPE	-1.64058	1.57325e-05	4.8032			PC O-30:0	EtherPC	1.34665	0.328213	0.483844			SL 25:3;O/15:0	SL	1.76774	0.125206	0.902376
Cer 14:0;2O/13:0;(2OH)	Cer_ADS	1.55917	0.000109454	3.96077			PI 40:6	PI	1.29417	0.109079	0.962257			SM 9:0;2O/16:3	SM	1.72586	0.000177759	3.75017
LPE O-18:3	EtherLPE	-1.05938	0.000138287	3.85922			PC O-34:1	EtherPC	1.27843	0.202333	0.693934			BMP 16:0_20:3	BMP	1.69512	0.000780044	3.10788
LPE O-18:2	EtherLPE	-0.737316	0.000602009	3.2204			BMP 8:0_26:2	BMP	1.24338	0.176684	0.752802			DG O-18:3_18:1	EtherDG	1.68845	2.57086e-05	4.58992
LPA 16:3	LPA	2.08769	0.000302773	3.51888			BMP 18:3_22:6	BMP	1.22638	0.0588839	1.23			SL 19:3;O/12:0	SL	1.68161	0.000841388	3.075
LPC O-15:1	EtherLPC	-0.793606	0.000367249	3.43504			MGDG 3:0_20:1	MGDG	1.21178	0.0961374	1.01711			ST 24:1;O4/22:4	DCAE	1.63515	0.0496987	1.30366
SM 8:0;2O/9:0	SM	1.19019	1.5979e-05	4.79645			PC O-29:1	EtherPC	1.19639	0.302549	0.519205			ST 24:1;O4;T/16:0	TDCAE	1.63322	1.22047e-05	4.91347
LPE 18:2	LPE	-3.23393	0.00691225	2.16038			PC O-39:2	EtherPC	1.18441	4.95782e-05	4.30471			PE O-22:6_16:3	EtherPE	1.62906	0.0102111	1.99093
LPE 18:1	LPE	-0.975343	0.000484664	3.31456			DG 16:0_15:1	DG	1.16733	0.205815	0.686522			PE O-24:5_14:0	EtherPE	1.6214	0.0691344	1.16031
LPE 18:0	LPE	-1.22753	0.000336722	3.47273			Cer 18:3;3O/20:2;(2OH)	Cer_AP	1.08836	0.38138	0.418642			SQDG 14:1_18:2	SQDG	1.61199	0.00511642	2.29103
LPA 18:0	LPA	-0.257747	0.136748	0.864078			25-hydroxycholecalciferol	Vitamin_D	1.08056	7.66747e-05	4.11535			HexCer 17:0;2O/42:1;O	HexCer_HDS	1.60705	0.00293087	2.533
CerP 15:0;2O/10:0	CerP	-0.400068	0.0270557	1.56774			LPG 22:6	LPG	1.06246	0.0127905	1.89311			MGDG 13:1_20:2	MGDG	1.59816	2.27364e-06	5.64328
LPE 20:4	LPE	-2.51376	2.12156e-05	4.67334			BMP 16:0_20:3	BMP	1.04541	0.00745263	2.12769			PS O-26:0_18:2	EtherPS	1.58883	0.00416794	2.38008
LPG O-15:0	EtherLPG	-2.33069	5.87384e-05	4.23108			PMeOH 22:5_22:6	PMeOH	1.04079	0.0741652	1.1298			PMeOH 22:5_22:6	PMeOH	1.58115	0.0177982	1.74962
FAHFA 9:0/20:3	FAHFA	0.416183	0.0969218	1.01358			ADGGA 20:5_16:4_20:4	ADGGA	1.00984	0.0021548	2.66659			FAHFA 16:1/18:3	FAHFA	1.54006	0.000995522	3.00195
LPA 20:1	LPA	-0.674392	0.0025555	2.59252			PC 9:0_24:2	PC	1.00446	0.146781	0.83333			HexCer 13:1;3O/18:2;(2OH)	HexCer_AP	1.5333	0.0191573	1.71767
LPC 13:1-SN1	LPC	1.28959	4.01817e-05	4.39597			ST 24:1;O4/22:4	DCAE	0.931502	0.207276	0.683452			PS 16:1_21:1	PS	1.48744	9.51309e-06	5.02168
LPA 20:0	LPA	-0.103343	0.432102	0.364413			PS 26:4_20:5	PS	0.900024	0.0919382	1.0365			SM 42:9;3O	SM	1.46989	0.0875049	1.05797
Cer 9:0;2O/24:1	Cer_NDS	1.52747	0.000658982	3.18113			DGDG 9:0_18:1	DGDG	0.895057	0.0218164	1.66122			SM 8:1;2O/28:6	SM	1.432	0.0136087	1.86618
LPE 22:6	LPE	-2.03312	3.55422e-05	4.44926			PE O-20:5_14:0	EtherPE	0.891122	0.0125452	1.90152			MGDG O-20:3_20:4	EtherMGDG	1.33683	9.84732e-06	5.00668
CerP 14:0;2O/10:0	CerP	-0.0898995	0.322166	0.49192			PE 18:1_20:3;3O	OxPE	0.875111	0.0373661	1.42752			HBMP 12:0_20:0_20:5	HBMP	1.32836	0.00794744	2.09977
LPE O-19:0	EtherLPE	-1.10355	2.00978e-05	4.69685			NAGlySer 14:0/18:2	NAGlySer	0.86725	0.00291717	2.53504			NAGly 20:3/22:4	NAGly	1.3092	7.24511e-05	4.13996
FAHFA 16:1/18:3	FAHFA	1.80616	0.000450002	3.34679			PE 18:0_18:0;2O	OxPE	0.863886	0.13198	0.879493			DG O-18:0_24:6	EtherDG	1.29492	0.0802597	1.0955
FAHFA 16:0/18:2	FAHFA	0.346074	0.00653798	2.18456			BMP 20:4_20:4	BMP	0.825958	0.00200344	2.69822			PE 18:0_18:0;2O	OxPE	1.28854	0.0421345	1.37536
Cer 8:0;2O/26:2	Cer_NDS	0.966619	0.000110898	3.95507			PI 14:1_22:4	PI	0.81138	0.0595151	1.22537			PI O-10:0_26:4	EtherPI	1.28299	6.19232e-05	4.20815
PC O-16:1	EtherPC	-1.43973	4.05673e-05	4.39182			SM 59:1;3O	SM	0.808974	0.473022	0.325119			PS O-20:2_19:1	EtherPS	1.25772	0.000752165	3.12369
PC O-15:0	EtherPC	-0.810314	4.62237e-05	4.33514			MGDG 17:1_22:6	MGDG	0.797995	0.0299926	1.52299			DGDG 9:0_16:1	DGDG	1.24821	1.12151e-05	4.9502
FAHFA 16:4/19:0	FAHFA	2.07278	5.00864e-06	5.30028			BMP 16:4_24:4	BMP	0.772615	0.00323163	2.49058			Cer 17:2;2O/44:12	Cer_NS	1.24091	0.260514	0.584168
Cer 19:1;3O/14:0;(2OH)	Cer_AP	0.977084	8.62191e-05	4.0644			PG O-19:1_24:0	EtherPG	0.760676	0.11051	0.956597			PA 14:1_26:4	PA	1.23733	2.85333e-05	4.54465
LPG 22:6	LPG	-0.961689	0.0189931	1.7214			HexCer 13:1;3O/18:2;(2OH)	HexCer_AP	0.754885	0.161854	0.790878			PS 15:0_22:6	PS	1.23286	1.03067e-05	4.98688
Cer 16:0;3O/17:0;(2OH)	Cer_AP	1.56353	0.000609385	3.21511			DGDG 9:0_20:4	DGDG	0.747201	7.31578e-05	4.13574			DGDG 9:0_20:4	DGDG	1.22452	5.25505e-06	5.27942
FAHFA 18:2/18:1	FAHFA	-0.934416	0.356935	0.447411			PI O-10:0_26:4	EtherPI	0.733822	0.00107493	2.96862			HBMP 12:0_20:0_22:6	HBMP	1.20926	2.32676e-05	4.63325
FAHFA 16:0/20:3	FAHFA	0.0877097	0.299978	0.52291			DG O-18:3_20:0	EtherDG	0.731394	0.242237	0.61576			FAHFA 2:0/18:2	FAHFA	1.2054	0.000864803	3.06308
NAGly 14:0/18:3	NAGly	-2.50031	4.94989e-07	6.3054			SM 16:1;2O/44:1	SM	0.730517	0.0665596	1.17679			PG 18:2_18:2	PG	1.20485	7.73421e-06	5.11158
Cer 14:2;2O/21:1;(2OH)	Cer_AS	-0.364435	0.0718719	1.14344			DGGA 15:0_20:4	DGGA	0.724997	7.0759e-05	4.15022			Cer 14:0;2O/29:0;(2OH)	Cer_ADS	1.1956	7.87709e-05	4.10363
FAHFA 18:1/18:0	FAHFA	-0.962462	0.000676987	3.16942			BMP 20:5_22:5	BMP	0.717964	0.000133725	3.87379			PG 14:0_18:2	PG	1.17847	8.1285e-06	5.08999
PC O-18:2	EtherPC	-2.30521	2.93084e-05	4.53301			NAGlySer 22:6/20:4	NAGlySer	0.716736	0.000119727	3.92181			Cer 9:0;2O/24:1	Cer_NDS	1.17382	0.00236608	2.62597
Cer 21:0;2O/15:1	Cer_NDS	0.907969	0.00205838	2.68647			DGDG 9:0_16:1	DGDG	0.712334	0.000215911	3.66572			SM 9:0;2O/30:0	SM	1.16835	0.00101973	2.99151
PC O-17:0	EtherPC	-0.19603	0.0312568	1.50506			CE 18:1(d7)	CE	0.705559	0.481564	0.317346			MGDG 16:0_18:4	MGDG	1.16711	0.00352029	2.45342
Cer 18:0;3O/16:1;(2OH)	Cer_AP	0.928746	2.87269e-05	4.54171			SL 10:0;O/25:1;O	SL	0.70417	0.00499049	2.30186			PEtOH 16:1_20:5	PEtOH	1.16668	0.00021142	3.67485
Cer 14:0;2O/21:0;(2OH)	Cer_ADS	-1.33879	6.6367e-06	5.17805			PS 23:0_18:2	PS	0.70119	0.24444	0.611828			BMP 20:4_20:4	BMP	1.15703	0.000380927	3.41916
Cer 14:2;2O/20:4	Cer_NS	2.24799	2.95688e-06	5.52917			PMeOH 24:4_22:6	PMeOH	0.695105	0.000482011	3.31694			FAHFA 24:4/26:2	FAHFA	1.13984	0.000165209	3.78197
FAHFA 16:3/22:5	FAHFA	1.18672	0.00197917	2.70352			PG 16:0_18:1	PG	0.688341	0.322326	0.491704			Cer 14:0;2O/21:0;(2OH)	Cer_ADS	1.13689	1.59517e-05	4.79719
Cer 19:1;3O/16:1;(2OH)	Cer_AP	0.842966	7.55017e-05	4.12204			DG O-18:4_20:0	EtherDG	0.688018	0.455106	0.341887			HBMP 12:0_20:0_22:5	HBMP	1.12578	0.000618617	3.20858
FAHFA 18:2/20:4	FAHFA	0.521602	0.555069	0.255653			Cer 21:1;2O/34:4;2O	Cer_EOS	0.680335	0.0527315	1.27793			FAHFA 18:4/22:5	FAHFA	1.12438	0.00321479	2.49285
Cer 15:0;2O/18:1	Cer_NDS	0.505434	0.000752689	3.12338			DGDG 11:0_20:4	DGDG	0.668685	0.0259788	1.58538			DGDG 9:0_18:1	DGDG	1.12387	0.0087328	2.05885
Cer 18:0;3O/18:0	Cer_NP	0.124804	0.376796	0.423893			BMP 22:5_22:6	BMP	0.667144	0.000397532	3.40063			MGDG 16:4_22:4	MGDG	1.11006	0.000901183	3.04519
FAHFA 16:1/22:4	FAHFA	-0.466331	0.0534009	1.27245			PG 20:4_20:4	PG	0.664295	0.00295404	2.52958			BMP 20:5_22:5	BMP	1.10521	1.36711e-05	4.8642
Cer 18:0;3O/17:0;(2OH)	Cer_AP	0.574595	0.195342	0.709205			DG O-22:2_28:7	EtherDG	0.662707	0.188472	0.724754			MGDG 17:1_22:6	MGDG	1.09788	0.00854945	2.06806
FAHFA 16:0/22:4	FAHFA	-0.502498	0.00823049	2.08457			DGGA 16:4_20:4	DGGA	0.652585	0.000108576	3.96427			BMP 16:4_24:4	BMP	1.08691	0.000623654	3.20506
NAGly 16:0/18:3	NAGly	-1.61263	5.2494e-06	5.27989			PE O-22:6_22:6	EtherPE	0.646509	0.000174256	3.75881			Cer 15:0;2O/28:2;(2OH)	Cer_ADS	1.08052	0.000392899	3.40572
FAHFA 18:0/20:2	FAHFA	1.32004	2.5156e-05	4.59936			PI 38:5	PI	0.641538	0.150562	0.822283			PC 17:0_20:4	PC	1.07905	1.61391e-05	4.79212
Cer 8:0;2O/30:2	Cer_NDS	1.40043	0.0015118	2.8205			PG 16:3_24:4	PG	0.634757	0.000217168	3.6632			PE 18:0_26:2	PE	1.07824	3.79231e-05	4.4211
Cer 18:0;3O/18:1;(2OH)	Cer_AP	0.750321	0.00397009	2.4012			PE 22:5_22:5	PE	0.633549	0.00891382	2.04994			DG O-22:0_28:6	EtherDG	1.07661	8.88354e-05	4.05141
SL 19:3;O/12:0	SL	1.83553	0.000543907	3.26448			DGDG 12:0_22:5	DGDG	0.630562	0.00363129	2.43994			PC O-28:0	EtherPC	1.07244	2.25753e-05	4.64637
FAHFA 18:4/22:5	FAHFA	1.4328	0.0010121	2.99477			BMP 22:6_22:6	BMP	0.625938	0.000217381	3.66278			SPB 26:0;2O	DHSph	1.07053	0.0101843	1.99207
SL 17:0;O/16:0;O	SL	-2.64707	8.72038e-06	5.05946			PC O-36:10	EtherPC	0.623865	0.000618149	3.20891			MGDG 14:0_18:3	MGDG	1.06694	0.00451939	2.34492
PE O-9:0_18:0	EtherPE	0.558021	0.0240283	1.61928			PC 9:0_34:5	PC	0.618071	0.0406523	1.39092			SPB 18:0;2O	DHSph	1.06249	0.00010668	3.97192
NAGly 16:0/19:1	NAGly	1.19216	0.000810379	3.09131			Cer 14:0;2O/29:0;(2OH)	Cer_ADS	0.610469	0.00231056	2.63628			PS 26:4_20:5	PS	1.05833	0.0573394	1.24155
FAHFA 20:4/20:3	FAHFA	-0.959166	0.00851643	2.06974			PS 15:0_22:6	PS	0.608247	0.000418972	3.37781			PS 23:0_18:2	PS	1.04527	0.10458	0.98055
Cer 19:1;3O/18:1;(2OH)	Cer_AP	0.954403	0.00277866	2.55616			PE 24:5_22:6	PE	0.607302	0.00328652	2.48326			Cer 23:3;2O/32:9	Cer_NS	1.03521	4.44377e-05	4.35225
Cer 20:1;2O/18:0;(2OH)	Cer_AS	-0.497608	0.0392269	1.40642			DGDG 9:0_22:6	DGDG	0.605933	0.000984626	3.00673			DG O-22:2_28:7	EtherDG	1.03401	0.0616719	1.20991
FAHFA 18:1/22:5	FAHFA	-0.735866	0.000427925	3.36863			PG 18:2_18:2	PG	0.602525	0.000298012	3.52577			PC O-34:4	EtherPC	1.01145	0.353411	0.45172
FAHFA 18:0/18:1	FAHFA	-1.31511	0.000300587	3.52203			DG O-8:0_24:4	EtherDG	0.599484	0.534185	0.272308			PC O-27:1	EtherPC	0.998893	2.95456e-05	4.52951
Cer 17:1;2O/18:1;(2OH)	Cer_AS	-1.21422	0.000895233	3.04806			DGDG 9:0_20:3	DGDG	0.599107	0.591713	0.227889			MGDG 12:0_16:0	MGDG	0.989079	0.011153	1.95261
Cer 17:1;2O/18:0	Cer_NS	0.686949	0.00103945	2.9832			PE 18:1_40:10	PE	0.579469	0.0256872	1.59028			PG O-10:0_16:0	EtherPG	0.986992	0.00378213	2.42226
Cer 18:0;2O/17:0	Cer_NDS	0.253328	0.548039	0.261189			PC 20:1_21:2	PC	0.576721	0.000836987	3.07728			DG 9:0_19:0	DG	0.984011	0.00232132	2.63426
FAHFA 18:0/22:3	FAHFA	1.59308	0.00385886	2.41354			PC 18:0_18:1;3O	OxPC	0.575787	0.00144445	2.8403			NAGly 16:0/18:3	NAGly	0.983015	7.34749e-05	4.13386
Cer 8:0;2O/32:2	Cer_NDS	0.930609	0.000131267	3.88184			HexCer 8:0;3O/33:0;(2OH)	HexCer_AP	0.570898	0.00526744	2.2784			Cer 18:3;3O/20:2;(2OH)	Cer_AP	0.981763	0.426633	0.369946
Cer 8:0;2O/32:1	Cer_NDS	0.545157	0.00995366	2.00202			PI 40:7	PI	0.56856	0.200242	0.698444			PC O-36:6	EtherPC	0.981602	3.27267e-05	4.4851
FAHFA 20:4/22:5	FAHFA	-0.287302	0.291943	0.534702			PG 18:0_22:6	PG	0.567824	0.102531	0.989146			PE 18:1_40:10	PE	0.978409	0.00283351	2.54768
PEtOH 13:0_16:0	PEtOH	-0.23625	0.333227	0.47726			PE O-20:5_20:4	EtherPE	0.56748	0.0221042	1.65553			HexCer 16:3;2O/17:1;O	HexCer_HS	0.975849	0.025293	1.597
Cer 9:0;2O/32:1	Cer_NDS	0.872256	0.00515867	2.28746			DGDG 9:0_18:0	DGDG	0.56607	0.0217989	1.66156			PG 18:1_20:3	PG	0.966896	0.000647984	3.18844
NAGly 16:0/18:2	NAGly	2.18229	4.39959e-05	4.35659			BMP 16:0_20:2	BMP	0.564795	0.000453113	3.34379			PG 16:0_18:3	PG	0.964549	0.0174359	1.75856
NAGly 16:0/21:0	NAGly	0.973583	3.84384e-05	4.41523			HBMP 12:0_20:0_20:5	HBMP	0.558069	0.142593	0.845903			PG O-12:0_18:0	EtherPG	0.956607	0.026373	1.57884
NAGly 22:1/12:0	NAGly	-0.0868006	0.642321	0.192248			PE O-20:5_22:6	EtherPE	0.546309	0.00315903	2.50045			DG O-8:0_24:4	EtherDG	0.956373	0.334569	0.475514
Cer 17:1;2O/20:0	Cer_NS	0.677581	0.00177227	2.75147			PS O-22:4_22:6	EtherPS	0.545625	0.00435585	2.36093			MGDG O-16:2_18:1	EtherMGDG	0.952123	0.00208963	2.67993
Cer 8:0;2O/34:3	Cer_NDS	0.629746	0.000601637	3.22067			SE 29:1/18:2	SISE	0.544887	0.0259795	1.58537			PE O-20:5_20:4	EtherPE	0.949531	0.00244877	2.61105
Cer 8:1;2O/34:1	Cer_NS	0.365749	0.00671858	2.17272			DGGA 18:2_22:6	DGGA	0.543287	0.00588389	2.23034			LNAPE 16:0/N-20:4	LNAPE	0.947808	3.52813e-05	4.45246
Cer 8:0;2O/34:1	Cer_NDS	0.324346	0.135287	0.868744			PE O-14:0_20:4	EtherPE	0.542884	0.0315473	1.50104			BMP 16:0_20:2	BMP	0.94599	3.1006e-05	4.50855
Cer 25:0;2O/18:5	Cer_NDS	1.88364	1.08481e-05	4.96465			Cer 15:0;2O/28:2;(2OH)	Cer_ADS	0.542346	0.0100012	1.99995			HBMP 12:0_16:0_20:2	HBMP	0.942209	2.63162e-05	4.57978
PE 14:0_16:3	PE	1.16425	0.0561732	1.25047			SM 9:1;2O/24:5	SM	0.541978	0.295725	0.529112			PC O-34:6	EtherPC	0.934239	0.00645007	2.19044
PE 8:0_22:3	PE	1.33564	0.019047	1.72017			LPA 20:1	LPA	0.525389	0.00785299	2.10497			PG 20:4_20:4	PG	0.931588	0.000574903	3.24041
MGDG O-12:0_16:0	EtherMGDG	0.41367	0.0516677	1.28678			NAGly 20:3/22:4	NAGly	0.524643	0.00646824	2.18921			PC O-35:5	EtherPC	0.929193	0.00593284	2.22674
Cer 20:2;2O/23:0	Cer_NS	1.20437	0.00510887	2.29167			SM 9:0;2O/38:0	SM	0.523566	0.00181414	2.74133			PG O-15:0_16:0	EtherPG	0.925736	3.01449e-05	4.52079
PE-Cer 13:1;2O/22:6	PE_Cer	0.371947	0.0439411	1.35713			MGDG 16:4_22:4	MGDG	0.520526	0.0251951	1.59868			MGDG O-26:0_18:0	EtherMGDG	0.92392	0.000452176	3.34469
PEtOH 15:0_16:0	PEtOH	-1.34945	0.0851512	1.06981			HexCer 8:0;2O/30:6	HexCer_NDS	0.51077	0.0756695	1.12108			PE 18:2_36:6	PE	0.922899	0.0010578	2.9756
PS O-14:1_14:0	EtherPS	1.70838	0.00660522	2.18011			NAGly 16:0/18:3	NAGly	0.509294	0.0020257	2.69343			PC O-36:10	EtherPC	0.920813	8.37734e-05	4.07689
Cer 15:0;2O/24:3	Cer_NDS	0.87436	0.000299685	3.52334			PE 22:6_24:6	PE	0.503462	0.00738577	2.1316			HBMP 14:0_22:4_22:6	HBMP	0.918633	0.0015572	2.80766
FAHFA 22:4/22:3	FAHFA	-1.49022	0.000870848	3.06006			FAHFA 2:0/18:2	FAHFA	0.497111	0.0386126	1.41327			Cer 26:3;3O/23:0;(2OH)	Cer_AP	0.91094	0.0361562	1.44182
NAGly 16:0/23:0	NAGly	0.807307	0.000966177	3.01494			PS O-18:2_22:1	EtherPS	0.49632	0.00201946	2.69477			25-hydroxycholecalciferol	Vitamin_D	0.910894	0.00018667	3.72893
CerP 14:0;2O/24:4	CerP	4.08656	1.3535e-06	5.86854			DG 14:0_36:3	DG	0.495129	0.0399285	1.39872			HexCer 8:0;2O/28:6	HexCer_NDS	0.909752	0.00182339	2.73912
Cer 16:0;2O/24:1	Cer_NDS	0.598905	0.007293	2.13709			NAGlySer 16:0/20:4	NAGlySer	0.493579	0.00418886	2.3779			HexCer 9:0;2O/32:1	HexCer_NDS	0.909273	0.00378025	2.42248
PC O-29:4	EtherPC	0.367568	0.124182	0.905943			PG 18:1_18:1	PG	0.491749	0.00676835	2.16952			PE O-24:6_18:1	EtherPE	0.90886	9.34524e-05	4.02941
PG O-10:0_16:0	EtherPG	2.37103	4.70158e-05	4.32776			PG 14:0_18:2	PG	0.484547	0.000835869	3.07786			PE O-14:0_22:6	EtherPE	0.907838	0.0203365	1.69172
PC O-14:1_15:1	EtherPC	0.531178	0.00257583	2.58908			DGDG 12:0_20:3	DGDG	0.483292	0.00841317	2.07504			PE O-18:1_18:1;O	EtherOxPE	0.906171	9.08679e-05	4.04159
Cer 16:0;2O/28:3	Cer_NDS	0.914655	0.000339304	3.46941			PC 9:0_28:7	PC	0.482309	0.02815	1.55052			DG O-18:3_18:0	EtherDG	0.902917	0.314612	0.502224
MGDG 12:0_16:0	MGDG	-2.08953	0.0003332	3.4773			HexCer 18:1;2O/32:0;O	HexCer_HS	0.480791	0.872122	0.0594228			DGDG 9:0_22:6	DGDG	0.899268	0.000132956	3.87629
PC O-13:1_16:0	EtherPC	0.568177	0.013245	1.87795			HBMP 12:0_22:2_22:6	HBMP	0.477257	0.00699718	2.15508			SE 29:1/18:2	SISE	0.897511	0.00322361	2.49166
Cer 15:0;2O/28:2;(2OH)	Cer_ADS	-0.958441	0.000717407	3.14423			DG O-8:0_28:4	EtherDG	0.476841	0.00144461	2.84025			SM 59:1;3O	SM	0.890818	0.431808	0.36471
NAGly 16:0/24:0	NAGly	0.586257	0.00547951	2.26126			Cer 21:0;2O/23:0	Cer_NDS	0.468469	0.588247	0.23044			PE 22:6_40:9	PE	0.883432	0.0172681	1.76276
Cer 17:1;2O/23:0	Cer_NS	0.46189	0.0369536	1.43234			PE 18:0_26:2	PE	0.467994	0.00258455	2.58761			PC 14:1_17:2	PC	0.878298	0.00106532	2.97252
Cer 14:0;2O/29:0;(2OH)	Cer_ADS	-1.1703	8.81192e-05	4.05493			SM 9:0;2O/33:0	SM	0.467911	0.299158	0.5241			LPC O-14:0	EtherLPC	0.877218	0.0776071	1.1101
PC 13:1_16:1	PC	2.09194	2.94934e-06	5.53028			TG 8:0_18:1_30:5	TG	0.466645	0.795382	0.0994245			PE 8:0_22:3	PE	0.876766	0.0786099	1.10452
PE-Cer 12:0;2O/24:1	PE_Cer	-0.726932	0.0615836	1.21053			LNAPE 16:0/N-20:4	LNAPE	0.465401	0.00134571	2.87105			BMP 22:6_22:6	BMP	0.874406	3.78219e-05	4.42226
PC 11:0_18:1	PC	-0.163551	0.438725	0.357808			PG O-15:0_16:0	EtherPG	0.459882	0.00110085	2.95827			PE O-18:0_15:0	EtherPE	0.869079	0.0249685	1.60261
PC 16:0_13:1	PC	-0.0173761	0.946544	0.023859			PS O-20:2_19:1	EtherPS	0.452716	0.0550087	1.25957			SL 17:0;O/16:0;O	SL	0.866984	0.00266083	2.57498
Cer 14:1;2O/13:1;O(FA 16:1)	Cer_EOS	0.431941	0.00578632	2.2376			DG 14:0_38:0	DG	0.450649	0.288475	0.539892			SM 32:2;3O	SM	0.866309	0.0733381	1.13467
PS 5:0_24:1	PS	0.49741	0.0158308	1.8005			PI 16:0_20:4	PI	0.445237	0.0184954	1.73294			HexCer 8:0;2O/34:1	HexCer_NDS	0.86474	0.00520616	2.28348
PE 16:0_16:0	PE	0.430556	0.00103707	2.98419			HBMP 12:0_20:1_22:6	HBMP	0.443574	0.153994	0.812497			NAGlySer 22:6/20:4	NAGlySer	0.858214	4.64952e-05	4.33259
PE 14:0_18:0	PE	-0.121327	0.83525	0.0781836			SL 17:0;O/16:0;O	SL	0.443219	0.041157	1.38556			PC O-36:3	EtherPC	0.857957	5.71438e-05	4.24303
NAGly 18:0/20:3	NAGly	-0.214989	0.190056	0.721118			PMeOH 22:3_22:6	PMeOH	0.442939	0.00327435	2.48487			PS 14:0_19:0	PS	0.848282	8.75071e-05	4.05796
Cer 15:0;2O/26:3	Cer_NDS	0.593197	0.00161846	2.7909			PE O-16:0_18:1	EtherPE	0.441816	0.0229496	1.63922			Cer 8:0;2O/30:2	Cer_NDS	0.843684	0.0144376	1.8405
PG 16:0_14:1	PG	-0.497446	0.0156093	1.80662			PE 18:2_42:11	PE	0.441239	0.0471257	1.32674			Cer 21:2;2O/32:9	Cer_NS	0.840014	0.00305227	2.51538
MGDG O-11:0_16:0	EtherMGDG	-0.239911	0.0304022	1.51709			HexCer 9:0;2O/24:5	HexCer_NDS	0.435713	0.0670634	1.17351			DGDG 9:0_20:3	DGDG	0.833984	0.461016	0.336284
PS 5:0_24:0	PS	0.614316	0.0336726	1.47272			PC 20:4_18:5	PC	0.4336	0.0174786	1.75749			PI O-23:0_16:0	EtherPI	0.827423	0.00181858	2.74027
PS 13:0_16:0	PS	-0.220982	0.1705	0.768275			ST 24:1;O4;T/16:0	TDCAE	0.431979	0.00913007	2.03953			PG O-18:2_17:1	EtherPG	0.818336	0.00155438	2.80844
Cer 15:0;2O/26:2	Cer_NDS	0.418438	0.0114351	1.94176			Cer 18:0;3O/17:0;(2OH)	Cer_AP	0.430144	0.315734	0.500678			Cer 14:0;2O/20:1;(3OH)(FA 22:5)	Cer_EBDS	0.816734	0.0028643	2.54298
PMeOH 15:0_16:0	PMeOH	-0.271441	0.0123228	1.90929			MGDG 16:0_18:5	MGDG	0.423292	0.00255443	2.59271			PE 34:8_32:9	PE	0.814698	0.0193388	1.71357
PE O-18:5_16:0	EtherPE	-0.110045	0.167843	0.775096			Cer 23:3;2O/32:9	Cer_NS	0.421028	0.00400508	2.39739			PC 20:1_21:2	PC	0.809514	0.000149645	3.82494
PE O-20:5_14:0	EtherPE	-0.131321	0.611533	0.21358			MGDG 16:3_22:6	MGDG	0.420335	0.00141607	2.84891			Cer 16:1;2O/2:0	Cer_NS	0.800723	0.00354584	2.45028
Cer 17:1;2O/24:0	Cer_NS	0.299986	0.143498	0.843154			DG 16:0_38:1	DG	0.417936	0.037191	1.42956			PE 15:0_30:6	PE	0.799426	0.000161297	3.79237
NAGlySer 14:0/18:2	NAGlySer	-0.144725	0.430636	0.365889			DGDG 9:0_19:1	DGDG	0.416025	0.0330214	1.4812			PS O-18:2_22:1	EtherPS	0.798247	0.000189418	3.72258
MGDG 14:0_16:3	MGDG	-0.325537	0.0899708	1.0459			MGDG O-20:3_20:4	EtherMGDG	0.412404	0.00389296	2.40972			DGGA 15:0_20:4	DGGA	0.797002	4.29415e-05	4.36712
PE O-14:0_20:4	EtherPE	1.04254	0.00202113	2.69441			DGDG 16:0_16:4	DGDG	0.410421	0.124196	0.905894			SM 8:0;2O/32:2	SM	0.790134	0.0242679	1.61497
PE O-16:1_18:2	EtherPE	-0.259195	0.0420499	1.37623			PE 34:2_20:4	PE	0.406876	0.333037	0.477508			NAGly 22:1/12:0	NAGly	0.782546	0.00552112	2.25797
HexCer 8:0;2O/26:1	HexCer_NDS	-0.534342	0.00512831	2.29003			CAR 18:0	CAR	0.40639	0.00867099	2.06193			HBMP 12:0_18:0_22:2	HBMP	0.781367	0.0558815	1.25273
PG O-10:0_22:4	EtherPG	1.33915	0.000657701	3.18197			MGDG 13:1_20:2	MGDG	0.400706	0.00289216	2.53878			SM 9:0;2O/38:0	SM	0.779853	0.000250397	3.60137
ST 24:1;O4/18:2	DCAE	-0.266173	0.0302891	1.51871			PI 36:1	PI	0.399478	0.0185492	1.73168			HexCer 8:0;2O/26:1	HexCer_NDS	0.768913	0.000923627	3.0345
FAHFA 16:1/26:4	FAHFA	-0.321338	0.0822465	1.08488			PC 16:0_20:4;O	OxPC	0.398133	0.0536359	1.27054			Cer 14:0;2O/20:6;(3OH)(FA 20:4)	Cer_EBDS	0.767712	0.0067467	2.17091
PE O-16:1_18:1	EtherPE	0.325529	0.0234049	1.63069			PG 20:1_20:4	PG	0.395019	0.00428959	2.36758			MGDG 18:0_17:1	MGDG	0.762672	0.00021008	3.67761
ST 24:1;O4/18:1	DCAE	0.378672	0.0145124	1.83826			TG O-18:0_20:1_22:4	EtherTG	0.394734	0.0183195	1.73709			FAHFA 16:1/26:4	FAHFA	0.760795	0.00310258	2.50828
PE O-16:0_18:1	EtherPE	0.092703	0.537812	0.26937			LPE 40:8	LPE	0.393042	0.577265	0.238625			LNAPE 16:0/N-22:6	LNAPE	0.759972	0.000433734	3.36278
PE O-16:0_18:0	EtherPE	-0.665529	0.00461989	2.33537			ADGGA 22:6_12:0_16:3	ADGGA	0.39232	0.225118	0.647591			LPE 38:7	LPE	0.757861	0.000107394	3.96902
Cer 9:1;2O/34:2	Cer_NS	0.630503	0.00275119	2.56048			LNAPS 16:0/N-26:6	LNAPS	0.392088	0.262015	0.581673			BMP 18:3_22:6	BMP	0.757664	0.196671	0.706259
NAGly 16:0/26:0	NAGly	0.714148	0.00184659	2.73363			FAHFA 24:4/26:2	FAHFA	0.392044	0.0229537	1.63915			FAHFA 16:3/22:5	FAHFA	0.754108	0.0146099	1.83535
Cer 23:0;3O/22:1	Cer_NP	2.13984	0.000509039	3.29325			HBMP 12:0_20:0_22:6	HBMP	0.389205	0.0066003	2.18044			PG O-15:1_18:1	EtherPG	0.752811	0.000538528	3.26879
Cer 17:1;2O/25:0	Cer_NS	0.334108	0.170108	0.769276			Cer 14:1;2O/13:1;O(FA 16:1)	Cer_EOS	0.387521	0.00924643	2.03403			PE O-22:6_22:6	EtherPE	0.750207	8.02681e-05	4.09546
Cer 26:0;2O/15:1;(2OH)	Cer_ADS	0.574531	0.0105677	1.97602			Cer 19:0;2O/21:2	Cer_NDS	0.387223	0.0419172	1.37761			SE 29:1/20:4	SISE	0.749978	0.00176854	2.75239
PC 14:1_17:2	PC	0.236401	0.145943	0.835816			LNAPS 17:2/N-24:7	LNAPS	0.381896	0.00318015	2.49755			BMP 22:5_22:6	BMP	0.748246	0.000221249	3.65512
Cer 18:0;3O/23:0	Cer_NP	0.681342	0.00530449	2.27536			TG O-16:0_22:0_22:4	EtherTG	0.379429	0.73884	0.13145			PC 15:0_20:4	PC	0.747131	9.68227e-05	4.01402
PC 13:0_18:2	PC	-0.458668	0.00179904	2.74496			PS 16:1_21:1	PS	0.378722	0.00881184	2.05493			PI 40:2	PI	0.737747	0.0553487	1.25689
PE 16:0_18:1	PE	0.34712	0.331468	0.479559			SPB 17:1;2O	Sph	0.378302	0.570394	0.243825			MGDG 18:3_22:6	MGDG	0.737147	0.33271	0.477934
PC 15:0_16:1	PC	0.192294	0.0504757	1.29692			PE O-18:1_18:1;O	EtherOxPE	0.375604	0.00673979	2.17135			Cer 20:2;2O/23:0	Cer_NS	0.731819	0.0371659	1.42986
PG 14:0_18:2	PG	0.0975106	0.236058	0.626981			HexCer 8:0;2O/28:6	HexCer_NDS	0.373349	0.0643124	1.19171			PE 18:2_42:11	PE	0.728824	0.00686559	2.16332
PG 16:0_16:2	PG	-1.13409	3.41507e-05	4.4666			NAGly 24:6/22:2	NAGly	0.373309	0.606913	0.216874			SE 29:1/18:3	SISE	0.727066	0.000255011	3.59344
PS 17:0_14:1	PS	1.65245	1.45296e-05	4.83775			PE 16:0_18:1	PE	0.373172	0.299707	0.523303			DGGA 16:4_20:4	DGGA	0.726223	6.19806e-05	4.20774
PC 15:0_16:0	PC	-0.0257283	0.922637	0.0349691			DG O-10:0_28:6	EtherDG	0.366566	0.00389876	2.40907			PG O-15:0_18:0	EtherPG	0.720166	0.000136379	3.86525
PC 13:0_18:0	PC	0.362443	0.0881926	1.05457			PE 8:0_22:3	PE	0.365024	0.406621	0.390811			PC 16:0_13:1	PC	0.717988	0.0304049	1.51706
Cer 14:1;2O/15:1;O(FA 16:0)	Cer_EOS	0.78644	0.000435306	3.36121			DGDG 16:0_14:1	DGDG	0.363248	0.25733	0.589509			PMeOH 24:4_22:6	PMeOH	0.716922	0.000412356	3.38473
PA 18:3_20:3	PA	1.64379	4.62452e-06	5.33493			MGDG O-21:1_18:1	EtherMGDG	0.356898	0.00417597	2.37924			SM 31:0;3O	SM	0.706451	0.134974	0.869751
PMeOH 16:0_17:1	PMeOH	-0.0183854	0.833153	0.079275			LPC O-14:0	EtherLPC	0.356495	0.415236	0.381705			CAR 18:0	CAR	0.70608	0.000659693	3.18066
PS 15:0_16:0	PS	-0.973431	0.000281281	3.55086			PI 15:0_20:4	PI	0.356351	0.0946451	1.0239			HBMP 12:0_18:1_22:2	HBMP	0.704502	0.000351053	3.45463
PC O-18:5_15:1	EtherPC	0.0980976	0.271763	0.56581			PE O-20:5_18:1	EtherPE	0.355851	0.00362607	2.44056			PC 15:1_22:6	PC	0.70179	0.00353047	2.45217
PE O-14:0_22:6	EtherPE	-1.38195	0.00343124	2.46455			Cer 14:0;2O/21:0;(2OH)	Cer_ADS	0.353608	0.00562175	2.25013			DG O-9:0_24:6	EtherDG	0.700393	0.0919837	1.03629
Cer 14:0;2O/14:0;(3OH)(FA 17:1)	Cer_EBDS	0.433673	0.0169989	1.76958			HBMP 12:0_18:1_22:2	HBMP	0.351826	0.00930694	2.03119			DG 14:0_36:3	DG	0.69907	0.0108251	1.96557
MGDG 14:0_18:4	MGDG	0.539711	0.185571	0.73149			DG 16:0_40:2	DG	0.351337	0.00615139	2.21103			Cer 26:3;3O/21:0;(2OH)	Cer_AP	0.694038	0.000548245	3.26103
PG 16:0_16:0	PG	-0.301071	0.125882	0.900036			AHexCer (O-24:4)16:1;2O/17:0;O	AHexCer	0.349078	0.0182916	1.73775			MGDG 24:0_18:5	MGDG	0.691166	0.017296	1.76206
LNAPE 15:0/N-16:0	LNAPE	0.0157241	0.855087	0.0679898			MGDG O-16:2_18:1	EtherMGDG	0.347228	0.0975536	1.01076			HBMP 12:0_20:1_22:6	HBMP	0.690668	0.0457145	1.33995
PC O-13:1_20:4	EtherPC	-0.399596	0.33899	0.469813			PI 40:5	PI	0.34665	0.0438922	1.35761			Cer 21:0;2O/23:0	Cer_NDS	0.677239	0.440727	0.355831
PE O-16:1_20:4	EtherPE	-1.23407	2.09763e-05	4.67827			PE O-18:0_15:0	EtherPE	0.346538	0.272205	0.565104			BMP 6:0_26:1	BMP	0.676595	0.421761	0.374934
Cer 17:1;2O/26:0	Cer_NS	0.105011	0.682919	0.165631			MGDG O-26:0_18:0	EtherMGDG	0.345351	0.0346324	1.46052			LPC 16:3-SN1	LPC	0.675286	0.114552	0.940997
MGDG 14:0_18:3	MGDG	0.519009	0.0694033	1.15862			SM 9:1;2O/36:7	SM	0.344767	0.0154073	1.81227			PC O-29:4	EtherPC	0.672901	0.0182962	1.73764
ST 24:1;O4/20:4	DCAE	-1.24498	1.41161e-05	4.85029			FAHFA 20:4/20:3	FAHFA	0.341084	0.20849	0.680914			HBMP 12:0_22:1_22:6	HBMP	0.667244	0.0102216	1.99048
PE O-18:2_18:2	EtherPE	-1.1712	0.00433763	2.36275			HBMP 14:0_22:4_22:6	HBMP	0.338879	0.0798059	1.09796			PC 8:0_24:5	PC	0.662833	0.0140407	1.85261
PG O-12:0_18:0	EtherPG	2.85561	0.000174935	3.75712			SM 9:0;2O/30:0	SM	0.337107	0.121336	0.916009			CAR 16:0	CAR	0.658057	0.00069811	3.15608
NAGlySer 15:1/19:0	NAGlySer	-0.697183	0.00160423	2.79473			DGDG 9:0_16:0	DGDG	0.335167	0.00456605	2.34046			DGGA 16:0_18:1	DGGA	0.64886	0.00236621	2.62595
SL 25:3;O/15:0	SL	-2.33349	0.0582083	1.23502			PC 17:0_20:4	PC	0.334795	0.00573824	2.24122			PG 18:1_18:1	PG	0.647945	0.00192018	2.71666
PE O-16:1_20:2	EtherPE	0.137655	0.194766	0.710488			HexCer 17:0;2O/42:1;O	HexCer_HDS	0.333533	0.33501	0.474942			NAGlySer 18:0/20:4	NAGlySer	0.647337	0.139471	0.855517
ST 24:1;O4/20:2	DCAE	0.192607	0.0996425	1.00156			PC 15:1_22:5	PC	0.332593	0.0852205	1.06946			PE 16:0_44:12	PE	0.646415	0.00388568	2.41053
PE O-16:1_20:1	EtherPE	-0.0833793	0.404809	0.39275			DG 14:0_44:3	DG	0.329989	0.0117804	1.92884			PS O-22:4_22:6	EtherPS	0.6463	0.00198648	2.70192
ST 24:1;O4/20:1	DCAE	-0.0425574	0.637604	0.195449			SM 32:2;3O	SM	0.326317	0.439722	0.356821			PE O-12:0_28:5	EtherPE	0.639077	0.0576694	1.23905
PE O-16:0_20:1	EtherPE	-0.538394	0.00128503	2.89109			PG O-15:0_18:0	EtherPG	0.324146	0.00660661	2.18002			PEtOH 16:0_20:5	PEtOH	0.638678	0.461791	0.335554
NAGly 14:0/26:2	NAGly	1.71428	1.13606e-05	4.9446			PEtOH 12:0_24:2	PEtOH	0.32271	0.447299	0.349402			PG O-10:0_22:4	EtherPG	0.638233	0.0186296	1.7298
HexCer 9:0;2O/24:5	HexCer_NDS	-0.268841	0.213788	0.670016			DGGA 16:0_20:5	DGGA	0.322539	0.103339	0.985737			PG O-19:1_24:0	EtherPG	0.636523	0.167259	0.77661
ST 24:1;O4;T/16:0	TDCAE	-0.954468	0.000207209	3.68359			PC 15:0_20:4	PC	0.32175	0.00601233	2.22096			PE O-16:1_20:4	EtherPE	0.631083	0.00068172	3.16639
PE O-18:0_15:0	EtherPE	0.101144	0.734975	0.133727			PC O-34:6	EtherPC	0.319006	0.19926	0.700579			ST 24:1;O4/20:4	DCAE	0.627465	0.000505911	3.29593
MGDG 13:1_20:2	MGDG	-0.487124	0.0011397	2.94321			PS 19:0_20:4	PS	0.316757	0.00692433	2.15962			MGDG O-18:1_18:0	EtherMGDG	0.625919	0.00200573	2.69773
MGDG O-16:2_18:1	EtherMGDG	-0.639242	0.0122486	1.91191			PG 16:0_16:2	PG	0.314107	0.0166314	1.77907			HBMP 12:0_22:2_22:6	HBMP	0.624462	0.00205856	2.68644
LNAPE 16:0/N-20:4	LNAPE	-1.29766	6.57744e-06	5.18194			DG O-18:3_22:0	EtherDG	0.312672	0.194318	0.711487			PC 9:0_34:5	PC	0.616848	0.0409249	1.38801
Cer 18:1;2O/26:0;(2OH)	Cer_AS	1.62593	0.0015412	2.81214			HexCer 8:0;2O/26:1	HexCer_NDS	0.311335	0.0429725	1.36681			LNAPE 18:1/N-18:2	LNAPE	0.610146	0.010848	1.96465
PG O-15:0_16:0	EtherPG	-1.22611	6.70316e-06	5.17372			TG 14:0_16:0_18:3	TG	0.308675	0.0325763	1.4871			DG O-20:5_16:0	EtherDG	0.60572	0.00777568	2.10926
HexCer 16:3;2O/17:1;O	HexCer_HS	1.41958	0.00547319	2.26176			PE O-18:2_18:2	EtherPE	0.30436	0.274283	0.561801			MGDG 16:3_22:6	MGDG	0.602718	0.000233589	3.63155
LNAPE 18:1/N-18:2	LNAPE	0.251704	0.174232	0.758872			HexCer 8:0;2O/30:7	HexCer_NDS	0.303996	0.55021	0.259471			FAHFA 18:0/22:3	FAHFA	0.600377	0.125421	0.901629
PE O-22:6_16:3	EtherPE	2.42817	0.00168865	2.77246			Cer 26:3;3O/23:0;(2OH)	Cer_AP	0.303751	0.396087	0.40221			PMeOH 16:0_17:1	PMeOH	0.599085	0.00054725	3.26181
PC 15:1_18:1	PC	-0.287098	0.182776	0.738081			PMeOH 16:0_17:1	PMeOH	0.301547	0.0129631	1.88729			PE-Cer 14:1;2O/26:2;O	PE_Cer	0.597122	0.00201149	2.69648
PC 13:0_20:2	PC	-0.449547	0.00207677	2.68261			MGDG O-14:0_24:1	EtherMGDG	0.301476	0.0522029	1.28231			TG 14:0_16:0_18:3	TG	0.592575	0.00211313	2.67507
PMeOH 16:1_19:2	PMeOH	-0.180569	0.0706883	1.15065			PE 22:6_40:9	PE	0.30111	0.298123	0.525604			PC O-36:4	EtherPC	0.592161	0.623773	0.204973
PG 16:0_18:3	PG	-0.787256	0.0368343	1.43375			PC O-35:5	EtherPC	0.296445	0.218388	0.660772			PC 9:0_32:4	PC	0.586813	0.000689886	3.16122
HexCer 13:1;3O/18:2;(2OH)	HexCer_AP	0.0659929	0.892676	0.0493063			DG 38:0_18:1	DG	0.295848	0.305462	0.515043			Cholesterol(d7)	CE	0.583912	0.4049	0.392652
LNAPE 18:0/N-18:1	LNAPE	0.0954642	0.322546	0.491408			DG O-26:2_28:7	EtherDG	0.294386	0.741711	0.129766			DG O-18:3_16:0	EtherDG	0.582098	0.0107591	1.96822
PC 17:0_16:1	PC	0.243664	0.32075	0.493833			PC O-25:3	EtherPC	0.291483	0.200845	0.697138			LPE 40:7	LPE	0.578797	0.0868839	1.06106
PE O-18:1_18:1;O	EtherOxPE	-1.05594	4.06005e-05	4.39147			LPE 38:7	LPE	0.291139	0.0106728	1.97172			SPB 16:0;2O	DHSph	0.573226	0.00380003	2.42021
MGDG 14:0_16:1	MGDG	-0.287943	0.013716	1.86277			Hex3Cer 16:0;2O/18:1	Hex3Cer	0.290028	0.271601	0.566069			PC O-18:5_15:1	EtherPC	0.571664	0.000578207	3.23792
PE O-22:5_16:2	EtherPE	-0.111961	0.292188	0.534338			Cer 8:1;2O/34:1	Cer_NS	0.289555	0.0176604	1.753			LNAPE 15:0/N-16:0	LNAPE	0.568011	0.000669151	3.17448
LPE 38:7	LPE	-0.846271	6.02046e-05	4.22037			PS 19:0_22:6	PS	0.288815	0.0169322	1.77129			PG 20:1_20:4	PG	0.566369	0.000772541	3.11208
PC 16:0_17:0	PC	0.0185026	0.965882	0.0150758			SE 29:1/18:3	SISE	0.288737	0.0182868	1.73786			DG 16:0_17:2	DG	0.564293	0.000857025	3.06701
MGDG 18:2_16:3	MGDG	0.563027	0.525163	0.279706			Cer 21:0;2O/17:2	Cer_NDS	0.287898	0.378855	0.421527			PG 16:0_16:2	PG	0.561757	0.001252	2.9024
NAGlySer 16:0/20:4	NAGlySer	0.125436	0.280544	0.551999			PE O-16:0_18:0	EtherPE	0.287829	0.0978713	1.00934			SM 9:0;2O/32:0	SM	0.560385	0.11504	0.939151
PG O-17:0_18:1	EtherPG	-1.97864	0.00691458	2.16023			Cer 15:0;2O/18:1	Cer_NDS	0.287059	0.0102549	1.98907			DGDG 12:0_20:3	DGDG	0.560237	0.00439775	2.35677
PS 14:0_19:0	PS	-0.0913767	0.314236	0.502744			LNAPE 16:0/N-22:6	LNAPE	0.28654	0.0326379	1.48628			LNAPE 18:0/N-18:1	LNAPE	0.553431	0.00105873	2.97522
PE O-20:5_18:1	EtherPE	0.204732	0.0345287	1.46182			PS 14:0_19:0	PS	0.284217	0.0158634	1.7996			MGDG O-20:3_22:6	EtherMGDG	0.547865	0.00168538	2.7733
PC O-13:1_22:5	EtherPC	-1.19924	0.00272641	2.56441			DGDG 4:0_24:0	DGDG	0.284125	0.104179	0.98222			HBMP 12:0_16:1_22:1	HBMP	0.545436	0.00222771	2.65214
HexCer 16:0;2O/16:0;O	HexCer_HDS	-0.648095	0.000121179	3.91657			PE 18:2_36:6	PE	0.283095	0.10601	0.974653			DG O-18:0_22:4	EtherDG	0.543036	0.600445	0.221527
MGDG 16:0_18:4	MGDG	0.138114	0.585542	0.232442			Cer 36:2;3O/24:2;(2OH)	Cer_AP	0.281946	0.00849726	2.07072			HexCer 8:0;3O/33:0;(2OH)	HexCer_AP	0.541221	0.00666349	2.1763
ST 24:1;O4/22:5	DCAE	-1.06762	0.000628236	3.20188			MGDG 20:4_22:6	MGDG	0.280846	0.0809243	1.09192			SM 9:0;2O/31:0	SM	0.536285	0.00238413	2.62267
PG O-17:0_18:0	EtherPG	0.969014	0.0505939	1.2959			Cer 15:0;2O/26:3	Cer_NDS	0.280438	0.0375806	1.42504			PMeOH 16:1_19:2	PMeOH	0.535273	0.000820083	3.08614
HexCer 8:0;2O/26:5	HexCer_NDS	-0.418655	0.0490568	1.3093			PMeOH 16:1_20:3	PMeOH	0.278529	0.24484	0.611117			MGDG 14:0_18:4	MGDG	0.534099	0.189479	0.722439
PE O-24:5_14:0	EtherPE	-1.00517	0.215961	0.665624			LPE O-19:0	EtherLPE	0.276738	0.0166143	1.77952			SM 8:0;2O/38:2	SM	0.533556	0.00629994	2.20066
PE O-16:1_22:4	EtherPE	-1.96633	0.180547	0.743411			HBMP 12:0_20:4_22:6	HBMP	0.27549	0.271556	0.56614			PE O-18:3_22:4	EtherPE	0.531631	0.00112979	2.947
Cer 14:0;2O/19:0;(3OH)(FA 14:0)	Cer_EBDS	0.101782	0.716728	0.144646			PE 14:0_16:3	PE	0.271373	0.595761	0.224928			TG 8:0_18:3_24:2	TG	0.525893	0.00263272	2.57959
MGDG 14:0_20:3	MGDG	0.0632366	0.394547	0.403901			Cer 14:2;2O/21:1;(2OH)	Cer_AS	0.270931	0.153703	0.813318			HexCer 8:0;2O/30:7	HexCer_NDS	0.525166	0.317617	0.498097
ST 24:1;O4/22:4	DCAE	-2.20843	0.0169186	1.77163			PG O-15:1_18:1	EtherPG	0.269213	0.0452754	1.34414			PG 16:3_24:4	PG	0.524154	0.000574629	3.24061
HexCer 8:0;2O/26:4	HexCer_NDS	0.0803388	0.468733	0.329075			FAHFA 18:5/3:0	FAHFA	0.26888	0.535436	0.271293			LNAPS 17:2/N-24:7	LNAPS	0.516217	0.000747809	3.12621
NAGly 20:3/22:4	NAGly	1.00757	0.000282027	3.54971			TG 8:0_28:5_38:2	TG	0.267962	0.257689	0.588904			PC 13:0_20:2	PC	0.510962	0.00112126	2.95029
PE-Cer 14:1;2O/26:2;O	PE_Cer	-0.370658	0.0162549	1.78902			Cer 14:2;2O/30:1	Cer_NS	0.266468	0.120989	0.917256			SPB 17:1;2O	Sph	0.508339	0.451296	0.345538
PC 13:1_18:1	PC	-2.22565	1.84549e-06	5.73389			SM 8:1;2O/34:3	SM	0.264957	0.191121	0.718691			TG 8:0_18:3_32:1	TG	0.497101	0.362081	0.441194
PE O-18:1_18:1;2O	EtherOxPE	-0.167964	0.0770903	1.113			DG O-16:1_18:4	EtherDG	0.264778	0.380271	0.419907			HexCer 17:0;2O/36:0;O	HexCer_HDS	0.492759	0.00511012	2.29157
PMeOH 18:1_22:5	PMeOH	-6.70063	1.63665e-08	7.78604			Cer 19:0;2O/17:2	Cer_NDS	0.263891	0.079663	1.09874			NAGly 18:0/20:3	NAGly	0.491533	0.0163541	1.78637
PG O-18:0_18:1	EtherPG	0.680895	0.00420001	2.37675			PC 13:0_20:2	PC	0.263114	0.0209579	1.67865			Cer 26:3;3O/19:0;(2OH)	Cer_AP	0.49051	0.0150952	1.82116
LNAPE 16:0/N-22:6	LNAPE	-0.120964	0.279498	0.553621			SM 9:0;2O/32:0	SM	0.26308	0.416351	0.380541			DG O-24:0_28:6	EtherDG	0.489767	0.0267285	1.57303
PS O-19:0_16:0	EtherPS	0.306862	0.516193	0.287188			PC O-18:5_15:1	EtherPC	0.262504	0.0194696	1.71064			DG 14:0_38:0	DG	0.488079	0.254456	0.594388
NAGly 16:0/26:2	NAGly	1.46067	0.00597655	2.22355			PG O-17:0_18:1	EtherPG	0.262066	0.599376	0.2223			PE O-19:0_22:6	EtherPE	0.48722	0.00366438	2.436
PG O-15:1_18:1	EtherPG	-0.103274	0.363563	0.439421			MGDG 20:4_20:4	MGDG	0.261909	0.138821	0.857543			Cer 9:1;2O/38:10	Cer_NS	0.481618	0.000545477	3.26322
MGDG O-20:4_16:0	EtherMGDG	0.333633	0.00303661	2.51761			Cer 15:0;2O/26:2	Cer_NDS	0.261383	0.0624338	1.20458			TG 18:0_18:0_22:5	TG	0.480019	0.0553373	1.25698
NAGlySer 16:0/24:1	NAGlySer	1.24714	0.00226503	2.64493			HBMP 14:0_22:4_22:5	HBMP	0.259151	0.269762	0.569019			PG O-17:0_18:1	EtherPG	0.47996	0.350425	0.455405
PE O-18:0_18:0;2O	EtherOxPE	-0.269762	0.018288	1.73783			Cer 34:2;3O/22:0;(2OH)	Cer_AP	0.257829	0.054509	1.26353			PI 14:1_22:4	PI	0.477651	0.216829	0.663882
MGDG O-20:3_16:0	EtherMGDG	-0.134298	0.0963841	1.01599			DG O-15:1_18:1	EtherDG	0.256386	0.0354853	1.44995			ST 24:1;O4/22:5	DCAE	0.475817	0.0232253	1.63404
PC 15:0_20:4	PC	-1.22827	6.89022e-06	5.16177			Cer 18:0;3O/16:1;(2OH)	Cer_AP	0.256128	0.014869	1.82772			PE 8:0_22:1	PE	0.473881	0.0780546	1.1076
PG 16:1_20:4	PG	-0.462409	0.373527	0.427678			PC 15:1_22:6	PC	0.255732	0.129759	0.886864			PE O-18:2_18:2	EtherPE	0.471013	0.113885	0.943535
PG O-15:0_18:0	EtherPG	-1.14674	1.16388e-05	4.93409			PE O-16:0_20:1	EtherPE	0.255482	0.0313898	1.50321			PC 13:0_18:2	PC	0.470512	0.00159222	2.798
PI 8:0_18:1	PI	1.68713	0.000676941	3.16945			FAHFA 16:1/26:4	FAHFA	0.254413	0.148331	0.828769			MGDG 16:0_18:5	MGDG	0.470168	0.00155143	2.80927
PG 18:2_18:2	PG	-1.23231	6.85127e-06	5.16423			PC 16:0_13:1	PC	0.254315	0.347598	0.458923			CE 18:1(d7)	CE	0.469323	0.635156	0.197119
DGGA 16:0_18:1	DGGA	-0.988965	0.000296588	3.52785			Cer 14:2;3O/24:2;(2OH)	Cer_AP	0.252388	0.20244	0.693703			NAGlySer 15:1/19:0	NAGlySer	0.468859	0.00966662	2.01473
MGDG O-18:1_18:0	EtherMGDG	-0.107206	0.384252	0.415383			DG 42:0_16:1	DG	0.252025	0.382203	0.417705			LPG 22:6	LPG	0.467037	0.165864	0.780248
PE O-20:5_20:4	EtherPE	-0.227836	0.255494	0.592619			HexCer 16:3;2O/29:1;O	HexCer_HS	0.251598	0.0206176	1.68576			PS 17:0_20:3	PS	0.465901	0.00494129	2.30616
PA 14:1_24:2	PA	0.143698	0.699044	0.155496			PG 16:0_18:3	PG	0.24929	0.421101	0.375614			PC O-30:6	EtherPC	0.462168	0.0255414	1.59276
PS 16:0_19:2	PS	-0.68007	0.0875078	1.05795			FAHFA 18:3/3:0	FAHFA	0.247111	0.633467	0.198276			LPE 34:5	LPE	0.4591	0.0277408	1.55688
PE O-18:2_22:6	EtherPE	-0.484779	0.00163465	2.78657			PC 17:0_16:1	PC	0.247044	0.314697	0.502107			PC 18:0_24:1	PC	0.454994	0.121129	0.91675
PG 18:1_18:1	PG	-2.74348	1.02581e-06	5.98894			PC 14:1_17:2	PC	0.245865	0.133305	0.875155			Cer 23:0;3O/22:1	Cer_NP	0.453116	0.177638	0.750465
PG 16:0_20:2	PG	-0.625349	0.000421749	3.37495			PS O-22:3_18:0	EtherPS	0.245689	0.108621	0.964087			DG 20:0_21:2	DG	0.452399	0.0248122	1.60533
PC 15:1_16:1	PC	-0.52178	0.000827769	3.08209			DG 16:0_38:2	DG	0.244745	0.0183159	1.73717			DG O-18:3_20:0	EtherDG	0.442043	0.461174	0.336135
PE O-18:3_22:4	EtherPE	-0.618542	0.000533523	3.27285			PA 14:1_26:4	PA	0.242968	0.0505375	1.29639			PC O-37:6	EtherPC	0.435861	0.00162558	2.78899
Cer 17:1;2O/29:4;2O	Cer_EOS	1.42855	0.000130469	3.88449			PC O-37:6	EtherPC	0.240535	0.021559	1.66637			MGDG 20:4_20:4	MGDG	0.434391	0.0314714	1.50208
NAGlySer 18:0/20:4	NAGlySer	-0.454195	0.275059	0.560575			Cer 15:0;2O/24:3	Cer_NDS	0.237303	0.074376	1.12857			DGDG 11:0_20:4	DGDG	0.434289	0.101396	0.993977
HexCer 8:0;2O/28:6	HexCer_NDS	-0.291327	0.126102	0.899278			PC 8:0_30:7	PC	0.236191	0.181628	0.740817			MGDG O-20:3_18:1	EtherMGDG	0.433873	0.00439867	2.35668
PE 19:0_16:1	PE	1.32842	0.065778	1.18192			Cer 34:2;3O/24:1;(2OH)	Cer_AP	0.235515	0.0486862	1.31259			PC 18:0_18:1;3O	OxPC	0.433688	0.00538945	2.26846
PC O-16:0_18:1;2O	EtherOxPC	-0.884917	0.00109581	2.96026			Cer 26:3;3O/21:0;(2OH)	Cer_AP	0.234681	0.0548605	1.26074			HexCer 16:0;2O/16:0;O	HexCer_HDS	0.432247	0.000948564	3.02293
PEtOH 16:1_24:4	PEtOH	2.28665	5.01935e-07	6.29935			PC 13:0_18:2	PC	0.234352	0.0309397	1.50948			PE 16:1_40:8	PE	0.430658	0.0927227	1.03281
MGDG 16:0_20:4	MGDG	0.30916	0.00651252	2.18625			HBMP 12:0_16:0_20:2	HBMP	0.234277	0.020886	1.68014			Cer 17:1;2O/18:1;(2OH)	Cer_AS	0.428235	0.0652824	1.1852
MGDG 16:1_20:3	MGDG	-0.627838	0.255059	0.593359			PG 16:0_22:5	PG	0.231044	0.280186	0.552554			PG 16:0_18:0;O	OxPG	0.427105	0.0288032	1.54056
HexCer 15:3;2O/22:2	HexCer_NS	-1.10799	0.204507	0.689291			CAR 16:0	CAR	0.230933	0.0568264	1.24545			PE 16:0_40:8	PE	0.425036	0.153412	0.814141
PC 8:0_24:0	PC	1.50729	0.000265194	3.57644			LNAPE 18:1/N-18:2	LNAPE	0.230229	0.207807	0.682341			PC 16:0_20:4;O	OxPC	0.422336	0.0442969	1.35363
PEtOH 16:0_24:4	PEtOH	-1.34569	0.000836981	3.07728			PI 34:2	PI	0.22992	0.0986894	1.00573			DGGA 18:0_18:4	DGGA	0.421901	0.271506	0.566221
MGDG 16:0_20:3	MGDG	0.205705	0.0254665	1.59403			Cer 19:1;3O/16:1;(2OH)	Cer_AP	0.228266	0.0317669	1.49802			MGDG O-14:0_24:1	EtherMGDG	0.413109	0.0169748	1.77019
HexCer 8:0;2O/28:4	HexCer_NDS	0.213525	0.289614	0.538181			DG O-16:1_20:4	EtherDG	0.226654	0.123685	0.907683			ST 24:1;O4/18:1	DCAE	0.412112	0.010265	1.98864
Cer 21:2;2O/32:9	Cer_NS	-1.02894	0.00116242	2.93464			DG 20:0_44:4	DG	0.223773	0.0945537	1.02432			PE O-16:1_18:1	EtherPE	0.41134	0.00920241	2.0361
SQDG 14:1_18:2	SQDG	2.37631	0.000817783	3.08736			SL 25:3;O/15:0	SL	0.22363	0.827309	0.0823321			PC O-24:1	EtherPC	0.41078	0.0012649	2.89794
MGDG 15:0_22:6	MGDG	-2.65387	3.73996e-06	5.42713			Cer 20:0;2O/18:3	Cer_NDS	0.22345	0.0379992	1.42023			MGDG 15:0_22:6	MGDG	0.408255	0.0320414	1.49429
PC 15:1_22:6	PC	-1.29809	0.000170703	3.76776			PC O-16:1_22:6	EtherPC	0.223352	0.92482	0.033943			PS 12:0_26:4	PS	0.407452	0.0319869	1.49503
PS 10:0_26:1	PS	0.325566	0.0607036	1.21679			DGCC 13:0_22:6	DGCC	0.22207	0.255935	0.591871			TG 18:0_18:0_22:3	TG	0.40655	0.00179068	2.74698
PC O-16:1_22:6	EtherPC	-3.12226	0.221003	0.655602			PI 40:9	PI	0.221145	0.289178	0.538835			PE O-19:0_18:1	EtherPE	0.403975	0.00729136	2.13719
PG O-18:2_17:1	EtherPG	-0.937115	0.000801913	3.09587			MGDG 12:0_16:0	MGDG	0.217628	0.442743	0.353848			DG O-28:0_28:5	EtherDG	0.401898	0.0231809	1.63487
PA 17:2_26:4	PA	0.314247	0.040174	1.39605			MGDG 18:4_22:4	MGDG	0.217623	0.797849	0.0980795			DG 10:0_24:1	DG	0.401717	0.0067921	2.168
PG 19:0_18:1	PG	-3.62535	3.28541e-06	5.48341			SM 9:0;2O/16:3	SM	0.216012	0.308129	0.511268			NAGly 24:0/10:0	NAGly	0.400755	0.246837	0.60759
PC 15:0_22:6	PC	-0.728462	0.000328275	3.48376			DG 18:0_34:1	DG	0.216002	0.18962	0.722115			NAOrn 15:0/22:3	NAOrn	0.399866	0.278504	0.555169
PE O-19:0_18:1	EtherPE	0.971901	0.000101377	3.99406			PE O-18:1_18:1;2O	EtherOxPE	0.215883	0.0346963	1.45972			PE O-20:5_22:6	EtherPE	0.397733	0.0126203	1.89893
Cer 14:0;2O/16:2;(3OH)(FA 17:1)	Cer_EBDS	2.00668	5.99206e-05	4.22242			PC O-36:3	EtherPC	0.215622	0.0342855	1.46489			PC 9:0_26:4	PC	0.394821	0.0088585	2.05264
DGDG 9:0_16:1	DGDG	-1.36269	7.00044e-06	5.15487			SE 29:1/20:4	SISE	0.213393	0.162665	0.788706			SM 40:4;3O	SM	0.394086	0.0170213	1.76901
PG 18:0_18:1;O	OxPG	-0.692151	0.000513052	3.28984			PC 18:5_22:6	PC	0.212845	0.126487	0.897954			MGDG 20:4_22:6	MGDG	0.391031	0.0277276	1.55709
MGDG O-20:3_18:1	EtherMGDG	0.887604	0.000130051	3.88589			Cer 18:0;3O/16:2;(2OH)	Cer_AP	0.212624	0.391517	0.407249			HexCer 17:3;2O/36:2;O	HexCer_HS	0.38743	0.0176239	1.7539
PS 15:0_22:6	PS	-1.21712	1.10419e-05	4.95696			ST 24:1;O4/18:1	DCAE	0.211414	0.101341	0.994214			NAGlySer 16:0/20:4	NAGlySer	0.384338	0.0123372	1.90878
MGDG 16:0_18:5	MGDG	-1.00017	3.27343e-05	4.485			MGDG O-18:1_18:0	EtherMGDG	0.210872	0.116968	0.931933			PC 15:1_20:3	PC	0.383182	0.0316136	1.50013
PE O-20:5_22:6	EtherPE	-0.912868	0.000254407	3.59447			Cer 8:0;2O/34:3	Cer_NDS	0.210208	0.0605047	1.21821			PG 18:0_22:6	PG	0.382879	0.239168	0.621297
PC 17:0_20:4	PC	-0.658757	0.000216515	3.66451			PI 36:4	PI	0.209579	0.176786	0.752551			PC 15:0_16:1	PC	0.382036	0.00330072	2.48139
MGDG 16:4_22:5	MGDG	-0.456312	0.042449	1.37213			HexCer 8:0;2O/34:1	HexCer_NDS	0.208343	0.324913	0.488232			NAGly 14:0/18:3	NAGly	0.380017	0.00773232	2.11169
PA 14:1_26:4	PA	-0.325897	0.0177382	1.75109			DGGA 16:0_18:1	DGGA	0.206891	0.144867	0.83903			FAHFA 18:0/18:1	FAHFA	0.379435	0.0621083	1.20685
PE O-22:6_20:4	EtherPE	-0.862903	0.3836	0.416121			PC O-39:3	EtherPC	0.206748	0.0752109	1.12372			Cer 16:0;3O/17:0;(2OH)	Cer_AP	0.375148	0.146624	0.833794
PC 16:0_20:4;O	OxPC	-1.32176	0.000294367	3.53111			CoQ10	CoQ	0.206643	0.036961	1.43226			PC O-37:5	EtherPC	0.374322	0.558305	0.253129
MGDG 16:4_22:4	MGDG	-3.80822	1.37747e-06	5.86092			DG 9:0_25:0	DG	0.206061	0.815692	0.088474			DG 9:0_25:0	DG	0.370662	0.676813	0.169531
PG 18:1_20:3	PG	-0.450432	0.0201066	1.69666			LPC O-16:0	EtherLPC	0.205851	0.0344881	1.46233			PS 19:0_20:4	PS	0.368522	0.00352097	2.45334
MGDG O-14:0_24:1	EtherMGDG	0.384248	0.0224266	1.64924			DG O-18:5_28:7	EtherDG	0.204982	0.052729	1.27795			SM 8:0;2O/34:1	SM	0.367762	0.0124563	1.90461
PS 17:0_20:3	PS	-0.954622	0.000147578	3.83098			PE O-16:1_18:1	EtherPE	0.20485	0.102312	0.990071			PI 15:0_20:4	PI	0.367674	0.0869144	1.06091
PC 8:0_26:4	PC	-0.794299	0.0263694	1.5789			PE O-18:2_22:6	EtherPE	0.204059	0.0554302	1.25625			DG 8:0_44:4	DG	0.364791	0.00435764	2.36075
MGDG 16:1_22:6	MGDG	-2.23418	1.14054e-05	4.94289			DGGA 16:0_17:2	DGGA	0.203589	0.031761	1.49811			PI 18:0_16:1	PI	0.361129	0.263225	0.579674
PG 18:1_20:2	PG	-0.0907486	0.360046	0.443642			PC O-27:1	EtherPC	0.203213	0.0460166	1.33709			DGCC 13:0_22:6	DGCC	0.356659	0.0923399	1.03461
PE-Cer 18:0;2O/26:1	PE_Cer	-0.0140946	0.955098	0.0199522			HBMP 12:0_20:0_22:5	HBMP	0.202209	0.258129	0.588164			Cer 34:3;3O/20:2;(2OH)	Cer_AP	0.354824	0.00488344	2.31127
PS 16:1_21:1	PS	0.138625	0.200388	0.698127			Cer 14:0;2O/20:6;(3OH)(FA 20:4)	Cer_EBDS	0.202038	0.311982	0.505871			PG O-16:1_22:3	EtherPG	0.354173	0.0624269	1.20463
MGDG 16:3_22:3	MGDG	-0.622398	0.00632529	2.19892			SM 8:0;2O/38:2	SM	0.201744	0.159995	0.795894			PI 40:5	PI	0.35347	0.0411231	1.38591
HexCer 8:0;2O/30:7	HexCer_NDS	-0.0745778	0.88154	0.0547578			PC O-28:0	EtherPC	0.201565	0.0505052	1.29666			PC 13:1_18:1	PC	0.35341	0.0174954	1.75708
PS 16:0_21:1	PS	-0.300064	0.0110916	1.95501			PE O-18:3_22:4	EtherPE	0.20119	0.0608634	1.21564			DLCL 24:0_16:1	DLCL	0.349976	0.153359	0.814289
PE O-24:6_18:1	EtherPE	-1.04539	4.47449e-05	4.34926			NAGly 18:0/20:3	NAGly	0.20023	0.2176	0.662341			MGDG 14:0_16:3	MGDG	0.349205	0.0738202	1.13182
PS O-20:1_18:0	EtherPS	-1.12243	0.000176251	3.75387			SM 8:1;2O/34:0	SM	0.199498	0.423003	0.373657			PS 13:0_16:0	PS	0.344606	0.0530148	1.2756
MGDG 16:0_22:5	MGDG	-0.282607	0.0109832	1.95927			Cer 34:2;3O/20:0;(2OH)	Cer_AP	0.198916	0.0883859	1.05362			PE O-16:0_20:1	EtherPE	0.34395	0.00988836	2.00488
MGDG O-17:0_22:5	EtherMGDG	-1.15433	0.00450577	2.34623			PI 38:4	PI	0.198132	0.16006	0.795718			PE 16:0_18:1	PE	0.342436	0.337469	0.471767
HexCer 8:0;2O/30:6	HexCer_NDS	-1.01001	0.00612662	2.21278			HexCer 16:0;2O/16:0;O	HexCer_HDS	0.19801	0.0285052	1.54508			Cer 18:0;3O/16:1;(2OH)	Cer_AP	0.342159	0.00431868	2.36465
PS 16:0_21:0	PS	0.144972	0.190126	0.720958			DG 18:0_40:2	DG	0.19551	0.0529365	1.27624			TG 8:0_18:2_30:0	TG	0.338862	0.118117	0.927686
PEtOH 18:1_24:4	PEtOH	2.1119	3.07022e-06	5.51283			Cer 8:0;2O/32:1	Cer_NDS	0.194909	0.220966	0.655674			HexCer 17:0;2O/38:1;O	HexCer_HDS	0.333367	0.196797	0.705982
MGDG 16:0_22:4	MGDG	0.120094	0.251589	0.599309			PMeOH 16:1_19:2	PMeOH	0.194322	0.0565695	1.24742			SM 9:0;2O/24:1	SM	0.333229	0.0111706	1.95192
HexCer 8:0;2O/30:5	HexCer_NDS	0.155622	0.132691	0.877158			DG 16:0_44:3	DG	0.193927	0.0545754	1.263			PC O-29:1	EtherPC	0.332684	0.763419	0.117237
PC 15:0_18:0	PC	-0.0700757	0.458634	0.338534			PI 40:4	PI	0.193084	0.499365	0.301582			Cer 18:1;2O/36:4;2O	Cer_EOS	0.332482	0.18145	0.741243
PMeOH 22:5_22:6	PMeOH	0.424764	0.406485	0.390955			MGDG O-20:4_16:0	EtherMGDG	0.192048	0.0300744	1.5218			PC 8:0_20:0	PC	0.332323	0.00425958	2.37063
MGDG 18:0_20:3	MGDG	0.0605344	0.511774	0.290922			DG 18:1_34:2	DG	0.191292	0.176401	0.7535			TG 8:0_18:3_34:1	TG	0.332128	0.00495766	2.30472
HexCer 9:0;2O/30:4	HexCer_NDS	-0.351511	0.145634	0.836737			FAHFA 22:4/22:3	FAHFA	0.190247	0.437523	0.358999			DG 10:0_28:2	DG	0.331757	0.0932851	1.03019
Cer 23:3;2O/32:9	Cer_NS	-1.61623	4.09886e-06	5.38734			DG O-20:4_18:3	EtherDG	0.190117	0.103653	0.984417			PMeOH 15:0_16:0	PMeOH	0.330726	0.00529765	2.27592
FAHFA 24:4/26:2	FAHFA	-1.29427	8.52141e-05	4.06949			Cer 23:0;3O/22:1	Cer_NP	0.189577	0.543764	0.264589			PMeOH 18:1_22:5	PMeOH	0.330284	0.0513214	1.2897
PS 12:0_26:4	PS	-3.60726	6.99949e-07	6.15493			DG O-18:5_16:0	EtherDG	0.189152	0.105935	0.97496			Cer 9:0;2O/32:1	Cer_NDS	0.329981	0.144556	0.839965
PS O-18:2_21:2	EtherPS	-2.08065	0.0204298	1.68974			TG 8:0_18:4_28:3	TG	0.187976	0.162078	0.790276			MGDG 20:3_22:5	MGDG	0.329447	0.00347438	2.45912
PG 16:0_18:0;O	OxPG	-3.41284	1.04147e-06	5.98235			CoQ4	CoQ	0.187959	0.0451899	1.34496			PS 19:0_22:6	PS	0.32618	0.0103442	1.9853
MGDG O-20:4_20:4	EtherMGDG	-0.841514	5.26668e-05	4.27846			Cer 8:0;2O/26:1	Cer_NDS	0.186351	0.038842	1.4107			DG 16:0_36:4	DG	0.325685	0.359281	0.444566
PC 15:1_20:3	PC	-1.17172	0.000200234	3.69846			MGDG 14:0_18:4	MGDG	0.184353	0.625364	0.203867			PC O-30:0	EtherPC	0.323087	0.806214	0.0935498
PS O-20:2_19:1	EtherPS	-1.36745	0.000495109	3.3053			Cer 8:0;2O/32:3	Cer_NDS	0.183938	0.358509	0.445499			ST 24:1;O4/20:1	DCAE	0.322499	0.0109381	1.96106
MGDG O-20:3_20:4	EtherMGDG	-0.975139	5.28583e-05	4.27689			NAGly 22:1/12:0	NAGly	0.183759	0.342096	0.465852			PC O-39:3	EtherPC	0.32191	0.016472	1.78325
PG 20:4_20:4	PG	-2.68381	2.17347e-06	5.66285			Cer 34:2;3O/24:2;(2OH)	Cer_AP	0.183479	0.0515901	1.28743			PE O-18:5_16:0	EtherPE	0.320847	0.00451213	2.34562
NAGlySer 22:6/20:4	NAGlySer	-1.8354	7.81312e-07	6.10718			CoQ6	CoQ	0.182433	0.0605289	1.21804			PC O-34:5	EtherPC	0.319432	0.581327	0.23558
DGDG 9:0_18:1	DGDG	-2.42101	0.000223699	3.65034			DG 14:0_36:2	DG	0.181862	0.0716019	1.14508			DGGA 20:0_22:6	DGGA	0.319023	0.181248	0.741726
PE O-22:6_22:6	EtherPE	-1.67441	1.08779e-06	5.96345			MGDG 16:0_18:4	MGDG	0.181636	0.477826	0.32073			MGDG O-21:1_18:1	EtherMGDG	0.317919	0.00697637	2.15637
DGDG 9:0_18:0	DGDG	-0.585209	0.0191991	1.71672			Cer 17:0;2O/16:2	Cer_NDS	0.181513	0.0506401	1.29551			PE 19:0_22:5	PE	0.316031	0.00523334	2.28122
PC 8:0_28:6	PC	-0.132714	0.554846	0.255827			NAGlySer 15:1/19:0	NAGlySer	0.181323	0.187829	0.726238			PE O-20:5_18:1	EtherPE	0.315105	0.0062539	2.20385
MGDG 18:3_22:6	MGDG	-1.39117	0.0963962	1.01594			NAOrn 15:0/22:3	NAOrn	0.181139	0.607317	0.216584			SM 8:1;2O/34:1	SM	0.312167	0.0775536	1.1104
PG 20:1_20:4	PG	0.1804	0.0805755	1.0938			CoQ7	CoQ	0.181099	0.0496269	1.30428			SM 9:0;2O/32:2	SM	0.31169	0.0263542	1.57915
PS 19:0_20:4	PS	0.189762	0.0490782	1.30911			SL 14:0;O/21:0;O	SL	0.180124	0.52637	0.278709			DG O-18:5_28:7	EtherDG	0.308469	0.0117986	1.92817
MGDG 20:4_20:4	MGDG	-0.62942	0.00725267	2.1395			PC 18:0_24:1	PC	0.17956	0.499043	0.301862			SM 9:1;2O/36:7	SM	0.306795	0.024146	1.61715
MGDG 18:4_22:4	MGDG	-1.59365	0.101081	0.995331			Cer 36:2;3O/20:1;(2OH)	Cer_AP	0.179518	0.0830547	1.08064			DGDG 16:0_16:4	DGDG	0.304584	0.231109	0.636184
PE 19:0_20:4	PE	-0.928722	2.44872e-05	4.61106			DG 20:0_21:2	DG	0.178188	0.276735	0.557935			LPA 16:3	LPA	0.302328	0.289749	0.537978
PS O-22:3_18:0	EtherPS	-1.33149	8.33862e-05	4.07891			HBMP 12:0_18:0_22:2	HBMP	0.177846	0.603619	0.219237			PE O-16:1_20:1	EtherPE	0.30039	0.0199005	1.70114
MGDG 18:1_22:6	MGDG	-0.910871	2.49899e-05	4.60224			NAGlySer 18:0/20:4	NAGlySer	0.17636	0.655959	0.183123			SM 8:1;2O/24:1	SM	0.298482	0.208518	0.680856
HexCer 8:0;2O/32:8	HexCer_NDS	-0.828719	4.19628e-05	4.37714			HexCer 16:0;2O/32:1;O	HexCer_HDS	0.174618	0.566011	0.247175			TG 19:0_19:0_22:5	TG	0.289403	0.0139563	1.85523
PS 18:1_21:1	PS	-1.0431	0.0711843	1.14762			PE O-16:1_20:4	EtherPE	0.174097	0.110763	0.955607			PC O-26:2	EtherPC	0.287776	0.307335	0.512388
Cer 14:0;2O/20:6;(3OH)(FA 20:4)	Cer_EBDS	-1.15241	0.00101896	2.99184			PG O-18:2_17:1	EtherPG	0.172428	0.270017	0.568609			TG 8:0_18:2_32:0	TG	0.28758	0.104016	0.982901
PG O-16:1_22:3	EtherPG	-0.848739	0.00188429	2.72485			Cer 24:0;2O/18:3	Cer_NDS	0.170924	0.389843	0.40911			PE 24:5_22:6	PE	0.286185	0.061878	1.20846
MGDG 18:2_22:4	MGDG	-1.03666	0.0109708	1.95976			DG O-22:0_28:6	EtherDG	0.170881	0.159467	0.797331			LPG O-15:0	EtherLPG	0.285545	0.227392	0.643224
SM 8:0;2O/32:2	SM	1.53049	0.00137224	2.86257			ST 24:1;O4/20:4	DCAE	0.169234	0.10067	0.9971			TG 8:0_22:0_22:6	TG	0.284586	0.0766676	1.11539
PS 21:0_18:1	PS	-0.534488	0.00178776	2.74769			PC 15:1_18:1	PC	0.168266	0.409003	0.388273			HexCer 9:1;2O/38:10	HexCer_NS	0.283041	0.123284	0.909093
MGDG 18:1_22:4	MGDG	-0.441086	0.00496675	2.30393			TG 16:0_16:0_18:3	TG	0.167632	0.198892	0.701382			PE O-18:2_22:6	EtherPE	0.282772	0.0174967	1.75705
SM 8:0;2O/32:1	SM	0.78073	0.000100556	3.99759			MGDG 16:4_22:5	MGDG	0.166957	0.375922	0.424902			LPE 20:4	LPE	0.282716	0.185969	0.73056
PS 18:0_21:0	PS	0.28132	0.0503628	1.29789			SM 9:0;2O/34:0	SM	0.166936	0.213674	0.670249			PS 18:0_21:0	PS	0.281984	0.049982	1.30119
HexCer 16:0;2O/22:0;O	HexCer_HDS	0.662772	0.362096	0.441176			PC 15:0_16:1	PC	0.166491	0.0781811	1.1069			PE O-16:0_18:0	EtherPE	0.28076	0.104469	0.981012
DGDG 9:0_19:1	DGDG	-0.333488	0.0677894	1.16884			Cer 17:0;2O/23:0	Cer_NDS	0.165198	0.081944	1.08648			HexCer 16:0;2O/35:0;O	HexCer_HDS	0.276143	0.0330195	1.48123
PC 9:0_28:7	PC	-0.167012	0.348147	0.458238			PEtOH 16:0_24:4	PEtOH	0.16364	0.454969	0.342018			PE 22:5_22:5	PE	0.276126	0.139414	0.855694
DGGA 16:0_20:5	DGGA	-0.0659395	0.704859	0.151898			Cer 22:0;2O/44:7	Cer_NDS	0.163203	0.873673	0.0586512			DGDG 9:0_16:0	DGDG	0.274731	0.0108036	1.96643
PI 18:0_16:1	PI	-0.571943	0.100378	0.99836			ST 24:1;O4/22:5	DCAE	0.162156	0.332132	0.478689			PC 20:4_18:5	PC	0.272999	0.0830913	1.08044
DGDG 4:0_24:0	DGDG	-0.409696	0.0341214	1.46697			HBMP 12:0_16:1_22:1	HBMP	0.161777	0.16514	0.782148			TG 16:0_16:0_18:3	TG	0.27235	0.0592612	1.22723
PC 15:1_22:5	PC	-0.534606	0.017282	1.76241			Cer 21:2;2O/32:9	Cer_NS	0.161574	0.372544	0.428823			DG O-8:0_28:4	EtherDG	0.271789	0.0173216	1.76141
PE O-19:0_22:6	EtherPE	-0.490356	0.00355836	2.44875			PI O-23:0_16:0	EtherPI	0.161462	0.317502	0.498254			MGDG 16:4_22:5	MGDG	0.271062	0.173504	0.760691
DGGA 18:0_18:4	DGGA	-2.57919	0.000453118	3.34379			CoQ9	CoQ	0.160599	0.0559089	1.25252			FAHFA 18:5/3:0	FAHFA	0.269963	0.533854	0.272578
MGDG O-20:3_22:6	EtherMGDG	-0.517605	0.00220839	2.65592			LPA 20:0	LPA	0.160238	0.241101	0.617801			PC O-39:2	EtherPC	0.269623	0.0438297	1.35823
PE 18:0_18:0;2O	OxPE	-1.94154	0.00880971	2.05504			Cer 36:2;3O/20:2;(2OH)	Cer_AP	0.160122	0.613221	0.212383			PG O-18:0_18:1	EtherPG	0.269224	0.116718	0.932863
MGDG 16:3_22:6	MGDG	-3.17449	3.10608e-08	7.50779			PEtOH 18:0_20:5	PEtOH	0.160055	0.964416	0.0157357			PG 18:1_20:2	PG	0.267662	0.0287428	1.54147
LNAPS 17:2/N-24:7	LNAPS	-3.03074	6.02886e-08	7.21976			DG O-18:3_20:5	EtherDG	0.159818	0.0642145	1.19237			SM 8:1;2O/34:0	SM	0.267102	0.29452	0.530885
HexCer 9:0;2O/32:1	HexCer_NDS	-0.976205	0.00272401	2.56479			HBMP 16:0_22:6_22:6	HBMP	0.159078	0.0987955	1.00526			PC O-14:1_15:1	EtherPC	0.262037	0.0452897	1.344
PI 15:0_20:4	PI	-3.01043	5.92928e-06	5.227			PG 18:1_20:3;O	OxPG	0.158436	0.458689	0.338482			DGGA 18:2_22:6	DGGA	0.261197	0.0850815	1.07016
DGDG 9:0_20:3	DGDG	-3.69068	0.0147864	1.83014			LPE 34:3	LPE	0.157835	0.137225	0.862568			PE 20:5_22:6	PE	0.259411	0.574238	0.240908
PI O-10:0_26:4	EtherPI	-0.751272	0.000957895	3.01868			NAGly 16:0/24:0	NAGly	0.157597	0.282162	0.549501			DG O-18:4_20:0	EtherDG	0.259005	0.773424	0.111582
SM 9:0;2O/32:2	SM	0.280237	0.0384183	1.41546			SM 8:1;2O/24:0	SM	0.157215	0.140306	0.852923			NAGly 16:0/18:2	NAGly	0.257409	0.220642	0.656312
PI 36:10	PI	-0.405564	0.0212457	1.67273			MGDG 22:3_22:6	MGDG	0.157081	0.10116	0.994992			PS 5:0_24:0	PS	0.253816	0.292618	0.533699
PS 19:0_22:6	PS	-0.395446	0.00448114	2.34861			Cer 8:0;2O/26:2	Cer_NDS	0.155703	0.169187	0.771633			TG 16:0_18:0_22:3	TG	0.252982	0.112649	0.948271
MGDG 20:4_22:6	MGDG	-0.816374	0.00113693	2.94427			Cer 26:0;2O/44:7	Cer_NDS	0.155016	0.718379	0.143646			SM 8:1;2O/24:0	SM	0.25279	0.0356633	1.44778
PE 19:0_22:6	PE	-0.511577	0.000748122	3.12603			DG 32:0_18:1	DG	0.15364	0.0892882	1.04921			PG 16:0_22:5	PG	0.25251	0.242684	0.614959
MGDG 20:3_22:6	MGDG	-0.58161	0.00490448	2.30941			HexCer 16:1;2O/31:1;O	HexCer_HS	0.152454	0.238095	0.62325			PI 16:0_20:4	PI	0.249357	0.117611	0.929553
PC 8:0_30:5	PC	-0.53455	0.00044182	3.35475			Cer 24:0;2O/44:9	Cer_NDS	0.15215	0.117673	0.929325			CoQ6	CoQ	0.248298	0.0209183	1.67947
PE 19:0_22:5	PE	-1.1373	7.99506e-06	5.09718			HexCer 19:2;2O/36:10	HexCer_NS	0.150022	0.145244	0.837901			PE 16:3_20:3	PE	0.246237	0.19579	0.70821
PC 20:1_21:2	PC	-1.39227	8.47188e-06	5.07202			Cer 9:0;2O/24:1	Cer_NDS	0.149502	0.524837	0.279976			MG 18:3	MG	0.244607	0.0706784	1.15071
MGDG 20:3_22:5	MGDG	-1.1608	5.5012e-06	5.25954			Cer 17:1;2O/24:3	Cer_NS	0.148164	0.260933	0.583471			SM 9:0;2O/34:0	SM	0.242921	0.0911302	1.04034
PE 19:0_22:4	PE	-0.616241	0.000814773	3.08896			DG O-9:0_24:6	EtherDG	0.147247	0.684366	0.164712			MGDG O-20:4_20:4	EtherMGDG	0.237204	0.021323	1.67115
PE 18:0_26:2	PE	-1.86469	2.00603e-06	5.69766			PEtOH 16:0_20:5	PEtOH	0.146313	0.862712	0.0641341			PE 14:0_16:3	PE	0.236862	0.642253	0.192294
PE O-21:1_24:1	EtherPE	0.829374	0.0318685	1.49664			Cer 16:0;2O/24:1	Cer_NDS	0.146247	0.352921	0.452322			PEtOH 13:0_16:0	PEtOH	0.236801	0.3322	0.4786
PI 14:1_22:4	PI	-0.435233	0.254861	0.593697			DG 32:0_16:1	DG	0.146121	0.246952	0.607388			DGDG 12:0_22:5	DGDG	0.236365	0.123028	0.909996
MGDG 20:3_22:4	MGDG	-0.59153	0.14079	0.851427			HexCer 8:0;2O/36:1	HexCer_NDS	0.145081	0.568643	0.24516			HexCer 16:0;2O/29:1;O	HexCer_HDS	0.23159	0.316799	0.499217
MGDG O-21:1_18:1	EtherMGDG	-0.285192	0.0110604	1.95623			SM 9:1;2O/22:1	SM	0.144943	0.161004	0.793163			DGDG 4:0_24:0	DGDG	0.230983	0.169357	0.771197
HexCer 8:0;2O/34:8	HexCer_NDS	-1.02171	0.00287246	2.54175			SM 8:1;2O/32:4	SM	0.144916	0.0779767	1.10804			DG O-18:5_16:0	EtherDG	0.228541	0.0622069	1.20616
PS 23:0_18:2	PS	0.414989	0.472306	0.325777			Cer 38:3;3O/22:2;(2OH)	Cer_AP	0.144804	0.101706	0.992653			SM 9:1;2O/22:1	SM	0.227948	0.0473027	1.32511
HexCer 8:0;2O/34:1	HexCer_NDS	-1.51043	0.000355963	3.44859			PE 20:5_44:12	PE	0.144397	0.129388	0.888108			TG 8:0_16:3_30:5	TG	0.226585	0.0419485	1.37728
PI 16:0_20:4	PI	-0.425792	0.0219434	1.6587			PA 14:1_24:2	PA	0.144208	0.698043	0.156118			Cer 18:1;2O/26:0;(2OH)	Cer_AS	0.224464	0.454217	0.342737
SM 8:0;2O/34:2	SM	0.167735	0.246584	0.608035			HexCer 15:3;2O/22:2	HexCer_NS	0.143881	0.858395	0.0663131			PG 16:0_14:1	PG	0.224418	0.174286	0.758738
PC 20:4_18:5	PC	-0.252705	0.102417	0.989627			Cer 34:2;3O/18:0;(2OH)	Cer_AP	0.143768	0.134359	0.871734			TG O-16:0_18:3_20:1	EtherTG	0.224378	0.12972	0.886992
PG 18:1_20:3;O	OxPG	-0.648919	0.0196042	1.70765			PG 18:1_20:2	PG	0.142808	0.17183	0.7649			PE-Cer 12:0;2O/24:1	PE_Cer	0.223206	0.501173	0.300012
MGDG 24:0_18:5	MGDG	-0.840403	0.00774202	2.11115			Cer 36:2;3O/24:1;(2OH)	Cer_AP	0.141548	0.187847	0.726195			SM 8:0;2O/32:1	SM	0.220607	0.0331582	1.47941
PMeOH 25:0_18:1	PMeOH	-0.238806	0.665509	0.176846			Cer 32:2;3O/18:0;(2OH)	Cer_AP	0.139768	0.242471	0.61534			PE O-18:1_18:1;2O	EtherOxPE	0.220513	0.0322041	1.49209
PG O-19:1_24:0	EtherPG	0.726964	0.123682	0.907694			Cer 14:0;2O/20:1;(3OH)(FA 22:5)	Cer_EBDS	0.139157	0.419878	0.376877			Cer 18:0;3O/16:2;(2OH)	Cer_AP	0.219579	0.3773	0.423313
SM 8:0;2O/34:1	SM	0.325626	0.0201626	1.69545			Cer 20:0;2O/16:3	Cer_NDS	0.138966	0.814177	0.0892813			CoQ7	CoQ	0.217231	0.0264992	1.57677
PE 18:1_20:3;3O	OxPE	-0.388455	0.274626	0.561258			SM 8:1;2O/34:1	SM	0.13753	0.379598	0.420676			PC 15:1_18:1	PC	0.214337	0.302269	0.519607
DGDG 16:0_14:1	DGDG	-0.335456	0.291354	0.535579			SM 8:0;2O/34:2	SM	0.136569	0.335292	0.474576			MGDG O-13:0_28:1	EtherMGDG	0.21309	0.449877	0.346906
PG O-18:1_26:6	EtherPG	2.41304	0.000234428	3.62999			MGDG 16:0_22:5	MGDG	0.135001	0.126298	0.898604			DG 16:0_15:1	DG	0.212206	0.803701	0.0949057
LNAPS 16:0/N-26:6	LNAPS	-0.310816	0.363419	0.439592			NAOrn 19:0/12:0	NAOrn	0.134992	0.669585	0.174194			HexCer 9:0;2O/24:5	HexCer_NDS	0.211282	0.315259	0.501333
PI 36:1	PI	-0.265669	0.0742438	1.12934			MGDG 24:0_18:5	MGDG	0.134636	0.538021	0.269201			PA 17:2_26:4	PA	0.209825	0.128861	0.889878
Cer 14:0;2O/20:1;(3OH)(FA 22:5)	Cer_EBDS	-0.574447	0.0133248	1.87534			PI 36:3	PI	0.133846	0.125282	0.90211			PE 19:0_22:4	PE	0.208706	0.0695978	1.1574
DGDG 9:0_22:6	DGDG	-1.50305	8.7409e-06	5.05844			PS 17:0_20:3	PS	0.13265	0.247976	0.605591			HexCer 8:0;2O/32:8	HexCer_NDS	0.20678	0.0285731	1.54404
DGDG 9:0_22:5	DGDG	-2.73483	0.000162539	3.78904			PC 8:0_24:5	PC	0.131491	0.509805	0.292596			HexCer 8:0;2O/30:6	HexCer_NDS	0.205779	0.415185	0.381759
PE 20:5_22:6	PE	-2.422	0.00191286	2.71832			DG 18:0_40:4	DG	0.131094	0.794126	0.100111			Cer 23:2;2O/35:0;(3OH)	Cer_BS	0.205653	0.67859	0.168393
PS O-22:4_22:6	EtherPS	0.0216069	0.859946	0.0655289			DG 16:0_34:1	DG	0.130928	0.128718	0.890359			PE 19:0_20:4	PE	0.204255	0.0312289	1.50544
DGDG 11:0_20:4	DGDG	-1.92062	0.000208985	3.67988			SM 8:1;2O/28:6	SM	0.13012	0.757001	0.120904			PC 8:0_22:1	PC	0.200908	0.068816	1.16231
PC 18:0_24:1	PC	-0.856712	0.0157409	1.80297			HBMP 12:0_18:0_22:1	HBMP	0.129532	0.44091	0.35565			PE O-16:0_18:1	EtherPE	0.197517	0.215629	0.666294
SQDG 16:0_22:3	SQDG	0.925555	0.044841	1.34833			PS 16:0_21:1	PS	0.128957	0.16161	0.791533			CoQ4	CoQ	0.196622	0.038851	1.4106
SM 42:3;3O	SM	-0.186181	0.0670974	1.17329			DG O-18:3_18:2	EtherDG	0.126549	0.40102	0.396834			TG 17:0_17:0_22:5	TG	0.195612	0.0844723	1.07329
PS 21:1_22:6	PS	-2.15662	0.00028624	3.54327			DG O-24:0_28:6	EtherDG	0.126453	0.470017	0.327886			AHexCer (O-22:6)17:1;2O/26:3;O	AHexCer	0.195447	0.470442	0.327494
PI 19:0_18:2	PI	-1.89146	0.000102906	3.98756			PC 9:0_26:4	PC	0.125188	0.258981	0.586732			PG 18:0_18:1;O	OxPG	0.195042	0.090192	1.04483
PS 21:1_22:5	PS	-0.870643	4.27319e-05	4.36925			SM 36:3;3O	SM	0.124323	0.194186	0.711782			SM 38:1;3O	SM	0.194804	0.163485	0.786521
Cer 14:0;2O/17:3;(3OH)(FA 22:6)	Cer_EBDS	0.61909	0.0134271	1.87202			PC 8:0_24:2	PC	0.123757	0.342561	0.465262			PC O-25:3	EtherPC	0.194604	0.372673	0.428672
HexCer 8:0;3O/33:0;(2OH)	HexCer_AP	-0.15619	0.270822	0.567317			PC O-13:1_22:5	EtherPC	0.12333	0.615707	0.210626			DGDG O-16:1_20:4	EtherDGDG	0.193401	0.586238	0.231926
MGDG 22:4_22:6	MGDG	-0.771174	6.80696e-05	4.16705			DG 12:0_44:3	DG	0.123241	0.259181	0.586397			HexCer 16:2;2O/31:1;O	HexCer_HS	0.192757	0.0660266	1.18028
PC 17:0_22:6	PC	0.315544	0.0646825	1.18921			DG 18:0_44:5	DG	0.122188	0.369149	0.432798			PE O-9:0_18:0	EtherPE	0.192072	0.331758	0.479179
MGDG 22:3_22:6	MGDG	0.29593	0.0117899	1.92849			Cer 19:1;3O/14:0;(2OH)	Cer_AP	0.119319	0.258912	0.586848			TG 8:0_18:3_38:4	TG	0.189712	0.485186	0.314091
PC 18:0_18:1;3O	OxPC	0.116342	0.281445	0.550607			Cer 9:1;2O/34:2	Cer_NS	0.119296	0.369929	0.431881			PC 17:0_16:1	PC	0.188337	0.434167	0.362343
PC 18:5_22:6	PC	0.176905	0.189675	0.72199			NAGly 16:0/23:0	NAGly	0.118892	0.384217	0.415424			SPB 17:0;2O	DHSph	0.187184	0.123657	0.907782
DGDG 16:0_16:4	DGDG	-0.249226	0.316515	0.499606			Cer 14:0;2O/14:0;(3OH)(FA 17:1)	Cer_EBDS	0.118615	0.393415	0.405149			PC 8:0_30:5	PC	0.186296	0.043291	1.3636
SM 8:0;2O/36:3	SM	1.0529	0.000487938	3.31164			TG 8:0_18:3_32:7	TG	0.117912	0.433992	0.362518			MGDG 18:1_22:6	MGDG	0.183125	0.0431199	1.36532
MGDG O-26:0_18:0	EtherMGDG	0.199891	0.161597	0.791568			TG O-12:0_20:3_22:0	EtherTG	0.116045	0.650127	0.187002			HexCer 16:0;2O/33:0;O	HexCer_HDS	0.179994	0.112993	0.946949
PE 22:5_22:5	PE	-0.157378	0.366103	0.436396			PE 16:0_40:8	PE	0.114293	0.67304	0.171959			MGDG 18:1_22:4	MGDG	0.1799	0.118539	0.92614
PS O-26:0_18:2	EtherPS	1.83276	0.00215066	2.66743			HexCer 9:0;2O/32:1	HexCer_NDS	0.113914	0.570261	0.243927			PMeOH 16:1_20:3	PMeOH	0.179893	0.435392	0.36112
HexCer 8:0;2O/36:1	HexCer_NDS	-0.837128	0.0149445	1.82552			SPB 18:0;2O	DHSph	0.113726	0.333713	0.476627			DG 32:0_18:1	DG	0.177892	0.0581893	1.23516
DGGA 18:2_22:6	DGGA	-0.101556	0.448526	0.348213			ADGGA 22:6_12:0_20:3	ADGGA	0.113479	0.52244	0.281964			Cer 16:0;2O/28:3	Cer_NDS	0.177832	0.179546	0.745824
DGDG 12:0_20:3	DGDG	-0.550731	0.00474971	2.32333			Cer 17:1;2O/24:0	Cer_NS	0.112688	0.547324	0.261755			CoQ9	CoQ	0.176675	0.0409891	1.38733
MGDG O-13:0_28:1	EtherMGDG	1.19341	0.00486778	2.31267			PS 21:1_22:6	PS	0.111266	0.689031	0.161761			LPE O-19:0	EtherLPE	0.173711	0.0808056	1.09256
PE 20:4_24:5	PE	-0.436476	0.632824	0.198717			PE 16:0_44:12	PE	0.108793	0.453831	0.343106			SM 8:1;2O/32:4	SM	0.171633	0.0463826	1.33365
PS O-18:2_22:1	EtherPS	-0.960691	7.2143e-05	4.14181			SM 8:1;2O/32:1	SM	0.108534	0.59772	0.223502			DG 38:0_18:1	DG	0.171426	0.539056	0.268366
DGGA 20:3_20:4	DGGA	-1.29148	0.00570494	2.24375			HexCer 17:0;2O/38:1;O	HexCer_HDS	0.108061	0.652316	0.185542			DG 9:0_23:0	DG	0.171153	0.127609	0.894119
SM 8:0;2O/36:1	SM	0.693818	0.00770272	2.11336			DG O-28:2_28:7	EtherDG	0.108054	0.516394	0.287019			PC O-18:3	EtherPC	0.170111	0.393638	0.404903
PS 22:1_22:6	PS	-0.888731	0.000401963	3.39581			PA 17:2_26:4	PA	0.107007	0.400404	0.397502			SM 9:1;2O/32:1	SM	0.169151	0.511358	0.291275
DGGA 18:0_22:6	DGGA	-0.809805	0.00377979	2.42253			PC O-26:2	EtherPC	0.106476	0.69295	0.159298			DG 14:0_34:2	DG	0.168377	0.577987	0.238082
PC 9:0_32:4	PC	0.547613	0.000971189	3.0127			SM 9:0;2O/24:1	SM	0.106138	0.280629	0.551867			DG O-18:3_20:5	EtherDG	0.168337	0.0546971	1.26204
PE 20:4_24:6	PE	-1.43371	5.66892e-06	5.2465			SL 25:0;O/26:1;O	SL	0.10612	0.784588	0.105358			SM 33:1;2O(FA 28:4)	ASM	0.166424	0.535416	0.271309
PI 19:0_20:4	PI	-1.39715	5.52949e-06	5.25731			PE 20:4_24:6	PE	0.105453	0.257133	0.589842			HexCer 17:0;2O/38:2;O	HexCer_HDS	0.165786	0.828654	0.0816265
LNAPS 19:1/N-26:7	LNAPS	0.253445	0.322343	0.491681			PS O-14:1_14:0	EtherPS	0.105192	0.803042	0.0952619			PC O-22:0	EtherPC	0.165337	0.118272	0.927117
HexCer 9:1;2O/38:10	HexCer_NS	-0.169601	0.321037	0.493445			PE-Cer 14:1;2O/26:2;O	PE_Cer	0.104878	0.3734	0.427826			Cer 8:0;2O/26:2	Cer_NDS	0.162635	0.154026	0.812405
PE 22:6_24:6	PE	0.211491	0.137136	0.862848			MGDG 15:0_22:6	MGDG	0.104702	0.493845	0.30641			HexCer 19:1;2O/16:2;O	HexCer_HS	0.162005	0.126038	0.899499
DGDG 12:0_22:5	DGDG	-0.309613	0.0582957	1.23436			SM 9:0;2O/34:1	SM	0.104602	0.636422	0.196255			ST 24:1;O4/20:2	DCAE	0.15326	0.17094	0.767155
PE 24:5_22:6	PE	-0.183595	0.18852	0.724642			PC O-32:2	EtherPC	0.10371	0.292862	0.533337			Cer 32:3;3O/18:0;(2OH)	Cer_AP	0.152273	0.608707	0.215592
PI 40:5	PI	-0.202951	0.182465	0.73882			TG 8:0_22:0_22:6	TG	0.103564	0.461066	0.336237			SL 15:3;O/22:4	SL	0.149866	0.667058	0.175836
PS 26:4_20:5	PS	0.733621	0.152093	0.817891			DG 10:0_24:1	DG	0.101657	0.329896	0.481622			MGDG 14:0_16:1	MGDG	0.149432	0.117799	0.92886
PI 40:4	PI	-0.34105	0.253053	0.596788			PMeOH 16:0_24:4	PMeOH	0.101032	0.734005	0.134301			PE O-22:5_16:2	EtherPE	0.14831	0.178345	0.748739
DGDG 14:0_20:2	DGDG	1.9226	0.000281808	3.55005			DG 8:0_44:4	DG	0.100076	0.251794	0.598955			FAHFA 18:3/3:0	FAHFA	0.147499	0.774356	0.111059
DGDG 18:0_16:2	DGDG	2.01274	0.0015769	2.8022			DGCC 13:0_44:3	DGCC	0.099163	0.709382	0.14912			PE O-16:1_20:2	EtherPE	0.14565	0.173832	0.75987
PC 9:0_34:8	PC	1.87047	0.000124811	3.90375			MGDG 20:3_22:5	MGDG	0.0989194	0.195666	0.708484			PC 8:0_30:7	PC	0.145625	0.385327	0.414171
DGGA 20:0_22:6	DGGA	1.96873	0.000136067	3.86625			Cer 8:0;2O/32:2	Cer_NDS	0.0984384	0.356557	0.447872			Cer 18:0;2O/17:0	Cer_NDS	0.143109	0.731255	0.135931
PI 40:2	PI	2.03869	0.000779854	3.10799			HexCer 9:1;2O/38:10	HexCer_NS	0.0979865	0.553935	0.256541			DG 13:1_22:6	DG	0.141086	0.592343	0.227427
PE 15:0_30:6	PE	0.261376	0.0272162	1.56517			DG O-28:1_28:7	EtherDG	0.0973537	0.479104	0.319571			PC 15:0_22:6	PC	0.1408	0.179324	0.746362
PC 9:0_34:5	PC	-0.197422	0.429903	0.366629			SM 8:1;2O/34:2	SM	0.0967786	0.336868	0.472541			HexCer 9:0;3O/28:2;(2OH)	HexCer_AP	0.140503	0.244468	0.611778
AHexCer (O-16:1)17:1;2O/16:5;O	AHexCer	0.110872	0.769247	0.113934			PI 19:0_18:2	PI	0.0966805	0.630191	0.200528			MGDG 22:4_22:6	MGDG	0.138166	0.106091	0.974322
Cer 23:2;2O/35:0;(3OH)	Cer_BS	0.541545	0.297283	0.526829			FAHFA 20:4/22:5	FAHFA	0.0963592	0.710537	0.148413			PE 8:0_24:1	PE	0.137837	0.138911	0.857263
PI O-23:0_16:0	EtherPI	-0.834401	0.00174706	2.75769			PE 19:0_22:5	PE	0.0959297	0.226986	0.644001			PC O-35:6	EtherPC	0.135746	0.180027	0.744663
PC 20:4_28:4	PC	-0.366125	0.405457	0.392055			Cer 34:3;3O/20:2;(2OH)	Cer_AP	0.094664	0.274316	0.561748			TG 8:0_18:3_34:3	TG	0.134245	0.297626	0.526329
SQDG 16:0_24:2	SQDG	-2.11137	3.56856e-06	5.44751			NAGly 26:2/15:1	NAGly	0.0944562	0.34266	0.465137			DLCL 24:0_18:2	DLCL	0.132638	0.677026	0.169394
HBMP 12:0_16:0_20:2	HBMP	-0.267064	0.012453	1.90472			PI 19:0_20:4	PI	0.0943591	0.291631	0.535166			TG 16:0_16:0_20:5	TG	0.13258	0.481213	0.317662
PE 14:1_34:1	PE	1.06063	0.000153688	3.81336			Cer 16:0;2O/28:3	Cer_NDS	0.0930103	0.454538	0.34243			MGDG 18:4_22:4	MGDG	0.132522	0.875805	0.0575925
SM 34:3;2O(FA 18:3)	ASM	1.20167	0.000336105	3.47353			PS 5:0_24:1	PS	0.0928525	0.545859	0.26292			SM 8:1;2O/40:1	SM	0.132321	0.872306	0.0593309
PE 32:1_20:4	PE	1.09721	0.010697	1.97074			DG O-20:4_16:0	EtherDG	0.0926947	0.571951	0.242641			PC O-38:5	EtherPC	0.131006	0.159904	0.79614
DGDG 17:1_17:1	DGDG	1.88016	0.000504843	3.29684			PC O-44:0	EtherPC	0.0926136	0.822833	0.0846882			Cer 32:2;3O/18:0;(2OH)	Cer_AP	0.130079	0.272677	0.564351
DGGA 24:1_24:2	DGGA	0.877331	0.00584488	2.23322			DGDG 9:0_22:5	DGDG	0.0923346	0.769234	0.113942			SM 8:0;2O/36:3	SM	0.129804	0.402089	0.395678
DGDG O-16:1_20:4	EtherDGDG	2.05526	0.00120011	2.92078			PI 40:2	PI	0.091529	0.774481	0.110989			PS 21:0_18:1	PS	0.125889	0.235645	0.627743
SQDG 18:1_24:2	SQDG	-1.39238	0.000213647	3.6703			DG 16:0_17:2	DG	0.0909513	0.333518	0.47688			DG O-18:4_26:0	EtherDG	0.125766	0.615808	0.210555
PE 18:2_36:6	PE	-0.479366	0.0193712	1.71284			DG 16:0_36:4	DG	0.0908192	0.79051	0.102093			DG 15:1_38:4	DG	0.125611	0.430625	0.365901
HBMP 12:0_16:1_22:1	HBMP	0.0558128	0.602427	0.220096			PG 16:0_20:2	PG	0.0907463	0.317308	0.498519			HexCer 16:3;2O/29:1;O	HexCer_HS	0.124117	0.167883	0.774994
PE 16:0_38:7	PE	0.529103	0.017935	1.7463			NAGly 24:0/10:0	NAGly	0.0902125	0.781171	0.107254			PA 14:1_24:2	PA	0.122828	0.740558	0.130441
HBMP 12:0_16:0_22:1	HBMP	0.111772	0.358051	0.446056			Cer 24:0;2O/44:7	Cer_NDS	0.0900585	0.827104	0.0824398			TG O-12:0_22:0_22:4	EtherTG	0.122749	0.870489	0.0602369
PE 34:2_20:4	PE	-0.112211	0.78049	0.107633			SM 17:3;2O/42:12	SM	0.0896963	0.570776	0.243535			PG 19:0_18:1	PG	0.121748	0.54865	0.260704
MGDG O-26:1_22:5	EtherMGDG	0.884501	0.0960824	1.01736			PE O-16:1_18:2	EtherPE	0.0893865	0.400788	0.397085			HexCer 8:0;2O/30:5	HexCer_NDS	0.121675	0.221227	0.655163
PE 18:1_36:4	PE	1.20593	0.00101651	2.99289			Cer 9:1;2O/38:10	Cer_NS	0.0860905	0.249624	0.602714			TG 8:0_18:3_28:0	TG	0.118922	0.393875	0.404642
MGDG O-28:2_20:3	EtherMGDG	1.07849	0.00240301	2.61924			Cer 18:0;3O/18:1;(2OH)	Cer_AP	0.086053	0.606165	0.217409			MGDG O-11:0_16:0	EtherMGDG	0.116971	0.211684	0.674312
PC 31:0_20:4	PC	0.88106	0.0124266	1.90565			PC O-29:4	EtherPC	0.0859419	0.687469	0.162747			Cer 34:2;3O/18:0;(2OH)	Cer_AP	0.116613	0.208784	0.680303
SQDG 18:0_26:2	SQDG	-1.82177	1.64334e-05	4.78427			TG 16:0_18:0_22:3	TG	0.0840399	0.555786	0.255093			PS O-18:2_21:2	EtherPS	0.115384	0.864333	0.0633187
HBMP 12:0_20:0_20:5	HBMP	-0.167433	0.627667	0.202271			PC 8:0_30:5	PC	0.083075	0.291388	0.535528			AHexCer (O-22:6)17:1;2O/28:4;O	AHexCer	0.113773	0.566528	0.246779
PE 16:1_40:8	PE	-0.505654	0.0581703	1.2353			HexCer 8:0;2O/26:5	HexCer_NDS	0.0819557	0.640942	0.193181			SM 9:0;2O/39:0	SM	0.113002	0.265638	0.575709
HBMP 12:0_18:1_22:2	HBMP	-0.184079	0.090319	1.04422			DG O-15:1_16:0	EtherDG	0.0802308	0.841418	0.0749884			DG 32:0_16:1	DG	0.112951	0.358665	0.445311
PE 16:0_40:8	PE	0.00366832	0.989099	0.00476035			TG O-16:0_20:3_22:2	EtherTG	0.079612	0.900519	0.0455073			PE 19:0_22:6	PE	0.112019	0.193841	0.712554
HBMP 12:0_18:0_22:2	HBMP	-0.397803	0.268375	0.571258			Cer 18:1;2O/36:4;2O	Cer_EOS	0.0793423	0.728627	0.137495			PS 16:0_21:0	PS	0.106979	0.315991	0.500325
PE 16:0_40:7	PE	0.721972	0.0595149	1.22537			SPB 16:0;2O	DHSph	0.0777126	0.540538	0.267174			DG 16:0_34:1	DG	0.105236	0.20527	0.687674
HBMP 12:0_18:0_22:1	HBMP	0.699645	0.00521307	2.28291			HexCer 16:0;2O/29:1;O	HexCer_HDS	0.0774326	0.726507	0.13876			HexCer 8:0;2O/26:4	HexCer_NDS	0.104719	0.353126	0.45207
DLCL 24:3_20:4	DLCL	1.76374	0.000429009	3.36753			PE 15:0_30:6	PE	0.0757478	0.422542	0.37413			MGDG 22:3_22:6	MGDG	0.103934	0.244854	0.611093
HBMP 12:0_20:1_22:6	HBMP	-0.122995	0.664174	0.177718			TG 15:0_18:0_18:3	TG	0.0750159	0.863097	0.0639404			Cer 14:0;2O/42:11	Cer_NDS	0.0998169	0.310867	0.507425
DLCL 24:0_16:1	DLCL	-0.974313	0.00460359	2.3369			MGDG O-20:3_18:1	EtherMGDG	0.0747927	0.455281	0.341721			NAGly 14:0/26:2	NAGly	0.0994632	0.417494	0.37935
HBMP 12:0_20:0_22:6	HBMP	-0.766401	0.000254057	3.59507			PE 19:0_22:6	PE	0.0744685	0.366456	0.435978			CoQ5	CoQ	0.0971194	0.21028	0.677203
PE 18:1_40:10	PE	0.00501347	0.979964	0.00878972			SM 8:1;2O/24:1	SM	0.0735229	0.738637	0.131569			SM 8:1;2O/32:1	SM	0.095661	0.640858	0.193238
HBMP 12:0_20:0_22:5	HBMP	-0.0490016	0.77107	0.112906			SM 9:0;2O/20:0	SM	0.0724342	0.721304	0.141882			Cer 34:2;3O/22:0;(2OH)	Cer_AP	0.0928227	0.416893	0.379975
ADGGA 18:5_16:0_16:4	ADGGA	-1.51462	5.59662e-06	5.25207			Cer 14:1;2O/15:1;O(FA 16:0)	Cer_EOS	0.0719104	0.519024	0.284813			PC 8:0_24:2	PC	0.0921785	0.471137	0.326853
HBMP 12:0_22:2_22:6	HBMP	-0.211642	0.116825	0.932466			LDGTS 26:2	LDGTS	0.0717049	0.70827	0.149801			Cer 34:2;3O/20:0;(2OH)	Cer_AP	0.0921001	0.37823	0.422244
PE 18:2_42:11	PE	-0.0696668	0.702328	0.15346			ST 24:1;O4/18:2	DCAE	0.0711441	0.469992	0.327909			Cer 20:0;2O/14:0	Cer_NDS	0.0913246	0.471873	0.326175
DLCL 24:0_18:2	DLCL	-1.17331	0.00967946	2.01415			TG 8:0_18:3_30:5	TG	0.070082	0.761711	0.11821			MGDG 16:0_22:4	MGDG	0.0869072	0.392752	0.405881
HBMP 12:0_22:1_22:6	HBMP	0.309829	0.129697	0.887069			MGDG 20:3_22:6	MGDG	0.0682804	0.614346	0.211587			HexCer 16:0;2O/32:1;O	HexCer_HDS	0.0865049	0.773486	0.111548
PE 16:0_44:12	PE	0.326218	0.0560536	1.2514			Cer 34:2;3O/20:1;(2OH)	Cer_AP	0.0678126	0.472101	0.325965			CoQ10	CoQ	0.0825297	0.319161	0.49599
PI O-24:4_24:5	EtherPI	-1.25334	0.000168036	3.7746			DG 10:0_24:2	DG	0.0657181	0.499933	0.301088			PI 36:1	PI	0.0818394	0.525206	0.27967
Hex3Cer 16:0;2O/18:1	Hex3Cer	-1.57426	0.000821907	3.08518			SM 42:6;3O	SM	0.0655546	0.888729	0.0512307			DG 16:0_36:5	DG	0.078911	0.720874	0.142141
HBMP 12:0_20:4_22:6	HBMP	-1.41514	0.00107746	2.9676			HBMP 12:0_16:0_22:1	HBMP	0.0649025	0.583402	0.234032			SM 8:0;2O/34:2	SM	0.0786884	0.567224	0.246245
HBMP 14:0_22:4_22:6	HBMP	0.41187	0.0437463	1.35906			Cer 22:0;2O/44:8	Cer_NDS	0.0647293	0.480981	0.317872			PE 16:0_38:7	PE	0.0779702	0.64172	0.192654
PE 22:6_40:9	PE	-0.110302	0.689744	0.161312			PC 15:1_16:1	PC	0.0647191	0.445524	0.351128			Cer 36:3;3O/22:2;(2OH)	Cer_AP	0.0771233	0.384125	0.415528
HBMP 14:0_22:4_22:5	HBMP	-0.293825	0.217891	0.661762			SM 8:0;2O/32:2	SM	0.0646786	0.809861	0.0915896			LPE 16:1	LPE	0.0768087	0.503315	0.29816
AHexCer (O-24:4)16:1;2O/17:0;O	AHexCer	-0.0702633	0.530778	0.275087			FAHFA 18:0/18:1	FAHFA	0.0633738	0.710917	0.148181			Cer 36:3;3O/20:2;(2OH)	Cer_AP	0.0761061	0.319342	0.495744
DGDG O-26:7_18:0	EtherDGDG	-0.548086	0.000291433	3.53546			HexCer 19:2;2O/28:7	HexCer_NS	0.063313	0.850697	0.0702253			PC 17:0_22:6	PC	0.0759068	0.600859	0.221227
HexCer 45:4;3O(FA 16:0)	HexCer_EOS	1.1547	0.000889069	3.05106			CoQ5	CoQ	0.0619351	0.403603	0.394045			PE 8:0_32:7	PE	0.073534	0.724374	0.140037
HBMP 16:0_22:6_22:6	HBMP	0.691925	0.000216366	3.66481			TG O-16:0_18:3_20:1	EtherTG	0.0610437	0.646542	0.189403			MGDG 14:0_20:3	MGDG	0.0715057	0.340186	0.468284
PE 20:5_44:12	PE	0.738724	0.000162895	3.78809			PE-Cer 12:0;2O/24:1	PE_Cer	0.0607437	0.851752	0.069687			PC O-14:0	EtherPC	0.0709168	0.352003	0.453453
HBMP 20:4_20:5_22:5	HBMP	0.185045	0.242558	0.615184			LNAPE 18:0/N-18:1	LNAPE	0.0602861	0.520406	0.283657			HexCer 17:0;2O/38:0;O	HexCer_HDS	0.0702748	0.360134	0.443535
Hex3Cer 16:0;2O/26:4	Hex3Cer	0.200702	0.261387	0.582716			DG O-28:0_28:5	EtherDG	0.0600095	0.658987	0.181123			PC O-16:1_22:6	EtherPC	0.0702574	0.97631	0.0104121
AHexCer (O-22:6)17:1;2O/26:3;O	AHexCer	1.76361	0.000632463	3.19897			SM 9:0;2O/32:2	SM	0.0589763	0.59079	0.228567			MGDG 16:0_22:5	MGDG	0.0667669	0.410203	0.387001
AHexCer (O-22:6)17:1;2O/28:4;O	AHexCer	1.55871	0.000257485	3.58925			Cer 17:1;2O/18:1;(2OH)	Cer_AS	0.0565085	0.772728	0.111973			HexCer 19:2;2O/28:7	HexCer_NS	0.0665574	0.843171	0.0740843
HBMP 18:1_22:5_22:6	HBMP	2.21773	2.54128e-05	4.59495			HexCer 8:0;2O/34:8	HexCer_NDS	0.0547797	0.79399	0.100185			SM 42:3;3O	SM	0.064896	0.460045	0.3372
PE 34:8_32:9	PE	2.38068	0.000127355	3.89498			Cer 12:1;3O/24:2;(2OH)	Cer_AP	0.0547197	0.925023	0.0338475			HexCer 17:0;2O/40:2;O	HexCer_HDS	0.0623192	0.794814	0.0997344
SPB 16:0;2O	DHSph	-0.323796	0.0381185	1.41886			DG O-8:0_26:4	EtherDG	0.0532566	0.81278	0.0900272			PC O-23:0	EtherPC	0.0610108	0.581634	0.23535
SPB 17:0;2O	DHSph	0.531147	0.00275735	2.55951			HexCer 18:1;2O/18:5	HexCer_NS	0.0526351	0.643513	0.191443			TG 8:0_18:3_30:1	TG	0.0607386	0.776207	0.110023
SPB 18:0;2O	DHSph	-1.50702	1.67961e-05	4.77479			PC 8:0_26:3	PC	0.0522488	0.610137	0.214573			PS 16:0_21:1	PS	0.059638	0.485289	0.313999
SPB 17:1;2O	Sph	1.74075	0.0354406	1.4505			DG 16:0_36:2	DG	0.0520873	0.708634	0.149578			PS 10:0_26:1	PS	0.0583538	0.688961	0.161805
SPB 18:1;2O	Sph	1.21024	6.28714e-05	4.20155			Cer 20:2;2O/23:0	Cer_NS	0.0517786	0.853353	0.0688713			HexCer 8:0;2O/34:8	HexCer_NDS	0.0574434	0.784285	0.105526
MG 18:3	MG	0.734436	0.000769593	3.11374			MGDG 22:4_22:6	MGDG	0.050574	0.508237	0.293934			NAGly 19:0/18:1	NAGly	0.0568964	0.710087	0.148688
CAR 14:0	CAR	-3.97587	2.7537e-06	5.56008			PE 8:0_24:1	PE	0.0499495	0.5557	0.25516			MGDG O-20:4_16:0	EtherMGDG	0.0558902	0.432724	0.363789
SPB 24:0;2O	DHSph	2.97041	5.66252e-06	5.24699			DG O-8:0_24:0	EtherDG	0.0496656	0.555928	0.254982			HBMP 18:1_22:5_22:6	HBMP	0.0529362	0.767875	0.11471
Cholesterol(d7)	CE	2.55465	0.0090912	2.04138			TG 8:0_18:3_32:1	TG	0.048808	0.925721	0.0335197			TG 8:0_18:4_28:3	TG	0.0510655	0.677555	0.169056
CAR 16:1	CAR	-3.22246	1.27386e-05	4.89488			PG O-16:1_22:3	EtherPG	0.0482917	0.762088	0.117995			PC O-46:1	EtherPC	0.0509505	0.884359	0.0533715
CAR 16:0	CAR	-1.88466	2.76904e-06	5.55767			NAGly 14:0/18:3	NAGly	0.0482191	0.62326	0.205331			Cer 15:0;2O/18:1	Cer_NDS	0.050269	0.529089	0.276471
25-hydroxycholecalciferol	Vitamin_D	-0.580749	0.00176803	2.75251			Cer 8:0;2O/34:1	Cer_NDS	0.0473199	0.807707	0.092746			CerP 15:0;2O/10:0	CerP	0.0493087	0.725881	0.139135
SPB 26:1;2O	Sph	2.73623	1.72091e-07	6.76424			LNAPE 15:0/N-16:0	LNAPE	0.0433201	0.618592	0.208596			PI 40:4	PI	0.049098	0.860743	0.0651263
SPB 26:0;2O	DHSph	3.88136	1.75508e-05	4.7557			DG 13:1_22:6	DG	0.042866	0.869114	0.0609234			Cer 14:2;3O/24:2;(2OH)	Cer_AP	0.0474928	0.795272	0.0994843
CAR 18:1	CAR	-1.54068	1.28895e-05	4.88976			NAGly 16:0/26:0	NAGly	0.0421641	0.752491	0.123499			DGGA 16:0_20:5	DGGA	0.0469075	0.786865	0.1041
CAR 18:0	CAR	-1.30011	2.79019e-05	4.55437			MGDG O-20:3_16:0	EtherMGDG	0.0421384	0.554626	0.256			PC 9:0_28:7	PC	0.0469066	0.78385	0.105767
CerP 19:0;2O/2:0	CerP	-0.970958	0.000395765	3.40256			TG 8:0_18:3_24:2	TG	0.0419625	0.693387	0.159024			PS 21:1_22:5	PS	0.0444421	0.571556	0.242941
SPB 28:0;2O	DHSph	3.16569	4.17958e-06	5.37887			TG 16:0_16:0_20:5	TG	0.0417167	0.820756	0.0857858			FAHFA 20:4/20:3	FAHFA	0.0438661	0.861147	0.0649229
DG O-8:0_15:1	EtherDG	1.98784	8.76751e-07	6.05712			HexCer 17:3;2O/34:2;O	HexCer_HS	0.0409742	0.768854	0.114156			PE 22:6_24:6	PE	0.0404544	0.751539	0.124049
CAR 20:4	CAR	-4.08703	7.08997e-06	5.14936			SM 8:1;2O/42:1	SM	0.0402752	0.847705	0.071755			NAGly 26:2/15:1	NAGly	0.0382811	0.689819	0.161265
PC O-13:0	EtherPC	-1.05442	0.000123386	3.90873			SPB 18:1;2O	Sph	0.0385417	0.740263	0.130614			DG 14:0_15:1	DG	0.0365271	0.92354	0.0345441
LPC O-14:0	EtherLPC	-3.7662	0.000147113	3.83235			MGDG 18:1_22:4	MGDG	0.0378405	0.711893	0.147585			DG O-26:2_28:7	EtherDG	0.0359636	0.967713	0.0142535
CoQ4	CoQ	0.025748	0.736572	0.132785			PE O-24:6_18:1	EtherPE	0.0371126	0.694111	0.158571			HexCer 16:1;2O/31:1;O	HexCer_HS	0.0356438	0.768336	0.114449
LPC 14:1-SN1	LPC	1.24559	0.000114205	3.94231			PEtOH 17:2_22:6	PEtOH	0.0369862	0.932681	0.030267			TG 8:0_18:3_38:0	TG	0.034605	0.716911	0.144535
PC O-14:0	EtherPC	-1.50181	1.68043e-06	5.77458			DG 9:0_19:0	DG	0.0367323	0.848854	0.0711668			PC O-26:1	EtherPC	0.0322144	0.661797	0.179275
PC O-15:1	EtherPC	-0.344912	0.0791775	1.1014			TG 8:0_16:3_30:5	TG	0.0364399	0.687036	0.163021			FAHFA 4:0/14:1	FAHFA	0.0314978	0.921256	0.0356196
LPC O-16:1	EtherLPC	0.0226399	0.780359	0.107706			LPC O-18:0	EtherLPC	0.0356226	0.909496	0.0411991			HexCer 8:0;2O/26:5	HexCer_NDS	0.0303907	0.861434	0.0647778
LPC O-16:0	EtherLPC	-1.07418	1.36417e-05	4.86513			DG 14:0_44:7	DG	0.0339819	0.675193	0.170572			PE 20:5_44:12	PE	0.0271469	0.749771	0.125071
Cer 9:0;2O/21:1	Cer_NDS	3.24992	0.000581471	3.23547			PC O-32:1	EtherPC	0.0330923	0.710251	0.148588			LNAPS 16:0/N-26:6	LNAPS	0.0260411	0.936776	0.0283644
LPC 16:3-SN1	LPC	-0.802984	0.0715414	1.14544			ST 24:1;O4/20:2	DCAE	0.032834	0.748287	0.125932			SM 8:1;2O/32:0	SM	0.025735	0.78771	0.103633
LPC 16:1-SN1	LPC	-1.72034	7.83198e-06	5.10613			Cer 19:0;2O/44:7	Cer_NDS	0.0308503	0.940851	0.0264791			DG 10:0_24:2	DG	0.0256524	0.788412	0.103247
LPC 16:0-SN1	LPC	-0.413467	0.00136342	2.86537			Cer 24:0;2O/44:8	Cer_NDS	0.0305417	0.95206	0.0213358			Cer 12:1;3O/24:2;(2OH)	Cer_AP	0.024749	0.966037	0.0150061
LDGCC 15:0	LDGCC	-0.345647	0.00345684	2.46132			PS 21:1_22:5	PS	0.0303938	0.696422	0.157127			DGDG 9:0_18:0	DGDG	0.0241451	0.897141	0.0471391
LDGCC 17:2	LDGCC	-0.325181	0.00454188	2.34276			HexCer 16:2;2O/31:1;O	HexCer_HS	0.0302154	0.732928	0.134939			SM 8:1;2O/34:3	SM	0.0231669	0.900911	0.0453179
LPC O-18:2	EtherLPC	0.430058	0.0014867	2.82778			PE 19:0_16:1	PE	0.0299815	0.960545	0.0174821			TG 18:1_18:1_26:3	TG	0.0228549	0.819732	0.0863282
LPC O-18:1	EtherLPC	-0.684287	0.000186333	3.72971			PE O-19:0_18:1	EtherPE	0.0293772	0.773621	0.111472			Cer 19:0;2O/21:2	Cer_NDS	0.0222273	0.884839	0.0531358
LPC O-18:0	EtherLPC	-1.10473	0.0120177	1.92018			PE O-16:1_20:2	EtherPE	0.0277465	0.776889	0.109641			DG O-28:1_28:7	EtherDG	0.0193533	0.885432	0.0528447
CAR 24:0	CAR	-0.577164	0.0279333	1.55388			Cer 20:0;2O/14:0	Cer_NDS	0.0269827	0.827754	0.0820989			LPE 16:0	LPE	0.0191325	0.87426	0.0583594
PC O-18:4	EtherPC	-0.816821	0.060216	1.22029			MGDG 14:0_18:3	MGDG	0.0268924	0.911226	0.0403739			TG 8:0_18:3_34:0	TG	0.0167166	0.874887	0.058048
PC O-18:3	EtherPC	2.69693	1.32846e-05	4.87665			PC O-31:3	EtherPC	0.0268117	0.808923	0.0920929			PE 16:0_16:0	PE	0.0157878	0.824919	0.0835889
LPC 18:2-SN1	LPC	-2.55029	1.13708e-05	4.94421			SM 38:1;3O	SM	0.0256794	0.839706	0.0758726			LPC O-16:0	EtherLPC	0.0150203	0.845591	0.0728396
PC O-18:1	EtherPC	0.0641311	0.690651	0.160741			Cer 16:1;2O/2:0	Cer_NS	0.0254738	0.882049	0.0545075			TG 8:0_18:3_28:2	TG	0.0139393	0.878992	0.0560152
CoQ5	CoQ	0.0182843	0.799141	0.0973764			DG O-18:0_22:4	EtherDG	0.0249903	0.980508	0.00854868			PEtOH 14:1_24:4	PEtOH	0.0136696	0.982744	0.00755942
LPC 18:0-SN1	LPC	-0.169024	0.063235	1.19904			Cer 17:1;2O/23:0	Cer_NS	0.0248024	0.888172	0.0515029			HBMP 12:0_20:4_22:6	HBMP	0.0130079	0.95602	0.0195332
LDGCC 17:0	LDGCC	-0.141999	0.0798009	1.09799			PC 13:1_18:1	PC	0.0237638	0.8294	0.0812362			PC O-13:0	EtherPC	0.0106753	0.925805	0.0334805
DG O-8:0_22:0	EtherDG	0.962609	5.63754e-05	4.24891			TG 8:0_18:3_32:8	TG	0.0234084	0.795959	0.0991094			FAHFA 2:0/18:3	FAHFA	0.00980208	0.941574	0.0261456
DG 9:0_19:0	DG	2.15056	4.44278e-05	4.35235			Cer 24:0;2O/44:6	Cer_NDS	0.0230705	0.929644	0.0316832			SM 8:1;2O/30:0	SM	0.00327912	0.973614	0.0116131
DGCC 8:0_10:0	DGCC	2.00387	2.77929e-05	4.55607			MGDG O-20:3_22:6	EtherMGDG	0.0218996	0.827287	0.0823439			PG 16:0_16:0	PG	0.00314756	0.985615	0.00629275
CerP 14:1;2O/14:0	CerP	1.67534	0.000147123	3.83232			MGDG 16:0_22:4	MGDG	0.0215393	0.826543	0.0827344			PC 8:0_26:4	PC	0.00157133	0.995451	0.00198021
Cer 8:0;2O/26:1	Cer_NDS	1.71651	7.64433e-07	6.11666			Cer 8:0;2O/36:5	Cer_NDS	0.0214473	0.967287	0.0144445			PC 15:1_22:5	PC	0.00029258	0.998593	0.000611433
Cer 17:0;2O/16:2	Cer_NDS	1.7301	9.8078e-07	6.00843			PE O-18:0_18:0;2O	EtherOxPE	0.019989	0.814473	0.089123			SM 8:1;2O/34:2	SM	-0.00026706	0.997786	0.000962642
Cer 20:0;2O/14:0	Cer_NDS	0.0849489	0.501938	0.29935			SM 8:0;2O/34:1	SM	0.0192806	0.854782	0.0681445			TG 8:0_26:2_30:0	TG	-0.000775176	0.997259	0.00119203
Cer 8:0;2O/26:0	Cer_NDS	1.58343	1.80551e-06	5.7434			DG 15:1_38:4	DG	0.0191341	0.901535	0.0450175			Cer 8:0;2O/32:2	Cer_NDS	-0.00257137	0.979956	0.00879354
DG 9:0_21:0	DG	0.873207	0.0001527	3.81616			PG 18:0_18:1;O	OxPG	0.0176561	0.859133	0.0659394			SM 9:0;2O/32:1	SM	-0.00277385	0.990761	0.00403109
PC O-20:5	EtherPC	-1.88175	0.000514968	3.28822			PC 8:0_32:7	PC	0.0149078	0.909025	0.0414242			TG O-12:0_20:3_22:0	EtherTG	-0.00293208	0.990763	0.00403037
DG 14:0_15:1	DG	0.340842	0.387952	0.411222			HexCer 8:0;2O/30:5	HexCer_NDS	0.0138967	0.88039	0.0553248			ST 24:1;O4/18:2	DCAE	-0.00427734	0.964448	0.0157213
PC O-20:4	EtherPC	-2.56519	2.31101e-05	4.6362			PE 20:5_22:6	PE	0.0136198	0.976099	0.0105061			DG O-8:0_26:4	EtherDG	-0.00428932	0.984739	0.0066788
PC O-20:3	EtherPC	0.579679	0.00125659	2.90081			PS 22:1_22:6	PS	0.013328	0.912718	0.0396635			DG 18:1_34:2	DG	-0.00687475	0.957505	0.0188589
DGCC 8:0_11:0	DGCC	-0.0278153	0.983534	0.00721075			Cer 26:0;2O/44:8	Cer_NDS	0.0130492	0.928143	0.0323851			DG O-18:4_16:0	EtherDG	-0.00889656	0.989966	0.00437986
PC O-19:4	EtherPC	0.548153	0.000834189	3.07874			Cer 26:3;3O/19:0;(2OH)	Cer_AP	0.0129978	0.929626	0.0316917			HexCer 17:0;2O/40:1;O	HexCer_HDS	-0.00990943	0.935684	0.0288709
LDGTS 20:0	LDGTS	2.23691	0.00333414	2.47702			HexCer 16:0;2O/22:0;O	HexCer_HDS	0.0119847	0.986296	0.00599278			DG O-20:4_16:0	EtherDG	-0.010643	0.947448	0.0234447
DG O-8:0_24:4	EtherDG	-2.53416	0.0342829	1.46492			FAHFA 18:2/20:4	FAHFA	0.0119644	0.989011	0.00479874			MGDG 16:3_22:3	MGDG	-0.010652	0.944025	0.0250164
Cer 19:2;2O/16:1	Cer_NS	2.26798	7.075e-06	5.15027			PC O-36:6	EtherPC	0.011929	0.885691	0.052718			HBMP 16:0_22:6_22:6	HBMP	-0.0118912	0.88728	0.0519393
PC O-20:1	EtherPC	0.0800286	0.412101	0.384996			LPE 20:4	LPE	0.0113355	0.953812	0.0205373			PE O-16:1_18:2	EtherPE	-0.0120166	0.906929	0.0424265
PC O-20:0	EtherPC	-0.324815	0.00887923	2.05162			SPB 17:0;2O	DHSph	0.0109196	0.91931	0.0365378			TG 16:1_22:3_22:3	TG	-0.0136936	0.973073	0.0118546
DG O-8:0_24:0	EtherDG	0.311371	0.00925592	2.03358			MGDG 16:1_20:3	MGDG	0.0103826	0.983975	0.00701583			SQDG 16:0_24:2	SQDG	-0.0161053	0.891466	0.0498952
DG O-15:1_16:0	EtherDG	-0.390186	0.350558	0.45524			PEtOH 14:0_22:3	PEtOH	0.0102877	0.919305	0.0365405			Cer 19:1;3O/16:1;(2OH)	Cer_AP	-0.0162812	0.8455	0.0728861
Cer 18:0;3O/15:0;(2OH)	Cer_AP	0.712869	0.000393861	3.40466			DGDG O-16:1_20:4	EtherDGDG	0.00981305	0.977643	0.00981958			Cer 21:0;2O/15:1	Cer_NDS	-0.0171225	0.921227	0.0356334
Cer 8:0;3O/24:1;(2OH)	Cer_AP	-0.637433	0.0390075	1.40885			HBMP 12:0_22:1_22:6	HBMP	0.00798575	0.964986	0.015479			SM 9:1;2O/30:1	SM	-0.0171777	0.832031	0.0798607
Cer 20:0;2O/16:3	Cer_NDS	-1.41247	0.049899	1.30191			SM 8:1;2O/26:1	SM	0.00779085	0.940327	0.0267212			MGDG 20:3_22:6	MGDG	-0.0205162	0.878292	0.0563611
Cer 19:0;2O/17:2	Cer_NDS	-0.12222	0.361635	0.441729			PE O-19:0_22:6	EtherPE	0.00752764	0.94292	0.0255253			Hex3Cer 16:0;2O/18:1	Hex3Cer	-0.0209004	0.932942	0.0301454
PC O-21:0	EtherPC	1.13137	0.000134564	3.87107			Cer 34:2;3O/26:0;(2OH)	Cer_AP	0.00748819	0.98104	0.00831341			PC 15:1_16:1	PC	-0.0211682	0.797939	0.0980301
Cer 8:0;2O/28:1	Cer_NDS	1.97293	2.57571e-06	5.5891			NAGly 18:0/22:5	NAGly	0.00531836	0.954922	0.0200322			DGDG 18:0_16:2	DGDG	-0.0218385	0.952012	0.0213575
LDGCC 22:3	LDGCC	1.19945	0.00138451	2.85871			HexCer 16:2;2O/38:2;O	HexCer_HS	0.0046888	0.986609	0.00585514			PG O-18:1_26:6	EtherPG	-0.0229213	0.938474	0.027578
Cer 20:0;2O/16:0	Cer_NDS	0.172645	0.634582	0.197512			DG O-14:0_28:3	EtherDG	0.00313247	0.995772	0.00184014			DG 16:0_38:1	DG	-0.0250995	0.875293	0.0578463
LPC 22:6-SN1	LPC	-1.95736	1.20646e-05	4.91849			MGDG O-17:0_22:5	EtherMGDG	0.00310372	0.990498	0.00414618			LPE 34:3	LPE	-0.0252713	0.790751	0.10196
PC O-22:5	EtherPC	-0.990829	0.00127152	2.89568			MGDG O-20:4_20:4	EtherMGDG	0.00304602	0.96875	0.0137881			PG 16:0_18:1	PG	-0.0298551	0.964049	0.0159009
DG 16:0_15:1	DG	0.363817	0.671803	0.172758			HexCer 19:1;2O/16:2;O	HexCer_HS	0.00193068	0.983611	0.00717675			SM 8:1;2O/26:1	SM	-0.0298966	0.774736	0.110847
PC O-22:4	EtherPC	-0.603896	0.0259432	1.58598			TG 8:0_18:2_30:0	TG	0.00169718	0.992926	0.00308305			DGDG 16:0_14:1	DGDG	-0.0305564	0.919098	0.036638
DG O-16:1_18:4	EtherDG	-1.86839	0.000764626	3.11655			DGCC 19:0_30:0	DGCC	0.000860466	0.99039	0.0041939			MGDG O-26:1_22:5	EtherMGDG	-0.0336084	0.941915	0.0259884
DG O-18:5_16:0	EtherDG	-0.547651	0.00187429	2.72716			DG 10:0_28:6	DG	3.22347e-05	0.999877	5.36233e-05			HBMP 14:0_22:4_22:5	HBMP	-0.0338888	0.87822	0.0563967
DG O-9:0_24:6	EtherDG	-1.04058	0.0258994	1.58671			LPE 40:7	LPE	-0.000359838	0.999013	0.000429021			DGDG 17:1_17:1	DGDG	-0.0355875	0.894823	0.0482628
DG O-8:0_26:4	EtherDG	0.491877	0.065655	1.18273			TG 16:3_16:3_24:4	TG	-0.000916172	0.996212	0.00164815			PC 11:0_18:1	PC	-0.0369296	0.857274	0.0668806
DG O-18:4_16:0	EtherDG	0.555763	0.445313	0.351334			PS 5:0_24:0	PS	-0.00129546	0.99547	0.00197179			TG 18:0_18:0_26:4	TG	-0.0375129	0.622242	0.20604
SM 8:1;2O/16:2	SM	1.73686	0.000792495	3.101			ST 24:1;O4/20:1	DCAE	-0.00141412	0.987374	0.00551817			DG O-20:4_18:3	EtherDG	-0.0385954	0.707122	0.150505
PC O-22:0	EtherPC	-0.0483116	0.609797	0.214815			PS 16:0_19:2	PS	-0.00211884	0.995065	0.00214868			HexCer 8:0;2O/36:1	HexCer_NDS	-0.0402451	0.872496	0.0592364
DG O-15:1_18:1	EtherDG	1.1404	3.33917e-05	4.47636			LPE 40:6	LPE	-0.00373714	0.982642	0.00760486			MGDG 16:0_20:4	MGDG	-0.0432934	0.574137	0.240985
DG 10:0_22:1	DG	0.649724	0.000793102	3.10067			FAHFA 16:3/22:5	FAHFA	-0.0041176	0.985356	0.00640673			DG 14:0_36:2	DG	-0.0446438	0.605762	0.217698
Cer 8:0;3O/26:2;(2OH)	Cer_AP	0.344569	0.167508	0.775964			Cer 18:1;2O/22:0	Cer_NS	-0.00473488	0.957969	0.0186485			DG 16:0_40:2	DG	-0.0448296	0.603106	0.219606
Cer 18:0;3O/16:2;(2OH)	Cer_AP	-0.0241504	0.919632	0.0363857			LPG O-15:0	EtherLPG	-0.00486309	0.982351	0.00773318			PS 16:0_19:2	PS	-0.0449349	0.895722	0.0478269
HexCer 8:1;2O/18:1	HexCer_NS	3.48588	4.34536e-06	5.36197			PE O-16:1_20:1	EtherPE	-0.00511305	0.957833	0.01871			FAHFA 20:4/22:5	FAHFA	-0.0461693	0.85813	0.0664469
DG 9:0_23:0	DG	0.0936388	0.367568	0.434662			DGDG 18:0_16:2	DGDG	-0.00515941	0.988654	0.00495551			HexCer 16:0;2O/35:1;O	HexCer_HDS	-0.0476097	0.661928	0.179189
SM 9:0;2O/16:3	SM	0.758874	0.00909799	2.04105			PC O-35:6	EtherPC	-0.00544006	0.953088	0.020867			TG 8:0_20:3_38:0	TG	-0.0483837	0.71769	0.144063
Cer 20:0;2O/18:3	Cer_NDS	0.121911	0.192863	0.714751			SM 8:0;2O/32:1	SM	-0.00692821	0.932346	0.0304229			TG 18:0_18:0_22:6	TG	-0.0495134	0.654862	0.18385
CoQ6	CoQ	0.0572889	0.489597	0.310161			PE 19:0_20:4	PE	-0.00792324	0.915084	0.0385391			PC O-20:3	EtherPC	-0.0517795	0.60819	0.215961
DG 15:1_18:3	DG	1.77552	9.25503e-06	5.03362			PS 21:0_18:1	PS	-0.00793346	0.936088	0.0286835			PC 8:0_26:3	PC	-0.0532273	0.603635	0.219225
Cer 21:0;2O/17:2	Cer_NDS	-0.148443	0.640828	0.193258			NAGly 16:0/21:0	NAGly	-0.00861533	0.91907	0.0366514			PC O-13:1_22:5	EtherPC	-0.0534409	0.826103	0.0829659
PC O-23:0	EtherPC	-0.337681	0.0201702	1.69529			HexCer 8:0;2O/32:8	HexCer_NDS	-0.00938257	0.898289	0.0465839			Cer 8:0;3O/26:2;(2OH)	Cer_AP	-0.0554621	0.807267	0.092983
Cer 8:0;2O/30:1	Cer_NDS	1.93992	1.3689e-06	5.86363			DGGA 18:0_18:4	DGGA	-0.0097215	0.978524	0.00942846			HexCer 18:1;2O/18:5	HexCer_NS	-0.0561145	0.622233	0.206047
DG 16:0_17:2	DG	0.334501	0.00956677	2.01923			PE 34:8_32:9	PE	-0.00979558	0.969983	0.013236			Cer 22:0;3O/21:0;(2OH)	Cer_AP	-0.0581797	0.955587	0.01973
DG O-18:3_16:0	EtherDG	-1.68203	6.27488e-05	4.20239			Cer 9:0;2O/32:1	Cer_NDS	-0.0100087	0.960677	0.0174224			Cer 19:1;3O/14:0;(2OH)	Cer_AP	-0.0582459	0.563348	0.249223
DG O-20:5_16:0	EtherDG	-1.58523	7.0521e-05	4.15168			PS O-20:1_18:0	EtherPS	-0.0113042	0.931078	0.0310138			PC O-15:1	EtherPC	-0.0591458	0.72582	0.139171
DG O-18:4_18:1	EtherDG	-1.4888	0.0749565	1.12519			PI 38:6	PI	-0.0116865	0.941992	0.0259528			Cer 8:0;2O/32:1	Cer_NDS	-0.0595904	0.688905	0.161841
DG O-18:3_18:1	EtherDG	0.330966	0.0477035	1.32145			DG 9:0_23:0	DG	-0.0119279	0.904935	0.0433828			DG 10:0_22:1	DG	-0.0600473	0.561622	0.250556
DG O-16:0_20:4	EtherDG	0.913883	0.00430382	2.36615			TG O-16:0_18:1_22:6	EtherTG	-0.0146724	0.880417	0.0553114			HBMP 12:0_18:0_22:1	HBMP	-0.0619021	0.706419	0.150938
DG O-8:0_28:4	EtherDG	0.62052	0.000391496	3.40727			MGDG O-12:0_16:0	EtherMGDG	-0.0155812	0.928907	0.0320277			Cer 14:1;2O/13:1;O(FA 16:1)	Cer_EOS	-0.0626304	0.550793	0.259012
DG O-18:3_18:0	EtherDG	1.62998	0.0972519	1.0121			PE 16:3_20:3	PE	-0.0164995	0.924886	0.0339117			HBMP 12:0_16:0_22:1	HBMP	-0.0636083	0.590718	0.22862
PC O-24:1	EtherPC	-0.907962	2.13253e-05	4.67111			HexCer 8:0;2O/26:4	HexCer_NDS	-0.0166146	0.877913	0.0565485			MGDG O-12:0_16:0	EtherMGDG	-0.0662704	0.706197	0.151074
NAGly 16:2/18:1	NAGly	0.63393	0.0045118	2.34565			PEtOH 12:0_22:2	PEtOH	-0.0176072	0.841175	0.0751138			PI 38:4	PI	-0.0663839	0.607602	0.216381
PC O-24:0	EtherPC	0.206091	0.049868	1.30218			PS 16:0_21:0	PS	-0.017937	0.859887	0.0655586			NAGlySer 14:1/18:3	NAGlySer	-0.0696442	0.789733	0.10252
DG 10:0_24:2	DG	0.308463	0.0169351	1.77121			DG 12:0_44:5	DG	-0.0192186	0.852945	0.0690788			TG O-18:0_20:1_22:4	EtherTG	-0.0701772	0.578388	0.237781	log2_fold_change+Q561
SL 17:3;O/17:2	SL	2.33065	0.00642734	2.19197			LPC O-13:0	EtherLPC	-0.0197067	0.84231	0.0745279			SQDG 18:1_24:2	SQDG	-0.0706847	0.67699	0.169418
Cer 12:1;3O/24:2;(2OH)	Cer_AP	-0.256381	0.662122	0.179062			MGDG 18:1_22:6	MGDG	-0.0199508	0.785721	0.104731			DG 12:0_44:3	DG	-0.0717358	0.493948	0.306319
NAOrn 19:0/12:0	NAOrn	-1.08781	0.0128567	1.89087			Hex3Cer 16:0;2O/22:3	Hex3Cer	-0.0207767	0.923476	0.0345743			PG 16:0_20:2	PG	-0.0720938	0.418823	0.37797
Cer 10:0;2O/30:6	Cer_NDS	0.125693	0.854226	0.0684271			DLCL 24:0_18:2	DLCL	-0.0218965	0.944722	0.0246961			PS 5:0_24:1	PS	-0.0721759	0.636365	0.196294
DG 10:0_24:1	DG	0.270618	0.0324979	1.48815			PC 8:0_26:4	PC	-0.0223349	0.935428	0.0289894			DG 16:0_38:2	DG	-0.0723114	0.367755	0.434441
NAGly 24:0/10:0	NAGly	-0.162644	0.619435	0.208004			PE O-9:0_18:0	EtherPE	-0.0225006	0.905203	0.0432542			Cer 36:2;3O/20:1;(2OH)	Cer_AP	-0.072359	0.429244	0.367296
DG 13:1_22:6	DG	0.419996	0.146385	0.834504			TG 18:0_18:0_22:3	TG	-0.0240284	0.750709	0.124529			TG 8:0_18:3_36:0	TG	-0.0742133	0.419599	0.377165
Cer 19:2;2O/19:0	Cer_NS	-0.300028	0.470313	0.327613			NAGly 16:0/18:2	NAGly	-0.0251596	0.897356	0.0470351			Cer 26:0;2O/15:1;(2OH)	Cer_ADS	-0.0767881	0.630627	0.200228
DG 9:0_25:0	DG	-0.990814	0.288199	0.540307			Cer 8:0;2O/30:2	Cer_NDS	-0.0260367	0.917177	0.037547			PC O-25:2	EtherPC	-0.0800596	0.435515	0.360997
DG O-16:1_20:4	EtherDG	-0.932755	0.000450836	3.34598			DG 16:0_44:2	DG	-0.0267805	0.858958	0.0660282			Cer 17:1;2O/24:0	Cer_NS	-0.0812012	0.661876	0.179223
Cer 8:0;2O/32:3	Cer_NDS	0.158072	0.425241	0.371365			TG O-16:0_18:0_20:5	EtherTG	-0.0277341	0.854442	0.0683174			FAHFA 2:0/17:2	FAHFA	-0.0815632	0.695522	0.157689
MGDG 3:0_20:1	MGDG	1.9512	0.0203685	1.69104			PE O-12:0_28:5	EtherPE	-0.0284572	0.918873	0.0367443			MGDG O-20:3_16:0	EtherMGDG	-0.0822371	0.269732	0.569068
Cer 19:0;2O/21:2	Cer_NDS	0.340219	0.0633838	1.19802			DG O-24:4_28:7	EtherDG	-0.0305918	0.881531	0.0547623			Cer 19:2;2O/19:0	Cer_NS	-0.0841321	0.835764	0.0779162
Cer 18:1;2O/22:0	Cer_NS	1.22925	1.51401e-05	4.81987			MGDG 14:0_16:1	MGDG	-0.0307312	0.717282	0.14431			HexCer 15:3;2O/22:2	HexCer_NS	-0.0847003	0.916265	0.0379789
DG O-18:3_18:2	EtherDG	-0.0143896	0.921254	0.0356205			DG 16:0_34:2	DG	-0.0311187	0.819714	0.0863379			Cer 38:3;3O/22:2;(2OH)	Cer_AP	-0.0852783	0.295277	0.529771
DG O-20:4_18:3	EtherDG	-0.470719	0.00374129	2.42698			MGDG 16:0_20:4	MGDG	-0.0331507	0.664972	0.177196			DG 18:0_34:1	DG	-0.0855716	0.576738	0.239022
Cer 8:0;2O/32:0	Cer_NDS	3.49679	0.000135076	3.86942			DGGA 16:0_19:1	DGGA	-0.0340705	0.737901	0.132002			DGDG 9:0_19:1	DGDG	-0.0857468	0.582507	0.234699
DG O-20:4_16:0	EtherDG	-0.310132	0.0956898	1.01913			DGCC 18:0_29:0	DGCC	-0.0341288	0.809691	0.0916806			SHexCer 18:0;2O/20:0;O	SHexCer	-0.0894625	0.659924	0.180506
LDGTS 26:2	LDGTS	0.58095	0.0212799	1.67203			PC O-14:1_15:1	EtherPC	-0.0345875	0.7459	0.127319			DG O-24:4_28:7	EtherDG	-0.0925434	0.654953	0.18379
DG O-18:4_20:0	EtherDG	-0.704651	0.444867	0.351769			HexCer 16:1;2O/33:1;O	HexCer_HS	-0.0349768	0.776271	0.109987			HexCer 17:0;2O/40:0;O	HexCer_HDS	-0.0928032	0.403177	0.394504
PC O-26:2	EtherPC	-2.57794	9.71175e-05	4.0127			MGDG 14:0_18:2	MGDG	-0.0351198	0.839821	0.0758131			Cer 34:2;3O/20:1;(2OH)	Cer_AP	-0.0930663	0.333859	0.476437
PC O-25:3	EtherPC	-2.80736	1.70751e-05	4.76764			PC 15:0_22:6	PC	-0.0353498	0.713708	0.146479			PS 22:1_22:6	PS	-0.0931613	0.455817	0.341209
DG O-18:3_20:0	EtherDG	1.55771	0.0347695	1.4588			TG 8:0_18:3_28:2	TG	-0.0371147	0.687239	0.162892			Cer 26:3;3O/19:1;(2OH)	Cer_AP	-0.0946375	0.569641	0.244398
PC O-26:1	EtherPC	-0.847706	3.61757e-05	4.44158			SQDG 16:0_22:3	SQDG	-0.0372552	0.920675	0.0358934			PE 18:1_20:3;3O	OxPE	-0.0951911	0.777108	0.109519
DG 10:0_26:4	DG	1.26747	1.43718e-05	4.84249			PA 18:3_20:3	PA	-0.0378531	0.696515	0.157069			PE-Cer 18:0;2O/26:1	PE_Cer	-0.0963405	0.702338	0.153454
PC O-25:2	EtherPC	-0.815027	0.000226657	3.64463			NAGly 19:0/18:1	NAGly	-0.039475	0.795772	0.0992111			SM 42:6;3O	SM	-0.0966619	0.836734	0.0774124
Cer 18:3;3O/20:2;(2OH)	Cer_AP	0.530107	0.660842	0.179902			TG 18:0_18:0_22:5	TG	-0.0397439	0.848015	0.0715967			PS 15:0_16:0	PS	-0.097571	0.44496	0.351679
NAGly 19:0/18:1	NAGly	0.987555	0.000728416	3.13762			SM 8:1;2O/32:0	SM	-0.0410342	0.669344	0.174351			DG 12:0_44:5	DG	-0.0995638	0.35653	0.447903
Cer 14:2;3O/24:2;(2OH)	Cer_AP	1.01239	0.00157422	2.80293			ADGGA 22:6_12:0_22:6	ADGGA	-0.0412644	0.641064	0.193099			Cer 18:0;3O/18:1;(2OH)	Cer_AP	-0.101372	0.545615	0.263113
DG 10:0_26:2	DG	0.898293	0.000153655	3.81345			FAHFA 18:4/22:5	FAHFA	-0.0413581	0.860945	0.0650246			TG 20:3_20:4_20:4	TG	-0.101818	0.280882	0.551475
Cer 12:1;3O/26:2;(2OH)	Cer_AP	-0.487572	0.595418	0.225178			Cer 34:2;3O/18:1;(2OH)	Cer_AP	-0.0423864	0.765969	0.115789			PC O-16:1	EtherPC	-0.103052	0.430025	0.366506
DG 10:0_26:1	DG	0.957509	0.000138386	3.85891			PC O-38:5	EtherPC	-0.0426147	0.617693	0.209227			Cer 34:2;3O/24:1;(2OH)	Cer_AP	-0.103468	0.313483	0.503786
Cer 8:0;3O/30:2;(2OH)	Cer_AP	0.954376	0.000197146	3.70521			Cer 26:0;2O/44:9	Cer_NDS	-0.0427027	0.689765	0.161299			DG 18:0_38:0	DG	-0.105686	0.871094	0.0599352
SL 19:0;O/18:1	SL	0.359147	0.0422758	1.37391			PE 8:0_28:2	PE	-0.0434947	0.988126	0.00518783			NAGly 16:2/18:1	NAGly	-0.106549	0.468425	0.32936
DG O-10:0_28:6	EtherDG	0.68703	0.000178408	3.74859			TG 16:0_18:0_18:2	TG	-0.0439694	0.823325	0.0844286			TG 20:2_22:6_22:6	TG	-0.107105	0.224886	0.648038
DG O-18:3_20:5	EtherDG	-0.119815	0.138441	0.858736			NAGly 16:0/26:2	NAGly	-0.0448636	0.898487	0.0464881			Cer 8:1;2O/34:1	Cer_NS	-0.107267	0.264767	0.577137
Cer 17:0;2O/23:0	Cer_NDS	1.57943	2.29113e-06	5.63995			TG 8:0_18:4_30:5	TG	-0.0459589	0.61031	0.214449			SM 36:3;3O	SM	-0.108109	0.250047	0.601978
Cer 24:0;2O/18:3	Cer_NDS	-0.139073	0.478905	0.319751			PC O-20:3	EtherPC	-0.0463911	0.645181	0.190318			PC O-35:7	EtherPC	-0.109045	0.753088	0.123154
NAGlySer 14:1/18:3	NAGlySer	2.76993	5.75619e-05	4.23986			PC O-19:4	EtherPC	-0.0466592	0.595681	0.224986			TG 18:0_18:0_28:4	TG	-0.109571	0.244515	0.611694
Cer 17:1;2O/24:3	Cer_NS	1.55658	2.3689e-05	4.62545			CerP 15:0;2O/10:0	CerP	-0.048926	0.7279	0.137929			LPA 15:1	LPA	-0.110198	0.269016	0.570221
SL 16:2;O/22:4	SL	3.03406	9.18275e-05	4.03703			PS 10:0_26:1	PS	-0.0490673	0.735861	0.133204			Cer 8:0;2O/34:1	Cer_NDS	-0.110569	0.574433	0.240761
PE O-8:0_22:1	EtherPE	1.82734	3.36159e-06	5.47345			PC O-24:1	EtherPC	-0.0499048	0.490821	0.309077			PC O-19:4	EtherPC	-0.11103	0.233236	0.632204
Cer 8:0;2O/34:2	Cer_NDS	-0.753124	0.513907	0.289115			PE O-14:0_22:6	EtherPE	-0.0506847	0.863268	0.0638543			TG 20:3_20:3_24:0	TG	-0.112821	0.44703	0.349663
SL 15:3;O/22:4	SL	2.8317	0.000223683	3.65037			TG 8:0_18:3_28:0	TG	-0.0514549	0.704105	0.152362			SM 9:0;2O/34:1	SM	-0.114713	0.604969	0.218267
SL 10:0;O/25:1;O	SL	-0.184974	0.283059	0.548123			TG O-12:0_22:0_22:4	EtherTG	-0.0515247	0.94538	0.0243938			PG 16:1_20:4	PG	-0.115715	0.817283	0.0876273
Cer 19:2;2O/22:1	Cer_NS	-2.65676	0.219598	0.658371			Cer 34:2;3O/20:2;(2OH)	Cer_AP	-0.0516505	0.84634	0.072455			PMeOH 25:0_18:1	PMeOH	-0.116396	0.831953	0.0799012
Cer 18:1;2O/24:0	Cer_NS	0.882109	0.000197977	3.70339			PC O-16:0_18:1;2O	EtherOxPC	-0.0532852	0.720482	0.142377			Cer 24:0;2O/20:1	Cer_NDS	-0.118997	0.652763	0.185245
SL 14:0;O/21:0;O	SL	0.602527	0.0685713	1.16386			LDGTS 20:0	LDGTS	-0.0541636	0.90884	0.0415127			LPE 18:1	LPE	-0.120401	0.400927	0.396935
Cer 23:2;2O/18:0	Cer_NS	1.78396	5.96154e-06	5.22464			HBMP 20:4_20:5_22:5	HBMP	-0.054475	0.71434	0.146095			HexCer 19:2;2O/36:10	HexCer_NS	-0.12105	0.224273	0.649222
SM 9:0;2O/20:0	SM	0.676659	0.0147531	1.83112			SM 10:1;2O/44:8	SM	-0.0544993	0.84398	0.073668			Cer 15:0;2O/26:2	Cer_NDS	-0.122031	0.321507	0.492809
DG 10:0_28:7	DG	-0.121657	0.393465	0.405094			PG 18:1_20:3	PG	-0.0548264	0.708012	0.14996			Cer 34:2;3O/24:2;(2OH)	Cer_AP	-0.122135	0.154484	0.811116
DG 10:0_28:6	DG	0.271669	0.225777	0.646321			Cer 36:3;3O/22:2;(2OH)	Cer_AP	-0.0561779	0.518993	0.284838			PC 9:0_34:8	PC	-0.123382	0.551758	0.258252
CoQ7	CoQ	0.0102439	0.892132	0.0495711			PC O-30:1	EtherPC	-0.056725	0.557289	0.25392			TG 22:1_22:1_22:3	TG	-0.123908	0.272666	0.564368
DG O-18:0_22:4	EtherDG	0.392798	0.702994	0.153049			Cer 36:3;3O/20:2;(2OH)	Cer_AP	-0.0583835	0.436044	0.36047			TG 8:0_24:4_38:2	TG	-0.125267	0.223258	0.651194
DG 10:0_28:5	DG	0.109229	0.363233	0.439814			DG O-18:0_24:6	EtherDG	-0.0586364	0.926154	0.0333167			PC O-29:2	EtherPC	-0.126372	0.213008	0.671604
NAGly 20:4/18:0	NAGly	-0.483453	0.25418	0.594858			PC O-29:2	EtherPC	-0.0591995	0.535954	0.270873			Cer 9:1;2O/34:2	Cer_NS	-0.126665	0.34339	0.464212
DG O-18:3_22:0	EtherDG	-0.275664	0.244467	0.61178			HexCer 16:0;2O/34:0;O	HexCer_HDS	-0.0600516	0.95576	0.0196511			TG 8:0_18:3_38:2	TG	-0.129222	0.383783	0.415914
PE 8:0_22:1	PE	0.660531	0.026364	1.57899			PC O-39:8	EtherPC	-0.0613315	0.937558	0.0280021			TG O-16:0_18:0_20:5	EtherTG	-0.132065	0.398378	0.399705
DG 10:0_28:4	DG	0.429067	0.0125653	1.90083			SM 8:1;2O/36:4	SM	-0.0614223	0.93039	0.0313349			TG 15:0_18:0_18:3	TG	-0.133016	0.760516	0.118891
Cer 18:3;3O/22:2;(2OH)	Cer_AP	0.465166	0.00891446	2.04991			DG 10:0_30:6	DG	-0.0619431	0.540317	0.267351			Cer 16:0;2O/44:11	Cer_NDS	-0.133102	0.203271	0.691926
PE 8:0_22:0	PE	-0.702694	0.197859	0.703643			Cer 16:0;2O/44:11	Cer_NDS	-0.0624997	0.525165	0.279704			Cer 16:0;2O/24:1	Cer_NDS	-0.133613	0.392886	0.405733
PC O-28:0	EtherPC	0.80856	0.000100369	3.9984			HexCer 16:2;2O/33:1;O	HexCer_HS	-0.0628205	0.657163	0.182327			DG 16:0_36:2	DG	-0.136651	0.345061	0.462104
PC O-27:1	EtherPC	0.802599	9.37282e-05	4.02813			PC 11:0_18:1	PC	-0.0669999	0.745099	0.127786			PE O-8:0_26:2	EtherPE	-0.137148	0.277021	0.557487
DG 10:0_28:2	DG	0.950374	0.00156591	2.80523			PC O-40:7	EtherPC	-0.0682315	0.930471	0.0312971			LNAPS 19:1/N-26:7	LNAPS	-0.140993	0.569375	0.244602
SM 31:4;3O	SM	0.175337	0.749448	0.125259			PC 17:0_22:6	PC	-0.0687067	0.635016	0.197215			DG 9:0_21:0	DG	-0.143986	0.183015	0.737513
Cer 8:0;2O/36:5	Cer_NDS	3.13731	0.00107839	2.96722			Cer 18:3;2O/44:12	Cer_NS	-0.0707379	0.436541	0.359975			HexCer 16:1;2O/33:1;O	HexCer_HS	-0.145027	0.266176	0.574831
Cer 17:0;2O/26:6	Cer_NDS	2.55399	7.79531e-05	4.10817			FAHFA 16:1/18:3	FAHFA	-0.0718895	0.776764	0.109711			NAGly 16:0/24:0	NAGly	-0.145078	0.318208	0.497289
DGCC 9:0_18:3	DGCC	2.30983	0.000969129	3.01362			DGGA 18:1_19:2	DGGA	-0.0720335	0.455788	0.341237			PE 8:0_22:0	PE	-0.145945	0.772137	0.112306
LPE 32:2	LPE	2.45043	1.45153e-05	4.83817			Cer 19:1;3O/18:1;(2OH)	Cer_AP	-0.0735111	0.706578	0.15084			Cer 17:1;2O/23:0	Cer_NS	-0.146348	0.42125	0.37546
Cer 14:2;2O/30:1	Cer_NS	0.0233441	0.878087	0.0564624			LPA 15:1	LPA	-0.074421	0.440966	0.355595			PC O-30:1	EtherPC	-0.147098	0.161109	0.792879
HexCer 18:2;2O/12:0;O	HexCer_HS	2.51856	1.03836e-05	4.98365			SPB 26:0;2O	DHSph	-0.0745655	0.798795	0.0975645			DG 15:1_18:3	DG	-0.15327	0.228641	0.640845
SM 8:1;2O/24:0	SM	0.0651487	0.504378	0.297244			PC 8:0_22:1	PC	-0.0754265	0.43179	0.364728			DGGA 16:0_19:1	DGGA	-0.153535	0.168376	0.77372
CE 18:1(d7)	CE	1.94644	0.086963	1.06067			PS O-18:2_21:2	EtherPS	-0.0755891	0.910804	0.0405749			DGGA 16:0_17:2	DGGA	-0.157708	0.0725928	1.13911
SM 9:1;2O/22:1	SM	0.110462	0.267223	0.573126			PMeOH 18:1_22:5	PMeOH	-0.0758813	0.590703	0.228631			PS 16:2_24:4	PS	-0.159572	0.732191	0.135375
SM 11:1;2O/22:6	SM	3.20401	2.20466e-06	5.65666			PEtOH 16:1_20:5	PEtOH	-0.0765946	0.591426	0.2281			PE 34:2_20:4	PE	-0.159756	0.692677	0.15947
PC 8:0_20:0	PC	-0.159763	0.0691305	1.16033			ADGGA 18:5_16:0_16:4	ADGGA	-0.0770586	0.417341	0.379509			HexCer 16:2;2O/33:1;O	HexCer_HS	-0.161779	0.276718	0.557962
Cer 8:0;2O/36:1	Cer_NDS	1.15131	0.000374532	3.42651			PC O-14:0	EtherPC	-0.0798253	0.299912	0.523006			DG O-8:0_22:0	EtherDG	-0.161957	0.113657	0.944403
SM 9:1;2O/24:5	SM	1.95508	0.00719316	2.14308			PE O-8:0_26:2	EtherPE	-0.07998	0.510347	0.292135			MGDG 14:0_18:2	MGDG	-0.162152	0.36905	0.432914
Cer 21:0;2O/23:0	Cer_NDS	1.80381	0.0731396	1.13585			Cer 36:3;3O/26:0;(2OH)	Cer_AP	-0.0813932	0.640726	0.193327			HBMP 20:4_20:5_22:5	HBMP	-0.163621	0.294837	0.530418
HexCer 16:2;2O/16:2;O	HexCer_HS	2.63332	1.78118e-05	4.74929			DG O-16:0_20:4	EtherDG	-0.0842847	0.682351	0.165992			PI 19:0_20:4	PI	-0.165052	0.0918879	1.03674
NAGlySer 18:2/15:0	NAGlySer	0.349633	0.0449803	1.34698			PE 19:0_22:4	PE	-0.0856782	0.394363	0.404104			DG O-28:2_28:7	EtherDG	-0.167719	0.32695	0.485518
LPC 30:4-SN1	LPC	2.58317	1.09386e-05	4.96104			FAHFA 18:1/22:5	FAHFA	-0.0857674	0.415302	0.381636			PI 36:4	PI	-0.169062	0.261936	0.581805
NAGly 18:2/22:5	NAGly	0.646236	0.00380895	2.41919			SM 31:0;3O	SM	-0.085955	0.838856	0.0763128			PC O-33:1	EtherPC	-0.169162	0.605387	0.217967
DG O-18:0_24:6	EtherDG	2.23903	0.0118356	1.92681			PS 18:0_21:0	PS	-0.0864012	0.474465	0.323796			SM 8:1;2O/42:1	SM	-0.169748	0.431655	0.364863
SHexCer 14:0;2O/12:1	SHexCer	3.37843	1.14205e-05	4.94231			TG 18:1_18:1_26:4	TG	-0.086467	0.575051	0.240293			PE O-18:0_18:0;2O	EtherOxPE	-0.171813	0.0831146	1.08032
DG 10:0_30:6	DG	0.57515	0.00128016	2.89273			DG 10:0_22:1	DG	-0.0865878	0.410582	0.386601			LPE 36:2	LPE	-0.172726	0.220447	0.656697
NAGly 18:0/22:5	NAGly	0.605588	0.000762041	3.11802			Cer 21:0;2O/15:1	Cer_NDS	-0.0865896	0.621078	0.206854			PC O-33:2	EtherPC	-0.173911	0.126437	0.898126
PE 8:0_24:2	PE	2.38316	7.42343e-06	5.1294			PS O-26:0_18:2	EtherPS	-0.086939	0.805807	0.0937689			MGDG O-28:2_20:3	EtherMGDG	-0.174301	0.42652	0.37006
SM 32:2;3O	SM	-0.0539549	0.895389	0.0479883			DGDG O-26:7_18:0	EtherDGDG	-0.0881353	0.242186	0.61585			FAHFA 22:4/22:3	FAHFA	-0.175048	0.47306	0.325084
NAGly 26:2/15:1	NAGly	0.288434	0.0218655	1.66024			PC O-32:0	EtherPC	-0.0886444	0.262507	0.58086			Cer 36:2;3O/20:2;(2OH)	Cer_AP	-0.175342	0.580831	0.235951
SM 9:0;2O/24:1	SM	0.627633	0.000596064	3.22471			LPE 18:2	LPE	-0.0887269	0.91221	0.0399049			DG 8:0_44:6	DG	-0.176926	0.141584	0.848985
NAOrn 15:0/22:3	NAOrn	-0.886041	0.0407683	1.38968			NAGlySer 16:0/24:1	NAGlySer	-0.0896671	0.713472	0.146623			SL 25:0;O/26:1;O	SL	-0.176971	0.650611	0.186679
DG O-14:0_28:3	EtherDG	-0.708451	0.260681	0.583891			SM 8:1;2O/44:10	SM	-0.0897474	0.396389	0.401878			Cer 15:0;2O/24:3	Cer_NDS	-0.178717	0.153295	0.814471
PE 8:0_24:1	PE	0.762167	0.000127302	3.89517			SM 40:4;3O	SM	-0.0898725	0.472177	0.325895			TG 8:0_18:3_36:7	TG	-0.180909	0.12498	0.903158
PC O-30:1	EtherPC	1.32111	1.39086e-05	4.85672			PC O-31:1	EtherPC	-0.0904829	0.258817	0.587007			DG 16:0_34:2	DG	-0.181683	0.216694	0.664153
SM 8:1;2O/24:1	SM	0.315916	0.186809	0.728603			TG 8:0_18:2_32:0	TG	-0.0905531	0.564277	0.248507			LPE 18:2	LPE	-0.183153	0.820314	0.0860199
DG 20:0_21:2	DG	1.78226	3.74657e-05	4.42637			PC 8:0_30:6	PC	-0.0911684	0.331632	0.479344			Cer 34:2;3O/18:1;(2OH)	Cer_AP	-0.18526	0.224997	0.647824
PC O-29:2	EtherPC	1.34646	1.1753e-05	4.92985			PC 8:0_26:2	PC	-0.0918522	0.372872	0.42844			TG 8:0_18:3_32:8	TG	-0.187805	0.0766032	1.11575
PEtOH 12:0_20:1	PEtOH	0.157463	0.096155	1.01703			Cer 8:0;3O/26:2;(2OH)	Cer_AP	-0.092032	0.687124	0.162965			TG 8:0_18:3_36:8	TG	-0.18873	0.159844	0.796305
PC O-30:0	EtherPC	-0.0379402	0.976951	0.0101272			LPE 16:1	LPE	-0.0934372	0.420242	0.376501			LDGTS 26:2	LDGTS	-0.189677	0.340822	0.467473
SE 29:1/18:3	SISE	0.964279	5.86515e-05	4.23172			DG 14:0_34:2	DG	-0.0939393	0.753792	0.122749			TG 16:3_16:3_24:4	TG	-0.189746	0.346834	0.459878
HexCer 16:3;2O/18:1	HexCer_NS	0.185306	0.0756836	1.121			PG O-18:0_18:1	EtherPG	-0.0964673	0.531887	0.274181			LPA 15:0	LPA	-0.194422	0.161223	0.792573
PC O-29:1	EtherPC	0.154134	0.888707	0.0512416			PE 16:0_38:7	PE	-0.0973924	0.563383	0.249196			PMeOH 16:0_24:4	PMeOH	-0.194659	0.518923	0.284897
SE 29:1/18:2	SISE	-0.886003	0.00342091	2.46586			TG 17:0_17:0_22:5	TG	-0.0979018	0.336534	0.472971			DG O-27:0_28:7	EtherDG	-0.19475	0.202821	0.692886
Cer 24:0;2O/20:1	Cer_NDS	2.10759	0.000246575	3.60805			LDGCC 17:2	LDGCC	-0.100982	0.205392	0.687417			LPE 18:0	LPE	-0.195071	0.258943	0.586796
PC 8:0_20:2	PC	1.97238	7.93485e-06	5.10046			Cer 17:1;2O/18:0	Cer_NS	-0.102224	0.386208	0.413179			Cer 19:0;2O/17:2	Cer_NDS	-0.195953	0.166468	0.778668
LPE 34:5	LPE	0.318417	0.0892179	1.04955			PC O-31:0	EtherPC	-0.103196	0.185726	0.731126			Cer 17:0;2O/34:8	Cer_NDS	-0.196006	0.10533	0.977447
SM 31:0;3O	SM	1.19698	0.0279095	1.55425			DG 20:0_44:5	DG	-0.103216	0.837217	0.0771619			Cer 8:0;3O/24:1;(2OH)	Cer_AP	-0.196155	0.440767	0.355791
PC O-30:6	EtherPC	0.285825	0.113616	0.94456			PC 8:0_28:6	PC	-0.10346	0.643064	0.191746			TG 8:0_18:3_32:7	TG	-0.196936	0.212853	0.67192
Cer 22:0;3O/21:0;(2OH)	Cer_AP	3.79781	0.0106039	1.97454			PC 15:1_20:3	PC	-0.103635	0.470079	0.327829			Cer 8:0;3O/30:2;(2OH)	Cer_AP	-0.197388	0.123438	0.908552
ST 24:1;O4/21:1	DCAE	2.01327	0.0126396	1.89827			MGDG 16:3_22:3	MGDG	-0.103697	0.503691	0.297836			SM 36:1;3O	SM	-0.197679	0.161031	0.793091
PMeOH 18:0_16:4	PMeOH	0.15698	0.605926	0.21758			TG 20:3_20:4_20:4	TG	-0.103827	0.272509	0.564619			PE 20:4_24:6	PE	-0.198606	0.0586396	1.23181
LPE 34:3	LPE	2.72548	2.75157e-07	6.56042			TG 8:0_18:3_38:4	TG	-0.105026	0.694427	0.158373			PI 8:0_18:1	PI	-0.200952	0.445527	0.351126
Cer 9:1;2O/38:10	Cer_NS	0.286633	0.00637038	2.19583			LDGCC 17:0	LDGCC	-0.105196	0.167509	0.775962			TG 8:0_26:2_32:0	TG	-0.203278	0.459444	0.337768
SM 8:1;2O/26:1	SM	0.0265595	0.799142	0.0973758			NAGly 18:2/22:5	NAGly	-0.105483	0.465002	0.332546			Cer 18:0;3O/17:0;(2OH)	Cer_AP	-0.208833	0.613016	0.212528
Cer 24:0;2O/22:3	Cer_NDS	0.00967001	0.972129	0.0122761			Cer 23:2;2O/18:0	Cer_NS	-0.106358	0.352571	0.452754			DG 14:0_44:3	DG	-0.209894	0.0603932	1.21901
PE O-8:0_26:2	EtherPE	1.30513	4.8937e-05	4.31036			LPA 15:0	LPA	-0.108013	0.406126	0.391339			TG 18:1_18:1_26:4	TG	-0.210018	0.202565	0.693437
SM 8:1;2O/26:0	SM	0.882573	0.000418489	3.37832			HexCer 16:0;2O/33:0;O	HexCer_HDS	-0.108436	0.30324	0.518213			DG 18:0_40:2	DG	-0.210484	0.0415864	1.38105
PC 8:0_22:1	PC	0.277377	0.0232691	1.63322			NAGly 20:4/18:0	NAGly	-0.108837	0.784849	0.105214			DG 18:0_40:4	DG	-0.21303	0.673195	0.171859
SM 9:0;2O/25:0	SM	0.949562	0.00024225	3.61574			Hex3Cer 16:0;2O/26:4	Hex3Cer	-0.108865	0.524697	0.280091			PE 8:0_26:2	PE	-0.213102	0.216609	0.664323
NAOrn 17:2/22:5	NAOrn	1.45576	1.35656e-05	4.86756			DG 10:0_28:2	DG	-0.109013	0.53194	0.274137			MGDG 3:0_20:1	MGDG	-0.214355	0.735868	0.1332
PMeOH 16:1_20:3	PMeOH	-0.0666496	0.766799	0.115318			LPE 22:6	LPE	-0.109038	0.539399	0.26809			Hex3Cer 16:0;2O/26:4	Hex3Cer	-0.215706	0.231468	0.635508
BMP 3:0_27:0	BMP	0.202023	0.701615	0.153901			HexCer 17:0;2O/36:0;O	HexCer_HDS	-0.109941	0.357032	0.447293			FAHFA 9:0/20:3	FAHFA	-0.216466	0.341824	0.466198
DG O-18:4_26:0	EtherDG	0.941479	0.00877563	2.05672			TG 8:0_18:3_32:6	TG	-0.110219	0.365366	0.437272			LPC 16:1-SN1	LPC	-0.216576	0.0921621	1.03545
PE 8:0_26:2	PE	0.691035	0.00500294	2.30077			NAGlySer 18:2/15:0	NAGlySer	-0.110457	0.447731	0.348983			LPC 30:4-SN1	LPC	-0.21694	0.252809	0.597207
PC O-32:2	EtherPC	1.53422	5.64203e-06	5.24856			SM 9:0;2O/39:0	SM	-0.110884	0.273699	0.562727			PE O-22:6_20:4	EtherPE	-0.218011	0.81963	0.0863824
DG 22:1_21:2	DG	1.02115	0.00178325	2.74879			Cer 32:3;3O/18:0;(2OH)	Cer_AP	-0.111421	0.706311	0.151004			Cer 8:0;2O/34:2	Cer_NDS	-0.221736	0.844675	0.0733105
HexCer 18:1;2O/18:5	HexCer_NS	0.590325	0.0020598	2.68618			SQDG 14:1_18:2	SQDG	-0.112403	0.765031	0.116321			Cer 36:2;3O/24:1;(2OH)	Cer_AP	-0.221822	0.0605413	1.21795
PC O-31:3	EtherPC	1.45881	1.83922e-05	4.73537			PE 8:0_32:7	PE	-0.112561	0.592342	0.227428			NAGly 16:0/26:0	NAGly	-0.222415	0.135559	0.867871
Cer 26:3;3O/19:1;(2OH)	Cer_AP	1.6258	8.30888e-05	4.08046			SM 8:1;2O/16:2	SM	-0.112806	0.6808	0.166981			FAHFA 18:5/4:0	FAHFA	-0.223981	0.731093	0.136028
PEtOH 12:0_22:2	PEtOH	0.302196	0.0132169	1.87887			DG 16:1_44:6	DG	-0.113352	0.68464	0.164538			Cer 18:3;3O/22:2;(2OH)	Cer_AP	-0.226165	0.106777	0.971523
PC O-32:1	EtherPC	0.718947	0.000234701	3.62948			LPC O-18:1	EtherLPC	-0.114257	0.192718	0.715078			CerP 19:0;2O/2:0	CerP	-0.226383	0.128418	0.891375
SE 29:1/20:4	SISE	1.72972	2.46278e-05	4.60857			Cer 8:0;2O/28:1	Cer_NDS	-0.114672	0.295353	0.529659			LPA 20:1	LPA	-0.227744	0.131725	0.880331
Cer 26:3;3O/19:0;(2OH)	Cer_AP	1.64056	4.49907e-05	4.34688			PG 16:0_18:0;O	OxPG	-0.114704	0.462049	0.335311			Cer 17:0;2O/16:2	Cer_NDS	-0.23297	0.0210709	1.67632
NAGlySer 24:4/12:0	NAGlySer	0.797637	0.456035	0.341002			PC O-37:5	EtherPC	-0.114794	0.85536	0.0678512			SM 38:5;3O	SM	-0.23411	0.645188	0.190314
PC O-32:0	EtherPC	0.322736	0.00491246	2.3087			DG 18:3_38:5	DG	-0.115208	0.600652	0.221377			Cer 8:0;2O/34:3	Cer_NDS	-0.236136	0.04162	1.3807
PC O-33:6	EtherPC	3.92463	1.72241e-05	4.76386			Cer 17:1;2O/29:4;2O	Cer_EOS	-0.115491	0.473105	0.325042			DG 10:0_28:4	DG	-0.236344	0.0955631	1.01971
HexCer 18:1;2O/18:3	HexCer_NS	0.855793	8.64446e-05	4.06326			Cer 19:0;2O/42:6	Cer_NDS	-0.115987	0.459891	0.337345			Cer 36:2;3O/24:2;(2OH)	Cer_AP	-0.237376	0.0171831	1.7649
PC O-31:1	EtherPC	0.336392	0.00429922	2.36661			DG O-18:3_18:0	EtherDG	-0.116678	0.891382	0.0499362			TG 8:0_18:3_30:5	TG	-0.240094	0.320529	0.494132
PC O-33:5	EtherPC	3.67993	7.10153e-06	5.14865			PC 9:0_34:8	PC	-0.116832	0.572395	0.242304			SM 11:1;2O/22:6	SM	-0.2406	0.179633	0.745615
PC O-31:0	EtherPC	0.354378	0.00266838	2.57375			PE 8:0_26:2	PE	-0.116972	0.475149	0.323171			Cer 8:0;2O/26:1	Cer_NDS	-0.24439	0.0141571	1.84903
PE O-8:0_28:5	EtherPE	0.492134	0.032519	1.48786			SM 15:3;2O/40:11	SM	-0.117571	0.203325	0.691809			HexCer 17:3;2O/34:2;O	HexCer_HS	-0.244444	0.119697	0.921916
PC O-33:4	EtherPC	0.525382	0.021751	1.66252			PC O-26:1	EtherPC	-0.118041	0.146106	0.835332			Cer 17:1;2O/29:4;2O	Cer_EOS	-0.246519	0.15603	0.806793
MGDG 14:0_18:2	MGDG	-0.297068	0.127925	0.893044			PG 19:0_18:1	PG	-0.118117	0.560238	0.251627			Cer 32:2;3O/20:2;(2OH)	Cer_AP	-0.24655	0.468548	0.329246
SM 35:4;3O	SM	0.999297	0.00523729	2.28089			PC O-33:2	EtherPC	-0.118617	0.269376	0.569642			PC O-32:2	EtherPC	-0.249694	0.0343661	1.46387
DG O-18:5_28:7	EtherDG	0.210201	0.0486366	1.31304			Cer 18:1;2O/24:0	Cer_NS	-0.118812	0.285299	0.5447			PE 16:0_40:7	PE	-0.250721	0.444737	0.351896
PC O-33:3	EtherPC	1.05185	0.000246238	3.60865			PC O-15:0	EtherPC	-0.119068	0.143646	0.842707			SM 8:0;2O/9:0	SM	-0.251879	0.0268858	1.57048
PC O-32:4	EtherPC	1.03358	0.000240492	3.6189			PE 16:0_40:7	PE	-0.119473	0.709651	0.148955			SM 8:1;2O/36:2	SM	-0.253305	0.0963825	1.016
PC 8:0_24:2	PC	0.113951	0.379108	0.421238			DG O-18:4_18:1	EtherDG	-0.119573	0.866426	0.0622685			PS O-22:3_18:0	EtherPS	-0.253623	0.100023	0.9999
LPE 36:2	LPE	0.688112	0.00202433	2.69372			PC 9:0_32:4	PC	-0.120709	0.211702	0.674276			Cer 20:0;2O/16:0	Cer_NDS	-0.254479	0.489048	0.310649
PC O-33:1	EtherPC	0.250339	0.451302	0.345532			TG 19:0_19:0_22:5	TG	-0.121061	0.191865	0.717003			DG 10:0_26:1	DG	-0.258191	0.0478205	1.32039
PC 8:0_24:1	PC	1.68226	0.0209508	1.6788			DG O-8:0_22:0	EtherDG	-0.123467	0.206097	0.685929			TG O-16:0_20:3_22:2	EtherTG	-0.259085	0.686314	0.163477
SM 8:1;2O/28:6	SM	1.46357	0.0124552	1.90465			SM 8:0;2O/36:3	SM	-0.12469	0.4197	0.377061			PC O-18:4	EtherPC	-0.26101	0.48165	0.317268
PEtOH 16:1_20:5	PEtOH	0.573585	0.0065048	2.18677			DG 10:0_28:5	DG	-0.125145	0.303254	0.518193			Cer 15:0;2O/26:3	Cer_NDS	-0.262212	0.0470715	1.32724
BMP 6:0_26:1	BMP	0.536952	0.518978	0.284851			Cer 26:0;2O/15:1;(2OH)	Cer_ADS	-0.125351	0.440784	0.355774			Cer 20:0;2O/18:3	Cer_NDS	-0.262454	0.0212459	1.67272
PEtOH 16:0_20:5	PEtOH	-0.997438	0.267056	0.573397			LPC 18:0-SN1	LPC	-0.125705	0.139389	0.855772			PC O-32:1	EtherPC	-0.262819	0.0235735	1.62758
PC O-34:4	EtherPC	-1.48032	0.19307	0.714286			LPC 16:0-SN1	LPC	-0.126146	0.122468	0.911977			Cer 24:0;2O/18:3	Cer_NDS	-0.264787	0.202835	0.692857
PC 8:0_24:5	PC	0.187051	0.358309	0.445743			Cer 17:0;2O/26:6	Cer_NDS	-0.126528	0.622851	0.205616			TG O-16:0_22:0_22:4	EtherTG	-0.265861	0.814789	0.0889546
PEtOH 12:0_24:4	PEtOH	-0.142871	0.844208	0.0735505			Cer 24:0;2O/22:3	Cer_NDS	-0.128164	0.646725	0.18928			DG 10:0_28:6	DG	-0.26596	0.234398	0.630047
SM 36:3;3O	SM	1.71337	2.26116e-06	5.64567			PG O-10:0_22:4	EtherPG	-0.129488	0.529508	0.276127			PC O-20:0	EtherPC	-0.266639	0.0197302	1.70487
DG O-21:0_24:6	EtherDG	2.60084	0.000527427	3.27784			Cer 14:0;2O/42:11	Cer_NDS	-0.131712	0.195786	0.708219			SM 35:4;3O	SM	-0.271703	0.272918	0.563968
PEtOH 14:0_22:3	PEtOH	0.374924	0.00992646	2.00321			PC O-23:0	EtherPC	-0.133787	0.250969	0.60038			BMP 8:0_26:1	BMP	-0.272079	0.421656	0.375042
PE 8:0_28:2	PE	-1.86312	0.531773	0.274273			FAHFA 16:0/20:3	FAHFA	-0.133968	0.135779	0.867167			DG O-16:1_18:4	EtherDG	-0.273593	0.365777	0.436784
PC O-34:2	EtherPC	1.52009	6.67595e-05	4.17549			PC 8:0_28:5	PC	-0.134514	0.178837	0.747543			PC 9:0_24:2	PC	-0.276268	0.660008	0.180451
PEtOH 12:0_24:2	PEtOH	1.16759	0.0282052	1.54967			LDGCC 15:0	LDGCC	-0.135472	0.107128	0.970099			FAHFA 16:0/20:3	FAHFA	-0.27754	0.0129914	1.88634
SM 36:1;3O	SM	0.8886	0.000516047	3.28731			LPA 18:0	LPA	-0.136503	0.394877	0.403538			NAGly 16:0/23:0	NAGly	-0.278575	0.0729185	1.13716
PC O-34:1	EtherPC	2.10625	0.0583466	1.23398			DG 8:0_44:6	DG	-0.138257	0.232712	0.63318			FAHFA 16:0/18:2	FAHFA	-0.278771	0.0160978	1.79323
PC O-33:2	EtherPC	0.845471	0.000201736	3.69522			PG O-10:0_16:0	EtherPG	-0.138262	0.527231	0.277999			TG 8:0_20:3_34:9	TG	-0.280327	0.332286	0.478489
Cer 26:3;3O/21:0;(2OH)	Cer_AP	0.310427	0.0206749	1.68456			PC O-34:5	EtherPC	-0.138769	0.808402	0.0923725			DG 16:0_38:6	DG	-0.282007	0.0374286	1.4268
PC O-35:7	EtherPC	-1.79549	0.00213713	2.67017			LPC O-16:1	EtherLPC	-0.139002	0.126945	0.896385			DG 14:0_36:0	DG	-0.282869	0.752356	0.123577
HexCer 19:1;2O/16:2;O	HexCer_HS	0.218151	0.0551697	1.2583			DLCL 24:0_16:1	DLCL	-0.139157	0.536713	0.270258			PI 38:5	PI	-0.284094	0.489886	0.309905
NAGly 24:6/22:2	NAGly	-1.15775	0.146408	0.834436			PC O-17:0	EtherPC	-0.139935	0.0902893	1.04436			DGDG 14:0_20:2	DGDG	-0.284694	0.274115	0.562067
PC O-34:0	EtherPC	0.632518	0.000429677	3.36686			SQDG 18:1_24:2	SQDG	-0.141023	0.41721	0.379646			TG O-14:0_22:1_22:5	EtherTG	-0.285726	0.204054	0.690255
PC O-35:6	EtherPC	0.287168	0.0199171	1.70077			NAGly 14:0/26:2	NAGly	-0.142275	0.260752	0.583772			PC O-31:3	EtherPC	-0.285824	0.0387447	1.41179
BMP 8:0_26:1	BMP	0.778868	0.0512748	1.2901			PS 12:0_26:4	PS	-0.14265	0.359068	0.444823			PEtOH 18:1_24:4	PEtOH	-0.287084	0.0432322	1.36419
PC O-34:7	EtherPC	1.07254	0.00228684	2.64076			LPC 16:1-SN1	LPC	-0.142949	0.231511	0.635428			MGDG 18:0_20:3	MGDG	-0.29016	0.0174786	1.75749
PC O-35:5	EtherPC	0.507891	0.058669	1.23159			HexCer 16:3;2O/35:1;O	HexCer_HS	-0.143451	0.309912	0.508762			NAGly 16:0/21:0	NAGly	-0.290701	0.0134687	1.87067
PE 16:3_20:3	PE	1.54326	0.000153584	3.81365			PG O-12:0_18:0	EtherPG	-0.14355	0.668228	0.175076			Cer 10:0;2O/30:6	Cer_NDS	-0.29174	0.67201	0.172624
PC O-34:6	EtherPC	0.572133	0.043279	1.36372			SM 9:1;2O/30:1	SM	-0.143685	0.116825	0.932463			SL 10:0;O/25:1;O	SL	-0.292335	0.113723	0.944153
PC O-34:5	EtherPC	-0.423691	0.469384	0.328472			CerP 14:1;2O/14:0	CerP	-0.144053	0.456781	0.340292			PC O-33:3	EtherPC	-0.293841	0.0608517	1.21573
PC 8:0_26:3	PC	-0.449987	0.00441985	2.35459			PC O-34:0	EtherPC	-0.144066	0.14092	0.851029			Cer 22:0;2O/44:8	Cer_NDS	-0.295427	0.0157899	1.80162
PC 8:0_26:2	PC	0.893694	0.000136892	3.86362			MGDG 14:0_20:3	MGDG	-0.145156	0.0826952	1.08252			DG 42:0_16:1	DG	-0.297786	0.30852	0.510717
PEtOH 17:2_22:6	PEtOH	0.0125085	0.977202	0.0100157			HexCer 18:1;2O/31:0;O	HexCer_HS	-0.145886	0.822378	0.0849284			LPC 13:1-SN1	LPC	-0.297953	0.0364322	1.43852
SM 8:1;2O/30:0	SM	1.38402	1.36012e-05	4.86642			FAHFA 2:0/17:2	FAHFA	-0.146062	0.49037	0.309476			HexCer 16:2;2O/38:2;O	HexCer_HS	-0.300492	0.307229	0.512537
PC 9:0_24:2	PC	1.26126	0.0825268	1.0834			DG O-21:0_24:6	EtherDG	-0.146797	0.697833	0.156248			SM 9:1;2O/34:2	SM	-0.301604	0.0680274	1.16732
BMP 8:0_26:2	BMP	0.101278	0.904004	0.0438296			FAHFA 9:0/20:3	FAHFA	-0.146943	0.508874	0.29339			DG 14:0_32:0	DG	-0.30265	0.0668521	1.17489
HexCer 19:2;2O/20:2	HexCer_NS	0.369737	0.0479724	1.31901			FAHFA 18:1/18:0	FAHFA	-0.147876	0.333664	0.47669			HexCer 16:2;2O/35:1;O	HexCer_HS	-0.302854	0.0385919	1.4135
SM 38:5;3O	SM	0.0343889	0.94552	0.0243292			PC 8:0_28:4	PC	-0.148177	0.118494	0.926303			PC O-32:4	EtherPC	-0.303859	0.0511034	1.29155
PC O-36:5	EtherPC	0.115759	0.299713	0.523294			PC 8:0_20:0	PC	-0.149302	0.0840062	1.07569			PEtOH 12:0_22:2	PEtOH	-0.306041	0.0125545	1.9012
SM 36:0;3O	SM	-0.149624	0.159695	0.796709			Cer 32:2;3O/20:2;(2OH)	Cer_AP	-0.149336	0.655435	0.18347			Cer 20:0;2O/16:3	Cer_NDS	-0.306723	0.60763	0.216361
PC 9:0_26:4	PC	0.372337	0.0113224	1.94606			PG O-18:1_26:6	EtherPG	-0.150194	0.617266	0.209528			PC O-31:0	EtherPC	-0.306779	0.00515526	2.28775
PEtOH 18:0_20:5	PEtOH	-4.10405	0.28049	0.552083			PS 15:0_16:0	PS	-0.150422	0.255886	0.591953			Cer 34:2;3O/20:2;(2OH)	Cer_AP	-0.309874	0.272793	0.564166
PEtOH 14:1_24:4	PEtOH	0.244268	0.701202	0.154157			PS 13:0_16:0	PS	-0.152954	0.320636	0.493987			HexCer 16:0;2O/31:1;O	HexCer_HDS	-0.313796	0.0592204	1.22753
PC O-36:4	EtherPC	0.124212	0.917119	0.0375745			BMP 3:0_27:0	BMP	-0.153133	0.770814	0.11305			PEtOH 16:0_24:4	PEtOH	-0.314294	0.178257	0.748953
PG 8:0_26:2	PG	1.48483	0.000448775	3.34797			LPA 16:3	LPA	-0.15448	0.573261	0.241648			PC O-32:0	EtherPC	-0.314324	0.00552541	2.25764
PC O-36:3	EtherPC	0.297914	0.00985095	2.00652			PE 8:0_22:1	PE	-0.154679	0.508914	0.293356			HexCer 9:0;2O/30:4	HexCer_NDS	-0.318345	0.18021	0.744222
MGDG 18:0_17:1	MGDG	0.157759	0.127131	0.89575			PMeOH 15:0_16:0	PMeOH	-0.156278	0.0835723	1.07794			Cer 18:0;3O/15:0;(2OH)	Cer_AP	-0.318427	0.0161101	1.7929
PG 16:0_18:1	PG	-0.378674	0.573526	0.241447			DG O-27:0_28:7	EtherDG	-0.156884	0.292228	0.534278			Cer 17:1;2O/20:0	Cer_NS	-0.319094	0.0406174	1.39129
PE O-16:3_24:6	EtherPE	0.157184	0.446406	0.35027			LPE 18:1	LPE	-0.158461	0.280141	0.552623			PC 8:0_32:7	PC	-0.31945	0.0463678	1.33378
BMP 16:0_20:3	BMP	-0.190236	0.482849	0.316188			DG 16:0_36:5	DG	-0.159678	0.477947	0.32062			PI 19:0_18:2	PI	-0.319584	0.147798	0.830331
PC O-36:2	EtherPC	-0.158703	0.75611	0.121415			PG 16:0_16:0	PG	-0.160999	0.375168	0.425775			HexCer 17:0;2O/42:2;O	HexCer_HDS	-0.320764	0.716571	0.144741
PC O-36:10	EtherPC	-0.755229	0.000234535	3.62979			PC 8:0_24:0	PC	-0.161371	0.411346	0.385793			TG 18:1_18:1_24:6	TG	-0.320853	0.0623068	1.20546
MGDG 14:1_22:6	MGDG	0.362193	0.219724	0.658122			MGDG O-11:0_16:0	EtherMGDG	-0.161724	0.103035	0.987016			DGGA 18:1_19:2	DGGA	-0.32395	0.0131899	1.87976
LPE 40:8	LPE	-0.317203	0.651118	0.18634			MGDG O-28:2_20:3	EtherMGDG	-0.161829	0.458495	0.338665			SQDG 18:0_26:2	SQDG	-0.326391	0.0486471	1.31294
MGDG 14:0_22:6	MGDG	0.678553	0.00110568	2.95637			SM 9:0;2O/25:0	SM	-0.161884	0.204276	0.689783			NAGly 20:4/18:0	NAGly	-0.327062	0.424999	0.371612
Cer 26:3;3O/23:0;(2OH)	Cer_AP	-0.326024	0.364813	0.43793			MGDG 18:2_22:4	MGDG	-0.163572	0.575293	0.240111			ADGGA 16:4_12:0_22:6	ADGGA	-0.331557	0.593574	0.226525
LPE 40:7	LPE	0.863968	0.0235605	1.62782			MGDG 14:0_22:6	MGDG	-0.163703	0.187206	0.72768			SPB 18:1;2O	Sph	-0.332044	0.0267296	1.57301
DGGA 16:0_17:2	DGGA	-0.964962	2.01269e-05	4.69622			FAHFA 16:0/22:4	FAHFA	-0.165785	0.235302	0.628375			PC O-24:0	EtherPC	-0.33302	0.00813643	2.08957
LPE 40:6	LPE	-0.347435	0.0830782	1.08051			PC 8:0_32:8	PC	-0.167089	0.141979	0.847775			Cer 19:0;2O/42:6	Cer_NDS	-0.333936	0.0663205	1.17835
DGCC 13:0_22:6	DGCC	-1.03735	0.00142918	2.84491			MGDG 14:0_16:3	MGDG	-0.170739	0.32595	0.486849			TG 8:0_18:3_32:5	TG	-0.340485	0.0190686	1.71968
PC 8:0_28:5	PC	-0.353966	0.00809611	2.09172			LPC 18:2-SN1	LPC	-0.170938	0.353924	0.45109			PE 32:1_20:4	PE	-0.343323	0.283781	0.547017
PE O-12:0_28:5	EtherPE	-1.25247	0.0042574	2.37086			FAHFA 2:0/18:3	FAHFA	-0.171976	0.231369	0.635694			PC O-31:1	EtherPC	-0.344015	0.00388364	2.41076
PC 8:0_28:4	PC	-0.347299	0.00606077	2.21747			SM 8:1;2O/32:2	SM	-0.173563	0.723418	0.140611			PEtOH 14:0_22:3	PEtOH	-0.344119	0.0141156	1.8503
PC O-36:6	EtherPC	-0.213308	0.039366	1.40488			DG O-24:3_28:7	EtherDG	-0.174353	0.110122	0.958126			TG 8:0_18:3_32:6	TG	-0.346143	0.0238585	1.62236
DG 14:0_32:0	DG	-0.335734	0.0483671	1.31545			PE 16:1_40:8	PE	-0.174501	0.444261	0.352362			DGDG 9:0_22:5	DGDG	-0.346374	0.295419	0.529561
DGGA 16:0_19:1	DGGA	0.929383	0.000125014	3.90304			SM 8:1;2O/26:0	SM	-0.175017	0.187536	0.726916			Cer 14:1;2O/15:1;O(FA 16:0)	Cer_EOS	-0.347803	0.0181024	1.74226
Cer 17:0;2O/34:8	Cer_NDS	0.00289154	0.978202	0.00957149			PC O-22:5	EtherPC	-0.175611	0.327147	0.485258			PC 15:0_18:0	PC	-0.348985	0.00888173	2.0515
SM 8:1;2O/32:1	SM	1.37942	0.000580187	3.23643			MGDG O-26:1_22:5	EtherMGDG	-0.178235	0.701185	0.154167			PC O-39:8	EtherPC	-0.349663	0.658149	0.181676
SM 8:1;2O/32:0	SM	0.957438	7.76436e-05	4.10989			DGDG 17:1_17:1	DGDG	-0.178492	0.515749	0.287561			PS 21:1_22:6	PS	-0.353468	0.232925	0.632785
MGDG 17:2_20:4	MGDG	-2.18289	0.000848038	3.07158			LPC 22:6-SN1	LPC	-0.17959	0.223983	0.649784			HexCer 16:2;2O/16:2;O	HexCer_HS	-0.354057	0.115731	0.936551
DG O-22:2_28:7	EtherDG	1.27242	0.0310173	1.5084			PI 8:0_18:1	PI	-0.183908	0.483088	0.315974			Cer 20:2;2O/44:12	Cer_NS	-0.354246	0.380924	0.419161
SM 9:1;2O/30:1	SM	0.971384	3.02206e-05	4.5197			PC O-20:0	EtherPC	-0.18557	0.0680904	1.16691			DG 16:0_44:3	DG	-0.354739	0.00535929	2.27089
PMeOH 16:0_24:4	PMeOH	-0.420783	0.191597	0.717612			SM 42:3;3O	SM	-0.186163	0.0671169	1.17317			BMP 8:0_26:2	BMP	-0.356471	0.673681	0.171545
HexCer 9:0;3O/28:2;(2OH)	HexCer_AP	0.63677	0.00144837	2.83912			PI O-24:4_24:5	EtherPI	-0.187111	0.228794	0.640555			Cer 8:0;2O/36:5	Cer_NDS	-0.356626	0.5047	0.296966
SM 9:0;2O/31:0	SM	1.10025	6.39081e-05	4.19444			SL 19:0;O/18:1	SL	-0.188787	0.219602	0.658365			DGDG O-26:7_18:0	EtherDGDG	-0.357608	0.00238993	2.62161
PE 8:0_32:7	PE	0.837183	0.00677633	2.16901			Cer 8:0;3O/30:2;(2OH)	Cer_AP	-0.190861	0.133771	0.873638			PC 8:0_30:6	PC	-0.357655	0.00713089	2.14686
SM 38:1;3O	SM	-0.618972	0.00287674	2.5411			PC O-18:3	EtherPC	-0.191081	0.342214	0.465702			SL 16:2;O/22:4	SL	-0.35849	0.278061	0.55586
SM 9:0;2O/30:0	SM	-2.74513	1.21502e-05	4.91542			LPC 14:1-SN1	LPC	-0.191094	0.189086	0.723342			PC O-20:5	EtherPC	-0.359109	0.218259	0.661029
PC O-38:5	EtherPC	-0.2243	0.0351398	1.4542			DG 10:0_28:7	DG	-0.191409	0.200027	0.698912			MGDG 17:2_20:4	MGDG	-0.359871	0.322615	0.491315
DG O-22:0_28:6	EtherDG	-0.770707	0.000496059	3.30447			CerP 14:0;2O/10:0	CerP	-0.193695	0.0616033	1.2104			TG 16:0_18:0_18:2	TG	-0.36001	0.108257	0.965543
DGDG 9:0_16:0	DGDG	-0.753642	8.28929e-05	4.08148			LPE 18:0	LPE	-0.194275	0.260668	0.583912			TG 8:0_18:3_28:3	TG	-0.361532	0.0728348	1.13766
PC O-37:6	EtherPC	0.534736	0.000596061	3.22471			FAHFA 18:0/22:3	FAHFA	-0.195612	0.579383	0.237035			NAOrn 19:0/12:0	NAOrn	-0.365567	0.272343	0.564884
CoQ9	CoQ	-0.120762	0.123552	0.908148			SQDG 16:0_24:2	SQDG	-0.195937	0.137489	0.861732			SM 9:0;2O/33:0	SM	-0.366532	0.406833	0.390583
PG 16:0_22:5	PG	-0.673462	0.0150412	1.82272			PE O-18:5_16:0	EtherPE	-0.196002	0.0331279	1.47981			DG 10:0_28:5	DG	-0.367264	0.0180607	1.74327
SM 40:4;3O	SM	0.665468	0.00169932	2.76972			Cer 17:1;2O/20:0	Cer_NS	-0.196434	0.156348	0.805906			PG 18:1_20:3;O	OxPG	-0.369602	0.117098	0.93145
SM 8:1;2O/32:4	SM	-0.0234227	0.739493	0.131066			SM 38:5;3O	SM	-0.197943	0.696189	0.157273			Hex3Cer 16:0;2O/22:3	Hex3Cer	-0.371008	0.127405	0.894814
BMP 16:0_20:2	BMP	-1.99411	5.57855e-07	6.25348			PG 16:0_14:1	PG	-0.198946	0.220234	0.657115			TG O-16:0_18:3_22:1	EtherTG	-0.372018	0.441392	0.355175
PC O-37:5	EtherPC	-0.33445	0.599749	0.22203			Cer 18:0;3O/18:0	Cer_NP	-0.201056	0.177037	0.751935			TG 8:0_18:4_30:5	TG	-0.372131	0.00583327	2.23409
SM 9:1;2O/32:1	SM	0.298057	0.266476	0.574342			PEtOH 12:0_24:4	PEtOH	-0.20165	0.781902	0.106848			ADGGA 18:5_16:0_16:4	ADGGA	-0.372946	0.00665716	2.17671
SM 8:1;2O/32:2	SM	-2.92526	0.00107664	2.96793			PE 16:0_16:0	PE	-0.202071	0.0278869	1.5546			Cer 14:2;2O/30:1	Cer_NS	-0.374177	0.0456653	1.34041
DGGA 15:0_20:4	DGGA	-1.41906	1.94549e-06	5.71097			PC O-16:1	EtherPC	-0.203215	0.148782	0.827448			TG 16:1_22:4_22:4	TG	-0.376028	0.010909	1.96222
SM 9:0;2O/32:1	SM	-0.13794	0.570871	0.243462			SM 35:4;3O	SM	-0.20452	0.397628	0.400523			PC 13:1_16:1	PC	-0.376381	0.0150422	1.82269
DGGA 16:4_20:4	DGGA	-2.55891	6.93485e-08	7.15896			LPE 16:0	LPE	-0.205859	0.129421	0.887996			HexCer 17:2;2O/36:2;O	HexCer_HS	-0.376852	0.0114571	1.94093
PC 8:0_30:7	PC	-1.00606	0.000898471	3.0465			DGGA 20:0_22:6	DGGA	-0.206301	0.363778	0.439164			LPE 40:8	LPE	-0.377258	0.592213	0.227522
PC 8:0_30:6	PC	0.724316	0.000241013	3.61796			TG 20:5_20:5_22:3	TG	-0.208134	0.0427509	1.36905			SM 8:1;2O/36:1	SM	-0.378451	0.0241313	1.61742
DG 14:0_34:2	DG	0.720488	0.0484604	1.31461			AHexCer (O-22:6)17:1;2O/28:4;O	AHexCer	-0.208532	0.310467	0.507985			PI 36:10	PI	-0.380027	0.0270693	1.56752
Cer 32:3;3O/18:0;(2OH)	Cer_AP	0.043047	0.883567	0.0537606			AHexCer (O-16:1)17:1;2O/16:5;O	AHexCer	-0.208652	0.584857	0.23295			PC O-40:7	EtherPC	-0.381555	0.629436	0.201049
DG 32:0_16:1	DG	0.151264	0.232713	0.63318			PC O-20:1	EtherPC	-0.209128	0.063646	1.19623			HexCer 16:3;2O/18:1	HexCer_NS	-0.382281	0.00508085	2.29406
DGGA 18:1_19:2	DGGA	0.528272	0.00147806	2.83031			PC O-32:4	EtherPC	-0.21188	0.13817	0.859586			MGDG 14:0_22:6	MGDG	-0.38437	0.0142725	1.8455
SM 8:1;2O/34:3	SM	0.200125	0.306943	0.512943			PC O-25:2	EtherPC	-0.211921	0.0718943	1.14331			SM 36:0;3O	SM	-0.38457	0.00710804	2.14825
Cer 32:2;3O/18:0;(2OH)	Cer_AP	0.155239	0.200499	0.697887			Cer 18:3;3O/22:2;(2OH)	Cer_AP	-0.213649	0.123126	0.909649			DGGA 18:0_22:6	DGGA	-0.38818	0.0644562	1.19074
DG 14:0_34:0	DG	-0.0324263	0.946668	0.0238022			DG 10:0_28:4	DG	-0.215221	0.121459	0.915572			PE 18:1_36:4	PE	-0.388337	0.0912195	1.03991
SM 8:1;2O/34:2	SM	2.27082	8.00336e-07	6.09673			LPC O-15:1	EtherLPC	-0.215369	0.0833578	1.07905			LPE 22:6	LPE	-0.389168	0.0623164	1.2054
PMeOH 22:3_22:6	PMeOH	-1.20889	2.0199e-05	4.69467			PC O-22:4	EtherPC	-0.216358	0.323231	0.490487			TG 8:0_20:5_38:2	TG	-0.389795	0.160238	0.795233
DGGA 18:0_19:1	DGGA	-0.859815	0.665322	0.176968			HexCer 16:0;2O/35:0;O	HexCer_HDS	-0.21677	0.0721109	1.142			HexCer 16:0;2O/33:1;O	HexCer_HDS	-0.392079	0.156632	0.805121
PC O-39:3	EtherPC	-0.119568	0.256158	0.591493			Cer 18:0;2O/17:0	Cer_NDS	-0.216951	0.605264	0.218055			Cer 18:3;2O/44:12	Cer_NS	-0.392475	0.00441732	2.35484
SM 8:1;2O/34:1	SM	0.378062	0.0428101	1.36845			Cer 38:2;3O/24:0;(2OH)	Cer_AP	-0.221344	0.456344	0.340707			SM 9:0;2O/25:0	SM	-0.393113	0.014924	1.82612
PC O-39:2	EtherPC	0.138252	0.233999	0.630786			LPC 16:3-SN1	LPC	-0.221669	0.562848	0.249609			PI 34:2	PI	-0.395085	0.0164424	1.78403
DG O-24:4_28:7	EtherDG	0.445974	0.0673489	1.17167			CerP 19:0;2O/2:0	CerP	-0.222127	0.134324	0.871846			PC O-15:0	EtherPC	-0.397689	0.00172452	2.76333
SM 42:9;3O	SM	-0.326556	0.662157	0.179039			SM 9:1;2O/32:1	SM	-0.22223	0.395165	0.403222			SM 8:1;2O/26:0	SM	-0.398377	0.0162066	1.79031
SM 8:1;2O/34:0	SM	0.55991	0.0551364	1.25856			FAHFA 16:0/18:2	FAHFA	-0.224639	0.0358886	1.44504			FAHFA 18:1/22:5	FAHFA	-0.398463	0.00778718	2.10862
DG O-24:3_28:7	EtherDG	0.912379	0.000103017	3.98709			PC O-20:4	EtherPC	-0.226448	0.291205	0.535801			PC O-20:1	EtherPC	-0.402167	0.00535172	2.27151
SM 9:0;2O/33:0	SM	0.953728	0.0621636	1.20646			PC O-13:0	EtherPC	-0.227072	0.0879548	1.05574			LDGCC 17:2	LDGCC	-0.40563	0.001622	2.78995
BMP 18:3_22:6	BMP	0.368889	0.503634	0.297885			PC O-33:3	EtherPC	-0.227274	0.123281	0.909104			HexCer 16:1;2O/35:1;O	HexCer_HS	-0.408588	0.0112694	1.9481
DG 14:0_36:2	DG	0.0445613	0.606411	0.217233			DG 10:0_26:1	DG	-0.229519	0.0689699	1.16134			BMP 3:0_27:0	BMP	-0.409083	0.447604	0.349106
PC O-40:7	EtherPC	-0.696096	0.390665	0.408195			DGCC 8:0_10:0	DGCC	-0.229729	0.197886	0.703584			PC O-16:0_18:1;2O	EtherOxPC	-0.412854	0.0296739	1.52763
TG 14:0_16:0_18:3	TG	-1.94024	4.59803e-06	5.33743			PC O-18:2	EtherPC	-0.230848	0.256401	0.59108			SL 19:0;O/18:1	SL	-0.413719	0.0257044	1.58999
BMP 16:4_24:4	BMP	-3.76274	8.76982e-07	6.05701			SM 8:1;2O/30:0	SM	-0.230932	0.0545511	1.2632			Cer 24:0;2O/44:9	Cer_NDS	-0.414839	0.00302169	2.51975
PC O-39:8	EtherPC	-0.721278	0.375493	0.425398			DG 10:0_26:2	DG	-0.231557	0.0588237	1.23045			PEtOH 12:0_20:1	PEtOH	-0.415158	0.00245091	2.61067
DG 32:0_18:1	DG	0.129132	0.138475	0.858629			SM 36:1;3O	SM	-0.233051	0.109343	0.961207			DG 10:0_28:7	DG	-0.415572	0.022092	1.65577
SM 42:6;3O	SM	-0.165198	0.725749	0.139213			HexCer 9:0;3O/28:2;(2OH)	HexCer_AP	-0.233322	0.0779428	1.10822			LPC O-13:0	EtherLPC	-0.419744	0.00544392	2.26409
SM 9:0;2O/32:0	SM	-2.63808	0.000195249	3.70941			LPC 13:1-SN1	LPC	-0.236412	0.0758664	1.11995			DG O-15:1_16:0	EtherDG	-0.420841	0.317171	0.498707
PG 16:3_24:4	PG	-1.4171	3.06259e-06	5.51391			PC O-36:2	EtherPC	-0.236636	0.645177	0.190321			Cer 14:2;2O/20:4	Cer_NS	-0.422532	0.012635	1.89842
PG 18:0_22:6	PG	-2.91442	9.86125e-05	4.00607			Cer 26:3;3O/19:1;(2OH)	Cer_AP	-0.237531	0.184618	0.733727			PC 8:0_26:2	PC	-0.423648	0.00527481	2.27779
DG O-24:0_28:6	EtherDG	-6.26946	7.16444e-08	7.14482			MGDG 17:2_20:4	MGDG	-0.24085	0.496884	0.303745			PC 18:5_22:6	PC	-0.42465	0.0134072	1.87266
PC 8:0_32:8	PC	-1.87259	3.11239e-06	5.50691			HBMP 18:1_22:5_22:6	HBMP	-0.241866	0.210724	0.676286			LDGCC 15:0	LDGCC	-0.427304	0.00126752	2.89705
PC 8:0_32:7	PC	0.346901	0.0350903	1.45481			FAHFA 4:0/14:1	FAHFA	-0.244292	0.455582	0.341434			Cer 24:0;2O/22:3	Cer_NDS	-0.429718	0.160063	0.79571
DG 14:0_36:3	DG	0.168673	0.399419	0.398571			DGCC 9:0_18:3	DGCC	-0.244328	0.524944	0.279887			Cer 22:0;2O/44:7	Cer_NDS	-0.430217	0.677353	0.169185
Cer 32:2;3O/20:2;(2OH)	Cer_AP	0.506687	0.165442	0.781353			LNAPS 19:1/N-26:7	LNAPS	-0.24463	0.337961	0.471134			PC O-36:5	EtherPC	-0.430368	0.00656558	2.18273
DG 16:0_34:2	DG	-0.190506	0.198189	0.702921			TG 20:2_22:6_22:6	TG	-0.249404	0.0215225	1.66711			Cer 9:0;2O/21:1	Cer_NDS	-0.431919	0.384368	0.415253
SM 8:1;2O/36:4	SM	1.48348	0.0735824	1.13323			PEtOH 13:0_16:0	PEtOH	-0.250436	0.307583	0.512037			TG 14:1_21:1_38:2	TG	-0.434547	0.0486784	1.31266
Cer 34:2;3O/18:1;(2OH)	Cer_AP	-0.185616	0.224223	0.64932			TG 8:0_18:3_32:5	TG	-0.251581	0.0551733	1.25827			PC O-34:1	EtherPC	-0.438411	0.638763	0.19466
PS 16:2_24:4	PS	-1.81975	0.00767081	2.11516			PMeOH 25:0_18:1	PMeOH	-0.254623	0.645241	0.190278			FAHFA 16:1/22:4	FAHFA	-0.440328	0.0637996	1.19518
BMP 20:4_20:4	BMP	-3.92851	5.72593e-07	6.24215			Cer 18:0;3O/23:0	Cer_NP	-0.254868	0.150375	0.822824			TG 8:0_24:3_36:0	TG	-0.442155	0.0835249	1.07818
DG 16:0_34:1	DG	0.0287307	0.709594	0.14899			DGDG 14:0_20:2	DGDG	-0.257272	0.318104	0.497431			Cer 34:2;3O/26:0;(2OH)	Cer_AP	-0.442469	0.196695	0.706206
MGDG 17:1_22:6	MGDG	-4.39228	8.29231e-06	5.08132			DGCC 8:0_11:0	DGCC	-0.257449	0.848769	0.0712103			PC 31:0_20:4	PC	-0.443549	0.11958	0.92234
Cer 34:2;3O/18:0;(2OH)	Cer_AP	0.0489017	0.574164	0.240964			TG 8:0_18:3_34:1	TG	-0.25981	0.0140956	1.85092			DGGA 24:1_24:2	DGGA	-0.443886	0.0732556	1.13516
PMeOH 24:4_22:6	PMeOH	-2.18319	1.12555e-06	5.94863			PC O-15:1	EtherPC	-0.259888	0.160594	0.794271			HexCer 8:1;2O/18:1	HexCer_NS	-0.447813	0.0635189	1.1971
DG 14:0_36:0	DG	0.554988	0.54137	0.266505			SQDG 18:0_26:2	SQDG	-0.261051	0.0943672	1.02518			CAR 14:0	CAR	-0.449808	0.0721171	1.14196
SM 8:1;2O/36:2	SM	0.885396	0.000626147	3.20332			PE 8:0_22:0	PE	-0.261868	0.606587	0.217107			FAHFA 16:4/19:0	FAHFA	-0.45019	0.0104135	1.9824
SM 8:1;2O/36:1	SM	1.15058	0.000140474	3.85241			HexCer 16:3;2O/18:1	HexCer_NS	-0.261969	0.0240487	1.61891			TG 18:1_18:1_20:5	TG	-0.451308	0.0100968	1.99582
DG 16:0_36:4	DG	-0.857802	0.0423657	1.37299			LPE O-18:3	EtherLPE	-0.264728	0.0608075	1.21604			PI 36:3	PI	-0.452573	0.00122681	2.91122
SM 9:1;2O/36:7	SM	-0.146681	0.194824	0.710357			DG 18:0_44:4	DG	-0.265199	0.223069	0.65156			PC O-22:4	EtherPC	-0.454994	0.0667772	1.17537
SM 9:1;2O/34:2	SM	1.07255	0.000307602	3.51201			HexCer 17:0;2O/40:2;O	HexCer_HDS	-0.265204	0.293382	0.532567			Cer 17:1;2O/25:0	Cer_NS	-0.457328	0.0783064	1.1062
TG 8:0_18:3_24:2	TG	-2.43593	9.05955e-07	6.04289			CAR 16:1	CAR	-0.266673	0.271044	0.56696			AHexCer (O-24:4)16:1;2O/17:0;O	AHexCer	-0.457449	0.00594988	2.22549
Cer 18:1;2O/36:4;2O	Cer_EOS	-0.960384	0.00556466	2.25456			TG 14:1_21:1_38:2	TG	-0.268113	0.174814	0.757423			DG 10:0_26:2	DG	-0.458442	0.00418525	2.37828
BMP 20:5_22:5	BMP	-2.63699	1.23217e-07	6.90933			PC O-18:1	EtherPC	-0.268886	0.133676	0.873948			MGDG 20:3_22:4	MGDG	-0.45851	0.235024	0.628887
Cer 14:0;2O/42:11	Cer_NDS	1.56013	5.24003e-06	5.28067			TG 18:2_22:6_22:6	TG	-0.269321	0.0225985	1.64592			LPC 16:0-SN1	LPC	-0.458716	0.000820045	3.08616
DG O-26:2_28:7	EtherDG	-2.888	0.0166882	1.77759			Cer 8:0;2O/30:1	Cer_NDS	-0.271561	0.0229542	1.63914			DGCC 8:0_10:0	DGCC	-0.461717	0.0287815	1.54089
SM 9:0;2O/34:1	SM	-3.22816	1.01297e-05	4.9944			DG 16:0_38:6	DG	-0.273905	0.0413283	1.38375			LPE O-18:3	EtherLPE	-0.461899	0.00767085	2.11516
TG 16:0_16:0_18:3	TG	-1.47479	2.69286e-05	4.56979			NAGly 16:2/18:1	NAGly	-0.277901	0.0930658	1.03121			MGDG 16:1_22:6	MGDG	-0.465303	0.0225884	1.64612
SM 9:0;2O/34:0	SM	-1.32539	5.67162e-05	4.24629			HexCer 16:0;2O/34:2;O	HexCer_HDS	-0.280007	0.321493	0.492829			MGDG 18:2_22:4	MGDG	-0.467315	0.144554	0.839971
PI 34:2	PI	-0.170028	0.196711	0.706171			DG 9:0_21:0	DG	-0.282538	0.0272023	1.5654			HexCer 16:0;2O/34:0;O	HexCer_HDS	-0.46752	0.668603	0.174832
SM 30:1;2O(FA 14:1)	ASM	2.042	0.0382694	1.41715			SM 8:0;2O/9:0	SM	-0.282877	0.0173266	1.76129			PC O-18:2	EtherPC	-0.471058	0.0451213	1.34562
DG 8:0_44:6	DG	0.242562	0.0608432	1.21579			PC 15:0_18:0	PC	-0.283811	0.0204557	1.68919			HexCer 16:3;2O/35:1;O	HexCer_HS	-0.471479	0.0122102	1.91328
TG 14:0_18:0_18:1	TG	3.73023	0.077105	1.11292			AHexCer (O-22:6)17:1;2O/26:3;O	AHexCer	-0.284037	0.306952	0.512929			TG 8:0_18:3_34:7	TG	-0.473409	0.268443	0.571149
Cer 21:1;2O/34:4;2O	Cer_EOS	1.34615	0.00358088	2.44601			TG 8:0_18:3_34:9	TG	-0.285611	0.0119118	1.92402			DG O-14:0_28:3	EtherDG	-0.473739	0.436743	0.359774
DG 16:0_36:5	DG	0.497359	0.0594523	1.22583			PEtOH 12:0_20:1	PEtOH	-0.285715	0.0127109	1.89582			NAGly 18:2/22:5	NAGly	-0.47499	0.0143199	1.84406
DG 8:0_44:4	DG	-0.39541	0.00301375	2.52089			MGDG 16:0_20:3	MGDG	-0.286023	0.0067299	2.17199			PC O-33:4	EtherPC	-0.475396	0.0313942	1.50315
Cer 34:3;3O/20:2;(2OH)	Cer_AP	-0.397241	0.00291774	2.53495			PC O-33:1	EtherPC	-0.286286	0.392882	0.405738			PC 8:0_28:5	PC	-0.47648	0.00211251	2.6752
DGDG 9:0_20:4	DGDG	-2.70321	7.13199e-08	7.14679			MG 18:3	MG	-0.286989	0.0427763	1.3688			PC O-44:0	EtherPC	-0.477194	0.27584	0.559342
TG 15:0_18:0_18:3	TG	-1.61651	0.00962527	2.01659			DGGA 18:0_22:6	DGGA	-0.288475	0.141674	0.848709			SPB 28:0;2O	DHSph	-0.47772	0.0368238	1.43387
DG 18:1_34:2	DG	-0.836166	0.000736589	3.13277			MGDG 18:0_20:3	MGDG	-0.288721	0.0178212	1.74906			PI 40:7	PI	-0.480153	0.26906	0.570152
Cer 34:2;3O/20:2;(2OH)	Cer_AP	-0.710156	0.0346939	1.45975			PC O-36:5	EtherPC	-0.290406	0.0314265	1.5027			MGDG 16:0_20:3	MGDG	-0.482721	0.000568253	3.24546
DG O-27:0_28:7	EtherDG	0.477418	0.0141544	1.84911			PE-Cer 18:0;2O/26:1	PE_Cer	-0.291063	0.273469	0.563091			Cer 18:1;2O/22:0	Cer_NS	-0.484501	0.00180448	2.74365
DG 16:0_36:2	DG	0.0973727	0.491994	0.30804			SM 8:0;2O/36:1	SM	-0.291719	0.139973	0.853956			DG O-8:0_24:0	EtherDG	-0.484637	0.00122386	2.91227
CoQ10	CoQ	0.825187	6.28499e-05	4.2017			LPE 36:2	LPE	-0.291769	0.0622566	1.20581			DG 14:0_34:0	DG	-0.485571	0.338505	0.470434
Cer 34:2;3O/20:1;(2OH)	Cer_AP	0.253821	0.0307869	1.51163			Cer 19:2;2O/16:1	Cer_NS	-0.29239	0.0819113	1.08666			PC O-36:2	EtherPC	-0.486035	0.359382	0.444444
HexCer 16:3;2O/29:1;O	HexCer_HS	0.751787	0.000123701	3.90763			Cer 20:1;2O/18:0;(2OH)	Cer_AS	-0.295096	0.165758	0.780525			PS 18:1_21:1	PS	-0.491466	0.336805	0.472621
DG 18:0_34:1	DG	0.21764	0.186791	0.728643			DGGA 24:1_24:2	DGGA	-0.296847	0.194185	0.711785			PC 8:0_28:4	PC	-0.493007	0.00118769	2.9253
Cer 34:2;3O/20:0;(2OH)	Cer_AP	0.405289	0.00684097	2.16488			DG 10:0_26:4	DG	-0.297004	0.0169474	1.7709			Cer 14:0;2O/17:3;(3OH)(FA 22:6)	Cer_EBDS	-0.501902	0.02994	1.52375
HexCer 19:2;2O/28:7	HexCer_NS	-0.374535	0.291426	0.535472			Cer 8:0;2O/26:0	Cer_NDS	-0.297131	0.00870319	2.06032			Cer 18:0;3O/23:0	Cer_NP	-0.503175	0.0187803	1.7263
SM 8:0;2O/38:2	SM	-5.11015	4.94891e-08	7.30549			PE O-22:6_16:3	EtherPE	-0.299192	0.509577	0.29279			ADGGA 20:5_16:4_20:4	ADGGA	-0.504963	0.0380933	1.41915
DG 14:0_38:0	DG	0.421042	0.318127	0.4974			ADGGA 22:6_16:1_22:6	ADGGA	-0.301769	0.492688	0.307428			MGDG O-17:0_22:5	EtherMGDG	-0.506692	0.0926641	1.03309
BMP 22:5_22:6	BMP	-1.51714	5.25044e-06	5.2798			DG 18:0_38:0	DG	-0.302713	0.64513	0.190353			DG 10:0_26:4	DG	-0.507022	0.0016043	2.79471
TG 8:0_22:0_22:6	TG	-2.95742	1.28508e-06	5.89107			DGGA 20:3_20:4	DGGA	-0.303184	0.345491	0.461563			Cer 8:0;2O/32:3	Cer_NDS	-0.508624	0.035679	1.44759
HexCer 16:0;2O/29:1;O	HexCer_HDS	-2.74873	2.46321e-05	4.6085			TG 8:0_18:3_34:0	TG	-0.303686	0.0269888	1.56882			DG O-16:1_20:4	EtherDG	-0.509656	0.0078306	2.1062
TG 16:0_16:0_20:5	TG	-2.54965	1.40174e-05	4.85333			SM 31:4;3O	SM	-0.30894	0.577564	0.2384			HexCer 16:0;2O/22:0;O	HexCer_HDS	-0.511739	0.474567	0.323702
DG 15:1_38:4	DG	-0.68988	0.00434815	2.3617			PC 13:0_18:0	PC	-0.313384	0.128172	0.892208			AHexCer (O-16:1)17:1;2O/16:5;O	AHexCer	-0.517314	0.204936	0.688382
HexCer 16:0;2O/29:0;O	HexCer_HDS	-1.86833	0.0576716	1.23904			PC O-30:6	EtherPC	-0.31527	0.0877665	1.05667			PC O-17:0	EtherPC	-0.517848	0.000416087	3.38082
DG O-28:2_28:7	EtherDG	-1.14861	0.000486096	3.31328			PC O-33:4	EtherPC	-0.31612	0.109232	0.96165			Cer 24:0;2O/44:8	Cer_NDS	-0.518439	0.330285	0.481111
SL 25:0;O/26:1;O	SL	-0.462438	0.261719	0.582165			SM 12:2;2O/36:10	SM	-0.318835	0.115934	0.935788			PE O-8:0_28:5	EtherPE	-0.521821	0.0263367	1.57944
DG O-28:1_28:7	EtherDG	-0.8828	0.000683938	3.16498			HexCer 16:2;2O/35:1;O	HexCer_HS	-0.322082	0.0311366	1.50673			Cer 12:1;3O/26:2;(2OH)	Cer_AP	-0.524088	0.568971	0.24491
PI 36:4	PI	-0.112246	0.441111	0.355452			SHexCer 18:0;2O/20:0;O	SHexCer	-0.323151	0.148865	0.827206			Cer 18:1;2O/24:0	Cer_NS	-0.529044	0.00249246	2.60337
SHexCer 18:0;2O/20:0;O	SHexCer	-1.93793	9.76829e-05	4.01018			Cer 8:0;3O/24:1;(2OH)	Cer_AP	-0.323847	0.223704	0.650326			LPC 14:1-SN1	LPC	-0.530459	0.00724554	2.13993
PI 36:3	PI	-1.11652	1.14586e-05	4.94087			SM 9:1;2O/34:2	SM	-0.323957	0.0546394	1.26249			DGCC 19:0_30:0	DGCC	-0.534427	0.000358265	3.4458
TG 8:0_20:3_26:3	TG	0.655058	0.235532	0.627949			CAR 14:0	CAR	-0.324946	0.164001	0.785154			TG 8:0_20:3_26:3	TG	-0.540115	0.317922	0.49768
PI 36:2	PI	1.01247	0.00185072	2.73266			SM 8:1;2O/36:1	SM	-0.327433	0.0403699	1.39394			Cer 19:0;2O/44:7	Cer_NDS	-0.543139	0.224983	0.64785
DG O-28:0_28:5	EtherDG	0.000430057	0.997452	0.00110791			Cer 16:0;3O/17:0;(2OH)	Cer_AP	-0.327571	0.194981	0.710009			DG 18:0_44:4	DG	-0.543146	0.0338196	1.47083
TG 16:0_18:0_18:2	TG	-0.262055	0.216725	0.66409			PE 32:1_20:4	PE	-0.330169	0.30072	0.521838			DG 18:0_44:5	DG	-0.543505	0.00596614	2.22431
DG 16:0_38:6	DG	-0.435291	0.0068367	2.16515			BMP 8:0_26:1	BMP	-0.331241	0.334864	0.475131			LPC O-15:1	EtherLPC	-0.547018	0.00228535	2.64105
BMP 22:6_22:6	BMP	-1.93706	5.22031e-07	6.2823			CAR 18:1	CAR	-0.333166	0.0213621	1.67036			Cer 21:0;2O/17:2	Cer_NDS	-0.550511	0.121686	0.914759
TG O-16:0_18:0_20:5	EtherTG	-0.426297	0.0283837	1.54693			Cer 18:0;3O/15:0;(2OH)	Cer_AP	-0.333192	0.0134392	1.87163			PC 13:0_18:0	PC	-0.551706	0.022343	1.65086
PC O-44:1	EtherPC	-1.02869	0.00507005	2.29499			TG 8:0_18:3_34:3	TG	-0.333763	0.0318997	1.49621			DGCC 9:0_18:3	DGCC	-0.554184	0.179298	0.746424
SM 9:0;2O/38:0	SM	-1.14259	3.39913e-05	4.46863			TG 18:1_18:1_20:5	TG	-0.333783	0.0324412	1.4889			PI O-24:4_24:5	EtherPI	-0.555929	0.00837141	2.0772
TG O-16:0_18:3_20:1	EtherTG	-0.438849	0.0151494	1.81961			SM 9:0;2O/31:0	SM	-0.335343	0.0181851	1.74028			PC O-20:4	EtherPC	-0.556176	0.0316082	1.5002
PC O-44:0	EtherPC	-0.225644	0.589842	0.229264			Cer 17:0;2O/34:8	Cer_NDS	-0.336157	0.0182625	1.73844			DG 16:1_44:6	DG	-0.557383	0.0841622	1.07488
Cer 36:3;3O/20:2;(2OH)	Cer_AP	-0.361696	0.00264789	2.5771			PE O-8:0_28:5	EtherPE	-0.337944	0.103152	0.986523			LPC 18:2-SN1	LPC	-0.558728	0.0185769	1.73103
TG O-12:0_20:3_22:0	EtherTG	-0.377606	0.174415	0.758416			PC O-34:2	EtherPC	-0.338415	0.0564978	1.24797			PC O-34:2	EtherPC	-0.561774	0.00857678	2.06668
DG 18:3_38:5	DG	1.15474	0.00192953	2.71455			PI 18:0_16:1	PI	-0.339112	0.290176	0.537339			NAGly 18:0/22:5	NAGly	-0.562703	0.00109419	2.96091
Cer 36:2;3O/20:2;(2OH)	Cer_AP	-0.408802	0.224913	0.647986			LPC 30:4-SN1	LPC	-0.34097	0.0959246	1.01807			Cer 24:0;2O/44:7	Cer_NDS	-0.564768	0.205402	0.687396
DG 16:0_38:2	DG	0.244401	0.0184162	1.7348			PEtOH 18:1_24:4	PEtOH	-0.342182	0.0232158	1.63422			LDGCC 17:0	LDGCC	-0.56986	0.00021933	3.6589
Cer 36:2;3O/20:1;(2OH)	Cer_AP	0.234706	0.0358246	1.44582			Cer 12:1;3O/26:2;(2OH)	Cer_AP	-0.34253	0.707176	0.150472			Cer 19:2;2O/22:1	Cer_NS	-0.573949	0.775672	0.110322
TG 8:0_16:3_30:5	TG	-3.24499	7.82902e-08	7.10629			HexCer 16:2;2O/16:2;O	HexCer_HS	-0.342965	0.12514	0.902605			Cer 14:0;2O/14:0;(3OH)(FA 17:1)	Cer_EBDS	-0.577703	0.005091	2.2932
DG 16:0_38:1	DG	0.396339	0.0444854	1.35178			HexCer 16:3;2O/17:1;O	HexCer_HS	-0.343329	0.328194	0.483869			TG O-14:0_20:4_22:2	EtherTG	-0.57905	0.00322725	2.49117
HexCer 16:2;2O/31:1;O	HexCer_HS	-3.18573	7.80609e-08	7.10757			PC O-22:0	EtherPC	-0.344907	0.0099624	2.00164			CerP 14:1;2O/14:0	CerP	-0.581008	0.0204404	1.68951
Cer 34:2;3O/22:0;(2OH)	Cer_AP	0.349026	0.0187696	1.72655			SL 15:3;O/22:4	SL	-0.349347	0.334073	0.476159			TG O-16:0_18:1_22:6	EtherTG	-0.582839	0.00109337	2.96123
TG 8:0_18:4_28:3	TG	-2.83761	8.56426e-07	6.06731			PE 18:1_36:4	PE	-0.351929	0.117799	0.928857			SM 8:0;2O/36:1	SM	-0.586158	0.015484	1.81012
HexCer 16:1;2O/31:1;O	HexCer_HS	-2.68347	1.09525e-06	5.96049			PC 13:1_16:1	PC	-0.352533	0.0194412	1.71128			DG 14:0_44:7	DG	-0.587404	0.000403929	3.39369
TG 8:0_18:3_28:3	TG	-1.523	0.000144859	3.83906			PS 16:2_24:4	PS	-0.354203	0.457275	0.339823			Cer 36:3;3O/26:0;(2OH)	Cer_AP	-0.589264	0.0137085	1.86301
HexCer 16:0;2O/31:1;O	HexCer_HDS	-2.07941	9.13836e-06	5.03913			HexCer 18:2;2O/32:0;O	HexCer_HS	-0.354313	0.0984114	1.00695			ADGGA 22:6_16:1_22:6	ADGGA	-0.594018	0.202764	0.693008
TG O-16:0_18:3_22:1	EtherTG	-0.587664	0.242291	0.615662			PS 18:1_21:1	PS	-0.354934	0.47864	0.319991			MGDG 16:1_20:3	MGDG	-0.594974	0.277882	0.556139
TG 8:0_18:3_28:2	TG	-0.870283	0.000103556	3.98482			SM 11:1;2O/22:6	SM	-0.362242	0.0639359	1.19426			Cer 17:1;2O/18:0	Cer_NS	-0.59579	0.0020653	2.68502
SM 12:2;2O/36:10	SM	-1.10293	0.000940151	3.0268			Cer 17:1;2O/25:0	Cer_NS	-0.362269	0.142454	0.846324			SM 16:1;2O/44:1	SM	-0.599327	0.114665	0.940568
Cer 16:0;2O/44:11	Cer_NDS	-0.976205	7.4838e-05	4.12588			Cholesterol(d7)	CE	-0.362385	0.597677	0.223533			SM 15:3;2O/40:11	SM	-0.599439	0.000488109	3.31148
PI 38:6	PI	0.303442	0.0999386	1.00027			HexCer 16:0;2O/31:1;O	HexCer_HDS	-0.368369	0.0349565	1.45647			LPC 18:0-SN1	LPC	-0.603162	0.000266894	3.57366
SM 9:0;2O/39:0	SM	-0.523841	0.00165621	2.78088			FAHFA 16:1/22:4	FAHFA	-0.371614	0.102907	0.987555			LPE O-18:2	EtherLPE	-0.604481	0.00159604	2.79696
PI 38:5	PI	-0.351705	0.39826	0.399834			TG 8:0_18:3_30:1	TG	-0.373697	0.120493	0.919038			TG 20:5_20:5_22:3	TG	-0.610228	0.000388665	3.41042
TG 8:0_18:3_28:0	TG	0.223619	0.137349	0.862175			SM 9:0;2O/32:1	SM	-0.384923	0.148402	0.82856			NAGlySer 16:0/24:1	NAGlySer	-0.611384	0.0422216	1.37447
PI 38:4	PI	0.851317	0.000638029	3.19516			DLCL 24:3_20:4	DLCL	-0.386743	0.153409	0.81415			DG 18:3_38:5	DG	-0.611864	0.028622	1.5433
PI 40:9	PI	0.879968	0.00435961	2.36055			TG 16:1_22:3_22:3	TG	-0.388751	0.358189	0.445888			MGDG 14:1_22:6	MGDG	-0.619941	0.0594566	1.2258
Cer 19:0;2O/42:6	Cer_NDS	1.14386	0.000356478	3.44797			LPE 34:5	LPE	-0.390573	0.0484026	1.31513			PE O-8:0_22:1	EtherPE	-0.622139	0.000944684	3.02471
TG 8:0_18:1_30:5	TG	-1.24672	0.496875	0.303753			PC O-20:5	EtherPC	-0.392041	0.184465	0.734087			DG 10:0_30:6	DG	-0.622361	0.000869999	3.06048
Cer 17:2;2O/44:12	Cer_NS	1.88243	0.110362	0.95718			DG 15:1_18:3	DG	-0.392569	0.0154146	1.81207			NAOrn 17:2/22:5	NAOrn	-0.634633	0.00100273	2.99882
Cer 35:2;3O/22:0;(2OH)	Cer_AP	2.55683	0.00496045	2.30448			FAHFA 16:4/19:0	FAHFA	-0.395775	0.0175232	1.75639			PEtOH 17:2_22:6	PEtOH	-0.637335	0.183078	0.737363
TG O-16:0_18:1_22:6	EtherTG	-0.172834	0.117474	0.930059			DG 14:0_15:1	DG	-0.397274	0.320216	0.494557			DG O-15:1_18:1	EtherDG	-0.640726	0.000659258	3.18094
TG O-14:0_20:4_22:2	EtherTG	-0.543633	0.00430523	2.366			PI 36:2	PI	-0.40051	0.0724051	1.14023			Cer 35:2;3O/22:0;(2OH)	Cer_AP	-0.642053	0.302009	0.51998
HexCer 16:0;2O/32:1;O	HexCer_HDS	-0.191985	0.529385	0.276229			SM 8:1;2O/36:2	SM	-0.401035	0.0217992	1.66156			PC O-34:0	EtherPC	-0.642192	0.000397901	3.40023
DG 12:0_44:5	DG	-0.307891	0.0234596	1.62968			HexCer 16:1;2O/35:1;O	HexCer_HS	-0.405599	0.0116159	1.93495			NAGlySer 18:2/15:0	NAGlySer	-0.646262	0.0039066	2.4082
PC O-46:1	EtherPC	-0.111167	0.751916	0.123831			MGDG 18:2_16:3	MGDG	-0.410689	0.639954	0.193851			PI 36:2	PI	-0.649962	0.0132486	1.87783
SM 8:1;2O/40:1	SM	-0.459174	0.582202	0.234926			PC O-35:7	EtherPC	-0.411838	0.26231	0.581185			Cer 17:1;2O/24:3	Cer_NS	-0.650452	0.0020363	2.69116
TG O-12:0_22:0_22:4	EtherTG	-1.51677	0.0837172	1.07719			NAGlySer 14:1/18:3	NAGlySer	-0.412223	0.153249	0.814602			CerP 14:0;2O/24:4	CerP	-0.652444	0.0136389	1.86522
DG 40:4_18:5	DG	1.05584	0.0807677	1.09276			PI 36:10	PI	-0.41804	0.0189174	1.72314			SM 8:1;2O/16:2	SM	-0.655207	0.0489753	1.31002
Cer 36:3;3O/22:2;(2OH)	Cer_AP	-0.279944	0.0160984	1.79322			HexCer 17:2;2O/36:2;O	HexCer_HS	-0.423472	0.00699223	2.15538			DG O-8:0_15:1	EtherDG	-0.65532	0.000319967	3.4949
TG 16:3_16:3_24:4	TG	-4.42592	9.34022e-07	6.02964			ST 24:1;O4/21:1	DCAE	-0.425408	0.47297	0.325166			DG O-18:3_18:2	EtherDG	-0.66014	0.00404008	2.39361
DG 12:0_44:3	DG	-0.0292626	0.776068	0.1101			CAR 20:4	CAR	-0.428785	0.138996	0.856997			PC 8:0_28:6	PC	-0.661971	0.0228173	1.64174
Cer 34:2;3O/24:2;(2OH)	Cer_AP	0.0486816	0.537055	0.269981			SM 36:0;3O	SM	-0.429616	0.00435338	2.36117			MGDG 18:2_16:3	MGDG	-0.666376	0.455481	0.34153
TG 8:0_18:4_30:5	TG	-3.92041	2.67375e-08	7.57288			MGDG 14:1_22:6	MGDG	-0.430896	0.155143	0.809268			ST 24:1;O4/21:1	DCAE	-0.667107	0.276582	0.558176
DG 16:0_40:2	DG	0.209501	0.0456094	1.34095			DG 18:0_44:2	DG	-0.434387	0.109913	0.958952			DG 16:0_44:8	DG	-0.669649	0.00893319	2.04899
Cer 18:3;2O/44:12	Cer_NS	-3.7798	3.10557e-08	7.50786			CerP 14:0;2O/24:4	CerP	-0.436138	0.0578814	1.23746			Cer 19:2;2O/16:1	Cer_NS	-0.67109	0.00355556	2.44909
Cer 34:2;3O/24:1;(2OH)	Cer_AP	0.138568	0.192426	0.715737			TG O-14:0_20:4_22:2	EtherTG	-0.436632	0.0111355	1.95329			LPE 40:6	LPE	-0.672821	0.0077381	2.11137
PC 8:0_38:5	PC	2.58054	5.87869e-05	4.23072			LPE O-18:2	EtherLPE	-0.439569	0.00688928	2.16183			PS O-20:1_18:0	EtherPS	-0.672902	0.00224639	2.64851
TG 8:0_18:3_30:5	TG	-2.47604	5.42771e-05	4.26538			HexCer 18:1;2O/18:3	HexCer_NS	-0.443077	0.00235266	2.62844			DG 16:0_44:2	DG	-0.675447	0.00424108	2.37252
DG 38:0_18:1	DG	0.553935	0.0831405	1.08019			TG 8:0_18:3_28:3	TG	-0.445359	0.0375492	1.4254			Cer 26:0;2O/44:7	Cer_NDS	-0.676335	0.153323	0.814393
HexCer 16:2;2O/33:1;O	HexCer_HS	-2.09008	9.55744e-06	5.01966			PC O-13:1_16:0	EtherPC	-0.445606	0.0332797	1.47782			DGCC 18:0_29:0	DGCC	-0.67854	0.00311631	2.50636
TG 18:1_18:1_20:5	TG	-1.4149	3.76291e-05	4.42448			Cer 14:0;2O/17:3;(3OH)(FA 22:6)	Cer_EBDS	-0.445863	0.0450187	1.34661			TG 8:0_18:3_34:9	TG	-0.680397	0.000195336	3.70922
DG 18:0_38:0	DG	-0.588685	0.383506	0.416227			TG O-16:0_18:3_22:1	EtherTG	-0.446149	0.361663	0.441695			ADGGA 22:6_12:0_20:3	ADGGA	-0.683287	0.00763066	2.11744
HexCer 16:1;2O/33:1;O	HexCer_HS	-1.26105	6.88595e-05	4.16204			HexCer 9:0;2O/30:4	HexCer_NDS	-0.448406	0.0781408	1.10712			PC 8:0_24:0	PC	-0.685466	0.0109407	1.96096
Cer 21:1;2O/42:10	Cer_NS	0.679345	0.00595415	2.22518			TG 8:0_18:3_36:8	TG	-0.448439	0.00995255	2.00207			PS O-19:0_16:0	EtherPS	-0.685498	0.176886	0.752306
SM 8:1;2O/42:1	SM	-0.921404	0.00463378	2.33406			PC 31:0_20:4	PC	-0.451893	0.114169	0.942454			PS 17:0_14:1	PS	-0.685711	0.00135759	2.86723
HexCer 16:0;2O/33:1;O	HexCer_HDS	-0.720395	0.0263939	1.5785			PS 17:0_14:1	PS	-0.454176	0.00890714	2.05026			PA 18:3_20:3	PA	-0.686469	0.000458169	3.33897
DG 18:0_40:4	DG	-0.803468	0.148843	0.82727			DG 22:1_21:2	DG	-0.455808	0.0487061	1.31242			HexCer 18:2;2O/12:0;O	HexCer_HS	-0.687268	0.00702006	2.15366
PI 40:7	PI	-0.443174	0.30365	0.517627			TG 16:1_22:4_22:4	TG	-0.45847	0.00462694	2.33471			DGCC 13:0_44:3	DGCC	-0.693439	0.0368165	1.43396
TG 17:0_17:0_22:5	TG	-0.306628	0.0188221	1.72533			Cer 10:0;2O/30:6	Cer_NDS	-0.464579	0.50576	0.296056			TG 8:0_28:5_38:2	TG	-0.694485	0.0193777	1.7127
HexCer 16:0;2O/33:0;O	HexCer_HDS	-0.266245	0.0348769	1.45746			HexCer 18:2;2O/12:0;O	HexCer_HS	-0.468428	0.0320302	1.49444			PE O-16:3_24:6	EtherPE	-0.694798	0.012943	1.88796
PI 40:6	PI	0.920507	0.227178	0.643633			HexCer 19:2;2O/20:2	HexCer_NS	-0.46858	0.0207471	1.68304			NAGly 16:0/26:2	NAGly	-0.701606	0.0861424	1.06478
TG 8:0_18:3_30:1	TG	0.0788493	0.712849	0.147003			TG 18:1_18:1_26:3	TG	-0.4716	0.00339125	2.46964			ADGGA 22:6_12:0_22:6	ADGGA	-0.701678	0.000252249	3.59817
TG 16:0_18:0_22:3	TG	0.305531	0.0669898	1.17399			Cer 14:2;2O/20:4	Cer_NS	-0.476243	0.00765123	2.11627			Cer 17:0;2O/23:0	Cer_NDS	-0.701948	0.000171413	3.76596
Cer 20:2;2O/44:12	Cer_NS	0.0785674	0.840309	0.0755609			Cer 25:0;2O/18:5	Cer_NDS	-0.476441	0.010045	1.99805			SPB 24:0;2O	DHSph	-0.703353	0.00795809	2.09919
Cer 19:0;2O/44:7	Cer_NDS	0.851513	0.0801614	1.09603			TG 18:0_18:0_22:6	TG	-0.47936	0.00478268	2.32033			HexCer 19:2;2O/20:2	HexCer_NS	-0.705692	0.00369139	2.43281
TG 8:0_18:2_30:0	TG	0.829893	0.00495998	2.30452			DG 16:0_44:8	DG	-0.482157	0.0321832	1.49237			PEtOH 12:0_24:4	PEtOH	-0.709446	0.349334	0.456759
SM 8:1;2O/44:10	SM	1.66509	5.90513e-06	5.22877			PC O-24:0	EtherPC	-0.48379	0.00147574	2.83099			PC O-13:1_16:0	EtherPC	-0.710763	0.00509785	2.29261
DG 14:0_44:7	DG	-0.430579	0.00186618	2.72905			DG O-8:0_15:1	EtherDG	-0.485198	0.00142734	2.84547			HexCer 18:1;2O/32:0;O	HexCer_HS	-0.717073	0.810566	0.0912116
HexCer 16:0;2O/34:2;O	HexCer_HDS	0.0122745	0.963596	0.0161051			DG 14:0_32:0	DG	-0.485735	0.0124188	1.90592			Cer 26:0;2O/44:9	Cer_NDS	-0.725943	0.000563416	3.24917
DGCC 18:0_29:0	DGCC	-0.529047	0.0093828	2.02767			HexCer 16:0;2O/35:1;O	HexCer_HDS	-0.48763	0.00410666	2.38651			DG 22:1_21:2	DG	-0.730371	0.00817533	2.08749
HexCer 18:2;2O/32:0;O	HexCer_HS	-0.13327	0.485211	0.31407			SPB 28:0;2O	DHSph	-0.488185	0.0341547	1.46655			LPC O-18:1	EtherLPC	-0.733321	0.000130161	3.88552
TG O-14:0_22:1_22:5	EtherTG	-0.29843	0.187483	0.727039			LPC O-18:2	EtherLPC	-0.492553	0.000765442	3.11609			SM 17:3;2O/42:12	SM	-0.739894	0.00327188	2.4852
DGDG 16:0_18:2	DGDG	3.22906	0.000108772	3.96348			NAOrn 17:2/22:5	NAOrn	-0.49837	0.00317653	2.49805			PEtOH 16:1_24:4	PEtOH	-0.752122	0.000191149	3.71863
HexCer 18:1;2O/32:0;O	HexCer_HS	1.93459	0.524998	0.279842			Cer 24:0;2O/20:1	Cer_NDS	-0.499574	0.0974646	1.01115			Cer 24:0;2O/44:6	Cer_NDS	-0.752135	0.0264557	1.57748
TG O-16:0_20:3_22:2	EtherTG	-1.49307	0.0533299	1.27303			LPE 32:2	LPE	-0.501495	0.0284491	1.54593			TG 18:2_22:6_22:6	TG	-0.752224	0.000198978	3.7012
HexCer 16:0;2O/34:0;O	HexCer_HDS	1.32075	0.253103	0.596703			Cer 23:2;2O/35:0;(3OH)	Cer_BS	-0.502086	0.330462	0.480879			SL 14:0;O/21:0;O	SL	-0.759699	0.0322391	1.49162
PE 19:1_32:7	PE	0.58527	0.53126	0.274693			TG 8:0_20:3_34:9	TG	-0.503759	0.10926	0.96154			SM 9:0;2O/20:0	SM	-0.761437	0.00907545	2.04213
TG 8:0_18:3_32:8	TG	-3.71978	3.83136e-08	7.41665			HexCer 45:4;3O(FA 16:0)	HexCer_EOS	-0.51194	0.0305816	1.51454			PC O-18:1	EtherPC	-0.761442	0.00323729	2.48982
TG O-14:0_22:0_22:4	EtherTG	-1.40056	0.18977	0.721773			HexCer 16:0;2O/33:1;O	HexCer_HDS	-0.514085	0.0793185	1.10063			LPA 20:0	LPA	-0.761505	0.00110557	2.95642
HexCer 18:1;2O/31:0;O	HexCer_HS	1.27308	0.0901572	1.045			PS O-19:0_16:0	EtherPS	-0.517638	0.29033	0.537109			CerP 14:0;2O/10:0	CerP	-0.761813	0.000154662	3.81062
Cer 38:3;3O/22:2;(2OH)	Cer_AP	-0.217021	0.0287858	1.54082			PEtOH 16:1_24:4	PEtOH	-0.522838	0.00119085	2.92414			Cer 8:0;2O/30:1	Cer_NDS	-0.765931	0.000193295	3.71378
TG 8:0_18:3_32:7	TG	-2.31987	6.84094e-06	5.16488			TG 18:1_18:1_24:6	TG	-0.523659	0.0105263	1.97772			PI 40:9	PI	-0.772615	0.00773729	2.11141
DG 14:0_44:3	DG	0.0330029	0.724579	0.139914			HexCer 8:1;2O/18:1	HexCer_NS	-0.524383	0.0381578	1.41842			Cer 38:2;3O/24:0;(2OH)	Cer_AP	-0.77596	0.03403	1.46814
HexCer 17:3;2O/34:2;O	HexCer_HS	-2.17544	7.32153e-06	5.1354			PC O-46:1	EtherPC	-0.52888	0.169553	0.770695			FAHFA 16:0/22:4	FAHFA	-0.77994	0.00108411	2.96493
Cer 36:2;3O/24:2;(2OH)	Cer_AP	-0.042195	0.572361	0.24233			PC O-34:7	EtherPC	-0.535012	0.0400936	1.39693			DGGA 20:3_20:4	DGGA	-0.783017	0.0407578	1.38979
TG 8:0_18:3_32:6	TG	-2.08265	3.66449e-06	5.43599			DG O-18:4_26:0	EtherDG	-0.535724	0.0683421	1.16531			Cer 18:0;3O/18:0	Cer_NP	-0.786144	0.00128458	2.89124
DG 18:0_40:2	DG	0.00871588	0.916549	0.0378445			HexCer 17:0;2O/38:0;O	HexCer_HDS	-0.540895	0.000393622	3.40492			DLCL 24:3_20:4	DLCL	-0.789663	0.0170608	1.768
HexCer 16:3;2O/35:1;O	HexCer_HS	-2.06914	7.97799e-06	5.09811			MGDG O-13:0_28:1	EtherMGDG	-0.554736	0.0829777	1.08104			LPC O-16:1	EtherLPC	-0.789907	9.04116e-05	4.04378
Cer 36:2;3O/24:1;(2OH)	Cer_AP	-0.0157523	0.873054	0.0589588			TG 8:0_24:4_38:2	TG	-0.564962	0.00115237	2.93841			Cer 8:0;2O/28:1	Cer_NDS	-0.801034	0.000304939	3.51579
TG 8:0_18:3_32:5	TG	-1.20026	4.66813e-05	4.33086			PG 16:1_20:4	PG	-0.56842	0.282808	0.548509			Cer 22:1;2O/44:12	Cer_NS	-0.80437	0.0125014	1.90304
DG 42:0_16:1	DG	0.07809	0.77935	0.108268			TG 8:0_20:3_26:3	TG	-0.589657	0.279735	0.553253			PG 8:0_26:2	PG	-0.806199	0.00801433	2.09613
HexCer 16:2;2O/35:1;O	HexCer_HS	-1.1415	9.094e-05	4.04125			Cer 22:1;2O/44:12	Cer_NS	-0.590607	0.039787	1.40026			SM 8:1;2O/36:4	SM	-0.808425	0.278202	0.55564
Cer 34:2;3O/26:0;(2OH)	Cer_AP	-0.15286	0.631463	0.199652			DG 14:0_36:0	DG	-0.598812	0.511152	0.29145			PI 38:6	PI	-0.815182	0.00240302	2.61924
TG 18:1_18:1_22:5	TG	-2.04174	0.0013821	2.85946			ADGGA 16:4_12:0_22:6	ADGGA	-0.599506	0.348901	0.457297			PE O-21:1_24:1	EtherPE	-0.820711	0.0330728	1.48053
HexCer 16:1;2O/35:1;O	HexCer_HS	-0.873327	0.000317984	3.49759			PE O-22:6_20:4	EtherPE	-0.612268	0.52899	0.276553			HexCer 45:4;3O(FA 16:0)	HexCer_EOS	-0.824958	0.00437502	2.35902
TG 18:0_18:0_22:6	TG	-0.330662	0.0223045	1.65161			Cer 21:1;2O/42:10	Cer_NS	-0.617455	0.0089954	2.04598			FAHFA 18:1/18:0	FAHFA	-0.826613	0.00142882	2.84502
HexCer 16:0;2O/35:1;O	HexCer_HDS	-0.328417	0.0214871	1.66782			Cer 20:2;2O/44:12	Cer_NS	-0.624621	0.148766	0.827495			Cer 26:0;2O/44:8	Cer_NDS	-0.827333	0.00136045	2.86632
TG 18:0_18:0_22:5	TG	0.149402	0.481298	0.317586			PE 20:4_24:5	PE	-0.626357	0.497924	0.302837			CAR 18:1	CAR	-0.830304	0.000330684	3.48059
HexCer 16:0;2O/35:0;O	HexCer_HDS	0.15051	0.178186	0.749126			SM 34:3;2O(FA 18:3)	ASM	-0.628295	0.00737663	2.13214			HexCer 18:1;2O/31:0;O	HexCer_HS	-0.833126	0.231702	0.63507
TG 8:0_18:3_32:1	TG	-0.43859	0.417279	0.379574			ADGGA 22:6_16:2_22:6	ADGGA	-0.628838	0.0246877	1.60752			Cer 8:0;2O/32:0	Cer_NDS	-0.839254	0.0677673	1.16898
TG 18:0_18:0_22:3	TG	0.575067	0.000321599	3.49269			DG 14:0_34:0	DG	-0.637521	0.22231	0.653041			SQDG 16:0_22:3	SQDG	-0.841321	0.0607806	1.21623
TG 8:0_18:2_32:0	TG	0.683949	0.00451766	2.34509			Cer 18:1;2O/26:0;(2OH)	Cer_AS	-0.63858	0.0660484	1.18014			LDGCC 22:3	LDGCC	-0.84638	0.0069067	2.16073
Cer 22:1;2O/44:12	Cer_NS	-0.210639	0.378726	0.421675			TG 22:1_22:1_22:3	TG	-0.648359	0.000996816	3.00139			PMeOH 22:3_22:6	PMeOH	-0.846584	0.000132283	3.8785
DG 16:0_44:8	DG	-0.529893	0.0228066	1.64194			SL 19:3;O/12:0	SL	-0.648685	0.0473741	1.32446			PI 40:6	PI	-0.847023	0.261608	0.582349
DG 16:1_44:6	DG	-0.531285	0.0959436	1.01798			PC O-18:4	EtherPC	-0.651524	0.113283	0.945837			SM 31:4;3O	SM	-0.855491	0.157101	0.803822
DGCC 19:0_30:0	DGCC	-0.538733	0.000343938	3.46352			PE-Cer 13:1;2O/22:6	PE_Cer	-0.654234	0.00473487	2.32469			LPE 32:2	LPE	-0.857276	0.00304653	2.5162
SM 10:1;2O/44:8	SM	-6.54379	7.85769e-07	6.10471			HexCer 17:3;2O/36:2;O	HexCer_HS	-0.671537	0.00156452	2.80562			SHexCer 14:0;2O/12:1	SHexCer	-0.860555	0.0101532	1.9934
DGGA 27:0_20:5	DGGA	1.34112	0.0201422	1.69589			TG 18:1_18:1_22:5	TG	-0.675173	0.100576	0.997507			SM 34:3;2O(FA 18:3)	ASM	-0.863017	0.001731	2.7617
HBMP 12:0_14:0_22:5	HBMP	0.967584	0.0254696	1.59398			TG 8:0_18:3_36:0	TG	-0.680419	0.000321169	3.49327			Cer 25:0;2O/18:5	Cer_NDS	-0.86956	0.000614075	3.21178
TG 8:0_18:3_34:9	TG	-3.48256	3.00392e-08	7.52231			SM 42:9;3O	SM	-0.680557	0.376632	0.424083			CAR 24:0	CAR	-0.878299	0.00505341	2.29642
TG O-18:0_20:1_22:4	EtherTG	-0.241825	0.0926165	1.03331			PE 8:0_24:2	PE	-0.691617	0.0040463	2.39294			DG 20:0_44:5	DG	-0.87993	0.120623	0.91857
TG 20:3_20:4_20:4	TG	-2.01079	1.01793e-06	5.99228			PC O-44:1	EtherPC	-0.694443	0.0253796	1.59551			DG O-10:0_28:6	EtherDG	-0.884706	4.75162e-05	4.32316
TG O-16:0_22:0_22:4	EtherTG	-2.15936	0.0974767	1.0111			PE 14:1_34:1	PE	-0.702433	0.00122785	2.91085			Cer 21:1;2O/34:4;2O	Cer_EOS	-0.886945	0.0208348	1.68121
Cer 22:0;2O/44:8	Cer_NDS	-0.381918	0.00535305	2.2714			PG 8:0_26:2	PG	-0.703715	0.0141	1.85078			PC O-22:5	EtherPC	-0.9057	0.0019581	2.70817
HexCer 19:2;2O/36:10	HexCer_NS	0.189409	0.0802028	1.09581			PEtOH 14:1_24:4	PEtOH	-0.703775	0.292159	0.534381			Cer 8:0;2O/26:0	Cer_NDS	-0.931676	3.1188e-05	4.50601
TG 8:0_18:3_34:7	TG	-0.93464	0.0550178	1.2595			HexCer 17:0;2O/38:2;O	HexCer_HDS	-0.712063	0.370653	0.431032			LPC 22:6-SN1	LPC	-0.938891	0.000559759	3.252
DG 16:0_44:3	DG	-0.275158	0.0156351	1.8059			MGDG 20:3_22:4	MGDG	-0.713336	0.0877631	1.05669			DG O-16:0_20:4	EtherDG	-0.951699	0.00357878	2.44627
HexCer 17:3;2O/36:2;O	HexCer_HS	-0.184159	0.166636	0.778232			NAGly 16:0/19:1	NAGly	-0.717286	0.00856259	2.0674			CAR 16:1	CAR	-0.955631	0.0057636	2.23931
Cer 22:0;2O/44:7	Cer_NDS	-1.88653	0.107113	0.970156			PE O-8:0_22:1	EtherPE	-0.717879	0.000462844	3.33457			PEtOH 12:0_24:2	PEtOH	-0.9738	0.0523578	1.28102
TG 16:1_22:4_22:4	TG	-0.909943	0.000161339	3.79226			PE O-21:1_24:1	EtherPE	-0.719233	0.0515381	1.28787			SM 8:1;2O/32:2	SM	-0.97549	0.0855845	1.06761
DG 16:0_44:2	DG	-0.501253	0.0151476	1.81966			SPB 24:0;2O	DHSph	-0.720124	0.00718992	2.14328			TG 18:1_18:1_22:5	TG	-0.977774	0.0320506	1.49416
HexCer 17:2;2O/36:2;O	HexCer_HS	-0.92195	0.00016212	3.79016			TG O-14:0_22:1_22:5	EtherTG	-0.734449	0.0118257	1.92717			DG O-18:3_22:0	EtherDG	-0.981986	0.0044649	2.35019
Cer 36:3;3O/26:0;(2OH)	Cer_AP	-0.466294	0.0332289	1.47848			TG 8:0_18:3_38:0	TG	-0.735303	0.000298367	3.52525			PE-Cer 13:1;2O/22:6	PE_Cer	-0.98968	0.000659972	3.18047
TG 18:1_18:1_24:6	TG	-0.616251	0.00521683	2.28259			CAR 24:0	CAR	-0.743162	0.0104007	1.98294			PE 19:0_16:1	PE	-0.998552	0.14016	0.853377
Cer 38:2;3O/24:0;(2OH)	Cer_AP	-0.442974	0.164667	0.783393			TG 18:0_18:0_26:4	TG	-0.747436	8.26672e-05	4.08267			LDGTS 20:0	LDGTS	-1.00572	0.0718917	1.14332
TG 16:1_22:3_22:3	TG	-1.01322	0.0435161	1.36135			PC 20:4_28:4	PC	-0.758611	0.115843	0.936131			HexCer 8:0;2O/28:4	HexCer_NDS	-1.00701	0.00199226	2.70065
TG 8:0_18:3_34:3	TG	0.298842	0.0465099	1.33245			TG 8:0_26:2_30:0	TG	-0.767124	0.0139631	1.85502			SM 10:1;2O/44:8	SM	-1.01161	0.0103167	1.98646
TG 19:0_19:0_22:5	TG	0.318332	0.00942397	2.02577			Cer 19:2;2O/19:0	Cer_NS	-0.774388	0.0968703	1.01381			PC O-21:0	EtherPC	-1.02296	0.000226545	3.64484
HexCer 17:0;2O/36:0;O	HexCer_HDS	0.512722	0.0042754	2.36902			Cer 22:0;3O/21:0;(2OH)	Cer_AP	-0.77578	0.46926	0.328587			PC 8:0_32:8	PC	-1.03379	7.43387e-05	4.12878
TG 8:0_18:3_34:1	TG	0.320028	0.00584573	2.23316			DG 40:4_18:5	DG	-0.779279	0.170349	0.768661			PC O-34:7	EtherPC	-1.03875	0.00265733	2.57555
TG 8:0_18:3_34:0	TG	0.251658	0.0514159	1.2889			FAHFA 18:5/4:0	FAHFA	-0.793384	0.251672	0.599165			DG 18:0_44:2	DG	-1.03924	0.0048439	2.3148
HexCer 16:2;2O/38:2;O	HexCer_HS	-0.100069	0.721846	0.141555			TG 8:0_18:3_34:7	TG	-0.794883	0.0886729	1.05221			PE 8:0_24:2	PE	-1.06504	0.000507007	3.29499
ADGGA 16:4_12:0_22:6	ADGGA	1.63407	0.0347832	1.45863			SHexCer 14:0;2O/12:1	SHexCer	-0.79537	0.0140268	1.85304			LPC O-18:0	EtherLPC	-1.06764	0.0138078	1.85988
TG 18:2_22:6_22:6	TG	-4.22679	1.84029e-08	7.73511			FAHFA 18:0/20:2	FAHFA	-0.802506	0.0003387	3.47018			Cer 17:0;2O/26:6	Cer_NDS	-1.07003	0.00565548	2.24753
ADGGA 22:6_12:0_16:3	ADGGA	1.70301	0.00141896	2.84803			PC O-33:5	EtherPC	-0.806932	0.013073	1.88362			DG O-24:3_28:7	EtherDG	-1.07573	4.33217e-05	4.36329
SM 15:3;2O/40:11	SM	-1.64341	2.38265e-06	5.62294			SM 33:1;2O(FA 28:4)	ASM	-0.815861	0.0201505	1.69571			PE 14:1_34:1	PE	-1.08253	0.000138219	3.85943
TG 20:5_20:5_22:3	TG	-3.24471	5.08256e-08	7.29392			Cer 14:0;2O/13:0;(2OH)	Cer_ADS	-0.820982	0.00268565	2.57095			LPA 18:0	LPA	-1.0977	0.000469262	3.32858
TG 8:0_20:3_34:9	TG	-2.0342	0.000385661	3.41379			TG 8:0_20:3_38:0	TG	-0.821411	0.000934158	3.02958			NAGly 24:6/22:2	NAGly	-1.10366	0.162678	0.788671
DG 18:0_44:5	DG	-0.675448	0.00221024	2.65556			Cer 35:2;3O/22:0;(2OH)	Cer_AP	-0.824256	0.198543	0.702146			Cer 17:1;2O/26:0	Cer_NS	-1.10525	0.00496196	2.30435
Cer 24:0;2O/44:9	Cer_NDS	-0.568923	0.000658613	3.18137			MGDG 16:1_22:6	MGDG	-0.833827	0.00181889	2.74019			Cer 21:1;2O/42:10	Cer_NS	-1.1355	0.000518374	3.28536
TG 8:0_18:3_36:8	TG	-1.35535	4.48571e-05	4.34817			TG 8:0_18:3_36:7	TG	-0.838173	0.000252071	3.59848			DG 20:0_44:4	DG	-1.13898	8.77869e-05	4.05657
DG 18:0_44:4	DG	-0.667612	0.0156282	1.80609			LDGCC 22:3	LDGCC	-0.844055	0.00698967	2.15554			PC O-44:1	EtherPC	-1.15449	0.00299924	2.52299
Cer 24:0;2O/44:8	Cer_NDS	-1.45376	0.0270484	1.56786			DG O-18:4_16:0	EtherDG	-0.854104	0.257557	0.589127			LPC O-18:2	EtherLPC	-1.15692	8.90933e-06	5.05016
TG 8:0_18:3_36:7	TG	-0.322472	0.0204827	1.68861			TG 8:0_26:2_32:0	TG	-0.857051	0.0176444	1.75339			HexCer 18:1;2O/18:3	HexCer_NS	-1.16986	1.65023e-05	4.78246
Cer 24:0;2O/44:7	Cer_NDS	-1.16921	0.0277436	1.55684			PE O-16:3_24:6	EtherPE	-0.864201	0.00509876	2.29254			PE 14:0_18:0	PE	-1.17291	0.0839986	1.07573
DG 18:0_44:2	DG	-0.873118	0.0102983	1.98723			SL 16:2;O/22:4	SL	-0.864771	0.0302336	1.51951			PC O-33:5	EtherPC	-1.17821	0.00247465	2.60649
Cer 24:0;2O/44:6	Cer_NDS	-0.561781	0.0696194	1.15727			Cer 9:0;2O/21:1	Cer_NDS	-0.867304	0.111135	0.954151			HexCer 16:0;2O/34:2;O	HexCer_HDS	-1.19941	0.00436514	2.36
HexCer 17:0;2O/38:2;O	HexCer_HDS	-0.569671	0.467744	0.329992			HexCer 8:0;2O/28:4	HexCer_NDS	-0.907757	0.00323835	2.48968			PEtOH 15:0_16:0	PEtOH	-1.20249	0.11543	0.937683
TG 18:1_18:1_26:4	TG	-0.143456	0.364528	0.438269			PE 14:0_18:0	PE	-0.910679	0.157478	0.802781			FAHFA 18:2/20:4	FAHFA	-1.20851	0.200299	0.698321
HexCer 17:0;2O/38:1;O	HexCer_HDS	0.206199	0.401728	0.396068			PC O-33:6	EtherPC	-0.912553	0.0199169	1.70078			DG O-18:4_18:1	EtherDG	-1.20887	0.129776	0.886805
TG 18:1_18:1_26:3	TG	0.00488457	0.96106	0.0172497			Cer 20:0;2O/16:0	Cer_NDS	-0.917687	0.0403427	1.39424			Cer 20:1;2O/18:0;(2OH)	Cer_AS	-1.21176	0.000866396	3.06228
HexCer 17:0;2O/38:0;O	HexCer_HDS	0.088758	0.258373	0.587753			PC O-21:0	EtherPC	-0.919253	0.000391078	3.40774			DGCC 8:0_11:0	DGCC	-1.23322	0.378634	0.421781
TG 18:0_18:0_26:4	TG	-0.0375481	0.621923	0.206263			PC 15:0_16:0	PC	-0.94435	0.0114912	1.93963			Cer 14:0;2O/13:0;(2OH)	Cer_ADS	-1.28021	0.000303003	3.51855
TG 8:0_18:3_36:0	TG	-0.0221142	0.804389	0.0945339			Cer 17:1;2O/26:0	Cer_NS	-0.947932	0.00966156	2.01495			PC O-33:6	EtherPC	-1.28193	0.00481919	2.31703
TG 20:2_22:6_22:6	TG	-1.67676	1.73362e-06	5.76105			PC O-34:4	EtherPC	-0.958673	0.37714	0.423497			HexCer 16:0;2O/29:0;O	HexCer_HDS	-1.29533	0.15266	0.816276
DG 20:0_44:5	DG	-1.69774	0.0141835	1.84822			HBMP 12:0_14:0_22:5	HBMP	-0.977981	0.0244819	1.61115			PG O-17:0_18:0	EtherPG	-1.32023	0.0167077	1.77708
Cer 26:0;2O/44:9	Cer_NDS	-0.942084	0.000148837	3.82729			HexCer 17:0;2O/40:1;O	HexCer_HDS	-0.991036	0.000242817	3.61472			TG O-14:0_22:0_22:4	EtherTG	-1.33078	0.209398	0.679028
DG 20:0_44:4	DG	-1.07324	0.000119764	3.92167			DGDG 16:0_18:2	DGDG	-1.00162	0.0249992	1.60207			SM 12:2;2O/36:10	SM	-1.33595	0.000360202	3.44345
Cer 26:0;2O/44:8	Cer_NDS	-0.973928	0.000609281	3.21518			TG 8:0_18:3_38:2	TG	-1.01125	0.000474204	3.32403			FAHFA 18:0/20:2	FAHFA	-1.34555	2.27176e-05	4.64364
Cer 26:0;2O/44:7	Cer_NDS	-1.2509	0.0248551	1.60458			TG 18:0_18:0_28:4	TG	-1.02524	3.55902e-05	4.44867			HexCer 18:2;2O/32:0;O	HexCer_HS	-1.34607	0.000428433	3.36812
TG 8:0_18:3_38:4	TG	0.0575156	0.828765	0.0815684			HexCer 17:0;2O/40:0;O	HexCer_HDS	-1.03045	9.83565e-05	4.0072			Cer 8:0;2O/36:1	Cer_NDS	-1.37464	0.000150706	3.82187
HexCer 17:0;2O/40:2;O	HexCer_HDS	-0.0842789	0.72578	0.139195			TG 20:3_20:3_24:0	TG	-1.04278	0.000425188	3.37142			CAR 20:4	CAR	-1.40897	0.00174089	2.75923
TG 20:3_20:3_24:0	TG	-0.336928	0.054006	1.26756			TG 8:0_20:5_38:2	TG	-1.04632	0.00592054	2.22764			PC 15:0_16:0	PC	-1.40976	0.0019202	2.71665
HexCer 17:0;2O/40:1;O	HexCer_HDS	-0.299947	0.0467926	1.32982			Cer 8:0;2O/36:1	Cer_NDS	-1.08082	0.000515383	3.28787			DGGA 18:0_19:1	DGGA	-1.43375	0.477676	0.320866
TG 8:0_18:3_38:2	TG	-0.294793	0.0785414	1.1049			TG O-14:0_22:0_22:4	EtherTG	-1.10165	0.28774	0.541			Cer 14:0;2O/19:0;(3OH)(FA 14:0)	Cer_EBDS	-1.47377	0.00198273	2.70274
HexCer 17:0;2O/40:0;O	HexCer_HDS	-0.220658	0.0791274	1.10167			Cer 8:0;2O/32:0	Cer_NDS	-1.19601	0.0202382	1.69383			PC 16:0_17:0	PC	-1.47622	0.013745	1.86186
TG 18:0_18:0_28:4	TG	-0.168337	0.0966613	1.01475			PEtOH 15:0_16:0	PEtOH	-1.21409	0.112684	0.948139			Cer 19:1;3O/18:1;(2OH)	Cer_AP	-1.48147	0.000321933	3.49223
TG 8:0_18:3_38:0	TG	0.0916307	0.35449	0.450396			PC 8:0_20:2	PC	-1.22489	9.96604e-05	4.00148			DG 40:4_18:5	DG	-1.51414	0.0248169	1.60525
TG 8:0_26:2_30:0	TG	0.436712	0.0938029	1.02778			HexCer 17:0;2O/42:2;O	HexCer_HDS	-1.22799	0.198168	0.702966			Cer 14:0;2O/16:2;(3OH)(FA 17:1)	Cer_EBDS	-1.67137	0.000155868	3.80724
SM 17:3;2O/42:12	SM	-2.55029	5.77238e-06	5.23864			PMeOH 18:0_16:4	PMeOH	-1.25039	0.00593338	2.2267			ADGGA 22:6_16:2_22:6	ADGGA	-1.69062	0.000273394	3.56321
ADGGA 22:6_12:0_20:3	ADGGA	-2.20298	2.28347e-05	4.6414			TG 8:0_24:3_36:0	TG	-1.26632	0.00129096	2.88909			DGDG 16:0_18:2	DGDG	-1.86788	0.00171205	2.76648
TG 8:0_20:5_38:2	TG	-0.727711	0.0258678	1.58724			PC O-13:1_20:4	EtherPC	-1.32158	0.0155391	1.80858			PC 8:0_20:2	PC	-1.87077	1.05408e-05	4.97712
HexCer 17:0;2O/42:2;O	HexCer_HDS	-1.90728	0.0675509	1.17037			SPB 26:1;2O	Sph	-1.33417	8.43577e-06	5.07388			PE 20:4_24:5	PE	-1.99001	0.0648163	1.18832
SM 16:1;2O/44:1	SM	1.64839	0.00276492	2.55832			Cer 17:2;2O/44:12	Cer_NS	-1.37894	0.217213	0.663113			FAHFA 18:2/18:1	FAHFA	-2.0926	0.0694855	1.15811
HexCer 17:0;2O/42:1;O	HexCer_HDS	3.83133	3.65042e-05	4.43766			HexCer 16:0;2O/29:0;O	HexCer_HDS	-1.38422	0.131115	0.882348			TG 8:0_18:1_30:5	TG	-2.26161	0.239472	0.620746
TG 22:1_22:1_22:3	TG	-0.599296	0.00146204	2.83504			SM 8:1;2O/40:1	SM	-1.38617	0.132888	0.876514			SPB 26:1;2O	Sph	-2.41361	3.40734e-07	6.46758
SM 59:1;3O	SM	2.98193	0.0327591	1.48467			DGGA 27:0_20:5	DGGA	-1.40884	0.0166359	1.77895			NAGlySer 24:4/12:0	NAGlySer	-2.90073	0.0298037	1.52573
ADGGA 20:5_16:4_20:4	ADGGA	1.35173	0.000517978	3.28569			Cer 14:0;2O/16:2;(3OH)(FA 17:1)	Cer_EBDS	-1.4602	0.000312278	3.50546			PE O-16:1_22:4	EtherPE	-3.36134	0.0430204	1.36633
ADGGA 22:6_12:0_22:6	ADGGA	-0.25826	0.0242175	1.61587			FAHFA 18:2/18:1	FAHFA	-1.49907	0.162518	0.789099			PC 8:0_24:1	PC	-3.49836	0.000800407	3.09669
TG 8:0_20:3_38:0	TG	-0.0455485	0.733398	0.13466			PE 19:1_32:7	PE	-1.51332	0.139618	0.85506			NAGly 16:0/19:1	NAGly	-3.53449	2.70185e-06	5.56834
DGCC 13:0_44:3	DGCC	0.746556	0.0283631	1.54725			TG 14:0_18:0_18:1	TG	-1.59124	0.392947	0.405666			SM 8:1;2O/44:10	SM	-4.5144	2.61492e-08	7.58254
TG 8:0_26:2_32:0	TG	0.23389	0.398594	0.399469			PG O-17:0_18:0	EtherPG	-1.60463	0.00746677	2.12687			PC 20:4_28:4	PC	-5.33916	2.39607e-05	4.6205
Hex3Cer 16:0;2O/22:3	Hex3Cer	0.577517	0.0346116	1.46078			SL 17:3;O/17:2	SL	-2.1019	0.010003	1.99987			PC O-13:1_20:4	EtherPC	-5.78296	1.11713e-05	4.9519
SM 33:1;2O(FA 28:4)	ASM	-1.3259	0.0025047	2.60124			NAGlySer 24:4/12:0	NAGlySer	-2.15463	0.0778441	1.10877			SM 30:1;2O(FA 14:1)	ASM	-5.79097	0.000389683	3.40929
TG 8:0_24:3_36:0	TG	-0.856782	0.00778125	2.10895			PE O-16:1_22:4	EtherPE	-2.16063	0.14755	0.831062			PC 8:0_38:5	PC	-5.97816	6.44257e-07	6.19094
TG 8:0_24:4_38:2	TG	-0.664644	0.000515025	3.28817			PC 16:0_17:0	PC	-2.20962	0.00233424	2.63186			DGGA 27:0_20:5	DGGA	-6.46802	9.4718e-06	5.02357
ADGGA 22:6_16:2_22:6	ADGGA	-1.32716	0.000923267	3.03467			PC 8:0_38:5	PC	-2.26268	0.000117101	3.93144			HBMP 12:0_14:0_22:5	HBMP	-6.65447	1.95646e-06	5.70853
ADGGA 22:6_16:1_22:6	ADGGA	-0.38273	0.390589	0.40828			PC 8:0_24:1	PC	-2.49639	0.00399476	2.39851			PE 19:1_32:7	PE	-7.03993	0.000313788	3.50336
TG 14:1_21:1_38:2	TG	-1.77094	8.70404e-05	4.06028			Cer 14:0;2O/19:0;(3OH)(FA 14:0)	Cer_EBDS	-2.96065	5.81345e-05	4.23557			PMeOH 18:0_16:4	PMeOH	-7.4189	6.23708e-07	6.20502
TG 8:0_28:5_38:2	TG	-2.24304	7.56712e-05	4.12107			SM 30:1;2O(FA 14:1)	ASM	-5.7771	0.000394448	3.40401			SL 17:3;O/17:2	SL	-7.95049	1.36752e-05	4.86407

## Sheet: Table S1D
Relative content (ng/uL)	Con_KL_1	Con_KL_2	iDGAT1/2_KL_1	iDGAT1/2_KL_2	Con_KLG4m/m_1	Con_KLG4m/m_2	iDGAT1/2_KLG4m/m_1	iDGAT1/2_KLG4m/m_2
TG 18:2(+2O)_20:0_22:5(+2O)	1.29281	2.27787	3.83526	0.774885	31.4881	74.5699	9.98976	4.25089
TG 16:0_22:5(+2O)_22:6(+2O)	27.2525	24.1946	24.572	20.2516	14.2792	10.4455	19.9108	17.5753
TG 16:0_22:5(+2O)_22:6(+2O)	15.5578	25.0167	16.9249	11.2853	19.266	9.91155	14.3845	10.4173
TG 16:0_22:6(+2O)_22:6(+2O)	133.867	115.929	82.0438	57.7111	31.5643	27.2415	53.9401	73.292
TG 18:2_22:5(+2O)_22:6	199.63	202.454	132.151	117.235	215.227	248.372	175.808	157.526
TG 18:2_22:5_22:6(+2O)	57.6051	63.1876	29.926	28.5307	59.3341	48.493	58.8681	47.5813
TG 18:2_22:0_22:3	110.773	100.187	79.777	70.6047	24.7477	43.4388	115.147	101.415
TG 18:2_22:0_22:3	27.2709	20.7898	19.1796	14.0142	23.2849	11.6885	15.4509	15.0736
TG 18:2_22:0_22:3	24.0579	15.3618	10.3003	10.1789	10.293	12.1908	8.44006	9.50156
TG 18:2(+2O)_20:0_22:5	12.2126	9.48809	6.67719	11.1554	2.62299	0.565121	5.6374	4.33618
TG 18:2(+O)_22:5_22:6	122.452	103.951	73.6566	69.9243	29.5789	14.5539	109.906	88.4325
TG 18:2_22:5(+O)_22:6	62.3909	46.5564	42.478	43.4277	79.6926	103.807	100.768	111.942
TG 18:1_18:2(+2O)_22:6(+2O)	23.5909	24.4475	12.0952	7.93381	6.4624	14.0565	10.5124	12.0211
TG 18:2_18:2(+2O)_22:6(+2O)	48.1691	42.4347	33.8017	21.2067	12.2122	24.7023	26.418	20.3737
TG 18:2_18:2(+2O)_22:6(+2O)	121.221	112.145	63.2519	51.038	29.0727	30.2497	50.5114	59.6792
TG 18:2(+2O)_18:3_22:6(+2O)	117.746	125.4	78.8516	78.1685	34.2148	31.215	83.5067	74.7933
TG 18:2(+2O)_18:3_22:6(+2O)	169.937	161.93	74.0272	77.4963	65.1149	51.5814	77.7464	65.0899
TG 18:1_20:3(+2O)_22:6	81.4369	70.3894	43.6544	44.2298	85.2393	79.6387	51.769	74.4874
TG 18:1_20:3_22:6(+2O)	914.028	850.123	897.163	739.325	722.274	646.183	828.935	778.966
TG 16:0_22:5(+2O)_22:6	346.027	275.103	218.805	223.232	354.405	330.059	299.728	314.094
TG 16:0_22:5_22:6(+2O)	235.641	227.105	145.192	138.396	190.54	242.453	179.654	197.171
TG 16:0_22:6(+2O)_22:6	1179.28	1218.65	732.487	660.924	1018.44	1040.02	865.681	850.736
TG 16:0_22:6(+O)_22:6(+O)	0.832271	-1.68825	-1.33625	-1.17991	9.10476	29.7063	19.6022	15.7394
TG 18:2(+2O)_20:5_22:6	102.477	111.832	40.6811	27.5515	47.1093	48.0856	89.6521	60.4158
TG 18:2_20:5(+2O)_22:6	18.5738	9.16451	7.16908	6.91858	30.8805	10.4546	21.9355	25.8654
TG 18:2_20:5_22:6(+2O)	645.815	612.977	397.614	340.647	801.13	848.812	688.808	665.677
TG 18:2_22:5_22:6	66.3279	73.5118	72.8395	69.476	-34.3404	-5.78001	60.8122	42.3533
TG 18:2_22:5_22:6	25.1578	22.106	8.61542	3.49227	8.66558	2.70609	17.5601	13.3913
TG 18:2_22:5_22:6	472.855	407.759	331.092	341.583	-1861.24	-1851.4	342.802	313.453
TG 18:2_22:5_22:6	7.90772	11.2973	11.5951	11.9996	1.61946	6.65424	6.54131	8.38093
TG 18:2_22:0_22:3	770.773	667.622	642.697	572.123	1095.82	1448.29	1061.22	995.578
TG 18:1_20:3(+O)_22:6	18.8863	11.3366	11.3659	6.96928	11.7326	14.3232	9.64204	13.9202
TG 18:1_20:3_22:6(+O)	274.578	236.402	250.83	219.124	182.94	159.881	371.592	347.811
TG 16:0_22:5(+O)_22:6	1978.43	1678.91	994.357	846.025	1181.19	1238.83	1673.26	1670.02
TG 16:0_22:5_22:6(+O)	99.8954	82.9578	80.2345	70.3717	127.388	118.16	189.397	186.523
TG 18:1_20:1_20:4(+2O)	63.4189	75.4177	67.1443	62.1608	61.5992	41.5193	47.5127	39.3933
TG 16:1_18:2(+2O)_22:6(+2O)	43.886	35.0925	40.7211	28.0164	15.6927	22.691	35.1393	23.7872
TG 16:0_22:6(+O)_22:6	323.377	298.083	188.985	194.26	489.59	457.232	520.053	534.169
TG 16:1_18:2(+2O)_22:6(+2O)	49.7996	47.8476	46.775	32.5243	14.6713	21.2767	27.7029	17.3697
TG 18:2(+O)_20:5_22:6	1505.54	1184.03	1471.43	1279.33	580.649	648.203	1199.84	1155.69
TG 18:2_20:5(+O)_22:6	16.5289	9.50099	22.5247	11.4789	10.897	12.5777	13.1858	12.8931
TG 18:2_20:5_22:6(+O)-1	287.481	251.836	132.675	127.263	572.773	517.934	475.332	472.096
TG 18:2_20:5_22:6(+O)-2	87.0625	79.1457	82.8043	55.7062	25.5452	42.0376	56.309	71.3253
TG 18:1_18:2(+2O)_22:5	660.393	584.689	549.289	510.308	404.61	412.69	459.07	497.907
TG 18:1_18:2_22:5(+2O)	211.355	234.618	210.967	177.416	162.921	148.158	157.633	147.856
TG 16:1_18:2(+2O)_22:6(+2O)	348.873	277.045	218.656	207.362	177.194	173.753	197.298	191.671
TG 16:1_18:2(+2O)_22:6(+2O)	113.582	109.167	117.23	112.016	52.9519	83.074	87.7462	72.9404
TG 16:1_18:3(+2O)_22:6(+2O)	659.354	542.058	414.294	340.353	250.106	266.757	339.804	352.478
TG 18:2_20:0_22:5	456.533	388.197	212.258	182.924	264.171	279.276	319.916	333.464
TG 18:2_20:0_22:5	64.5928	53.54	18.6166	22.0457	-17.3835	-35.5617	20.887	38.6718
TG 18:2_20:0_22:5	306.463	295.672	167.135	148.781	171.04	240.586	242.949	240.125
TG 18:1_18:2(+2O)_22:6	376.813	375.831	256.796	228.318	263.342	266.165	270.561	300.33
TG 18:1_18:2_22:6(+2O)	939.36	825.34	678.207	636.462	616.346	680.146	631.436	565.274
TG 18:2_18:2(+2O)_22:6	465.233	440.69	185.648	166.776	293.401	347.492	327.481	310.097
TG 18:2_18:2_22:6(+2O)	839.701	741.435	480.047	467.837	836.728	959.421	668.886	739.172
TG 18:2_18:3_22:6(+2O)	1071.03	940.186	640.168	544.1	964.157	1088.63	895.689	822.73
TG 18:1_20:3_22:6	177.16	175.049	91.3593	115.03	83.2785	60.5274	222.231	261.637
TG 18:1_20:3_22:6	189.451	171.62	112.03	109.492	95.2967	127.932	242.228	215.446
TG 18:1_20:3_22:6	3316.71	2956.5	1753.39	1639.56	2944.98	3361.9	2467.17	2431.56
TG 18:2(+O)_20:0_20:3	254.284	293.367	127.148	114.366	-94.7746	-81.289	454.224	408.546
TG 18:2_20:0_20:3(+O)	16.1085	13.2228	6.69425	8.03419	18.2228	4.52748	13.1276	17.123
TG 16:0_22:5_22:6	285.478	282.613	258.519	214.576	255.652	295.956	230.995	214.173
TG 16:0_22:5_22:6	3026.61	2792	2333.19	2116.08	2509.62	2375.22	2690.19	2757.41
TG 16:0_22:5_22:6	954.772	856.69	684.162	599.815	599.356	464.474	845.61	753.606
TG 16:0_22:6_22:6	557.423	553.755	476.256	466.239	363.447	346.394	387.973	325.606
TG 16:0_22:6_22:6	5497.34	5167.61	4275.45	3979.35	2819.57	2822.65	3317.87	3186.71
TG 18:2_20:5_22:6	87.5264	95.8182	125.66	114.319	14.094	13.3695	144.634	140.948
TG 18:2_20:5_22:6	1394.57	1212.25	1129.56	952.125	82.6664	79.4761	2621.9	2359.51
TG 18:2_20:5_22:6	1715.69	1455.6	1868.97	1532.73	-1978.21	-1893.79	927.337	925.264
TG 18:1_18:2(+O)_22:5	29.2961	18.2921	38.271	30.068	19.5473	19.1195	42.5608	43.9565
TG 18:1_18:2_22:5(+O)	263.268	241.179	378.117	319.843	157.974	211.08	611.7	492.838
TG 18:1_18:2_22:6(+O)	1239.21	1055.97	1079.84	953.472	854.106	822.8	1979.6	1796.55
TG 18:2_20:0_22:5	2524.39	2112.4	2468.39	2319.96	4558.29	4908.38	1946.68	1835.65
TG 18:1_18:2(+2O)_20:1	47.223	34.0419	53.6493	32.4818	32.7524	36.9517	21.4469	28.1852
TG 18:2_18:2(+O)_22:6	64.3656	62.0099	93.1752	62.7895	79.9013	38.5906	61.1411	49.976
TG 18:2_18:2_22:6(+O)	608.594	516.073	375.482	354.616	774.5	764.882	786.353	781.906
TG 18:0_18:1_20:4(+2O)	227.327	249.575	111.006	95.3909	239.721	256.248	287.745	239.593
TG 18:2(+O)_18:3_22:6	6.6955	10.7998	14.4749	13.155	30.2407	19.334	15.391	9.30275
TG 18:2_18:3_22:6(+O)	1943.58	1747.57	882.385	818.261	2274.94	2532.55	1899.61	1691.74
TG 18:2_20:0_20:3	930.546	807.098	650.35	580.889	684.946	740.574	882.47	751.012
TG 18:2_20:0_20:3	403.925	405.157	265.934	250.318	555.705	586.747	361.915	332.458
TG 18:2_20:0_20:3	204.255	187.32	144.56	112.635	139.981	166.859	141.425	114.474
TG 16:0_18:1_22:6(+2O)	613.348	500.964	324.271	294.286	1887.81	1961.27	935.808	924.939
TG 18:1_20:1_20:4	1508.17	1376.02	1079.24	1156.21	1961.88	2074.85	1237.47	1410.42
TG 18:1_20:1_20:4	1233.08	1052.93	906.943	857.709	1318.58	1489.27	1126.21	1052.9
TG 18:1_20:1_20:4	230.543	161.234	143.026	124.197	279.395	275.417	164.881	155.869
TG 16:0_18:2(+2O)_22:6	1472.29	1394.08	760.258	695.959	1152.12	1150.31	1063.61	1103.43
TG 16:0_18:2_22:6(+2O)	1688.1	1532.92	1285.91	1147.39	1044.66	1112.15	1265.1	1073.93
TG 16:0_22:6_22:6	2887.73	2449.73	1689.71	1801.44	9382.7	9584.96	3997.24	4140.3
TG 18:2_20:5_22:6	4485.16	4140.43	2574.6	2670.33	9889.74	10048.5	5639.53	5893.98
TG 18:1_18:2_22:5	1417.19	1318.94	708.26	675.087	1254.55	1350.74	1409.35	1470.2
TG 18:1_18:2_22:5	664.987	563.305	496.342	444.217	919.92	1055.31	884.069	932.921
TG 18:1_18:2_22:5	987.649	887.624	659.059	634.711	1128.48	837.234	1141.79	1154.6
TG 16:1_18:2(+2O)_22:6	36.0198	34.8652	23.5898	22.3504	26.3827	57.9709	43.8533	36.8163
TG 16:1_18:2_22:6(+2O)	50.3561	33.9248	49.909	47.2805	98.4318	113.518	44.6167	35.906
TG 16:1_18:3_22:6(+2O)	4258.67	3562.63	2612.08	2502.47	5663.66	5771.2	3749.58	3725.85
TG 18:1_18:2_22:6	735.623	784.915	573.639	551.568	868.819	579.003	982.846	973.665
TG 18:1_18:2_22:6	996.593	825.131	691.432	689.016	569.025	610.971	1069.77	1117.05
TG 18:1_18:2_22:6	4377.61	4053.09	3355.88	3104.43	4738.96	4853.83	3700.35	3641.96
TG 18:1_18:2(+O)_20:1	37.1081	32.5342	30.6066	25.9387	10.6282	13.3544	19.3108	19.8243
TG 18:2_18:2_22:6	1513.69	1472.2	946.392	933.163	-227.901	-151.894	1702.23	1732.71
TG 18:2_18:2_22:6	6322.8	5906.8	4615.01	4153	3601.98	3633.41	5261.63	5009.13
TG 18:0_18:1_20:4(+O)	5160.06	4663.17	3966.93	3524.68	-115.858	28.442	6367.62	6130.28
TG 18:2_18:3_22:6	115.639	145.319	124.819	125.014	29.3642	5.65648	167.241	159.733
TG 18:2_18:3_22:6	211.632	191.001	202.793	170.1	-173.523	-173.961	438.057	400.443
TG 18:2_18:3_22:6	3665.26	3228.97	2837.46	2680.76	401.95	355.698	3083.91	3122.91
TG 16:0_18:1_22:6(+O)	741.087	612.073	624.007	479.318	319.564	301.495	712.015	602.127
TG 16:0_18:2(+O)_22:6	135.884	128.494	94.4705	99.4076	103.609	196.011	180.372	187.73
TG 16:0_18:2_22:6(+O)	2464.74	2098	2090.18	1904.65	2522.85	2440.61	3318.88	3103.15
TG 18:1_20:1_20:4	2276.81	1951.85	2182.45	1937.34	6612.03	7071.45	1880.38	1923.07
TAG(C18:1/C18:2+OO/C18:1)-NH4	222.063	207.744	226.142	184.739	1006.76	995.029	247.777	260.999
TAG(C18:1/C18:2+OO/C18:1)-C18:2+OO	379.368	312.82	607.534	461.238	469.956	408.444	329.227	287.133
TAG(C18:1/C18:2+OO/C18:1)-C18:1	191.922	167.538	196.249	175.479	179.052	169.723	155.43	135.534
TG 16:1_18:3_22:6(+O)	407.721	451.03	234.947	250.205	1071.49	810.538	637.668	685.619
TG 18:1_18:2_22:5	4044.82	3657.36	2897.23	2743.1	13585.3	13968.1	3663.07	3774.33
TG 18:1_18:2_20:1	2232.08	1863.35	1241.32	1264.06	1927.66	2116.84	2005.78	1870.36
TG 18:1_18:2_20:1	2501.42	2174.26	1846.28	1741.37	3640.63	3791.07	2540.11	2439.42
TG 18:1_18:2_20:1	1040.38	942.505	678.763	699.808	1309.88	1232.71	996.796	880.357
TG 18:0_18:1_20:4	3974.8	3738.89	2835.45	2608.64	5403.74	5425.49	3519.95	3467.38
TG 18:0_18:1_20:4	2414.75	2061.71	2010.36	1764.71	3325.78	3319.57	2317.15	2214.91
TG 18:0_18:1_20:4	7195.94	6192.43	6042.63	5620.5	10172.4	10238.4	7387.93	7262.08
TG 16:0_16:1_22:6(+2O)	640.136	600.838	496.888	424.722	695.378	632.748	492.303	488.072
TG 16:0_18:1_22:6	2773.45	2721.68	2140.88	2101.98	3694.01	3782.2	2862.52	2863.36
TG 16:0_18:1_22:6	2465.91	2314.88	2003.65	1848.97	3173.1	3325.16	3190.43	3354.85
TG 16:0_18:1_22:6	10483.1	9638.3	8635.53	7812.17	15105.3	14679.1	9534.78	9380.52
TG 16:0_18:2_22:6	3914.08	3599.59	2758.91	2643.26	2901.7	2574.3	3524.27	3606.74
TG 16:0_18:2_22:6	2924.22	2480.84	2070.68	1889.7	2493.98	2195.88	3776.36	3673.98
TG 16:0_18:2_22:6	13712.2	12771.7	10805.5	9931.49	12770.9	12242.9	9927.63	9854.22
TAG(C18:2/C18:2+3O/C16:0)-C18:2+3O	54.1494	50.8672	43.6171	68.8858	75.6609	83.7342	33.8307	36.6363
TG 16:1_18:2_22:6	1754.84	1603.7	1466.64	1378.63	113.627	85.5925	1809.91	1817.8
TG 16:1_18:2_22:6	1031.76	950.601	1001.15	973.301	-164.38	-108.041	1021.88	1079.59
TG 16:1_18:2_22:6	5543.69	5133.36	5337.77	4817.51	1008.02	912.03	4029.06	3886.19
TAG(C18:1/C18:2+O/C18:1)-NH4	316.353	268.747	289.11	246.37	928.68	820.296	405.958	393.101
TAG(C18:1/C18:2+O/C18:1)-C18:2+O	48.7633	36.961	25.4068	37.6999	57.8051	33.0789	44.0129	35.4301
TAG(C18:1/C18:2+O/C18:1)-C18:2+O	16.0679	6.111	36.1735	21.4046	-79.3462	-74.6724	45.1017	33.1998
TAG(C18:1/C18:2+O/C18:1)-C18:1	38.0434	39.2572	76.4222	47.5805	-8.62727	-8.01777	37.6331	31.6308
TAG(C18:1/C18:2+O/C18:1)-C18:1	32.4574	25.5722	30.6036	23.0118	52.1478	25.8093	41.5035	20.5154
TG 16:1_18:3_22:6	320.644	261.521	277.907	250.577	11.4852	8.96415	547.856	444.025
TG 16:1_18:3_22:6	108.96	116.009	94.9469	103.663	10.8516	7.39458	97.1339	89.133
TG 16:1_18:3_22:6	1759.72	1584.63	1409.12	1283.93	138.854	116.271	1035.49	1081.31
TG 16:0_16:1_22:6(+O)	5470.15	4978.53	3623.35	3206.67	3511.37	3854.01	5458.46	5174.14
TG 16:0_18:1_18:2(+2O)	3511.98	2844.08	4365.41	3351.87	3409.83	3197.35	2839.59	2300.9
TAG(C16:0/C18:2+OO/C18:1)-C16:0	568.371	436.375	788.379	619.017	461.992	445.99	422.179	389.016
TAG(C16:0/C18:2+OO/C18:1)-C18:1	728.889	588.828	966.958	711.677	750.121	764.969	659.213	520.6
TAG(C16:0/C18:2+OO/C18:1)-C18:2+OO	398.585	315.44	481.941	350.934	264.954	262.397	288.333	201.084
TAG(C18:1/C18:2/C18:1)-C18:1	2376.8	2001.61	1973.68	1825.67	4383.07	4525.85	2784.23	2887.94
TAG(C18:1/C18:2/C18:1)-C18:2	2615.9	2423.31	2400.45	2293.2	5832.2	6279.73	3077.66	3324.34
TG 12:0_20:3_20:4(+2O)	3340.51	2925.94	2469.99	2163.27	2810	2525.21	3399.59	3326.52
TG 16:0_16:1_22:6	2335.24	2079.58	1908	1810.26	1060.96	836.31	2481.95	2290.92
TG 16:0_16:1_22:6	2046.81	1761.49	1819.58	1690.54	956.055	740.417	1138.3	1145.53
TG 16:0_16:1_22:6	9962.43	8996.27	8811.19	8513.34	5019.73	4745.24	5384.35	5365.38
TG 16:0_18:1_18:2(+O)	296.074	239.146	228.967	220.83	418.933	409.407	286.435	275.317
TAG(C16:0/C18:2+OO/C18:1)-C16:0	62.1898	45.7504	50.6258	36.4507	18.1206	38.6731	39.8868	36.3297
TAG(C16:0/C18:2+OO/C18:1)-C18:1	93.5484	65.594	74.1635	77.2528	124.275	124.068	97.1654	91.8903
TAG(C16:0/C18:2+OO/C18:1)-C18:2+O	35.9572	38.7013	44.3206	47.5075	35.5623	55.3192	36.7032	37.5805
TG 16:0_16:1_18:2(+2O)	675.464	613.465	486.122	530.995	847.564	771.982	679.116	660.163
TAG(C16:0/C18:1/C18:1)-C16:0	6323.44	4906.45	5396.1	5204.83	12121.5	11346.4	6163.47	6433.89
TAG(C16:0/C18:1/C18:1)-C18:1	5994.83	5312.85	6635.53	6203.88	14789.4	15168	6967.23	6880.4
TG 16:0_18:1_18:2	18741.8	16133.8	14845.8	13270.8	28373.9	28205.3	18178	17815.5
TAG(C16:0/C18:2/C18:1)-C16:0	5719.8	4596.73	4864.56	4329.21	8680.61	9090.61	5426.01	5744.93
TG 16:0_18:1_18:2	15927.4	13716.2	13835.8	12342	25683.1	25744	16898.1	16861.3
TAG(C16:0/C18:2/C18:1)-C18:2	4569.92	3766.3	4571.92	4065.65	7808.51	8230.6	5017.34	5051.65
TG 16:0_18:1_18:2	17471.4	15362.9	15214.7	13652.4	31579.8	32513.7	19413.6	19473.3
TAG(C16:0/C18:2/C18:1)-C18:1	4870.55	4092.09	4552.05	4225.62	9442.18	10144.1	5484.82	5606.73
TAG(C18:2/C18:2/C16:0)-C16:0	106.089	107.45	94.353	107.806	79.0903	51.0975	122.062	117.39
TAG(C18:2/C18:2/C16:0)-C18:2	45.7568	33.5126	45.476	54.9926	126.73	72.8456	49.5338	65.2639
TG 12:0_20:3_20:4	26.0924	40.9284	36.3506	34.636	10.7947	18.6299	20.5855	21.1558
TG 12:0_20:3_20:4	1636.37	1512.86	1577.47	1278.1	87.8146	62.0673	2191	1980.21
TG 12:0_20:3_20:4	35.1984	39.1127	25.9338	25.8025	-3.45823	2.29067	57.0904	37.4362
TG 16:0_16:1_18:2(+O)	484.182	405.742	460.808	439.228	322.395	311.885	494.882	418.436
TG 14:0_16:1_18:2(+2O)	1067.33	888.648	843.575	778.239	1306.34	1305.69	943.593	1023.24
TG 16:0_16:1_18:2	10742.2	9943.63	9435.43	9024.39	9475.09	9792.63	10268.4	10186.9
TG 16:0_16:1_18:2	8844.5	8117.44	7730.13	7483.12	7269.08	7414.86	7571.83	7616.56
TG 16:0_16:1_18:2	8951.44	7965.47	8107.31	7397.11	7829.56	7045.27	7565.78	7504.33
TG 14:0_16:1_18:2(+O)-1	264.314	257.624	195.606	211.932	291.61	319.839	250.472	242.716
TG 12:0_16:0_18:2(+2O)-2	3.67963	6.92489	6.74797	3.36905	0	5.44841	4.01897	4.52101
TG 12:0_16:1_18:2(+2O)	266.846	235.674	207.817	210.598	223.861	186.613	167.645	150.412
TG 14:0_16:1_18:2	3910.35	3443.82	3693.38	3486.65	463.193	509.532	2588.07	2393.72
TG 14:0_16:1_18:2	10238.5	9190.69	10249.7	9560.81	1087.23	1022.92	8790	8319.25
TG 14:0_16:1_18:2	4301.51	3919.38	4356.62	4169.5	609.15	666.958	3123.83	2890.29
TG 12:0_16:0_18:2(+O)	3.21521	7.77793	4.69394	5.02756	4.16015	5.17038	2.20903	4.16957
TG 12:0_16:1_18:2(+O)	53.897	46.1212	54.5688	46.8866	32.9685	34.6887	47.2974	45.1298
TG 10:0_16:1_18:2(+2O)	114.914	124.821	131.332	112.494	25.0639	22.5754	56.0965	62.8514
TG 12:0_16:0_18:2	833.262	735.383	847.129	793.09	132.72	113.614	442.056	477.461
TG 12:0_16:0_18:2	1483.72	1198.08	1600.72	1462.39	241.395	163.836	729.427	679.232
TG 12:0_16:0_18:2	2239.98	1887.83	2170.42	2002.01	282.912	326.994	1054.72	1038.35
TG 12:0_16:1_18:2	192.815	158.613	225.018	223.585	27.4755	6.74854	154.294	166.096
TG 12:0_16:1_18:2	530.929	461.453	524.346	510.492	35.6259	32.692	452.094	431.252
TG 12:0_16:1_18:2	459.871	396.561	508.545	487.624	24.825	31.4708	328.928	339.734
TG 10:0_16:1_18:2(+O)	15.7486	21.9165	21.7262	23.2678	1.58762	0.311595	20.3467	12.7235
TAG(C16:0/C19-ONA/C18:1)-C9-ONA	108.999	99.4571	156.096	114.557	17.7329	11.4872	61.6995	63.1922
TAG(C16:0/C19-ONA/C18:1)-C16:0	1193.98	1027.95	1558.28	1305.87	96.7194	89.8861	490.188	516.544
TAG(C16:0/C19-ONA/C18:1)-C18:1	375.231	264.791	485.013	351.389	11.911	67.2492	189.98	180.236
OXTAG(C16:1/C9oxo:0/C18:0)-C9oxo:0	2.5516	7.32866	7.76026	12.258	2.51225	6.36349	2.89247	1.2636
OXTAG(C16:1/C9oxo:0/C18:0)-C16:1	93.1806	92.4937	140.806	129.35	5.12259	18.6159	53.7019	41.0726
OXTAG(C16:0/C9oxo:0/C18:1)-C16:0	45.1402	49.0067	95.012	98.2245	14.2277	4.45455	24.4217	20.0652
OXTAG(C16:0/C9oxo:0/C18:1)-C18:1	20.1759	15.2937	35.1521	42.2864	19.3564	10.5442	19.5776	16.0844
OXTAG(C16:1/C9oxo:0/C18:1)-C9oxo:0	11.4482	10.7718	24.2347	8.67713	0	1.69477	11.752	7.48937
OXTAG(C16:1/C9oxo:0/C18:1)-C16:1	26.4118	21.5311	53.793	35.4926	9.11031	5.78576	19.0242	13.1044
OXTAG(C18:1/C7oxo:0/C18:1)-C18:1	14.4924	10.5344	11.7659	6.06524	-1.48108	2.49075	10.6775	7.37665
TG 10:0_16:1_18:2	53.3054	42.9706	50.7207	52.8805	4.99866	0	37.2691	53.327
TG 10:0_16:1_18:2	82.7578	66.1907	89.9201	75.2944	3.55749	6.11369	103.546	69.0561
TG 10:0_16:1_18:2	138.574	102.228	111.368	87.824	6.53107	5.37732	146.129	132.175
TG 10:0_16:1_18:2	47.567	35.6055	58.5233	33.8584	0	0	33.5544	55.6498
TG 10:0_16:1_18:2	87.2935	61.3777	99.87	71.6691	-0.24183	4.13692	97.72	83.4778
TG 10:0_16:1_18:2	141.119	108.286	115.514	106.085	11.0442	2.25954	134.375	151.561
OXTAG(C16:0/C9oxo:0/C16:0)-C9oxo:0	8.07859	7.99852	16.0129	7.62775	0	0.775968	4.89778	4.02169
OXTAG(C14:0/C9oxo:0/C18:0)-C14:0	76.0798	99.8349	122.596	75.1819	11.981	12.0938	29.1264	19.6744
OXTAG(C16:0/C9oxo:0/C16:0)-C16:0	76.1982	65.7686	101.245	82.8696	9.17565	6.48246	37.862	23.9187
OXTAG(C14:0/C9oxo:0/C18:0)-C18:0	2.02816	1.98782	4.94859	13.0264	8.51037	1.42846	2.03233	5.33403
OXTAG(C12:0/C9oxo:0/C18:0)-C9oxo:0	12.0379	5.29473	10.9504	4.95395	-1.27553	-0.753061	2.46517	1.64064
OXTAG(C12:0/C9oxo:0/C18:0)-C12:0	6.39618	3.26247	13.7837	7.6531	2.46894	-2.49317	1.12537	-0.748237
OXTAG(C16:0/C9oxo:0/C14:0)-C14:0	12.9806	19.5096	12.0527	13.0467	3.79833	0.861917	8.18621	9.01375
OXTAG(C16:0/C9oxo:0/C14:0)-C16:0	37.5201	35.6343	34.0138	35.0757	3.54953	5.57716	16.5986	28.0881
CE20:4-2	44.2426	32.1023	48.9663	45.1808	19.9728	43.5275	400.338	501.896
CE18:2-2	15.1498	22.2039	29.948	17.7503	60.1389	75.8285	16.0242	7.26966
CE 9-ONA-2	39.7403	52.9359	19.2957	13.9082	565.744	712.023	16.6781	29.7733
L3OCL-2	111.509	113.286	188.471	131.214	91.5021	66.4693	110.332	88.352
L4CL-2	104.484	83.297	116.763	102.731	69.5145	81.8408	84.8616	87.2887
EAA-L3OCL-2	19.4233	9.86812	20.9819	10.7306	13.0233	25.8048	23.5433	18.986
PE18:0/22:4-OOH	2.05725	7.23883	13.5443	8.73794	7.00638	4.02345	19.0634	20.6784
PE(18:1a_22:4(O))	6.37656	3.24804	10.4066	12.1896	-6.57178	-6.54237	3.36007	2.69295
PE(22:4/18:2(9OH[S]))	20.7934	19.3233	16.9731	15.2347	11.2266	8.07838	14.2528	19.0713
PE18:0/20:4-OOH	15.3813	17.2933	20.7207	14.8507	17.6723	19.161	10.3286	9.69392
PE18:0/22:4	3019.54	2890.54	3386.91	2853.18	1055.48	1075.25	1966.52	1715.7
PE(16:0p_22:5(2O))	38.027	32.599	54.1729	30.9118	23.8374	19.3858	26.9931	21.9791
PE18:0/20:4	9128.89	8510.01	8587.48	7097.23	5029.66	4804.45	6980.62	6875.91
PE(18:1p_HETE)	2.88652	1.56521	3.50585	4.56424	1.72199	4.21785	19.4258	21.717
PE18:1/20:4	589.559	543.521	588.632	570.295	254.188	202.391	403.503	402.901
PE(16:0p_HDoHE)	10.3897	6.08889	7.01191	6.15541	0	7.1771	4.46233	3.63474
PE18:2/20:4	413.081	335.922	505.081	398.698	71.5227	65.324	298.164	274.847
PE(16:0p_HETE)	8.78023	6.41938	8.68646	5.62906	6.85322	3.00395	6.43708	3.70784
L3OCL-1	50.2067	51.5172	36.7372	47.2891	83.3181	138.595	52.483	44.2243
L3OCL-1	24.7498	20.563	13.6336	17.1493	20.546	10.6045	13.9706	20.1344
L4CL-1	17.2508	10.6554	19.2175	7.6272	23.4612	21.627	17.7876	14.1089
EAA-L3OCL-1	6.26675	4.44547	10.4357	2.75743	0	0.000177581	5.93015	1.69494
EAA-L4CL-1	2.97569	2.96945	3.25917	9.50231	0	0	2.08479	0.488213
PC18:0/22:4-OOH-S	186.246	223.848	221.972	259.681	141.794	136.174	265.675	318.98
PC18:0/22:4-OH-S	115.246	161.468	253.99	200.077	165.673	88.0602	229.179	236.905
PC18:0/20:4-OOH-S	386.359	390.925	399.352	445.962	459.605	419.814	1147.86	946.564
PC(18:0/20:4(2O))	31.7259	36.4992	31.1498	44.7607	22.3973	30.0947	67.424	48.4031
PC18:0/22:4-S	766.16	672.157	761.671	672.971	610.188	431.781	567.366	691.128
PC18:0/22:4	268.56	256.401	261.121	272.804	255.482	230.691	280.743	303.656
PC18:0/20:4	4934.73	5973.53	4524.94	4530.75	6689.26	5916.13	4986.31	6124.64
PC18:0/20:4	905.053	1098.3	854.895	840.236	1311.54	1244.85	991.004	1303.02
PC(18:0/18:2(9OH[S]))	16.5417	21.8891	75.0786	27.34	37.7286	53.6364	65.3486	53.1033

## Sheet: Table S1E
label	KL vs KLG4mm_log2_fold_change	p_value_-log10	adjusted_p_value_-log10	lipidclass	name	C18__IDA_KLG4mm_2	C18__IDA_KLG4mm_3	C18__IDA_KLG4mm_4	C18__IDA_KLG4mm_5	C18__IDA_KLG4mm_6	C18__IDA_KL_7	C18__IDA_KL_8	C18__IDA_KL_9	C18__IDA_KL_10	C18__IDA_KL_11	A2_vs_A1_p.val
CerP 17:1;2O/2:0	11.4797	5.92825	2.34098	CerP	CerP 17:1;2O/2:0	629.568	148.079	0	0	0	74790.1	19475.1	60074.5	105811	74175.1	1.17965e-06
FAHFA 16:4/24:4	8.26351	4.69809	1.71288	FAHFA	FAHFA 16:4/24:4	0	0	0	0	0	0	0	9988.95	10301.4	6715.62	2.00408e-05
SM 8:1;2O/38:10	8.13801	5.3835	2.09727	SM	SM 8:1;2O/38:10	0	54.1757	0	0	32.6057	7008.81	427.054	6617.71	15234.1	9810.85	4.1352e-06
PE-Cer 12:0;2O/15:0;O	6.21717	3.37726	1.2605	PE_Cer	PE-Cer 12:0;2O/15:0;O	552.987	0	0	0	188.607	1367.04	146.664	2121.41	4496.33	3635.12	0.000419506
ST 24:1;O4/16:3	6.19575	3.19787	1.20772	DCAE	ST 24:1;O4/16:3	252.172	653.909	0	952.488	0	10704.3	7180.44	15036.6	19625.6	4803.56	0.000634053
LPE O-16:4	6.02069	3.81547	1.36812	EtherLPE	LPE O-16:4	0	564.013	254.486	856.936	783.604	23276.2	8670.84	19136.5	32219.4	23204.9	0.000152943
SM 8:1;2O/26:1	5.83763	2.36877	1.01384	SM	SM 8:1;2O/26:1	26691.8	112757	34111.4	14996.2	0	846466	29475.6	711410	1.08653e+06	187985	0.00427793
DGDG O-16:2_28:7	5.81265	3.18236	1.20772	EtherDGDG	DGDG O-16:2_28:7	192.358	0	0	0	0	1003.05	0	2704.78	7489.08	2498.01	0.000657118
Hex3Cer 16:3;2O/19:2	5.60096	2.87596	1.15793	Hex3Cer	Hex3Cer 16:3;2O/19:2	0	872.705	667.669	281.379	3731.26	29229.9	4095.55	19595.8	43211.7	26065.8	0.00133057
LPS 7:0	5.59024	2.43793	1.03536	LPS	LPS 7:0	0	0	0	18.4884	7.66187	2825.07	0	10570.3	9565.29	7155.26	0.00364813
SL 26:2;O/26:2;O	5.56627	1.02826	0.348512	SL	SL 26:2;O/26:2;O	0	670.814	0	631.616	0	0	280783	0	542.393	256317	0.0937004
PS O-26:4_26:7	5.5662	2.99236	1.1728	EtherPS	PS O-26:4_26:7	47.6554	73.7525	0	0	204.238	2998.03	109.926	1652.58	5589.66	4979.33	0.00101774
DGDG O-17:0_22:3	5.54542	1.88031	0.777352	EtherDGDG	DGDG O-17:0_22:3	5184.47	839.885	4299.97	0	3852.4	56127.2	1227.73	52624	152280	121982	0.013173
Hex3Cer 16:2;2O/19:2	5.5406	3.28958	1.25862	Hex3Cer	Hex3Cer 16:2;2O/19:2	0	0	365.017	0	138.77	2602.13	905.735	1652.92	480.297	2513.13	0.000513356
PE 18:0_22:5;O	5.51879	2.96494	1.1728	OxPE	PE 18:0_22:5;O	95.6597	0	0	0	0	94.4174	0	508.582	2702.23	694.362	0.00108408
PC 8:0_22:1	5.51113	2.00632	0.8517	PC	PC 8:0_22:1	0	0	0	0	0	87013.8	0	90314.9	1177.49	0	0.0098556
PC O-26:5_20:4	5.44527	3.2117	1.20772	EtherPC	PC O-26:5_20:4	154.076	0	145.631	20.6813	0	1735.93	67.2145	1900.34	5623.4	2443.14	0.000614189
SM 15:2;2O/44:12	5.40011	2.54971	1.06373	SM	SM 15:2;2O/44:12	852.897	501.891	453.258	0	3847.27	12876.3	2567.28	14627.3	56045.6	25935.6	0.00282025
TG 9:0_16:4_32:9	5.39882	3.35984	1.2605	TG	TG 9:0_16:4_32:9	113.538	0	83.843	0	0	940.67	84.9757	834.851	1684.43	1731.22	0.000436681
PC O-18:2	5.37011	1.23349	0.437924	EtherPC	PC O-18:2	0	374132	391303	313211	584495	1.69749e+06	994057	1.42545e+06	2.60141e+06	2.33306e+06	0.0584124
DGDG O-17:0_24:6	5.30519	2.64396	1.09567	EtherDGDG	DGDG O-17:0_24:6	25233.5	1112.62	5645.68	303.044	6440.48	170217	10665.3	150267	469833	339257	0.00227008
PC O-34:4	5.2897	1.15026	0.398049	EtherPC	PC O-34:4	0	0	0	51881.6	0	47252.9	0	41895.3	60705.7	0	0.070753
PS O-15:0_26:5	5.20545	3.03443	1.1728	EtherPS	PS O-15:0_26:5	2788.95	0	803.764	182.952	70.6639	7231.73	828.286	7678.03	16360.9	10681.8	0.000923789
Hex2Cer 16:0;2O/24:4	5.19594	5.09033	1.98019	Hex2Cer	Hex2Cer 16:0;2O/24:4	61.9165	0	38.4313	165.27	37.0079	1710.7	629.252	890.143	1576.38	6082.82	8.12207e-06
PG O-16:4_20:5	4.98552	1.81159	0.739259	EtherPG	PG O-16:4_20:5	3620.25	3001.81	3265.53	0	0	8321.74	3043.09	13057.6	11866.6	11123.2	0.0154316
SM 9:0;2O/30:4	4.9614	2.86278	1.15633	SM	SM 9:0;2O/30:4	103.965	0	0	0	0	156.68	23.0627	247.466	452.101	440.753	0.00137156
ADGGA 22:6_12:0_18:4	4.92279	2.55782	1.06373	ADGGA	ADGGA 22:6_12:0_18:4	6455.91	637.271	1882.09	99.3245	5954.93	52776.2	4994.86	44819.7	137350	103923	0.00276808
SQDG 16:0_24:2	4.89748	2.1955	0.930453	SQDG	SQDG 16:0_24:2	53.1705	27.5886	0	0	378.669	697.236	182.631	2593.01	4727.56	2981.65	0.00637536
DGDG O-8:0_24:6	4.88433	3.02769	1.1728	EtherDGDG	DGDG O-8:0_24:6	0	0	227.526	0	7.8257	344.912	104.18	508.67	1472.74	1058.42	0.000938223
BMP 2:0_27:0	4.86824	1.91918	0.801112	BMP	BMP 2:0_27:0	2665.73	691.688	1410.04	0	0	6647.94	232.99	8835.44	20057.9	9745.78	0.0120453
ST 24:1;O3;T/18:3	4.85851	3.82894	1.36812	TLCAE	ST 24:1;O3;T/18:3	0	0	0	317.056	0	651.804	236.278	2528.13	983.484	1255.7	0.000148273
TG 8:0_24:0_38:10	4.81114	3.77929	1.36812	TG	TG 8:0_24:0_38:10	0	0	0	0	0	146.541	0	146.96	0	94.6234	0.000166229
DG O-16:1_20:4	4.71609	2.67227	1.10205	EtherDG	DG O-16:1_20:4	595.426	0	0	3378.7	0	1499.39	998.763	1150.62	3779.74	585.623	0.0021268
DG 32:2	4.70002	2.7446	1.13124	DG	DG 32:2	417.224	144.309	214.828	17.1829	35.4399	4129.44	160.956	3176.15	8193.83	6453.5	0.00180051
LPA 22:1	4.67122	2.96072	1.1728	LPA	LPA 22:1	0	0	0	0	0	0	0	0	16.4714	172.923	0.00109465
ST 24:1;O3;T/24:2	4.61741	3.50615	1.2991	TLCAE	ST 24:1;O3;T/24:2	146.762	42.5127	48.7647	0	0	607.524	69.3958	1060.94	2430.72	660.038	0.000311783
BMP 16:1_26:2	4.58799	2.1752	0.925891	BMP	BMP 16:1_26:2	0	0	0	0	0	542.046	0	721.182	936.966	633.861	0.00668037
FAHFA 20:4/18:1	4.54155	2.0413	0.867343	FAHFA	FAHFA 20:4/18:1	774.569	0	281.007	152.495	0	1861.82	91.4969	3426.77	4878.44	4792.62	0.00909275
DGCC 8:0_42:10	4.52912	2.89281	1.15793	DGCC	DGCC 8:0_42:10	960.157	259.927	720.499	0	0	2906	439.203	2784.32	6433.71	4180.45	0.00127995
MGDG O-17:0_28:3	4.51863	3.57413	1.33157	EtherMGDG	MGDG O-17:0_28:3	209.278	21.4645	154.612	0	0	1221.01	132.141	759.429	2859.04	1666.19	0.000266607
ADGGA 22:6_20:4_20:5	4.50713	2.54332	1.06373	ADGGA	ADGGA 22:6_20:4_20:5	0	0	0	0	0	0	0	0	0	22.1134	0.00286208
LPS 19:1	4.44752	2.36425	1.01384	LPS	LPS 19:1	69.1435	0	247.357	427.204	1166.57	2421.36	3193.37	960.966	5413.63	2445.56	0.00432261
PC O-40:5	4.44181	1.5541	0.597264	EtherPC	PC O-40:5	405.564	10.5203	0	0	16.9943	1425.4	0	1434.61	7044.36	3786.34	0.0279191
DGCC 8:0_14:1	4.41489	2.93298	1.1718	DGCC	DGCC 8:0_14:1	0	11.0944	0	298.913	0	30.2237	398.266	3965.41	1342.76	696.032	0.00116685
HexCer 16:3;2O/31:1;O	4.28264	2.35966	1.01295	HexCer_HS	HexCer 16:3;2O/31:1;O	0	0	7.03347	0	0	370.487	0	107.279	169.154	356.878	0.00436858
HexCer 16:0;2O/12:0;O	4.24656	2.77276	1.13124	HexCer_HDS	HexCer 16:0;2O/12:0;O	585.879	96.8537	382.228	57.9394	0	3124.55	135.912	2993.96	9858.82	4861.24	0.00168747
DGGA 16:0_22:6	4.2081	1.75734	0.706638	DGGA	DGGA 16:0_22:6	504.745	0	0	0	0	2692.36	0	629.803	1076.44	4338.52	0.0174847
LPE O-20:4	4.1648	2.13652	0.91565	EtherLPE	LPE O-20:4	0	886.386	379.051	0	1997.27	1658.19	1047.05	3624.6	23441.2	3212.06	0.0073027
[truncated: 3,818 more rows]

## Sheet: Table S1F
label	KL_1	KL_2	KL_3	KLG4mm_1	KLG4mm_2	KLG4mm_3
[truncated: 135 more rows]

## Sheet: Table S1G
label	log2_fold_change(KLG4OE/KL)	p_value_-log10	lipidclass	KLG4^OE/+_vs_KL_p.val
[truncated: 3,844 more rows]

[truncated: 1 more sheets: Table S1H]
