# Supplementary material for: Tumor cell-specific loss of GPX4 reprograms triacylglycerol metabolism to escape ferroptosis and impair antitumor immunity in non-small cell lung cancer
Source: Protein Cell. 2025 Nov 19;17(5):421–37. doi: 10.1093/procel/pwaf101 (PMC13161477; doi:10.1093/procel/pwaf101)
Supplement: pwaf101_Supplementary_Data [file pwaf101_supplementary_data.zip › Table S2 mRNA-Seq of KL and KLG4mm-derived cells.xlsx]

## Sheet: Description
Table S2:mRNA-sequencing of CD45-CD31-EpCAM+ tumor cells and CD8+ T cells from Ad-Cre treated and Tamoxifen induced KL and KLG4^m/m mice
Sheet	Description
Table S2A	Gene expression matrix of CD45-CD31-EpCAM+ tumor cells from KL and KLG4^m/m
Table S2B	Gene expression matrix of CD8+ T cells from KL and KLG4^m/m

## Sheet: Table S2A
Geneid	KLG4m/m_1	KLG4m/m_2	KL_1	KL_2	KLG4m/m___KL_PValue	KLG4m/m___KL_logFC
00R_Pgap2	2.9924	5.18262	4.73188	2.94627	0.803341	0.109426
0610005C13Rik	0.316319	0.210371	1.06708	0.932022	0.00123416	-1.8696
0610007P14Rik	1.07048	0.68227	0.928595	1.10863	0.618063	-0.157518
0610009B22Rik	1.81703	1.7623	2.76381	2.38536	0.195719	-0.482958
0610009E02Rik	0.628602	1.07998	0.863369	0.770203	0.822954	0.0971925
0610009O20Rik	2.59298	3.57963	3.91924	3.80975	0.268957	-0.282083
0610010F05Rik	4.01212	3.94236	4.83904	4.42874	0.324442	-0.177113
0610010K14Rik	3.49695	4.40621	4.69566	4.20272	0.592072	-0.131302
0610012G03Rik	2.58832	2.65163	2.30574	2.15086	0.349697	0.2763
0610030E20Rik	1.19517	1.06628	1.53126	2.00128	0.0283315	-0.584544
0610031O16Rik	1.32424	1.61968	1.4194	0.706034	0.274129	0.484412
0610037L13Rik	2.12268	2.86579	3.11737	2.6883	0.435689	-0.180521
0610038B21Rik	0.867281	0.490889	0.426854	0.45219	0.136377	0.681694
0610039K10Rik	10.4765	13.2621	4.24563	6.94615	0.00259305	1.14907
0610040F04Rik	31.5235	31.9325	20.0187	22.1757	0.00179135	0.639235
0610040J01Rik	9.33863	9.14884	11.8876	11.6542	0.0903724	-0.302578
1010001N08Rik	0.110036	0.457378	0.662858	0.529661	0.12714	-1.05812
1110002E22Rik	0.232387	0.163347	0.185743	0.297633	0.58056	-0.216686
1110002L01Rik	1.26204	1.15561	1.22963	1.92091	0.266775	-0.316067
1110004E09Rik	186.923	172.506	188.698	216.105	0.435754	-0.119351
1110004F10Rik	91.9213	88.1152	126.25	124.181	0.0212218	-0.429805
1110008F13Rik	11.1916	12.3833	10.9201	10.3648	0.262426	0.191428
1110008L16Rik	1.69293	1.69308	2.99352	2.62163	0.0125357	-0.688064
1110008P14Rik	1.99833	2.75129	3.46694	3.191	0.108376	-0.447193
1110012L19Rik	7.25191	6.83253	12.232	10.3362	0.0203478	-0.639338
1110017D15Rik	1.71481	2.12177	1.4414	1.86143	0.42505	0.270229
1110019D14Rik	3.26808	2.68061	3.14991	4.90044	0.206669	-0.369486
1110032A03Rik	5.92059	5.31652	5.33502	5.55955	0.557868	0.0935849
1110035H17Rik	5.75361	4.90966	7.70218	6.63405	0.143899	-0.384562
1110037F02Rik	4.77927	4.86631	3.93692	5.57701	0.649554	0.0798469
1110038B12Rik	2.94138	2.18511	6.49945	4.3452	0.0101905	-1.04568
1110038F14Rik	15.8784	16.4185	17.3593	17.9722	0.634957	-0.0818074
1110046J04Rik	9.23077	8.52042	4.48766	4.49446	0.000226935	1.02963
1110051M20Rik	3.31165	2.92211	3.24441	3.19705	0.998707	-0.000296682
1110059E24Rik	5.67239	6.53324	7.49749	8.2255	0.0864729	-0.316032
1110059G10Rik	1.2055	1.16778	1.81121	1.79681	0.0292252	-0.55739
1110065P20Rik	1.5338	1.45724	1.02956	0.974812	0.0829206	0.620679
1190002N15Rik	3.08449	3.0214	2.35763	3.24778	0.388638	0.18291
1190005I06Rik	0.627906	0.579994	1.38692	1.40437	0.0265346	-1.15396
1200007C13Rik	1.20031	0.895505	0.13349	0.32323	0.00161241	2.27992
1300002E11Rik	3.0639	2.85033	4.17259	4.6128	0.0172139	-0.519502
1500002C15Rik	1.79117	1.81275	2.28936	1.77208	0.646965	-0.136595
1500002F19Rik	2.46981	2.17996	1.45476	2.58852	0.460247	0.273418
1500004A13Rik	1.65661	1.52341	2.00279	2.56557	0.0207194	-0.465655
1500009L16Rik	3.23006	1.94811	1.60242	0.997731	0.04382	1.02238
1500011B03Rik	1.5579	1.79878	1.31387	1.19302	0.187802	0.460496
1500011K16Rik	1.70005	1.72737	4.7792	4.29828	0.00354997	-1.36024
1500015A07Rik	9.84788	9.87613	17.5444	17.6263	0.000855988	-0.787416
1600002D24Rik	0.690767	1.16268	0.0493178	0	0.000275956	5.03194
1600002H07Rik	2.79899	3.59496	1.50948	1.68494	0.00262901	1.04902
1600002K03Rik	6.01789	5.18812	9.74772	8.72921	0.0312277	-0.676825
1600012H06Rik	10.3909	11.1744	14.5751	14.8656	0.0254407	-0.40199
1600014C10Rik	1.13366	1.8133	1.20332	1.27265	0.330695	0.294886
1600020E01Rik	0.864168	1.4223	1.31879	1.1612	0.795177	-0.0815083
1700001C02Rik	2.83888	2.66261	1.28919	1.65637	0.0218784	0.957095
1700001C19Rik	1.37487	1.52395	1.75727	3.33078	0.0620523	-0.73977
1700001L19Rik	12.5373	13.7925	9.30464	13.4596	0.180785	0.270353
1700003D09Rik	2.28469	2.30632	7.1371	2.85647	0.043268	-1.10901
1700003E16Rik	1.53089	2.94128	1.18043	2.44144	0.387756	0.373167
1700007G11Rik	14.2845	12.0595	11.0899	12.5816	0.266141	0.207114
1700007J10Rik	140.58	141.741	177.156	280.99	0.011403	-0.634545
1700007K13Rik	47.0965	45.9546	35.2055	53.3816	0.482351	0.133662
1700008J07Rik	1.16506	0.619868	1.10047	1.68581	0.182346	-0.568223
1700010I14Rik	3.17194	2.71817	4.52165	4.05909	0.0642452	-0.498591
1700012B09Rik	7.47277	5.44535	3.60128	6.37859	0.20285	0.445275
1700013F07Rik	2.22459	2.03321	1.31658	2.18603	0.325046	0.350066
1700014D04Rik	0.414016	0.420667	0.0332539	0.0805204	0.000806553	2.93495
1700016B15Rik	3.16972	3.59913	3.20414	4.96181	0.545038	-0.207286
1700016K19Rik	71.2509	71.5431	73.1818	87.0211	0.44187	-0.112631
1700016P03Rik	5.1875	6.62342	1.6139	2.06888	0.000507967	1.73311
1700017B05Rik	8.58417	8.54309	4.75768	4.37691	0.000376246	0.950099
1700018L02Rik	2.07518	1.9716	1.49462	1.91596	0.260574	0.303824
1700020I14Rik	2.53118	2.86615	3.12355	3.56671	0.135652	-0.258786
1700021F05Rik	5.43284	6.52251	10.941	9.23803	0.00538886	-0.716118
1700021J08Rik	5.02625	6.44519	7.31426	9.37284	0.117423	-0.486604
1700022I11Rik	7.56079	8.0349	4.70194	6.03474	0.00540955	0.594576
1700024G13Rik	16.8012	19.2543	22.6437	27.4146	0.0813132	-0.420289
1700025G04Rik	1.81716	1.37477	0.238624	0.30573	4.75826e-06	2.609
1700027J19Rik	12.6712	9.75362	33.0982	20.3568	0.00297767	-1.2223
1700028N14Rik	5.61375	5.46568	2.04732	2.69998	0.0030516	1.27909
1700028P14Rik	11.8168	10.3483	7.04767	11.0085	0.175488	0.36136
1700029I15Rik	1.34525	1.44452	1.72205	1.52073	0.624386	-0.176762
1700029J07Rik	8.02459	7.35878	6.8075	9.83464	0.786421	-0.051812
1700030C10Rik	0.321068	0.266912	0.967059	0.374659	0.0783099	-1.17322
1700030C12Rik	6.54426	6.93149	14.2272	11.7378	0.00339617	-0.907348
1700030J22Rik	1.02139	1.11118	0.838617	1.74368	0.594346	-0.200664
1700030K09Rik	1.10666	1.07861	1.12181	1.29138	0.749868	-0.0903443
1700034H15Rik	0.864104	0.906308	0.729872	0.796911	0.300135	0.262904
1700034P13Rik	0.73097	0.668442	0.792608	0.906293	0.495056	-0.225964
1700037C18Rik	2.08973	2.04382	2.01417	1.86476	0.571893	0.135119
1700037H04Rik	2.65246	1.4563	2.19816	2.22739	0.871739	-0.053466
1700040L02Rik	4.22095	4.08137	4.63097	5.16129	0.436846	-0.186638
1700040L08Rik	128.525	122.26	426.506	307.168	0.000126332	-1.51382
1700047A11Rik	3.10607	2.21874	2.82744	2.61771	0.966396	0.0152771
1700047I17Rik2	448.091	434.017	775.07	802.372	0.000788168	-0.790353
1700051O22Rik	23.982	23.1366	19.1767	21.9215	0.190405	0.249342
1700052K11Rik	0.305655	0.880877	0.589207	0.847101	0.649846	-0.227202
1700056E22Rik	2.22753	2.96289	1.63171	1.35166	0.0409552	0.831825
1700056N10Rik	1.57563	2.64984	3.03732	2.09224	0.542381	-0.255745
1700058P15Rik	5.07684	3.1939	3.43851	3.92281	0.58417	0.226126
1700060J05Rik	1.87113	3.14067	2.57639	3.36875	0.589133	-0.195164
1700061G19Rik	0.078002	0.108075	0.460488	0.35271	0.00558573	-2.08306
1700061H18Rik	12.2144	12.9578	31.5287	28.1393	0.000155613	-1.20307
1700066B19Rik	1.95753	2.05909	3.20555	2.44744	0.116293	-0.457577
1700066M21Rik	0.665658	0.388336	0.438982	0.735884	0.856535	-0.0800747
1700071M16Rik	3.10566	2.7888	0.719924	0.848669	5.24286e-05	1.9619
1700072G22Rik	2.37842	2.75095	1.34555	0.784358	0.0297361	1.27768
1700084C06Rik	3.70234	3.7688	3.13152	5.64287	0.649201	-0.161101
1700084E18Rik	0.793121	0.615386	1.43333	2.77652	0.00870963	-1.49658
1700088E04Rik	8.53454	8.53416	8.09177	9.48426	0.942057	0.0105655
1700094J05Rik	8.90345	8.87579	6.77346	14.6042	0.563323	-0.189379
1700095J03Rik	1.78656	1.00751	0.604198	1.53615	0.360331	0.475623
1700099I09Rik	2.81742	1.20658	1.69722	3.43713	0.611989	-0.263091
1700101I11Rik	11.9222	11.2647	8.42099	11.2395	0.124094	0.296362
1700105P06Rik	4.95689	4.18283	5.3479	4.83267	0.633382	-0.111456
1700109H08Rik	1.53608	1.3334	0.963243	0.723471	0.0340589	0.800756
1700110K17Rik	2.48062	1.09984	0.212527	0.225142	0.000795272	3.06268
1700112E06Rik	1.79569	1.38865	1.80119	1.44973	0.972236	0.0104688
1700120B22Rik	8.30486	6.09181	11.2417	14.4654	0.0233629	-0.774521
1700120C14Rik	0.982123	0.471735	0.457529	0.592129	0.297329	0.53736
1700123O20Rik	20.4295	20.7493	17.768	27.0076	0.758001	-0.0581673
1700126G02Rik	6.01858	5.71818	3.9552	6.93197	0.578713	0.178441
1810008B01Rik	4.30653	4.01581	5.43559	6.38141	0.117698	-0.451228
1810008I18Rik	2.07071	1.8872	1.11989	1.59747	0.0596924	0.604228
1810009A15Rik	21.9375	24.8817	26.1182	24.8665	0.633555	-0.0789042
1810010H24Rik	2.45507	1.30473	1.11832	0.902629	0.0507274	0.937167
1810011H11Rik	0.884844	1.02343	0.111241	0.404037	0.0105997	1.97986
1810011O10Rik	52.9952	54.5658	71.6559	54.6238	0.344909	-0.194993
1810013L24Rik	8.68285	7.97139	7.97933	8.579	0.703173	0.058321
1810014B01Rik	583.505	586.459	776.083	629.624	0.263241	-0.225844
1810019D21Rik	3.83636	4.57634	7.55376	11.4263	0.00156659	-1.11238
1810020O05Rik	4.1676	2.87969	3.18222	4.64218	0.79264	-0.084186
1810022K09Rik	13.9328	17.0201	28.4158	22.7655	0.00916025	-0.688504
1810026B05Rik	10.0057	11.7028	5.40492	6.61657	0.000377075	0.906409
1810026J23Rik	5.23781	5.54818	5.88408	6.34155	0.439866	-0.131575
1810030O07Rik	3.63233	5.0502	4.52295	4.33662	0.954999	0.0129205
1810032O08Rik	0.489929	0.588309	1.27891	1.3578	0.0048851	-1.24159
1810034E14Rik	1.72674	2.08798	0.983453	1.64861	0.113157	0.600603
1810037I17Rik	12.4084	14.7828	25.1438	18.4416	0.0224357	-0.647301
1810041H14Rik	0.665905	0.516678	1.34784	1.43755	0.0358647	-1.17301
1810043G02Rik	1.71023	1.51654	1.42586	1.2523	0.18931	0.310949
1810049J17Rik	46.9784	50.0331	33.6938	39.5047	0.0211665	0.458721
1810055G02Rik	8.82246	10.9139	9.57727	8.5031	0.419156	0.166702
1810058I24Rik	4.17279	2.97822	4.95381	3.46789	0.497589	-0.200329
1810059H22Rik	0.146634	0.23755	0.206562	0.375126	0.291121	-0.532959
1810062O18Rik	4.76994	3.8411	4.34205	6.94575	0.264617	-0.322486
1810064F22Rik	0.555775	0.365061	0.585279	0.456382	0.76038	-0.135249
2010001A14Rik	5.00016	2.72719	4.93411	5.27908	0.353998	-0.344643
2010001K21Rik	2.51132	3.38877	1.5786	0.828185	0.032535	1.29703
2010007H06Rik	0.252677	0.241883	0.16605	0.201036	0.271783	0.483444
2010016I18Rik	1.91603	1.61408	0.679604	0.804905	0.00107117	1.30337
2010107E04Rik	76.386	71.0737	187.801	129.9	0.00167379	-1.07388
2010107G23Rik	0.285148	0.337139	1.89638	1.5639	0.000120976	-2.43404
2010109I03Rik	1.20133	1.17941	5.85563	3.59475	0.000281679	-1.95942
2010111I01Rik	2.6866	2.56239	2.4131	2.29139	0.287641	0.202809
2010204K13Rik	0.501174	0.991998	0.966106	0.605715	0.907809	-0.0601438
2010300C02Rik	19.0384	19.8651	18.3177	22.8742	0.853371	-0.0274586
2010300F17Rik	1.14057	0.820654	0.0964327	0.0700502	7.88725e-05	3.56098
2010309G21Rik	11.3832	13.7147	0	0.0721915	1.42167e-06	8.20934
2010310C07Rik	0.75621	1.3097	0.239159	0.151668	0.0012657	2.40535
2010315B03Rik	2.37446	1.97395	1.36758	2.98198	0.817683	0.0784103
2010320M18Rik	10.334	7.22135	10.6641	11.5674	0.250379	-0.287289
2200002D01Rik	75.7995	74.5004	261.887	196.289	7.0691e-05	-1.57188
2210011C24Rik	1.6042	0.444539	2.1067	2.15277	0.0937497	-0.986894
2210013O21Rik	0.402516	1.24288	0.62351	0.620678	0.443161	0.431888
2210016F16Rik	6.94801	7.3898	8.96131	7.27589	0.485457	-0.141393
2210016L21Rik	6.14209	5.87627	7.739	7.53768	0.100316	-0.300074
2210019I11Rik	0.438229	0.516107	1.20115	0.719123	0.0640131	-0.983598
2210406H18Rik	3.27327	2.21094	0.0492955	0.0596818	1.13569e-05	5.59964
2210408F21Rik	0.70659	0.443818	0.567534	0.714594	0.826955	-0.0921667
2210408I21Rik	0.621638	0.854415	0.677051	1.10986	0.529392	-0.212572
2210411M09Rik	22.826	21.6867	21.2787	27.7159	0.66757	-0.0808613
2210418O10Rik	0.532707	0.414925	0.568953	0.722428	0.292258	-0.385344
2310001H17Rik	0.837388	0.719998	0.282866	0.273971	0.000659348	1.52748
2310001K24Rik	1.22526	1.95231	1.25477	1.96595	0.932885	0.0387846
2310007B03Rik	3.82895	3.71362	8.30364	7.23268	0.00115845	-1.00057
2310009A05Rik	1.71952	1.61275	2.24014	2.32626	0.1146	-0.40541
2310009B15Rik	0.841932	1.14859	2.05993	1.53038	0.0567485	-0.820115
2310010J17Rik	6.20252	4.8959	3.17028	2.35778	0.0198223	1.03884
2310011J03Rik	4.12384	4.34246	5.16715	4.37106	0.58738	-0.132698
2310015A10Rik	1.14671	1.2062	0.834574	0.901179	0.0764039	0.487473
2310016G11Rik	2.07324	2.25773	1.06925	3.37428	0.913722	0.052942
2310022A10Rik	0.806163	0.880437	0.577047	0.899222	0.409813	0.255834
2310022B05Rik	3.73563	4.82449	5.79723	6.00885	0.0583914	-0.417789
2310026L22Rik	2.69175	3.2977	1.91168	3.22371	0.530821	0.287241
2310030G06Rik	3.72254	2.22179	4.59532	4.97877	0.0533669	-0.631712
2310031A07Rik	8.41441	8.81924	5.10333	4.70907	0.00598384	0.854417
2310033P09Rik	26.1954	21.7036	26.3746	27.9176	0.4412	-0.130688
2310034G01Rik	2.51768	3.43117	2.84435	2.69711	0.631066	0.142721
2310035C23Rik	1.67023	1.7191	2.11579	2.38755	0.0558434	-0.358725
2310036O22Rik	144.184	136.072	309.914	245.815	0.00111212	-0.949259
2310039H08Rik	1.31958	1.13763	2.89702	2.13866	0.0458057	-0.995264
2310040G24Rik	2.99795	2.43148	1.3743	0.938582	0.0177332	1.2571
2310043M15Rik	3.10162	3.88286	0.861672	1.27741	0.000505991	1.76593
2310057M21Rik	0.29129	0.359777	0.318861	0.34234	0.926075	0.0246508
2310058D17Rik	0.194737	0.353214	0.187696	0.433825	0.847973	-0.109003
2310061I04Rik	0.704248	0.676531	1.10868	1.42445	0.0373469	-0.815991
2310068J16Rik	1.66375	1.7324	1.16625	2.32387	0.933094	0.035459
2410002F23Rik	1.40778	2.05257	2.44238	2.24932	0.135016	-0.399337
2410004B18Rik	9.80317	8.91584	11.5484	9.15811	0.611814	-0.107297
2410004P03Rik	4.67831	4.22662	3.18112	5.04789	0.435985	0.179457
2410006H16Rik	47.7144	49.0814	112.786	73.785	0.00604658	-0.916064
2410015M20Rik	14.8614	11.3147	25.5373	19.9696	0.0144448	-0.757906
2410016O06Rik	0.531418	0.74969	0.745023	0.62012	0.886527	-0.0588018
2410089E03Rik	1.85891	1.83851	1.32804	1.79581	0.113371	0.301714
2410131K14Rik	1.22385	1.45664	1.27629	1.56276	0.895091	-0.0298329
2500004C02Rik	1.00298	1.37505	1.11936	1.4322	0.884549	-0.0488374
2510002D24Rik	12.7752	14.8368	26.9606	20.9374	0.0064132	-0.758651
2510009E07Rik	3.5555	2.72467	1.81395	2.59951	0.0333229	0.571679
2510039O18Rik	4.81402	5.03702	6.01994	5.93234	0.223718	-0.233213
2510046G10Rik	4.04005	4.89609	2.85558	5.563	0.646107	0.157449
2610001J05Rik	1.64734	1.65997	2.692	2.06211	0.0906501	-0.487396
2610002M06Rik	1.31454	1.49673	1.54713	1.65918	0.499675	-0.141476
2610005L07Rik	3.52562	3.68159	2.02051	3.69316	0.151226	0.404922
2610008E11Rik	1.4204	0.787209	0.981575	1.09457	0.66319	0.145811
2610020C07Rik	3.3323	3.95133	3.91206	4.46501	0.456172	-0.151374
2610020H08Rik	1.35094	1.06396	0.593938	0.56005	0.00407167	1.10985
2610021A01Rik	1.0034	0.91821	0.787186	1.48402	0.605057	-0.167827
2610028H24Rik	30.7771	29.3988	30.289	50.1482	0.120545	-0.352704
2610035D17Rik	1.44276	1.53998	3.61812	2.93068	0.0039896	-1.09631
2610037D02Rik	0.0903083	0.500504	0.0544019	0.223937	0.199952	1.16547
2610044O15Rik8	1.57127	1.2045	1.76922	2.19339	0.0995043	-0.454918
2610203C20Rik	0.448208	0.419528	0.607203	0.412606	0.517647	-0.201234
2610203C22Rik	0.311619	0.230273	0.088993	0.148147	0.0275075	1.26084
2610206C17Rik	2.09883	3.44048	4.80093	4.77759	0.0271948	-0.74891
2610301B20Rik	2.29897	3.02113	1.89603	2.90396	0.461967	0.209469
2610306M01Rik	3.37183	1.92901	2.9354	2.41156	0.932656	0.0324479
2610306O10Rik	4.90756	6.15817	1.16022	2.70128	0.00634659	1.59604
2610307P16Rik	0.103253	0.43872	0.83762	0.381543	0.123021	-1.1761
2610507B11Rik	25.0235	23.5461	33.0523	33.9093	0.0225046	-0.415309
2610507I01Rik	1.45838	1.38559	1.16468	1.09402	0.328603	0.375393
2610524H06Rik	1.496	1.45923	1.96099	1.88536	0.390601	-0.334237
2610528J11Rik	0.188581	0.627088	1.22689	1.1553	0.0286057	-1.52019
2700016F22Rik	0.361546	0.313631	0.818156	0.504439	0.0612754	-0.93842
2700049A03Rik	0.944635	0.812011	0.901189	1.1923	0.452107	-0.19322
2700060E02Rik	24.9942	28.0788	41.9051	29.5822	0.110927	-0.396732
2700062C07Rik	6.26623	5.37537	7.77277	6.80349	0.276798	-0.28137
2700081O15Rik	3.14288	2.64402	1.40976	1.96069	0.00298723	0.840598
2700097O09Rik	0.275368	0.381535	0.387058	0.495386	0.340309	-0.372945
2700099C18Rik	3.14392	2.10242	1.80312	1.50083	0.048735	0.708812
2810001G20Rik	1.66199	2.67417	2.22198	3.06551	0.534619	-0.232249
2810002D19Rik	4.75015	5.51156	4.1634	6.80723	0.899429	-0.0315697
2810004N23Rik	9.23865	9.29685	17.1744	16.4639	0.000618516	-0.814624
2810006K23Rik	2.24859	2.25192	2.41444	2.07152	0.856013	0.0448089
2810013P06Rik	2.20098	2.64539	1.30351	1.39248	0.0105817	0.892161
2810021J22Rik	0.490511	0.383788	0.438013	0.62289	0.579222	-0.213386
2810025M15Rik	1.32628	0.980066	1.12338	0.656584	0.405512	0.399223
2810029C07Rik	1.6274	0.966358	0.868309	1.05126	0.226367	0.494205
2810402E24Rik	1.52856	1.11576	1.09598	1.40303	0.636249	0.141787
2810403A07Rik	4.84887	4.12212	6.94935	6.71114	0.00929659	-0.560214
2810403D21Rik	0.129024	0.135487	0.160357	0.225839	0.256368	-0.483755
2810408A11Rik	0.430757	0.477466	0.680437	0.586434	0.304968	-0.440753
2810410L24Rik	0.336867	0.290418	0.414877	0.676998	0.126289	-0.726184
2810417H13Rik	0.412092	0.33932	0.261011	0.288526	0.213296	0.503164
2810425M01Rik	5.85064	6.00971	6.61338	5.70125	0.948426	-0.0138598
2810428I15Rik	4.91417	5.51599	8.64858	5.51666	0.179939	-0.413489
2810454H06Rik	0.324026	0.379115	0.260258	0.367608	0.614737	0.221594
2810474O19Rik	51.1188	51.404	8.89715	12.0422	8.22996e-07	2.34977
2900026A02Rik	2.42625	2.56736	3.04816	3.77294	0.0315414	-0.395275
2900076A07Rik	0.426506	0.535788	0.589222	0.796316	0.291696	-0.468563
2900089D17Rik	0.394902	0.413405	0.391196	0.294412	0.56324	0.267791
2900097C17Rik	6.16498	5.79479	5.51424	8.86303	0.455064	-0.199226
3010003L21Rik	2.14088	2.5528	2.78256	4.20157	0.0972161	-0.511742
3010026O09Rik	2.58468	2.37206	0.656291	0.567547	0.000196205	2.05333
3110001I22Rik	8.81949	7.95197	11.0381	13.8053	0.0188894	-0.510401
3110002H16Rik	6.12075	5.77168	5.96098	5.57176	0.590948	0.0886936
3110021N24Rik	1.00077	1.45594	0.919367	2.02542	0.672526	-0.187428
3110040N11Rik	8.19414	9.84806	15.9954	12.785	0.0212163	-0.637341
3110043O21Rik	6.99277	7.06871	4.20058	4.88449	0.00192779	0.682558
3110053B16Rik	0.257	0.455788	0.705966	0.629785	0.0933762	-0.872693
3110056K07Rik	1.5825	1.67057	1.41633	2.00053	0.974858	-0.0104967
3110062M04Rik	1.20797	1.39781	1.05554	1.15402	0.2676	0.286281
3110082I17Rik	13.6711	11.1039	22.4631	20.3998	0.00306869	-0.746504
3110083C13Rik	1.58884	1.17408	1.14854	1.66091	0.919473	0.0438616
3300002A11Rik	4.13696	4.32598	4.81494	6.23929	0.270754	-0.328231
3300005D01Rik	2.50491	2.23033	0.316635	0.503143	0.000209594	2.58956
3632451O06Rik	2.87752	2.52076	0.238578	0.288845	1.89694e-06	3.40489
3830403N18Rik	1.21987	0.983378	0.0534437	0.129408	0.000463466	3.61997
3830406C13Rik	3.88924	3.57557	5.0937	4.72529	0.122063	-0.350924
4430402I18Rik	2.3943	2.44531	1.77362	2.93425	0.658823	0.106111
4632404H12Rik	0.514269	0.613882	0.371756	0.663582	0.588914	0.192052
4632415L05Rik	1.79724	1.83889	1.29253	2.58121	0.955091	-0.0176003
4632428C04Rik	0.513048	0.103396	0.573167	0.938846	0.0933926	-1.19353
4731419I09Rik	1.38657	1.44782	1.14275	1.52421	0.604137	0.145674
4732440D04Rik	1.15884	1.29607	0.367283	0.493397	0.000400557	1.56833
4732465J04Rik	0.875255	1.36964	0.0330827	0.0801059	3.83389e-05	4.36282
4732471J01Rik	2.18459	1.31949	2.12451	2.74004	0.171973	-0.411212
4732487G21Rik	1.27632	1.62692	1.1174	1.47694	0.470429	0.217353
4732491K20Rik	0.595181	0.319864	0.33029	0.420925	0.452025	0.350033
4833407H14Rik	11.7535	15.8619	1.39767	1.62535	1.03672e-06	3.23958
4833413G10Rik	1.16482	0.839232	1.1227	1.01944	0.895502	-0.0492614
4833418N02Rik	1.9081	2.22871	0.899778	0.658401	0.0017791	1.43731
4833420G17Rik	6.47262	6.41799	7.12981	6.69238	0.754715	-0.0564817
4833427G06Rik	14.9679	12.2011	9.5991	12.8109	0.144302	0.337511
4833439L19Rik	12.0023	11.8847	11.6283	12.7918	0.898733	0.0185903
4921507P07Rik	0.428946	0.818845	1.30921	1.23746	0.0366287	-0.993568
4921514A10Rik	2.91912	2.58259	3.0717	2.90635	0.760628	-0.0742243
4921523L03Rik	1.19453	1.69479	0.713829	1.39392	0.272299	0.524047
4921524J17Rik	21.1283	19.5286	21.6331	22.6661	0.625625	-0.0748066
4921531C22Rik	1.7862	1.56474	0.52759	0.823651	0.00488518	1.37467
4921536K21Rik	0.284436	0.65481	0.495582	0.446807	0.964134	0.0226184
4930402H24Rik	1.9671	2.08022	1.89341	2.2272	0.867821	0.0267389
4930403P22Rik	1.82802	1.58575	0	0.0927453	0.000284234	5.1697
4930404A12Rik	7.0933	6.30725	8.33942	6.36715	0.734717	-0.0973814
4930404I05Rik	1.69221	2.28745	2.18796	1.56529	0.716492	0.11382
4930404N11Rik	2.45963	2.65459	2.07435	2.68135	0.549836	0.160983
4930412C18Rik	0.663652	0.633446	0.359806	0.795938	0.524207	0.245471
4930413G21Rik	0.856019	1.07535	2.77773	2.33077	0.00877783	-1.36424
4930417H01Rik	0.60062	0.665748	0.535485	0.753439	0.93471	0.0342329
4930427A07Rik	0.36909	0.37989	0.39386	0.323023	0.800141	0.0998099
4930430E12Rik	227.972	234.761	3.65734	8.24408	2.72212e-07	5.3598
4930430F08Rik	2.06152	2.12926	3.13853	3.43075	0.0272024	-0.598262
4930442H23Rik	4.55169	5.65067	8.66453	9.69337	0.00612686	-0.798363
4930444A19Rik	0.95652	0.824631	0.122925	0.235638	0.000760741	2.38061
4930444P10Rik	1.01635	1.12656	1.05903	1.52256	0.546375	-0.207936
4930451E10Rik	2.39267	1.74481	3.0951	2.09403	0.483533	-0.291549
4930451G09Rik	0.693585	0.541003	0.235215	0.479618	0.105612	0.867529
4930452B06Rik	1.39505	0.937162	0.937149	1.03594	0.38864	0.29613
4930453N24Rik	2.13412	2.78795	3.91189	2.94616	0.0977103	-0.44503
4930455H04Rik	16.9456	18.1742	19.2451	13.0677	0.541389	0.151297
4930458D05Rik	1.5396	1.25421	0.715148	0.671014	0.00829242	1.05482
4930470G03Rik	2.66321	2.92632	3.09146	4.5265	0.138351	-0.385554
4930473A02Rik	19.8279	19.5261	14.6143	15.2999	0.0195762	0.444111
4930474H06Rik	6.87863	6.32084	0.188935	0.270332	3.33726e-07	4.8919
4930481A15Rik	0.910743	1.0095	0.731511	0.885635	0.407122	0.300315
4930481B07Rik	0.798683	1.18038	0.659832	0.665712	0.177015	0.6159
4930486L24Rik	1.62029	1.33547	0.620676	0.630246	0.0110847	1.28462
4930503L19Rik	0.784665	1.23504	0.242014	0.173971	0.000646565	2.29685
4930505N22Rik	1.85897	2.7917	2.91882	3.28888	0.303537	-0.370234
4930506C21Rik	10.4254	10.5111	4.29468	5.1662	0.000141884	1.19953
4930507D05Rik	2.16292	2.46595	0.431833	0.486761	0.000118034	2.37644
4930512B01Rik	1.12338	0.945428	1.47376	1.74786	0.0701742	-0.582215
4930513N10Rik	0.822228	0.781188	1.16359	2.7185	0.0129463	-1.1945
4930522L14Rik	0.493997	0.70401	1.08831	1.07056	0.0572836	-0.807785
4930523C07Rik	7.8541	7.02375	7.89692	9.6775	0.246117	-0.185338
4930524O07Rik	51.8421	56.878	69.501	57.7354	0.320586	-0.187435
4930526A20Rik	0.835408	0.771662	0.771651	0.812376	0.859771	0.0703159
4930533K18Rik	1.35032	1.39696	0.281991	0.42019	0.00187215	2.02137
4930535I16Rik	10.5912	8.71398	6.63011	8.15444	0.130326	0.441605
4930535L15Rik	20.2992	17.4612	16.4572	23.7491	0.902469	-0.0279074
4930537H20Rik	0.572409	0.970378	0.324536	0.86441	0.429474	0.45457
4930539J05Rik	7.814	7.19265	11.3136	10.0301	0.0426581	-0.465446
4930547M16Rik	0.519461	0.732822	0.159307	0.495955	0.105145	1.02109
4930550C14Rik	1.15291	1.68614	1.37359	1.68168	0.843453	-0.0552296
4930551O13Rik	39.801	35.3288	40.8748	38.9624	0.796432	-0.0421625
4930556J24Rik	14.5852	18.4321	20.4375	20.1092	0.196102	-0.252001
4930556M19Rik	1.23856	1.27618	2.25725	2.71756	0.00115033	-0.930151
4930560O18Rik	0.781634	1.33897	1.84919	2.15588	0.0441165	-0.871192
4930562C15Rik	4.96662	4.15841	2.37297	5.04319	0.233027	0.375694
4930562F07Rik	21.606	19.6773	19.9114	24.549	0.766092	-0.0513589
4930566F21Rik	1.39406	0.849872	0.722213	1.07772	0.378423	0.387823
4930572O03Rik	0.387808	0.752255	1.42506	1.3859	0.0269997	-1.26514
4930577N17Rik	0.976442	0.618469	0.285702	0.752835	0.224757	0.712781
4930579G18Rik	10.3619	11.8099	10.1001	12.1939	0.823096	0.0450464
4930581F22Rik	3.90226	4.10386	4.11894	4.64247	0.613397	-0.079043
4930594C11Rik	0.514233	0.592793	0.168517	0.0960107	0.00345599	2.06408
4930594M22Rik	0.430691	0.636524	0.729601	0.814789	0.171148	-0.486828
4930596I21Rik	4.05653	3.95138	0.414681	0.502052	0.000178627	3.15267
4930597O21Rik	7.55874	6.76149	10.353	8.17566	0.189412	-0.333295
4930599N23Rik	18.6104	18.844	5.05851	8.00292	0.000142055	1.58452
4931403E22Rik	35.2906	34.9799	29.7627	28.114	0.0852792	0.324264
4931406B18Rik	0.784687	1.17085	0.0436335	0.0469571	6.06003e-06	4.4506
4931406C07Rik	5.21803	4.28154	4.09734	4.64735	0.307782	0.171973
4931406P16Rik	2.46923	2.24143	2.24736	3.7763	0.230025	-0.287222
4931413K12Rik	0.839861	1.66588	0.639073	0.696349	0.0763469	0.943793
4931414P19Rik	1.05226	1.45795	1.50019	2.1744	0.140717	-0.491662
4931422A03Rik	0.459857	0.744977	1.38083	1.48601	0.0180893	-1.20628
4931428F04Rik	1.9193	1.73921	1.72838	1.55305	0.412359	0.199809
4931440P22Rik	8.65928	7.68709	1.37256	1.98218	2.55065e-06	2.34642
4932411E22Rik	0.532443	0.478248	0.110602	0.492768	0.181876	0.847443
4932422M17Rik	0.923359	1.1901	0.548471	0.66403	0.0384591	0.851243
4932430I15Rik	0.479951	0.417995	0.115649	0.54006	0.404974	0.561337
4932438A13Rik	5.65298	5.2599	1.27585	1.71879	2.90061e-06	1.92384
4932441J04Rik	0.732989	0.65264	0.237426	0.231362	0.00174224	1.60504
4932442E05Rik	1.71027	2.51993	1.24638	1.43596	0.0365953	0.704964
4932443I19Rik	1.49967	1.19108	0.745483	1.37794	0.214332	0.415135
4932702P03Rik	0.435807	0.52835	0.196898	0.317844	0.0427572	0.967543
4933405L10Rik	0.342983	0.887074	0.514238	1.24517	0.474221	-0.44746
4933407K13Rik	0.237881	0.566413	0.331181	0.503769	0.998807	-0.000670471
4933407L21Rik	0.355979	0.450948	0.0490154	0.069233	0.0006887	2.80018
4933408B17Rik	0.23282	0.129033	0.516125	0.719957	0.00956996	-1.68587
4933408J17Rik	29.5383	29.3962	32.3633	27.4078	0.908847	0.0200728
4933412A08Rik	7.13103	4.58355	5.00238	5.26853	0.388221	0.242293
4933416M07Rik	47.7686	43.4861	38.1198	40.6408	0.125896	0.262119
4933421O10Rik	1.62036	1.2899	0.82348	0.670384	0.00922965	1.00038
4933423P22Rik	0.348036	0.181541	0.00986623	0.0179175	0.000241139	4.25477
4933427D14Rik	3.49142	2.7895	3.36997	4.68939	0.166808	-0.298323
4933428G20Rik	1.74976	3.12965	1.6865	1.8098	0.178616	0.522708
4933428P19Rik	3.12995	3.60629	2.91754	4.03685	0.963465	0.0123272
4933429H19Rik	23.9204	23.2315	15.6722	21.0013	0.0390425	0.420867
4933430I17Rik	2.00231	1.12733	0.382918	0.370877	0.00149234	2.0958
4933430L12Rik	15.7571	19.8856	1.69256	2.40916	1.21739e-06	3.17765
4933431E20Rik	1.48712	1.27082	2.16204	1.29424	0.355495	-0.297436
4933434E20Rik	6.13507	5.24518	6.46136	6.67474	0.337216	-0.158155
4933439C10Rik	1.64476	1.12966	2.4606	2.21955	0.021173	-0.707625
4933439K11Rik	15.6579	13.4326	10.6421	16.5094	0.42732	0.163812
4933440N22Rik	4.6716	4.95302	3.0484	3.38594	0.016874	0.630804
5031425E22Rik	4.3091	4.55647	3.65936	3.60087	0.0736647	0.333695
5031434O11Rik	0.577165	0.555572	0.131754	0.28358	0.0097921	1.52372
5031439G07Rik	3.09187	3.08049	1.41042	1.71446	0.000191956	1.03618
5033403F01Rik	0.495643	0.366258	1.43316	1.63873	0.00313957	-1.76599
5033430I15Rik	1.72625	1.05569	1.03272	1.31977	0.497016	0.305964
5330413P13Rik	0.235491	0.354995	0.267831	0.439677	0.631994	-0.198919
5330417C22Rik	3.33503	3.70662	1.16967	1.4371	4.0563e-05	1.48736
5330438D12Rik	0.991508	1.01448	1.43349	1.45368	0.152513	-0.477791
5430405H02Rik	2.00128	1.27225	0.928999	0.884331	0.0170521	0.899685
5430416N02Rik	4.80241	4.36654	6.76874	5.22229	0.132198	-0.349749
5430416O09Rik	0.31634	0.386915	0.473123	0.687368	0.0881445	-0.662242
5430427O19Rik	2.15866	2.25887	0.043649	0.193767	2.73473e-05	4.31981
5530601H04Rik	0.654472	0.72544	0.773346	0.693952	0.845154	-0.0475928
5730409E04Rik	2.50902	2.30308	1.32251	1.25804	0.00485216	0.942984
5730455P16Rik	0.819247	1.19348	1.02651	1.31108	0.564924	-0.163418
5730480H06Rik	0.316278	0.256188	0.50123	0.475532	0.0364328	-0.72248
5730508B09Rik	5.35411	5.38004	6.60739	5.80987	0.416972	-0.168649
5730559C18Rik	3.42721	4.22794	5.41037	5.31464	0.0358422	-0.441992
5830411N06Rik	0.727307	0.545018	0.00987337	0.0358608	2.89262e-05	4.86037
5830417I10Rik	5.44713	5.571	5.57224	8.39679	0.161872	-0.280057
5830432E09Rik	1.90069	2.27123	0.227879	0.416542	1.706e-05	2.76401
5830444B04Rik	0.471364	0.499255	0.323073	0.397253	0.17417	0.483758
5830462I19Rik	0.787295	1.20688	0.387487	0.586409	0.0184125	1.09151
5930403N24Rik	0.540906	0.625071	0.0942862	0.134296	0.000332964	2.40213
5930420M18Rik	0.745311	0.550752	0.478908	0.608801	0.453026	0.31345
6030419C18Rik	1.96918	2.2366	1.33561	0.75177	0.0232673	1.02964
6030458C11Rik	1.21208	1.53319	1.34006	1.48928	0.984873	0.00475384
6230400D17Rik	1.82331	1.33387	1.12473	1.21276	0.20151	0.486007
6330403L08Rik	1.38541	1.06926	1.11277	1.13166	0.478671	0.178769
6330408A02Rik	1.15484	0.978565	1.61674	1.76525	0.00907958	-0.612945
6330409D20Rik	4.51447	3.42379	0.324434	0.415896	1.19881e-05	3.47095
6330418K02Rik	4.69769	5.11326	4.36466	3.95085	0.272109	0.279793
6430531B16Rik	4.84103	4.2612	1.50958	1.97718	0.00034504	1.44204
6430548M08Rik	5.66172	5.84905	1.11695	1.41217	1.09616e-06	2.24162
6430550D23Rik	5.24246	5.10657	4.10138	4.6742	0.0925305	0.28982
6430562O15Rik	0.716693	0.904741	1.49189	0.894398	0.151817	-0.533644
6530402F18Rik	1.20309	1.16258	0.039644	0.13799	4.49373e-05	3.82867
6530409C15Rik	0.703781	0.561669	0.2035	0.492753	0.102515	0.94797
6720489N17Rik	0.64396	0.856545	0.434473	0.413296	0.0567757	0.860538
6820408C15Rik	13.636	11.4238	9.41399	16.4671	0.925039	0.0229437
6820431F20Rik	7.8222	8.28142	7.80122	10.1846	0.522001	-0.102821
7420461P10Rik	1.16963	1.36128	0.112734	0.102364	0.000292566	3.53037
8030451A03Rik	0.388616	0.26153	0.173905	0.11337	0.0398515	1.20222
8030462N17Rik	4.77488	4.57593	4.5463	4.96246	0.879263	0.0262411
8430408G22Rik	2.50376	1.01759	3.29808	3.11646	0.0865101	-0.807338
8430429K09Rik	2.88797	3.08257	1.9691	3.3201	0.385059	0.241687
9030617O03Rik	2.63277	2.26661	2.72851	3.16916	0.296498	-0.213538
9030622O22Rik	2.12254	1.71784	4.38385	4.87503	0.00128054	-1.2144
9030624J02Rik	1.46236	1.82677	1.27898	1.59134	0.193213	0.250198
9130008F23Rik	3.17595	4.1604	7.22272	4.77808	0.0463607	-0.682018
9130011E15Rik	2.52425	3.34021	3.2534	4.34989	0.199717	-0.318974
9130015G15Rik	3.08183	1.708	2.6119	3.11571	0.541957	-0.197552
9130017K11Rik	1.02853	1.30489	0.73455	1.1496	0.230116	0.370732
9130019O22Rik	0.555287	0.372539	0.683095	0.835545	0.100402	-0.64837
9130019P16Rik	0.244348	0.417552	0.186448	0.0712836	0.0458639	1.34981
9130023H24Rik	0.745221	0.755728	0.771764	1.11939	0.400099	-0.271127
9130221H12Rik	9.23513	8.80262	5.59356	6.39469	0.00852143	0.641451
9130230L23Rik	1.83105	1.77289	0.896373	1.30904	0.00683357	0.770359
9130230N09Rik	2.13682	2.46327	0.947396	1.59583	0.0653396	0.919288
9130401M01Rik	6.14298	6.9269	8.35887	6.33741	0.553317	-0.134294
9230104M06Rik	5.48498	5.31177	3.43632	4.86776	0.0775852	0.439434
9230110C19Rik	0.711916	1.18367	0.651865	1.49534	0.833755	-0.106053
9230111E07Rik	2.23599	2.01374	0.909202	0.40769	0.0114821	1.68957
9230112E08Rik	0.828388	0.618389	0.366628	0.641152	0.167711	0.594479
9230114K14Rik	0.820688	0.500323	0.276855	0.622488	0.222483	0.641233
9230116N13Rik	0.173684	0.420039	0.380464	0.377713	0.530803	-0.32108
9330020H09Rik	1.10856	0.936202	0.890397	1.1242	0.817646	0.079958
9330121J05Rik	1.05465	1.12726	1.15265	1.43946	0.499015	-0.193387
9330136K24Rik	2.72137	2.78832	3.86833	3.9495	0.0592129	-0.457373
9330151L19Rik	0.689993	0.493427	0.471967	0.909057	0.751728	-0.142715
9330159F19Rik	0.157221	0.141594	0.198892	0.240797	0.26475	-0.497939
9330160F10Rik	3.38044	2.86134	1.45138	1.35076	0.00119059	1.19897
9330162G02Rik	0.225267	0.200973	0.172109	0.170971	0.160011	0.360085
9330182L06Rik	0.458043	0.333185	0.662221	1.20262	0.00795204	-1.16075
9430015G10Rik	1.51832	1.30896	1.07169	1.86123	0.953202	0.0176978
9430016H08Rik	1.09338	0.757459	1.4629	1.42697	0.0405603	-0.593082
9430020K01Rik	5.94472	6.16	1.77736	2.42696	1.62754e-05	1.58417
9430025C20Rik	1.12533	1.36615	0.154949	0.125064	0.000109016	3.16276
9430034N14Rik	0.434184	0.365097	0.144305	0.139767	0.00784362	1.53011
9430038I01Rik	0.640378	0.43681	0.484282	0.408123	0.382295	0.314483
9430064I24Rik	5.60528	5.64825	4.09288	4.21194	0.0270932	0.485793
9430069I07Rik	5.397	5.23444	0.406395	0.393615	9.51398e-05	3.72607
9430076C15Rik	0.89914	0.916304	0.220477	0.169144	1.06102e-05	2.25359
9430091E24Rik	2.48012	2.3341	2.5032	2.75758	0.795761	-0.0765896
9430098F02Rik	21.7299	18.0909	18.6668	12.158	0.146389	0.400796
9530026P05Rik	0.689877	0.786532	0.721927	0.885532	0.792604	-0.0692
9530027J09Rik	17.7341	16.1136	19.5904	18.5934	0.44635	-0.128623
9530036O11Rik	0.556634	0.78838	1.26675	1.77723	0.00622175	-1.12176
9530052E02Rik	1.25658	1.01914	0.23632	0.751041	0.0406982	1.29929
9530053A07Rik	0.545487	0.620549	1.01694	0.818007	0.0330262	-0.617249
9530068E07Rik	22.9356	27.2902	27.8317	29.2517	0.390313	-0.136724
9530077C05Rik	1.02694	1.00895	0.725485	1.0009	0.283395	0.297677
9530082P21Rik	0.9948	0.492959	1.2634	1.31108	0.0643556	-0.733377
9530085L11Rik	0.803808	0.593979	1.05882	1.235	0.106858	-0.654996
9830107B12Rik	1.05893	1.03567	0.0225142	0.145375	0.000343314	3.7484
9830144P21Rik	23.6573	24.1926	5.93787	6.84403	9.57782e-07	1.95634
9930012K11Rik	3.2407	2.4271	2.00496	2.83622	0.291353	0.290721
9930014A18Rik	3.29084	2.68448	2.48552	4.10773	0.750262	-0.0743788
9930021J03Rik	3.04452	3.20476	1.65859	3.37791	0.192467	0.384746
9930022D16Rik	2.8062	3.3194	0.100923	0.244373	5.82674e-06	4.22501
9930104L06Rik	0.567496	1.02218	0.966976	1.02881	0.386893	-0.285757
9930111J21Rik1	2.29221	2.07881	0.407275	0.97266	0.00123775	1.74539
9930111J21Rik2	11.0317	10.3659	2.5103	5.23497	0.000532301	1.54063
a	20.0691	19.8273	16.1896	17.847	0.106557	0.279657
A030001D20Rik	2.24175	1.58866	1.20432	1.73681	0.230406	0.446536
A130010J15Rik	2.00779	1.5122	2.12747	1.97496	0.483199	-0.174494
A130014A01Rik	0.53668	0.97343	0.493762	0.526628	0.195007	0.603935
A130051J06Rik	8.16043	8.01361	6.05028	13.3114	0.551853	-0.182979
A130071D04Rik	1.43024	1.54248	0.0558862	0.0789379	7.59386e-07	4.50894
A230005M16Rik	0.860545	0.91853	0.675831	0.4649	0.154771	0.666225
A230020J21Rik	3.57183	3.65459	1.02618	1.60309	0.00086061	1.52216
A230046K03Rik	5.46937	5.56886	4.39923	6.11119	0.457616	0.129981
A230050P20Rik	8.32531	9.26482	10.1422	12.792	0.0683048	-0.327688
A230056P14Rik	0.649978	0.720458	0.742491	0.828699	0.691035	-0.147324
A230060F14Rik	0.989974	0.864556	0.983093	1.17272	0.658449	-0.160803
A230072C01Rik	1.68464	1.07271	2.07285	1.65214	0.319016	-0.389962
A230087F16Rik	1.48295	1.16159	1.54368	1.37285	0.742913	-0.0966603
A230103J11Rik	2.658	2.50428	2.22884	2.32624	0.361001	0.229138
A330023F24Rik	0.157513	0.24846	0.189773	0.141388	0.46458	0.319758
A330033J07Rik	0.495976	0.775299	0.153219	0.222601	0.00244518	1.81067
A330035P11Rik	0.283077	0.470659	0.272842	0.381941	0.583223	0.254866
A330041J22Rik	1.2731	0.894874	0.508784	0.670332	0.0462854	0.938934
A330069E16Rik	1.40553	1.13305	4.37202	3.50393	0.00264912	-1.58772
A3galt2	0.300084	0.507688	0.43385	0.313313	0.769978	0.13532
A430005L14Rik	2.92106	3.39969	3.58968	3.06777	0.891849	-0.0366245
A430033K04Rik	1.14803	0.858566	0.853221	1.45264	0.693388	-0.12867
A430035B10Rik	0.358661	0.260894	0.118832	0.196185	0.0456731	1.04565
A430046D13Rik	0.652667	0.566169	0.724795	0.927174	0.35405	-0.377778
A430057M04Rik	0.861387	0.918986	0.383986	0.238727	0.00271926	1.53684
A430078G23Rik	0.703142	0.700127	0.0114867	0.0139069	4.88695e-06	5.73033
A430105I19Rik	6.75895	6.46665	17.9722	21.1292	7.13246e-06	-1.51056
A430108G06Rik	2.03464	2.63114	1.48896	2.726	0.551494	0.214835
A530013C23Rik	0.551102	0.579264	0.0549492	0.0498949	3.56421e-05	3.44865
A530017D24Rik	1.04058	0.624769	0.950721	0.720976	0.93061	0.0357251
A530020G20Rik	0.630818	0.649276	0.854108	1.16551	0.0794865	-0.597858
A530032D15Rik	8.0955	9.5611	0.30666	0.412523	2.23633e-07	4.66598
A530040E14Rik	4.34223	4.86715	0.0705374	0.256197	4.41395e-06	4.90998
A530064D06Rik	5.65796	5.12226	0.228414	0.483943	3.4465e-06	3.99489
A530072M11Rik	0.581372	0.678329	0.442382	0.214236	0.111204	0.942869
A530084C06Rik	7.68566	7.83203	8.80739	6.14778	0.71534	0.0858607
A630001G21Rik	3.66075	3.45485	0.917381	1.04964	4.26597e-05	1.90556
A630023P12Rik	1.02051	0.931553	0	0	4.34347e-05	8.56607
A630052C17Rik	1.74919	1.53968	1.64875	1.87606	0.866536	-0.0465045
A630072L19Rik	9.25336	9.24213	3.51297	8.27321	0.0483039	0.728957
A630072M18Rik	2.50347	2.08991	1.32258	2.03516	0.0582655	0.517238
A730011C13Rik	1.92784	2.27747	1.61365	2.08683	0.38577	0.239595
A730015C16Rik	0.649761	1.23466	1.18543	1.48936	0.326183	-0.458535
A730020E08Rik	0.552863	0.564433	0.364597	0.687589	0.691629	0.159259
A730036I17Rik	1.74051	1.51211	0.0226699	0.0457439	1.66571e-06	5.60164
A730049H05Rik	0.742647	0.386388	0.365201	0.495204	0.311765	0.458823
A730061H03Rik	36.1947	38.9037	38.2924	48.6356	0.38334	-0.155495
A730071L15Rik	12.1407	13.7684	10.0784	19.0807	0.702711	-0.100239
A730081D07Rik	10.1463	10.7242	8.52294	6.43312	0.0470841	0.51553
A730085K08Rik	2.81513	2.62112	1.92647	1.67536	0.043287	0.634259
A830010M20Rik	1.01757	1.25032	0.574021	0.948096	0.046752	0.640052
A830012C17Rik	2.00807	1.1695	0	0.0992904	0.000280475	5.09354
A830018L16Rik	0.148104	0.246246	0.0892183	0.165625	0.165651	0.694298
A830036E02Rik	0.140756	0.135217	0.434134	0.186151	0.0701118	-1.15095
A830073O21Rik	1.26296	0.953561	1.25258	1.97571	0.159838	-0.473101
A830080D01Rik	9.5204	6.99216	5.68182	6.36963	0.0251419	0.507072
A830082K12Rik	0.219672	0.213055	0	0.0320423	0.00192592	3.87414
A930001C03Rik	0.903083	0.594349	1.67286	2.04178	0.00706105	-1.24603
A930004D18Rik	0.301964	0.316112	0.501244	0.538337	0.105761	-0.699023
A930004J17Rik	0.491701	0.654021	0.414681	0.918038	0.733882	-0.142814
A930005H10Rik	0.760332	0.500399	0.332068	0.249537	0.0370893	1.14851
A930005N03Rik	6.45303	5.54087	4.33627	6.52259	0.42703	0.207909
A930007I19Rik	0.691875	0.63667	0.0314556	0.0913993	0.000146879	3.51192
A930011G23Rik	5.44313	5.78765	6.16225	9.43172	0.0543702	-0.411023
A930012O16Rik	3.75093	3.42396	1.24055	3.2184	0.089127	0.771283
A930015D03Rik	1.93826	1.8092	3.12181	1.78562	0.393742	-0.363931
A930029G22Rik	0.828487	0.477528	0.590912	0.309368	0.330143	0.559002
A930033H14Rik	0.343561	0.380815	0.386328	0.400907	0.859241	-0.0738706
AA414768	2.52461	3.29807	2.17261	1.78865	0.103219	0.589544
AA415398	1.1498	1.31999	0.831166	0.958368	0.119466	0.514742
AA467197	13.0955	14.411	8.58111	3.84781	0.0151116	1.15992
AA986860	14.5719	16.3763	36.448	46.1438	2.40081e-05	-1.36094
Aaas	4.11907	2.52498	4.09044	5.11613	0.180771	-0.409469
Aacs	5.11693	5.60658	3.9186	5.27612	0.151752	0.279567
Aaed1	16.6158	19.4514	15.4249	16.906	0.267501	0.206777
Aagab	7.76062	7.92768	3.70636	3.51531	8.39802e-05	1.16347
Aak1	1.07774	1.27659	0.814722	1.10659	0.0863134	0.350717
Aamdc	1.38973	1.37655	1.58173	1.38017	0.821488	-0.0575887
Aamp	51.0311	47.4642	143.554	117.893	8.90147e-05	-1.36867
Aar2	0.815148	0.764533	2.08506	1.53657	0.00474438	-1.16042
Aars	14.2556	13.9675	15.7291	17.7252	0.20047	-0.193939
Aars2	2.11576	2.36394	2.05557	2.24177	0.625731	0.108848
Aarsd1	10.4722	10.9285	14.2275	11.2776	0.288646	-0.215575
Aasdh	0.491971	0.661652	0.540568	0.570262	0.711669	0.0998149
Aasdhppt	1.61228	2.40486	3.1847	2.70595	0.0975523	-0.51636
Aass	0.267234	0.296212	0.114476	0.15592	0.0420747	1.11109
Aatf	32.8673	35.052	47.6897	47.6537	0.0157794	-0.44281
AB124611	11.0047	11.4167	0.641694	1.00539	5.87949e-07	3.82927
Abat	0.438837	0.429673	0.014099	0.0426738	5.84837e-05	4.00855
Abca1	8.4486	7.8009	0.650922	1.46127	1.11586e-05	3.02189
Abca13	0.0717795	0.105023	0.00276736	0.0402051	0.0297263	2.16299
Abca2	2.53263	2.36321	2.02222	2.82067	0.68348	0.0758845
Abca3	8.61912	8.52553	11.4895	14.8086	0.00554	-0.560761
Abca4	0.11313	0.0731481	0.0885942	0.140264	0.628242	-0.221723
Abca5	0.971148	1.13138	2.09414	2.38214	0.00031623	-1.03958
Abca6	1.28076	1.18691	0.0101185	0	1.57022e-06	7.6226
Abca7	3.65928	3.46999	3.01329	4.2309	0.837099	0.037186
Abca8a	14.0135	15.3828	0.19594	0.384829	3.395e-08	5.73673
Abca8b	5.90122	6.01647	0.242819	0.204894	1.87612e-08	4.7666
Abca9	1.9082	2.24779	0.0339336	0.127358	5.30629e-06	4.78708
Abcb10	2.01353	1.7359	1.76949	1.91195	0.72619	0.0774347
Abcb1a	2.81274	2.59048	4.40046	2.43754	0.33531	-0.31487
Abcb1b	3.04974	2.44492	1.60304	1.03453	0.00415721	1.08887
Abcb6	3.30522	2.81271	1.98336	2.53188	0.0322617	0.495655
Abcb7	3.1861	3.11673	3.97275	4.27224	0.0613645	-0.337764
Abcb8	0.275032	0.543436	0.795261	0.969794	0.021046	-1.06278
Abcb9	0.404703	0.448586	0.0780139	0.212514	0.0103194	1.63849
Abcc1	2.65791	2.47372	1.58125	2.36093	0.0443425	0.44305
Abcc10	0.281028	0.0732944	0.231033	0.337581	0.32326	-0.597394
Abcc3	8.82151	8.60955	7.50562	9.76592	0.654582	0.0701886
Abcc4	4.32259	4.34178	6.05877	5.51158	0.0522622	-0.374215
Abcc5	5.53203	5.20084	6.19832	9.96094	0.0280331	-0.525418
Abcc8	0.966656	0.962775	0.715657	0.915484	0.210547	0.298734
Abcc9	5.17075	4.93624	0.130466	0.256675	1.35876e-07	4.78204
Abcd1	2.1494	2.05282	1.24431	1.9324	0.0917019	0.46821
Abcd2	1.15859	1.34105	0.0592938	0.179466	5.78976e-05	3.47627
Abcd3	12.7639	13.7288	19.92	21.7449	0.00269318	-0.603423
Abcd4	4.21594	4.30024	4.84161	4.51404	0.65093	-0.0920184
Abce1	12.3644	12.1986	18.5264	18.4207	0.00553389	-0.54234
Abcf1	93.9849	92.1689	108.279	132.735	0.0671578	-0.31812
Abcf2	27.3747	32.8859	38.2591	41.172	0.0500904	-0.349714
Abcf3	7.71086	8.56465	7.23243	10.606	0.703889	-0.0714616
Abcg1	5.74211	5.74681	0.866443	1.12218	1.24367e-06	2.58651
Abcg2	0.361433	0.431442	0.0267972	0.040554	3.89705e-05	3.5993
Abhd1	7.47843	7.46757	2.93603	2.91517	0.000152772	1.39808
Abhd10	2.06206	1.50684	1.01583	1.11401	0.0161993	0.797197
Abhd11	4.48756	4.45361	6.29934	6.39353	0.040187	-0.45802
Abhd11os	2.50602	2.86737	3.23353	2.78282	0.733401	-0.124904
Abhd12	10.88	11.5925	7.0717	6.48859	0.00177322	0.771415
Abhd12b	1.42354	1.9923	1.03945	1.81217	0.31276	0.32607
Abhd13	1.77942	2.26278	2.9251	3.59873	0.0126407	-0.637773
Abhd14a	1.63751	1.75556	1.06082	1.20602	0.0617488	0.631858
Abhd14b	1.95189	2.58685	1.84042	2.06725	0.31843	0.264127
Abhd15	1.34436	1.1383	0.41392	0.849742	0.0245089	1.05136
Abhd16a	8.71146	7.58831	8.0657	9.31328	0.80889	-0.0393
Abhd17a	1.7583	2.76102	3.95435	3.52651	0.0518988	-0.690463
Abhd17b	3.18259	4.06066	3.222	3.28633	0.393699	0.199309
Abhd17c	1.84548	1.56829	3.01202	2.86418	0.00777651	-0.736846
Abhd18	0.162142	0.112327	0.178256	0.159642	0.534152	-0.252041
Abhd2	13.5816	14.5018	34.3664	33.5422	4.80729e-05	-1.22821
Abhd3	4.01474	4.00187	2.21317	3.13448	0.0266969	0.644534
Abhd4	9.98914	8.35212	11.1688	12.2111	0.0968769	-0.29887
Abhd5	3.94853	3.82828	3.23718	3.70273	0.198068	0.21635
Abhd6	2.1543	2.03845	2.93735	3.41827	0.0462286	-0.546253
Abhd8	0.416782	0.615968	0.374931	0.502562	0.464799	0.288118
Abi1	14.5466	15.5631	18.2607	19.7054	0.0751337	-0.285126
Abi2	0.882232	0.632324	0.511478	0.766313	0.296501	0.311447
Abi3	2.97465	2.69221	0.381402	0.374186	2.70595e-06	2.94834
Abi3bp	12.1595	11.6473	0.432572	0.558626	9.38757e-09	4.64154
Abl1	2.19422	2.19381	1.48842	2.22972	0.147048	0.30138
Abl2	4.93226	4.51907	2.6804	3.60639	0.00408748	0.646713
Ablim1	3.78454	4.51558	1.78728	1.94525	6.87478e-05	1.20186
Ablim3	3.2311	3.49881	3.49157	4.56801	0.285182	-0.203462
Abr	10.5649	10.5808	5.06619	7.61858	0.00207842	0.799408
Abracl	26.8245	25.9971	35.0255	27.2868	0.346271	-0.20117
Abt1	10.0655	11.1078	21.5401	15.8851	0.00840019	-0.787525
Abtb1	1.23547	2.05416	1.61769	1.5709	0.765615	0.0854731
Abtb2	9.2913	8.72638	2.36787	2.77358	2.17334e-06	1.86203
AC084391.1	10.8514	11.1371	3.29266	3.51741	0.00401078	1.72888
AC099934.1	53.0819	39.7553	6.22247	5.44086	8.41884e-05	3.02
AC099934.2	92.2887	96.912	38.2336	34.0084	0.000687653	1.42768
AC117232.1	181.911	203.747	314.406	278.402	0.01051	-0.578947
AC122844.1	13.7699	17.6112	2.55231	7.10715	0.0103445	1.78123
AC125099.2	417.622	422.852	167.025	172.506	1.68024e-05	1.35529
AC125167.1	47.0228	38.7571	2.32423	2.81393	3.62156e-06	4.09976
AC133189.1	67.5974	66.8513	74.5166	107.929	0.112623	-0.378811
AC136146.1	77.2186	75.2379	120.343	67.2174	0.429884	-0.274778
AC147560.1	137.17	119.169	299.131	204.871	0.00536553	-0.941727
AC151967.1	728.488	739.709	1347.52	1359.96	0.000406178	-0.835809
AC154540.1	27.265	34.9621	24.7333	21.8345	0.188604	0.455338
AC155839.1	31.611	35.466	17.6491	59.1548	0.829637	-0.104574
AC157822.2	31.5724	14.3573	5.07181	6.1404	0.00475997	2.08666
Acaa1a	10.964	11.854	11.3471	11.5805	0.787402	0.0401874
Acaa1b	0.635426	1.56873	0.682047	0.792046	0.225923	0.620224
Acaa2	32.3553	32.7956	35.2052	35.3334	0.648492	-0.0678281
Acaca	1.24794	1.27657	1.15483	2.01008	0.284577	-0.258307
Acacb	0.188267	0.378236	0.113413	0.157904	0.0340912	1.11228
Acad10	0.270828	0.310547	0.297041	0.408665	0.550869	-0.221035
Acad11	1.82764	1.76939	1.63613	1.81887	0.523328	0.10914
Acad12	0.460931	0.453073	0.17603	0.350122	0.0544584	0.871036
Acad8	1.47724	1.31903	1.41064	1.51632	0.948604	-0.0152247
Acad9	2.58716	2.59166	2.7103	2.71629	0.898784	-0.0207114
Acadl	47.3132	43.2644	73.9202	70.1676	0.00378457	-0.624517
Acadm	17.4365	16.6785	23.3316	21.1243	0.063852	-0.338759
Acads	2.92209	3.95871	4.57369	4.5173	0.156073	-0.358647
Acadsb	8.70669	8.88958	6.57731	7.3874	0.0240724	0.384531
Acadvl	17.8487	17.4222	21.8498	19.5723	0.27063	-0.189264
Acan	0.227615	0.218657	1.4516	0.646311	0.00148224	-2.21282
Acap1	4.17056	4.18498	0.190351	0.284681	1.76342e-07	4.19696
Acap2	11.4856	10.8446	3.63401	5.71346	0.000143575	1.32057
Acap3	1.79498	1.89599	0.926099	1.18283	0.0041809	0.863074
Acat1	12.6969	11.3492	11.2713	10.2939	0.253967	0.200858
Acat2	1.69293	1.65428	2.47978	1.9885	0.19691	-0.378663
Acat3	14.2336	13.2859	24.2352	19.3306	0.0112047	-0.624144
Acbd3	29.8053	28.7385	33.11	39.2229	0.118189	-0.251841
Acbd4	2.35395	1.6254	2.492	2.43165	0.351805	-0.257506
Acbd5	21.4996	21.6686	25.252	28.8213	0.0821952	-0.273188
Acbd6	2.97701	3.34849	5.30282	3.87357	0.0521299	-0.502921
Accs	0.223584	0.202769	0.182849	0.150218	0.332693	0.393693
Acd	1.532	1.23027	1.2958	1.27694	0.573691	0.150589
Ace	13.2802	12.6173	5.03631	5.35323	1.47285e-05	1.36677
Ace2	2.60597	2.73827	0.696899	1.12497	0.000289703	1.61768
Acer2	1.8681	2.37776	3.82619	3.02049	0.0180783	-0.653707
Acer3	1.00956	1.14363	1.57186	1.63981	0.012121	-0.529401
Ache	0.245159	0.298917	0.0531663	0.085824	0.00366064	2.01956
Acin1	59.5645	54.7374	76.4193	83.8615	0.0200813	-0.437193
Ackr3	4.58697	6.5665	1.37854	1.10607	3.72542e-05	2.19916
Ackr4	1.26645	1.3324	1.15859	1.09586	0.307393	0.248535
Acly	15.941	15.2898	21.3915	25.172	0.00598182	-0.523095
Aco1	5.72231	6.13324	9.34216	13.7667	0.00110126	-0.901711
Aco2	25.0873	24.0956	26.4396	29.6911	0.342294	-0.1393
Acod1	313.783	327.166	13.2124	31.2611	4.01237e-06	3.92705
Acot1	9.6689	8.13873	8.40838	8.80143	0.611417	0.0990212
Acot11	1.01996	0.736417	0.568201	0.933602	0.359068	0.296059
Acot13	43.4642	43.5598	69.3917	57.9646	0.0209466	-0.509505
Acot2	3.71597	3.83287	3.30801	4.33622	0.85891	0.0390836
Acot7	32.9232	29.8984	77.9819	78.6586	3.22007e-05	-1.27052
Acot8	1.93253	1.51206	2.45158	2.28826	0.176971	-0.413248
Acot9	22.089	21.6378	28.7996	28.4962	0.0454163	-0.34344
Acox1	13.4367	11.7049	15.885	17.6834	0.0381671	-0.365536
Acox2	3.22902	3.34167	1.82163	3.50013	0.209776	0.376101
Acox3	1.19525	1.01409	0.60683	0.806432	0.0105724	0.703679
Acoxl	0.320866	0.770594	0.163223	0.166411	0.0110731	1.75212
Acp1	8.3217	8.81453	11.2427	10.7167	0.0806417	-0.313275
Acp2	3.39836	3.52462	5.73999	4.57128	0.0267854	-0.537082
Acp5	5.02479	4.17724	3.37672	2.0848	0.0359686	0.780393
Acp6	0.593143	0.546652	1.13055	1.15099	0.00271256	-0.952203
Acpp	3.24703	2.96499	0.551411	0.947255	2.78326e-05	2.1202
Acrbp	1.33155	1.30342	2.5418	2.98653	0.00199137	-1.01487
Acsbg1	2.07554	2.09145	10.3738	4.20177	0.00315697	-1.7918
Acsf2	3.30236	3.36761	1.40846	1.44509	0.000333047	1.2713
Acsf3	0.98304	1.07287	1.47955	1.41185	0.115169	-0.448061
Acsl1	4.14621	3.97864	1.33904	1.53601	8.17249e-06	1.55071
Acsl3	22.1888	20.8032	29.4221	20.3072	0.449958	-0.176818
Acsl4	23.4642	23.5681	32.8374	38.5203	0.00476691	-0.548617
Acsl5	58.6834	54.6974	111.068	86.9523	0.00436607	-0.766549
Acsl6	0.0571601	0.101373	0.104677	0.133402	0.281013	-0.538353
Acsm1	3.66357	3.91683	1.12695	1.95562	0.00139966	1.36612
Acsm3	0.516629	0.356315	0.331966	0.314829	0.239222	0.479939
Acss1	8.31907	11.0167	4.15468	5.20625	0.000355877	1.10037
Acss2	1.41072	1.69966	1.21191	1.31435	0.0955076	0.348357
Acta1	0.811658	0.736093	0.924548	0.344413	0.622318	0.290531
Acta2	19.441	25.3581	1.96274	1.68939	2.61223e-07	3.65199
Actb	440.297	468.298	476.091	440.911	0.857362	0.0304432
Actc1	0.770523	1.31993	0.101272	0	0.00112935	4.20815
Actg-ps1	0.605002	0.726488	3.69313	2.97103	0.000378859	-2.28249
Actg1	870.004	903.68	826.751	817.537	0.349715	0.155547
Actg2	1.67421	1.12959	0.0350799	0.0212355	2.80567e-05	5.50444
Actl6a	10.8641	12.4624	18.0191	18.3271	0.00431621	-0.593098
Actl7b	0.905751	0.742061	0.0379565	0.0459537	0.000166072	4.24488
Actn1	103.135	102.647	139.441	174.13	0.00688271	-0.552526
Actn2	0.490902	0.612149	0.118288	0.214816	0.00380972	1.79116
Actn4	60.6455	63.7565	85.6911	103.994	0.00627255	-0.554697
Actr10	4.55095	3.85751	5.79194	4.52961	0.265416	-0.257367
Actr1a	23.3742	21.1439	16.7424	18.5576	0.0281019	0.385827
Actr1b	30.1905	31.8035	42.3512	44.072	0.016524	-0.431192
Actr2	33.4414	32.0222	31.8701	31.2085	0.518375	0.0996796
Actr3	93.3298	91.5683	72.3699	64.8137	0.0208007	0.473327
Actr5	1.40791	1.44053	1.80717	1.85618	0.187492	-0.315391
Actr6	1.69706	1.47536	2.88652	2.67927	0.0266612	-0.764521
Actr8	7.16037	7.43335	11.4338	13.9207	0.00176545	-0.742662
Acvr1	6.57162	5.46316	5.97772	6.14852	0.822251	0.0379907
Acvr1b	4.045	4.54055	4.61041	6.68317	0.111692	-0.335194
Acvr2a	1.774	1.98846	1.95481	2.13989	0.710171	-0.0728658
Acvr2b	0.0288536	0.255859	0.236388	0.345115	0.211774	-0.998774
Acvrl1	9.27423	10.0442	2.35638	1.27913	5.25928e-05	2.42994
Acy1	0.840665	0.7624	0.819476	0.579674	0.549792	0.228437
Acy3	1.1296	2.25377	1.21578	1.23028	0.250765	0.505098
Acyp1	2.38172	2.54895	5.10573	3.85743	0.0208217	-0.827088
Acyp2	5.51582	4.00317	9.36695	10.6892	0.00387223	-1.0182
Ada	1.30207	2.7924	0.491084	0.445914	0.0013675	2.15535
Adal	0.607505	0.70882	0.559857	0.951428	0.684066	-0.132659
Adam10	18.0283	19.8297	26.6427	32.6936	0.00380131	-0.594178
Adam11	0.229913	0.288084	0.0481738	0.0699884	0.00188248	2.17718
Adam12	0.568132	0.475273	0.715482	0.728633	0.107515	-0.41929
Adam15	2.69279	3.47543	2.71097	3.5189	0.836384	0.0406906
Adam17	9.60845	9.72842	7.10801	9.83037	0.155288	0.250063
Adam19	3.63984	3.2135	2.4834	2.95552	0.0447321	0.387728
Adam1a	0.453867	0.413245	0.210916	0.359388	0.149751	0.67385
Adam22	0.442352	0.433407	0.199855	0.318009	0.0172858	0.823313
Adam23	0.762668	0.547209	0.0320268	0.0867814	2.92697e-05	3.55248
Adam28	9.33182	8.80752	10.397	8.20303	0.993103	0.00171223
Adam30	2.8567	2.49047	0.0464057	0.112366	1.22042e-06	5.14442
Adam33	1.2607	0.943248	0.0810077	0.110335	1.0194e-05	3.57718
Adam8	51.7812	53.7123	5.23466	9.38159	2.22997e-06	2.92006
Adam9	45.6653	49.7011	60.6389	75.4479	0.0160908	-0.458263
Adamdec1	2.47706	2.22761	2.61272	2.52238	0.740718	-0.0800688
Adamts1	53.7186	56.0842	9.79689	11.5929	2.82229e-07	2.41283
Adamts10	8.04354	8.82358	1.65772	2.37685	3.31012e-06	2.12397
Adamts12	0.79994	1.00759	0.0788539	0.0212151	6.17699e-05	4.13254
Adamts13	0.437239	0.267833	0.0166354	0.00671344	0.000104839	4.80057
Adamts14	0.305314	0.265902	0.0315294	0.0127241	0.00032121	3.63026
Adamts15	0.842125	0.545517	0.0316237	0.121241	0.000260481	3.28502
Adamts17	0.138679	0.145626	0.0140699	0.0255515	0.000962949	2.88093
Adamts2	7.52059	6.83572	0.198914	0.318737	2.7909e-08	4.85983
Adamts4	3.94677	4.04826	0.425827	0.32995	8.72246e-07	3.43252
Adamts5	2.05914	2.63954	0.270026	0.653836	0.00014256	2.42707
Adamts6	0.881405	0.547109	0.0736264	0.0411411	0.000103299	3.63216
Adamts7	0.505163	0.829911	0.252143	0.231583	0.00331549	1.49868
Adamts8	1.3513	1.53867	0.0769622	0.121848	4.13772e-06	3.91581
Adamts9	0.50839	0.459162	0.497267	0.797589	0.194319	-0.353708
Adamtsl1	0.363971	0.403438	0.136902	0.186464	0.00211323	1.30359
Adamtsl2	1.87879	1.71316	0.211836	0.231649	1.24856e-06	3.06486
Adamtsl3	3.12467	3.09038	0.141063	0.166514	4.97854e-08	4.38499
Adamtsl4	2.76728	2.72321	2.79733	2.33919	0.542312	0.135566
Adamtsl5	1.60813	1.54306	1.77554	2.0376	0.311542	-0.222408
Adap1	2.71981	2.28967	2.1569	2.15938	0.26993	0.262818
Adap2	2.63501	3.0263	0.0917974	0.222277	1.39409e-05	4.23931
Adar	4.21628	4.70442	2.84603	4.46388	0.111342	0.35067
Adarb1	1.17138	0.980761	0.28589	0.25226	3.74133e-05	2.03971
Adat1	0.399346	0.542602	0.64565	0.721554	0.171231	-0.489945
Adat2	5.83693	6.42701	9.76146	8.70572	0.029021	-0.549192
Adat3	1.68053	1.82167	2.31055	1.83126	0.413539	-0.20547
Adck1	2.33484	1.94101	1.07832	1.50419	0.023638	0.788929
Adck2	0.602551	0.811007	0.712127	1.02121	0.477853	-0.236251
Adck5	1.44462	1.96519	1.81959	2.43284	0.328152	-0.263383
Adcy1	0.108612	0.190617	0.0697901	0.0633708	0.0272479	1.19661
Adcy2	2.08587	2.02864	0.311296	0.761619	0.000638774	2.02191
Adcy3	1.20668	1.62916	0.5378	0.93167	0.008896	1.01441
Adcy4	0.501921	0.91528	0.429153	0.34953	0.0693296	0.891105
Adcy5	0.363933	0.564755	0.17149	0.132123	0.00362821	1.63733
Adcy6	5.71676	5.55371	4.14843	5.94564	0.239414	0.219795
Adcy7	3.56861	3.9649	0.523237	1.28169	0.000242921	2.14268
Adcy8	0.292802	0.299586	0.173671	0.315393	0.434782	0.347762
Adcy9	1.3303	1.20865	0.536	1.20243	0.110137	0.625997
Add1	20.3546	20.3532	16.2627	20.0754	0.169129	0.218538
Add2	0.033535	0.0371713	0.105048	0.104353	0.0165543	-1.51065
Add3	29.6884	30.5671	9.12537	10.4186	2.80386e-06	1.67596
Adgb	10.424	11.25	6.47459	10.1776	0.0477797	0.443767
Adgra2	2.76719	3.32829	0.0851212	0.143133	2.40194e-07	4.80088
Adgra3	2.37487	2.26075	3.40656	3.13398	0.0286655	-0.452763
Adgrb1	0.288368	0.310505	0.127059	0.105758	0.00816093	1.39335
Adgrd1	2.00904	1.87209	0.0328203	0.0556293	1.0543e-07	5.51218
Adgre1	7.05518	6.56201	0.370301	0.631725	5.53715e-07	3.83273
Adgre5	40.7856	43.018	11.7831	12.5144	1.59839e-06	1.83491
Adgrf5	24.9514	23.8227	57.3712	69.5209	2.58835e-05	-1.32523
Adgrg1	11.0494	12.2127	22.5239	31.0449	0.000129681	-1.14496
Adgrg2	0.912622	0.61885	0.0517426	0.0501155	2.31996e-05	3.93187
Adgrg3	1.76448	2.21962	0.257079	0.239418	2.74216e-06	3.04131
Adgrg6	1.13356	1.11747	0.862437	0.990672	0.10507	0.332755
Adgrl1	1.47825	1.04603	0.845975	1.68264	0.818735	0.0740392
Adgrl2	1.76016	1.98199	1.63689	2.15177	0.820697	0.0387371
Adgrl3	0.15963	0.123857	0.090776	0.0968627	0.100066	0.645935
Adgrl4	0.173034	0.136997	0.667108	0.302874	0.0188009	-1.6191
Adgrv1	0.0640529	0.0836767	0.0385855	0.0894263	0.554349	0.284058
Adh1	19.9469	21.9973	2.66615	1.59914	2.86182e-06	3.31965
Adh5	4.58964	5.6216	8.74134	6.89642	0.0224652	-0.578457
Adh7	7.75133	6.83366	5.07686	2.88118	0.0157873	0.899107
Adhfe1	0.614658	0.714543	0.173395	0.244916	0.00225025	1.72215
Adi1	10.0056	8.05982	13.1625	13.1308	0.0254581	-0.493072
Adipor1	18.382	19.1127	15.9348	14.3835	0.0568753	0.349172
Adipor2	20.6808	18.8682	20.3259	21.9485	0.754582	-0.0461089
Adk	15.3046	19.8562	20.9922	24.1155	0.106948	-0.308876
Adm	14.7009	16.489	5.54966	4.04361	8.21448e-05	1.73286
Adnp	10.5499	11.5647	19.0658	20.2152	0.000623564	-0.780229
Adnp2	2.43091	1.82976	2.51193	2.7773	0.251952	-0.258705
Ado	1.97651	2.30391	2.13857	2.23946	0.944711	0.0144585
Adora1	5.01543	4.67978	1.85999	2.79484	0.000454887	1.12155
Adora2a	1.43125	1.18983	0.431093	0.156576	0.00340083	2.15201
Adora2b	1.16716	0.612813	0.651289	1.36197	0.856137	-0.0904905
Adpgk	2.87795	2.62131	2.09463	2.41208	0.0608631	0.339885
Adprh	16.324	17.6972	8.55693	9.06484	0.00027222	0.99716
Adprhl2	4.00686	3.93376	5.80401	5.4505	0.0458282	-0.458708
Adprm	3.69764	3.33606	4.10268	4.16432	0.417562	-0.184775
Adra2a	0.775259	0.594917	0.273025	0.226166	0.00523881	1.49182
Adrb1	1.09197	0.706051	0.701655	1.16805	0.965124	0.0174644
Adrb2	25.0156	26.4678	14.3621	12.4201	0.000441877	0.98342
Adrm1	9.84102	10.739	18.8907	14.273	0.0119181	-0.652579
Adsl	4.7869	4.90468	6.35854	6.39564	0.0480647	-0.34935
Adss	47.2508	47.7165	68.6993	69.9073	0.00929004	-0.498074
Adssl1	32.2471	34.495	58.5963	60.4421	0.00058762	-0.787078
Aebp1	60.0759	62.4418	5.76748	11.1543	4.39629e-06	2.92731
Aebp2	8.73814	8.22548	8.47763	8.23656	0.659448	0.0672745
Aen	8.70395	10.0592	21.8817	21.9608	6.29098e-05	-1.17814
Aes	57.5922	58.2281	78.8131	67.6505	0.111426	-0.297692
Afap1	1.40652	1.34554	0.487867	0.854622	0.00214996	1.10467
Afap1l1	9.96318	9.30251	19.9925	21.3746	9.06435e-05	-1.05265
Afap1l2	1.66225	1.37064	0.332152	0.295687	3.43618e-05	2.31092
Afdn	25.8869	26.0887	37.2607	42.7179	0.00434132	-0.569868
Aff1	22.5823	22.1221	5.78361	9.66951	6.75481e-05	1.59856
Aff3	1.28598	0.981753	0.0985022	0.0596279	8.99605e-06	3.85003
Aff4	17.3755	17.569	12.5158	16.2172	0.0563762	0.33884
Afg3l1	6.13502	7.98866	8.2555	10.405	0.083529	-0.347759
Afg3l2	17.2669	15.7593	25.5127	22.0139	0.0221275	-0.483482
Afmid	1.39309	1.36666	1.99093	1.50417	0.29501	-0.305222
Afp	0.30286	0.522201	0.851402	0.618472	0.0943893	-0.807091
Aftph	7.91686	6.74125	8.78889	9.47046	0.116434	-0.266523
Aga	4.24831	4.92547	4.44769	4.81496	0.863458	0.034515
Agap1	1.73307	1.65628	1.64241	1.71165	0.67917	0.063644
Agap2	3.01803	3.34528	0.353916	0.49892	1.53012e-06	2.95804
Agap3	7.50823	8.66472	11.7687	12.2536	0.00820794	-0.523221
Agbl2	2.34343	2.56921	1.65501	2.29706	0.0892279	0.372749
Agbl3	0.313533	0.297082	0.175469	0.241944	0.0820688	0.608542
Agbl5	2.16936	2.03054	2.23806	2.40489	0.593959	-0.0946592
Ager	54.8686	56.7403	426.19	447.68	1.03526e-07	-2.9204
Agfg1	2.99429	3.04926	2.90557	2.5831	0.321648	0.180797
Agfg2	0.57825	0.788864	1.4005	1.4447	0.00744694	-1.01286
Aggf1	33.7374	31.5001	32.3181	30.2197	0.511491	0.105458
Agk	0.80088	0.639602	0.522605	0.403428	0.0366711	0.674553
Agl	0.335412	0.295634	0.422607	0.455059	0.113782	-0.424453
Agmo	0.559021	0.449737	0.0695236	0.199908	0.00384091	1.99395
Ago1	1.70285	1.93391	1.58746	2.63451	0.530875	-0.149812
Ago2	5.73094	5.70613	2.31948	2.97706	5.90639e-05	1.16683
Ago3	0.848095	0.727787	0.533966	0.903859	0.43626	0.200884
Ago4	1.22359	1.14831	1.27763	1.59917	0.310207	-0.222066
Agpat1	1.85055	2.05122	2.62086	2.55607	0.14508	-0.363325
Agpat2	2.39444	3.7747	6.66716	5.21568	0.0128724	-0.913406
Agpat3	4.8838	3.58957	4.27469	4.27205	0.852437	0.0360393
Agpat4	7.51104	6.62784	2.29519	2.27688	2.98345e-05	1.67475
Agpat5	0.951219	1.31067	0.934554	0.929083	0.181926	0.322897
Agpat9	19.321	18.7615	8.18824	6.14633	0.000112611	1.44505
Agps	4.81811	5.03387	4.8903	6.89631	0.26238	-0.199036
Agr2	40.559	42.8162	43.3444	24.6121	0.287969	0.320327
Agr3	5.71349	5.55756	4.07398	4.93234	0.156269	0.377953
Agrn	5.82858	6.29824	13.9122	17.0642	2.40896e-05	-1.29877
Agrp	3.41242	2.91434	2.80376	2.64379	0.40922	0.261115
Agtpbp1	4.03608	4.27794	3.13893	3.87757	0.0742705	0.299318
Agtrap	8.97652	9.31226	6.66626	7.8054	0.0276927	0.390282
Ahctf1	4.75361	5.10701	4.51669	5.0768	0.532218	0.090504
Ahcy	5.67695	6.22535	9.96976	7.48501	0.0438342	-0.517446
Ahcyl1	12.0452	11.3045	20.3292	19.9469	0.00109936	-0.740155
Ahcyl2	5.55975	5.23702	8.56917	9.25711	0.00149727	-0.673443
Ahdc1	0.624132	0.773636	0.65978	0.955417	0.572198	-0.149177
Ahi1	4.29843	4.0329	2.54865	4.6214	0.257054	0.286433
Ahnak	35.7864	35.6393	26.3672	31.5124	0.0439718	0.356882
Ahnak2	0.856249	0.931356	0.671029	1.1159	0.784475	0.0665267
Ahr	4.77218	5.096	3.83302	4.14704	0.0443876	0.355647
Ahsa1	87.59	89.0671	146.321	147.621	0.00148636	-0.687505
Ahsa2	9.09047	8.73177	16.8968	13.7157	0.00373487	-0.741316
Ahsg	1.30714	1.02274	0.0370553	0.0448625	4.97825e-05	4.7775
AI314180	5.03962	4.97151	5.88089	6.05412	0.181107	-0.205664
AI413582	2.79694	2.42626	3.73116	2.55428	0.484507	-0.234142
AI429214	2.0847	2.53857	1.52821	3.01513	0.780084	0.0969692
AI464131	0.892037	1.38962	0.917877	1.266	0.695879	0.118118
AI467606	2.17053	1.43053	2.54439	1.88251	0.46434	-0.258367
AI480526	0.75558	0.797629	0.398809	0.538816	0.0319297	0.785566
AI504432	1.98426	1.68059	0.161828	0.14249	1.77459e-06	3.62213
AI506816	6.94597	8.69485	8.88374	9.69248	0.253458	-0.199344
AI507597	0.960483	1.86311	4.74449	3.60759	0.0058557	-1.53791
AI597479	2.76951	2.6702	3.41964	5.00067	0.0281649	-0.568106
AI606181	0.405354	0.449308	0.273488	0.212856	0.0969499	0.840336
AI661453	10.3563	10.647	15.3833	16.3487	0.00448347	-0.546349
AI662270	5.29455	4.97695	0.216386	0.567617	8.21157e-06	3.79867
AI837181	0.815374	1.10919	3.57223	3.15716	0.000635727	-1.76683
AI839979	1.8779	2.65293	0.408138	0.644516	0.00065496	2.16304
AI846148	3.98798	3.82839	4.44437	4.13426	0.646979	-0.090174
AI987944	1.89413	1.56681	1.58722	2.52369	0.505337	-0.181055
Aida	4.98316	4.44525	4.22803	4.01048	0.182688	0.239869
Aif1	10.2092	8.28217	0.641743	1.16543	4.15911e-06	3.42654
Aif1l	1.06816	1.2463	2.66189	2.32889	0.00228171	-1.0685
Aifm1	10.8358	11.6971	16.5045	15.3598	0.0189947	-0.456268
Aifm2	2.48896	3.12466	3.06166	2.85627	0.873122	-0.0343376
Aifm3	0.108792	0.281374	0.629149	0.42317	0.0266109	-1.41461
Aig1	3.58029	2.94395	2.68168	2.51321	0.0674085	0.373926
Aim1	7.66625	6.81973	6.7866	7.45196	0.616384	0.0757249
Aim1l	0.636725	0.570043	0.417003	0.68585	0.527507	0.198077
Aim2	7.85039	6.9972	2.48838	2.19102	2.5297e-05	1.70699
Aimp1	9.6304	8.5981	11.6589	10.0326	0.25963	-0.209335
Aimp2	4.59104	4.63315	5.81199	6.87661	0.0777407	-0.406565
Aip	14.1891	13.0361	19.7104	18.6399	0.0234896	-0.449129
Airn	1.51833	1.08692	1.71496	2.86066	0.0378656	-0.740875
Ajuba	3.00895	2.58211	4.46716	5.30454	0.00420363	-0.750273
AK010878	5.87881	5.36373	8.17172	9.00677	0.0216883	-0.559921
Ak1	7.01527	5.59579	3.88634	6.60509	0.212574	0.334595
Ak2	32.783	36.7487	40.9518	41.6232	0.204756	-0.201149
Ak3	10.8615	8.99921	8.23669	10.0675	0.325791	0.173354
Ak4	0.0731836	0.108159	0.235125	0.327363	0.0130348	-1.57088
Ak5	0.399543	0.295245	0.272776	0.233117	0.286664	0.498827
Ak6	14.162	14.8583	25.3273	20.7529	0.00836273	-0.628108
Ak7	58.7388	60.7622	36.8456	59.5318	0.0925819	0.374792
Ak8	2.81376	2.28046	1.95382	2.04772	0.170242	0.398444
Ak9	6.05884	6.76992	3.01787	7.16507	0.225547	0.411243
Akap1	4.28563	2.81873	5.2691	7.3433	0.0115495	-0.764864
Akap10	1.62512	1.29502	1.78227	2.09627	0.124363	-0.354073
Akap11	2.55697	2.6075	2.85884	4.64064	0.0491662	-0.472978
Akap12	55.8089	55.1816	4.27335	3.81248	3.48859e-08	3.82084
Akap13	14.1956	14.5095	3.89262	9.08564	0.00429152	1.22245
Akap14	17.2662	16.9652	14.554	21.9564	0.873012	-0.0303383
Akap17b	1.0384	0.753383	0.646007	1.25579	0.978631	-0.00918198
Akap2	9.28161	10.2573	2.71324	2.39381	3.45207e-06	1.97673
Akap5	5.19849	5.26512	18.9695	27.7727	3.09034e-06	-2.09818
Akap6	0.154606	0.177491	0.210218	0.180412	0.6056	-0.196081
Akap7	4.37805	4.53691	3.6954	3.8694	0.118285	0.285012
Akap8	57.1132	57.8834	74.9151	75.5409	0.0479437	-0.340691
Akap8l	70.4601	66.2037	104.172	101.008	0.00735013	-0.540387
Akap9	16.4697	16.0549	12.8209	22.6134	0.807623	-0.0558141
Akip1	17.4565	15.2581	19.7132	20.9277	0.139768	-0.26298
Akirin1	7.88431	7.48298	7.86045	8.12696	0.95518	-0.00877033
Akirin2	12.2876	13.2528	18.978	15.5367	0.0699585	-0.395964
Akna	6.63508	6.82066	1.12271	2.38586	0.000116448	2.0152
Akr1a1	57.4103	60.9403	78.8904	66.4159	0.178617	-0.255917
Akr1b10	2.1962	2.09674	3.38378	3.11463	0.0299222	-0.554072
Akr1b3	4.43398	4.48773	5.53752	4.06986	0.737393	-0.0719338
Akr1b8	109.103	107.86	428.211	243.555	0.000586361	-1.60415
Akr1c12	1.88148	0.744822	2.93607	2.58759	0.0511635	-1.01493
Akr1c13	11.3742	9.64633	12.2114	13.2963	0.23541	-0.227732
Akr1c14	4.72714	3.38047	1.74532	3.04724	0.0202046	0.829851
Akr1c19	2.65326	1.7428	2.93619	3.59305	0.11433	-0.510068
Akr1e1	2.88664	3.95041	5.82877	4.96802	0.0248651	-0.621399
Akr7a5	3.79265	4.02874	4.99587	4.51791	0.311874	-0.240601
Akt1	22.7891	23.4209	24.6707	26.948	0.446284	-0.109686
Akt1s1	5.4049	5.84785	8.71209	8.87941	0.00579797	-0.59767
Akt2	7.62096	7.95406	4.82545	5.48975	0.00188266	0.645865
Akt3	5.08733	4.36408	2.19586	2.34879	0.000240947	1.10624
Aktip	4.74921	4.34518	7.00588	7.0777	0.00480005	-0.583239
AL603834.1	11.24	8.30589	3.3855	4.64531	0.0213911	1.3411
AL672049.1	74.1049	82.8307	171.661	140.975	0.00304025	-0.956215
AL845457.1	370.012	314.067	522.098	547.01	0.00618319	-0.59442
Alad	2.7259	3.9615	6.43698	4.78902	0.0371784	-0.716188
Alas1	35.2371	34.1161	21.7733	25.9294	0.00326166	0.593361
Alcam	31.8238	28.7295	43.1142	49.4029	0.00565804	-0.559237
Aldh16a1	2.66106	2.23455	2.75915	2.67003	0.605164	-0.102484
Aldh18a1	2.15708	2.54523	1.93824	2.33037	0.382216	0.192026
Aldh1a1	296.205	314.342	156.954	212.522	0.00152646	0.78256
Aldh1a2	19.2983	19.754	1.18214	1.25595	1.88626e-08	4.0476
Aldh1a3	12.3843	12.462	34.2895	17.939	0.00987911	-1.04851
Aldh1a7	33.8475	32.5316	19.1406	23.5415	0.00145967	0.691882
Aldh1l1	1.51835	1.59954	2.01376	2.03536	0.153899	-0.330394
Aldh1l2	1.55587	1.77481	0.753447	1.53354	0.0714863	0.615768
Aldh2	21.0489	19.165	20.421	17.4929	0.479998	0.126243
Aldh3a1	10.9135	11.8381	4.87975	4.37558	0.000119998	1.33851
Aldh3a2	4.32653	3.85666	5.36571	5.17815	0.0869341	-0.31952
Aldh3b1	41.0431	39.832	26.028	36.2025	0.026759	0.437469
Aldh4a1	1.25879	1.28008	1.16875	1.21285	0.550747	0.139943
Aldh5a1	0.842952	0.845371	0.473943	0.614784	0.0331202	0.689496
Aldh6a1	3.86839	4.08098	2.04414	3.50436	0.0446989	0.58623
Aldh7a1	7.79862	7.09241	10.2102	8.95994	0.0936496	-0.322133
Aldh9a1	3.35019	3.86201	4.38344	4.02668	0.386266	-0.179639
Aldoa	106.272	106.993	210.079	164.114	0.00436152	-0.773545
Aldoc	0.625212	1.23201	1.74086	1.62127	0.0467072	-0.820876
Alg1	6.2965	6.55769	7.67768	8.08717	0.163056	-0.246039
Alg10b	1.20118	0.994361	1.16508	1.81864	0.222124	-0.375121
Alg11	0.776907	1.22841	1.21682	1.40654	0.255224	-0.340081
Alg12	2.0926	2.58612	2.36468	2.0349	0.640279	0.126541
Alg13	0.182001	0.220076	0.247183	0.217207	0.671892	-0.16996
Alg14	3.39739	2.56073	3.97312	3.93804	0.156808	-0.359754
Alg2	2.59525	2.47612	3.5938	3.79514	0.0325784	-0.493518
Alg3	1.56219	1.03895	1.61863	1.27606	0.780388	-0.112079
Alg5	5.9283	6.03196	7.63325	6.65176	0.254344	-0.215036
Alg6	0.331627	0.426401	0.306851	0.371502	0.500597	0.211319
Alg8	0.386746	0.473807	0.392381	0.427548	0.780577	0.115721
Alg9	2.59372	2.81037	3.89036	3.37523	0.0959697	-0.386653
Alkbh1	1.8016	2.21672	3.1655	2.58514	0.0567364	-0.48008
Alkbh2	2.03295	2.92941	3.84541	4.65561	0.0400619	-0.72635
Alkbh3	4.05416	4.33469	6.50108	5.95544	0.0205753	-0.527582
Alkbh5	18.9589	19.0108	17.7214	20.6655	0.796767	0.0368065
Alkbh6	1.74197	1.6895	3.23554	2.61503	0.0186383	-0.730825
Alkbh7	0.550714	1.58712	6.1573	4.17714	0.00179953	-2.258
Alkbh8	0.654865	0.560576	0.64056	0.786871	0.481429	-0.175108
Alms1	1.25228	1.08753	1.3242	1.59015	0.14144	-0.261959
Alms1-ps2	0.234071	0.285397	0.575298	0.792108	0.0156346	-1.33378
Alox12e	0.621629	0.555673	0.038655	0.0701989	0.00019104	3.47322
Alox15	1.10843	0.665504	0.178059	0.552409	0.0377012	1.37736
Alox5	4.65107	4.80355	0.312605	0.563677	1.55492e-06	3.50177
Alox5ap	79.296	76.6145	3.3464	8.12622	3.73404e-06	3.84596
Aloxe3	0.12402	0.166926	0.0853829	0.165396	0.581627	0.284034
Alpi	0.0484968	0.0806332	3.58754	1.0045	0.000477449	-5.122
Alpk1	0.742598	0.86885	0.457283	0.726939	0.109063	0.508068
Alpk2	0.393228	0.371294	0.396556	1.18115	0.0704357	-0.955364
Alpk3	0.0879263	0.233905	0.228817	0.430931	0.104152	-0.976615
Alpl	2.10768	2.1026	0.203147	0.245949	2.95146e-06	3.27685
Als2	1.66496	1.66029	1.72268	2.15179	0.359361	-0.165043
Als2cl	10.6825	10.9227	17.097	20.1822	0.000819511	-0.733996
Als2cr12	0.400484	0.258948	0.442295	0.613372	0.180663	-0.608387
Alyref	11.2628	10.3407	15.6645	12.1437	0.133225	-0.3267
Alyref2	2.93804	3.35531	1.71624	2.54536	0.0721441	0.62324
Amacr	1.18839	2.34178	2.20599	1.87468	0.625704	-0.176849
Ambp	0.201095	0.35664	1.66688	0.985575	0.00415089	-2.22621
Ambra1	3.8322	4.21697	4.53229	5.44941	0.132969	-0.257193
Amd-ps3	2.04552	2.85515	3.06687	2.43115	0.680083	-0.133093
Amd1	9.56741	9.73588	9.85371	8.49463	0.523727	0.114003
Amd2	0.950932	1.13212	1.44271	0.78087	0.851122	-0.0747859
Amdhd2	3.30289	2.48674	5.15561	4.20568	0.0300803	-0.651464
Amer1	0.560282	0.443597	0.662171	1.08189	0.0351186	-0.727002
Amer2	3.52354	2.93498	1.50716	1.04617	0.00165495	1.36966
Amfr	11.8905	11.9485	17.5345	15.7317	0.0250871	-0.438105
Amica1	4.79531	5.49717	0.667806	0.91489	2.85182e-06	2.75818
Amigo1	0.79786	0.48754	0.561969	0.75199	0.922706	0.0327639
Amigo2	2.4278	1.50962	0.656347	0.909799	0.00304532	1.39313
Amigo3	0.623955	0.889217	0.39735	0.403057	0.0427325	0.957003
Ammecr1	1.02143	1.13219	1.51191	1.43517	0.108973	-0.408944
Ammecr1l	3.07761	3.52987	3.68215	4.47875	0.183471	-0.251287
Amn1	0.606112	0.522169	0.445377	0.479691	0.134274	0.337132
Amot	1.0117	1.1214	0.942612	1.57015	0.513205	-0.170364
Amotl1	2.56883	2.77778	2.75106	4.41316	0.113623	-0.357834
Amotl2	15.7508	15.551	10.1092	15.4883	0.0872194	0.353104
Ampd2	1.47529	1.67133	1.21806	1.61394	0.374846	0.208678
Ampd3	4.49158	5.11258	1.72293	2.97321	0.00150418	1.09934
Amph	0.447236	0.185899	0.0808246	0.0978537	0.00743444	1.88182
Amt	1.44171	1.46917	1.9611	2.55067	0.0553718	-0.574524
Amy1	2.26937	2.57013	1.87031	2.33154	0.267517	0.258037
Amz1	1.82774	1.24745	0.379245	0.419653	9.32544e-05	1.99615
Amz2	4.79003	4.08331	3.78052	3.80138	0.139662	0.274748
Anapc1	1.66812	1.63103	1.44931	2.02964	0.924409	-0.0166614
Anapc10	2.4017	1.68818	2.62539	2.74107	0.170166	-0.340182
Anapc11	1.21024	1.68926	1.4257	1.29456	0.619305	0.131244
Anapc13	11.7771	10.8873	26.9995	17.6516	0.00506631	-0.946861
Anapc15	8.90489	7.85014	8.45062	7.6493	0.560093	0.10106
Anapc16	2.64221	2.158	4.98165	3.84729	0.00649148	-0.840399
Anapc2	28.9511	29.9753	39.288	43.7938	0.0125864	-0.444859
Anapc4	5.77774	5.88778	10.985	8.7376	0.00510522	-0.71958
Anapc5	23.7579	25.0184	18.9975	20.6465	0.0372047	0.348791
Anapc7	4.90411	5.74265	7.35693	7.17596	0.0373689	-0.404134
Ang	32.63	31.8754	26.516	25.1159	0.0453458	0.365799
Angel1	0.279343	0.436301	0.152979	0.266702	0.103974	0.83171
Angel2	2.07958	2.57626	1.85209	2.52186	0.499607	0.147217
Angpt1	4.76676	4.51618	0.243837	0.326286	1.55606e-07	4.08039
Angpt2	1.01358	1.12349	0.266436	0.197128	0.000327764	2.22822
Angptl1	1.11701	0.574849	0.173029	0.0814663	0.00135873	2.73062
Angptl2	3.8404	4.33678	1.04703	1.62005	5.38619e-05	1.67944
Angptl4	2.82825	3.02024	7.2222	4.55808	0.00791314	-0.981572
Angptl6	9.27758	10.0851	13.1025	12.9371	0.0550791	-0.38186
Angptl7	9.56297	11.0659	0.493778	1.16497	4.76407e-06	3.71824
Angptl8	1.96538	0.580932	1.26288	0.993822	0.706836	0.227186
Ank	1.35075	1.58426	1.28677	0.705628	0.148869	0.578157
Ank1	0.343522	0.399345	0.837846	0.659954	0.00538073	-0.975734
Ank2	0.200745	0.29788	0.0850406	0.0642307	0.000492353	1.7684
Ank3	1.78286	1.70524	3.24731	5.53522	0.000381057	-1.26531
Ankdd1b	0.649939	0.600346	1.05898	0.884829	0.0944021	-0.595497
Ankef1	0.236612	0.437114	0.197649	0.44177	0.759221	0.146931
Ankfy1	2.26534	2.59967	1.69421	2.94982	0.57093	0.134163
Ankhd1	15.3687	16.1739	9.33718	17.3228	0.218756	0.312037
Ankib1	2.8729	2.18423	2.34696	2.91886	0.995049	-0.00120496
Ankle2	3.7779	3.86894	4.08657	4.5223	0.452456	-0.120477
Ankmy1	0.643163	0.596247	0.445206	0.730049	0.670172	0.144632
Ankmy2	6.83451	6.42	8.44078	9.25946	0.053346	-0.3664
Ankra2	1.63063	1.71797	1.75062	1.70499	0.998083	-0.000569065
Ankrd1	3.40332	2.95383	7.58174	6.48161	0.00155586	-1.1027
Ankrd10	3.69117	3.56322	4.12271	4.66917	0.162429	-0.225528
Ankrd11	38.5879	39.1162	15.7418	29.0514	0.00680042	0.86396
Ankrd12	11.252	10.7691	4.51603	8.69689	0.0111989	0.808113
Ankrd13a	15.5618	16.5668	7.08875	8.91941	0.000103267	1.06025
Ankrd13b	2.27323	2.48701	2.92376	3.72925	0.0623524	-0.427334
Ankrd13c	7.31556	8.16884	6.83277	6.90227	0.170404	0.219614
Ankrd13d	1.26698	2.09378	1.05464	1.20965	0.0962152	0.615573
Ankrd16	2.75405	2.95729	4.55316	4.90432	0.00255663	-0.67846
Ankrd17	4.62841	4.61938	2.5226	4.66582	0.100119	0.432931
Ankrd22	2.18398	1.43337	0.249277	0.184432	0.000133711	3.07879
Ankrd23	2.05914	1.3974	2.0657	2.35381	0.303606	-0.297904
Ankrd24	1.33632	1.14178	2.03263	2.49744	0.00268177	-0.8137
Ankrd26	2.2033	2.65006	2.36461	4.09364	0.182144	-0.345664
Ankrd27	3.16176	2.60253	2.77696	2.97453	0.769913	0.0539919
Ankrd28	5.16941	4.72091	4.73703	4.76765	0.524019	0.104849
Ankrd29	0.773925	0.171569	0.464141	0.842898	0.560049	-0.374739
Ankrd33b	9.21042	11.3419	0.602282	1.0368	4.28111e-07	3.71581
Ankrd35	1.33305	1.16976	1.04394	1.33681	0.614499	0.130181
Ankrd37	4.67635	4.65284	15.1898	11.2576	0.000310267	-1.46755
Ankrd39	0.730578	0.620845	0.463573	0.639392	0.287089	0.354565
Ankrd40	15.2892	15.4413	20.8273	25.4641	0.00554439	-0.536701
Ankrd42	5.05671	4.48402	4.15618	6.14716	0.805002	-0.0482489
Ankrd44	1.799	1.56867	0.258166	0.503828	5.13758e-05	2.21817
Ankrd45	0.622064	0.840874	0.519141	0.947206	0.865828	0.064223
Ankrd46	3.10763	3.36862	4.47087	6.02612	0.0150767	-0.638782
Ankrd49	1.1033	1.41477	1.10511	1.33164	0.687374	0.0989251
Ankrd50	3.78457	4.58707	6.07312	5.5885	0.034323	-0.435708
Ankrd52	1.3356	1.21873	1.03049	1.74351	0.84153	-0.0507814
Ankrd54	1.77836	2.05945	2.70539	2.33846	0.150277	-0.35479
Ankrd6	0.993276	1.19273	0.513585	0.971929	0.0823665	0.627705
Ankrd61	3.74386	4.01509	4.0537	4.22693	0.821573	-0.0462778
Ankrd65	3.98651	4.1337	3.20197	3.55147	0.222927	0.315932
Ankrd66	8.62253	8.98691	4.79626	6.30738	0.00831122	0.722329
Ankrd9	0.537992	0.75535	1.05436	0.774276	0.237635	-0.470256
Anks1	4.06985	4.23856	2.64571	3.93913	0.0632916	0.397277
Anks3	8.19331	8.34812	10.5697	11.7581	0.0357467	-0.381981
Anks4b	0.232486	0.257696	0.64423	0.661274	0.00662201	-1.36322
Anks6	0.627606	0.359824	0.281597	0.353555	0.11216	0.697865
Ankub1	0.308054	0.445379	0.451827	0.367288	0.82918	-0.0888025
Ankzf1	5.54342	5.75361	7.00536	8.09553	0.0357666	-0.366574
Anln	0.55024	0.547528	0.84373	0.871921	0.0290846	-0.595767
Ano1	12.9873	12.3333	19.2314	27.3607	0.00128301	-0.81949
Ano10	2.45468	2.71022	2.11177	2.49516	0.253159	0.217341
Ano6	13.7652	13.8546	11.8875	20.8934	0.432211	-0.179391
Ano8	4.05543	4.21079	5.32873	6.81845	0.0119682	-0.499279
Ano9	0.98945	0.626709	1.83923	1.82188	0.00429906	-1.1262
Anp32a	166.336	162.628	363.489	294.315	0.0010227	-0.960717
Anp32b	314.219	263.076	479.416	384.028	0.027833	-0.54169
Anp32e	44.9407	43.0322	70.0128	60.6848	0.013977	-0.529511
Anpep	5.3585	5.95473	0.541571	0.83159	1.10002e-06	3.10526
Antxr1	8.19991	6.95511	6.95271	9.35713	0.783688	-0.0472004
Antxr2	32.0681	33.62	12.7377	10.3141	3.55431e-05	1.54928
Anxa1	753.465	741.235	1572.56	1076.71	0.00967153	-0.792851
Anxa10	28.3095	28.4469	42.2634	21.1048	0.679297	-0.137471
Anxa11	63.4248	63.9374	92.939	75.8026	0.0787839	-0.366726
Anxa11os	2.40024	2.07773	1.17876	1.48046	0.0147849	0.808429
Anxa13	0.867059	1.44162	1.67142	1.2286	0.525704	-0.304621
Anxa2	199.031	205.107	395.446	303.413	0.00597967	-0.75329
Anxa3	120.29	112.298	244.873	230.729	0.000324703	-0.987176
Anxa4	36.0507	38.4317	78.2252	74.5481	0.000231496	-0.991648
Anxa5	198.196	215.163	307.477	294.54	0.013598	-0.497493
Anxa6	34.6007	36.5518	21.7173	32.3302	0.0311874	0.458214
Anxa7	33.638	34.9551	54.1589	40.2786	0.0682902	-0.42573
Anxa8	167.534	166.522	93.5213	110.007	0.000748161	0.767761
Anxa9	0.628739	1.18173	1.89706	1.33977	0.0839111	-0.814233
Aoc1	0.626556	0.385831	0.721326	1.40135	0.0468843	-0.984606
Aoc2	0.690807	0.494009	0.579916	0.520074	0.710613	0.153081
Aoc3	0.968797	0.625278	0.0354595	0.0286204	1.8014e-05	4.6265
Aox1	2.67366	2.83347	3.19923	3.75153	0.0967333	-0.283336
Aox3	4.04487	3.48318	1.6076	2.93826	0.0122318	0.798697
Ap1ar	10.0041	9.70549	10.1535	11.7683	0.485693	-0.100974
Ap1b1	7.8195	8.78144	9.83966	13.7938	0.0287174	-0.450544
Ap1g1	8.04175	7.29455	7.07898	8.68239	0.91849	0.0155518
Ap1g2	2.52342	2.75194	2.83101	3.42748	0.331375	-0.193006
Ap1m1	12.2094	13.8292	8.49998	10.9658	0.0175486	0.475537
Ap1m2	4.56596	4.68099	7.44495	6.44426	0.0195805	-0.545972
Ap1s1	6.3939	6.77286	14.2388	12.2146	0.000852092	-0.966077
Ap1s2	3.24146	2.50494	1.36411	1.57161	0.00144614	1.02268
Ap1s3	0.728539	1.44047	1.95476	2.72276	0.0159965	-1.05704
Ap2a1	4.1513	3.62272	3.56932	4.90573	0.741492	-0.0643247
Ap2a2	5.49373	5.83433	5.53139	6.23557	0.979401	-0.00386449
Ap2b1	5.67008	5.58898	6.326	7.54177	0.117976	-0.247096
Ap2m1	51.3168	53.7496	52.4004	55.8089	0.964751	0.00647351
Ap2s1	10.3174	9.64389	16.7717	14.1734	0.0154845	-0.5917
Ap3b1	39.1464	38.6255	37.3369	49.3981	0.532693	-0.100005
Ap3b2	0.225125	0.199629	0.160569	0.136605	0.218405	0.553086
Ap3d1	61.0294	61.1533	52.7776	69.0074	0.69992	0.0615452
Ap3m1	3.56248	2.7131	3.51542	3.67165	0.449657	-0.145363
Ap3m2	2.21665	1.83234	1.33984	1.76827	0.0885458	0.44082
Ap3s1	14.4066	19.154	21.5856	15.4029	0.665503	-0.108536
Ap3s1-ps2	2.83832	2.06123	0.518838	0.342629	0.00141892	2.51109
Ap3s2	0.959669	1.31903	2.09506	1.74697	0.0222816	-0.717363
Ap4b1	1.61799	2.09594	1.8695	1.71745	0.736135	0.0902016
Ap4e1	0.600767	0.595478	0.501096	0.960566	0.49284	-0.216357
Ap4m1	4.43961	5.35454	5.79205	6.62384	0.105845	-0.29148
Ap4s1	7.48452	7.0545	10.7472	8.7041	0.137172	-0.380999
Ap5m1	1.82628	1.74647	1.2943	1.78638	0.301388	0.273853
Ap5s1	2.01412	0.908144	0.559356	0.975977	0.0714918	1.00606
Ap5z1	0.86166	0.626117	0.793593	0.675909	0.839061	0.0610892
Apaf1	1.96469	1.62112	0.850026	1.31845	0.0088679	0.790981
Apba1	0.58104	0.634573	0.1153	0.0697967	0.000172378	2.72504
Apba3	4.81655	3.87736	4.92768	5.73041	0.283371	-0.239061
Apbb1	7.9449	7.90866	10.8483	16.3743	0.00436555	-0.717534
Apbb1ip	7.08547	6.19322	0.331518	0.561913	2.16808e-07	3.96263
Apbb2	0.981854	1.19715	1.58888	1.78796	0.0134537	-0.582285
Apc	7.60832	7.65578	7.44244	12.0119	0.181627	-0.285333
Apcdd1	1.47796	1.48113	1.05375	0.696948	0.0486921	0.784457
Apeh	2.24628	2.33424	3.19443	3.30578	0.0286727	-0.457174
Apex1	14.6653	16.5647	23.0462	20.2521	0.0415351	-0.430497
Apex2	0.226829	0.244242	0.334188	0.400818	0.0928009	-0.587703
Aph1a	2.20104	3.38646	2.05812	2.51092	0.216144	0.34097
Aph1b	2.39274	2.53054	0.449608	0.544337	7.15324e-06	2.3604
Aph1c	2.36255	2.31703	0.131171	0.133398	3.46127e-07	4.18082
Api5	10.7227	9.60511	13.6699	12.7599	0.0685712	-0.334004
Apip	7.02689	7.0979	5.98083	4.89343	0.133731	0.414967
Apitd1	1.72172	2.04003	3.54783	3.27346	0.0131963	-0.816829
Aplf	1.82678	2.09908	3.61364	4.55358	0.000527312	-1.00213
Aplp1	1.42751	1.51984	1.08623	1.15071	0.127169	0.445413
Aplp2	142.824	145.877	171.459	210.966	0.0517773	-0.351101
Apmap	10.3161	12.78	15.3758	14.1351	0.1167	-0.311484
Apoa1	0.825269	1.0164	0.397715	0.240755	0.0176786	1.53212
Apoa1bp	15.8522	15.4266	43.5211	37.4333	9.39394e-05	-1.33047
Apobec1	16.212	15.622	11.8861	7.94165	0.0165131	0.714276
Apobec3	3.39098	4.56411	6.18655	6.83777	0.0061852	-0.662604
Apobr	72.2939	68.1821	15.0388	23.9207	1.3502e-05	1.91462
Apoc2	1.81228	1.08166	4.76997	5.2056	0.00149083	-1.72117
Apod	19.5272	19.8897	0.38151	0.923782	3.41872e-07	5.00152
Apoe	440.572	446.362	33.4027	36.4814	1.95831e-08	3.71576
Apol7a	1.01093	0.581028	1.00145	0.819219	0.705649	-0.148183
Apol7c	3.68733	3.59548	0.0400828	0.032352	3.12576e-07	6.58892
Apol7d	6.01645	6.18821	1.43667	3.74753	0.00738841	1.31892
Apol7e	1.75578	3.13079	0.024526	0	8.66269e-06	7.32607
Apol8	17.4577	15.0375	3.20748	2.32004	4.51793e-06	2.5881
Apol9a	0.864618	1.27783	0.763909	0.672624	0.175647	0.608821
Apol9b	1.68722	1.34164	0.813105	1.00582	0.0608078	0.792061
Apoo	1.44493	3.00303	4.11278	3.71473	0.0673337	-0.782117
Apool	1.20295	0.828862	2.26406	1.6124	0.0244414	-0.893154
Apopt1	5.02762	3.85319	5.87038	4.52583	0.436324	-0.188753
App	503.712	492.687	456.207	624.923	0.734888	-0.0591306
Appbp2	5.92726	5.82163	5.70449	6.25668	0.866919	0.0245333
Appbp2os	2.19858	2.07144	1.58932	1.02623	0.109448	0.732456
Appl1	6.57092	6.52699	5.7664	6.10156	0.207125	0.191168
Appl2	36.3787	36.9341	38.9837	41.8785	0.533256	-0.0919691
Aprt	2.91237	4.00605	10.6702	5.15916	0.0174818	-1.17809
Aptx	4.54426	3.88448	4.29643	4.70734	0.790938	-0.0439244
Aqp1	4.83203	4.54303	2.94201	2.10188	0.00693171	0.926842
Aqp3	4.2757	3.50298	16.5889	7.19483	0.00488401	-1.59326
Aqp4	4.7837	5.5249	3.93901	4.17037	0.0396274	0.394041
Aqp5	222.051	209.428	699.486	590.466	3.59649e-05	-1.53928
Aqp9	0.902756	1.07645	0.0131836	0.0239418	4.05885e-06	5.72444
Aqr	2.80342	2.93714	2.84549	3.78111	0.370771	-0.149669
Ar	0.563978	0.537614	0.0163076	0.0197434	1.83618e-06	4.95129
Araf	3.95059	5.1088	4.20021	4.53419	0.572764	0.100745
Arap1	15.59	16.0888	5.63164	7.26515	2.12959e-05	1.35276
Arap2	5.11113	4.66648	2.53774	2.88919	0.000281731	0.901381
Arap3	2.74447	2.88576	0.873033	0.816466	3.46359e-05	1.77838
Arc	30.0119	27.9444	20.0736	19.9009	0.00419911	0.582539
Arcn1	15.9386	16.2182	14.6555	19.8404	0.79235	-0.0432183
Areg	651.011	623.428	1654.77	1348.78	0.000260937	-1.19748
Arel1	1.93145	2.00579	1.7351	2.68601	0.647725	-0.103603
Arf1	99.3936	94.6259	126.783	113.657	0.139873	-0.26662
Arf2	16.1991	16.4052	15.3765	15.3738	0.390225	0.131083
Arf3	8.10816	8.72543	12.1068	13.8218	0.00425802	-0.571755
Arf4	48.1269	50.331	41.7364	34.1803	0.0485298	0.414139
Arf4os	3.8046	2.88542	1.93002	2.68716	0.16094	0.598026
Arf5	6.21065	8.23457	10.6117	7.42069	0.297878	-0.289598
Arf6	20.4341	21.7742	34.0164	33.6133	0.00253391	-0.634052
Arfgap1	3.56884	4.48248	5.38867	5.45825	0.0570141	-0.384365
Arfgap2	6.05251	6.35891	7.30861	8.82446	0.0628195	-0.324621
Arfgap3	15.6715	14.9236	8.45997	10.2172	0.000964834	0.766216
Arfgef1	7.37021	7.07052	6.17956	8.37255	0.769152	0.0473512
Arfgef2	9.54383	9.56166	5.97887	9.93042	0.140381	0.329905
Arfgef3	0.513083	0.629038	0.945978	1.6034	0.00264165	-1.09302
Arfip1	9.20436	8.6037	9.36543	10.2424	0.570574	-0.0882853
Arfip2	13.04	15.4791	16.992	20.3967	0.0574378	-0.337724
Arfrp1	4.73549	4.21663	5.08897	5.59481	0.240226	-0.203839
Arg1	38.0477	36.8964	5.18071	5.80183	1.19452e-07	2.82109
Arg2	45.8745	41.8755	7.22905	7.17769	2.54392e-07	2.65257
Arglu1	32.1159	31.0913	58.8029	57.4464	0.000596087	-0.833016
Arhgap1	5.68673	5.42178	5.07865	6.2879	0.891048	0.0222135
Arhgap10	7.31325	6.98604	4.12657	6.15388	0.0244161	0.538642
Arhgap11a	3.58164	3.84042	3.67749	3.88182	0.894176	0.0218096
Arhgap12	4.85669	5.75945	5.65546	7.00376	0.238141	-0.199891
Arhgap15	1.32385	1.20384	0.0371645	0.0674922	6.71601e-07	4.6579
Arhgap17	3.5886	3.52717	2.58014	3.32026	0.0680622	0.326748
Arhgap18	14.2255	16.7869	11.7002	14.8463	0.113935	0.279368
Arhgap19	0.55125	0.342174	0.286912	0.283036	0.11268	0.69806
Arhgap20	0.612029	0.718008	0.0279879	0.0260652	7.79712e-07	4.64007
Arhgap21	16.852	17.0126	15.1115	18.5593	0.673468	0.062772
Arhgap22	4.69313	3.82455	5.84806	3.46333	0.740677	-0.100457
Arhgap23	2.62125	3.44494	2.9256	3.37761	0.978956	-0.00496857
Arhgap24	3.39676	3.57218	0.509417	0.819823	4.29221e-06	2.45566
Arhgap25	13.445	12.3813	0.492733	1.20801	2.53558e-06	4.00887
Arhgap26	3.59348	3.73669	1.46547	1.91159	6.85475e-05	1.17476
Arhgap27	2.47345	2.78082	2.3457	3.41203	0.723119	-0.0715261
Arhgap27os1	1.22792	1.76939	1.68652	1.7911	0.67313	-0.170974
Arhgap27os2	1.05999	1.22011	1.17884	1.64129	0.520624	-0.247536
Arhgap28	0.326711	0.303728	0.233634	0.799383	0.288008	-0.616127
Arhgap29	3.75433	3.25646	2.74182	3.48078	0.198778	0.228864
Arhgap30	19.0764	18.0375	1.2938	2.74023	4.28485e-06	3.27705
Arhgap31	5.72229	6.38225	1.35801	3.13098	0.00122881	1.50844
Arhgap32	1.15455	1.06401	0.470556	0.490788	0.000137766	1.25471
Arhgap33	0.212401	0.223661	0.12795	0.173498	0.203772	0.589147
Arhgap35	4.53497	4.57348	3.39468	7.0306	0.663507	-0.121034
Arhgap39	2.58458	2.92452	1.20849	2.15428	0.0131478	0.780547
Arhgap4	5.09702	4.18497	2.07561	2.01523	0.000122121	1.22824
Arhgap40	1.36148	1.11048	3.80058	2.72783	0.0023996	-1.36304
Arhgap42	1.62583	1.42777	1.32101	1.02651	0.120197	0.416513
Arhgap44	3.06764	3.67014	4.52894	7.18208	0.00837159	-0.734342
Arhgap5	9.95542	9.29448	13.7416	17.2349	0.00287859	-0.630562
Arhgap6	0.364458	0.378081	0.508905	0.597044	0.0548122	-0.521665
Arhgap8	1.78987	1.29311	4.83658	4.42901	0.000213871	-1.53936
Arhgap9	6.53987	6.13912	0.331758	1.4058	0.000385643	2.97095
Arhgdia	89.997	90.5201	139.851	150.485	0.00222425	-0.636048
Arhgdib	81.268	78.4522	2.3998	4.66804	2.00507e-07	4.57173
Arhgdig	5.07089	7.35912	4.71118	6.12065	0.271887	0.25284
Arhgef1	22.6908	24.8995	17.307	19.0762	0.0157437	0.437501
Arhgef10	2.08584	1.86189	0.376584	0.682096	8.38199e-05	1.96991
Arhgef10l	3.04594	2.54872	3.2716	3.03166	0.521122	-0.127009
Arhgef11	6.40737	7.03894	4.43083	6.60775	0.0900478	0.346149
Arhgef12	6.78607	6.78863	5.12108	8.8801	0.917812	0.0226595
Arhgef15	0.297197	0.348801	0.450739	0.306004	0.607752	-0.200125
Arhgef16	9.00534	9.80992	15.8647	17.4578	0.000618743	-0.774561
Arhgef17	1.88982	1.85036	2.07448	3.61113	0.0454026	-0.53605
Arhgef18	3.58439	4.23494	3.47431	4.85223	0.860079	-0.0320714
Arhgef19	2.36453	1.89536	2.24684	2.70464	0.47012	-0.160845
Arhgef2	13.6087	13.3934	16.1878	15.9609	0.195773	-0.205372
Arhgef25	11.5616	9.89434	2.57423	2.93653	5.30551e-06	2.01308
Arhgef26	0.795465	0.900349	1.37952	1.78458	0.00276584	-0.843916
Arhgef28	11.1363	10.3066	16.3317	17.7653	0.00243794	-0.618801
Arhgef3	15.7913	18.3446	5.97234	4.35316	4.90739e-05	1.75821
Arhgef33	0.573638	0.385358	0.284825	0.527396	0.493434	0.318099
Arhgef38	1.81976	1.64895	1.64725	2.33747	0.499886	-0.138787
Arhgef4	0.616413	0.479591	0.394179	0.809215	0.871122	-0.0567094
Arhgef40	3.13246	2.97524	3.27474	3.68402	0.374073	-0.136615
Arhgef5	17.585	18.1193	22.7358	35.9668	0.00974358	-0.653567
Arhgef6	3.80352	3.70916	0.277824	0.514204	1.54091e-06	3.31779
Arhgef7	2.69113	2.71177	2.68572	3.15922	0.679971	-0.0605259
Arhgef9	0.322861	0.214722	0.124475	0.113025	0.0160238	1.22097
Arid1a	6.12312	6.90749	5.63757	8.71826	0.691748	-0.0770798
Arid1b	6.14358	7.03908	3.11244	4.04637	0.000369757	0.936981
Arid2	3.30922	2.34592	2.16962	3.73841	0.980065	0.00648582
Arid3a	2.91391	2.1909	1.73325	1.62287	0.0188086	0.650769
Arid3b	0.852585	0.708776	0.794365	0.83737	0.95643	-0.0130226
Arid4a	24.5244	23.0446	14.9705	21.7402	0.0352276	0.434851
Arid4b	26.6675	25.4655	18.0118	24.3043	0.0567131	0.359154
Arid5a	10.6242	11.0049	5.95195	6.13814	0.000256801	0.886883
Arid5b	30.0744	30.5121	7.62047	13.7214	0.000137303	1.57401
Arih1	18.3969	17.5473	11.6085	12.1367	0.0018832	0.646715
Arih2	22.9274	22.0158	11.5938	12.8988	0.000186663	0.926667
Arl1	51.5733	51.5711	53.5935	54.0129	0.923697	-0.0140342
Arl10	2.29427	1.2352	2.85891	3.67162	0.0401767	-0.821573
Arl11	7.22695	8.0106	0.128993	0.379273	1.92681e-06	4.98982
Arl13b	15.7295	16.9782	9.27683	12.9213	0.00543777	0.618181
Arl14	5.00572	5.23444	7.12329	4.16051	0.73159	-0.115297
Arl14ep	2.12253	1.37142	1.9327	2.08476	0.568378	-0.147712
Arl15	0.960197	0.728216	0.893006	0.89441	0.919532	-0.0321776
Arl16	0.826674	0.824682	0.93622	1.48316	0.179018	-0.484469
Arl2	3.07747	3.5198	7.86891	7.68551	0.000206424	-1.1926
Arl2bp	14.0963	15.5128	14.8342	16.107	0.924228	-0.014124
Arl3	85.2785	82.3756	76.3476	86.1989	0.505321	0.0961553
Arl4a	7.39538	6.81884	10.043	7.43622	0.23675	-0.26249
Arl4c	26.869	25.3564	24.7637	31.3298	0.758622	-0.0472241
Arl4d	9.88213	10.1356	5.96783	6.19645	0.00372236	0.766074
Arl5a	10.0995	9.87083	9.88078	13.8942	0.274293	-0.191759
Arl5b	2.9508	3.2527	2.43818	2.33361	0.0295012	0.42281
Arl5c	4.29182	4.81781	0.184436	0.318994	1.41701e-06	4.23844
Arl6	4.99698	5.14961	4.07433	4.47573	0.16329	0.296912
Arl6ip1	4.47503	5.21335	5.85366	6.90048	0.0971857	-0.344707
Arl6ip4	52.5028	48.3514	85.3571	73.6023	0.00686821	-0.614814
Arl6ip5	10.3355	9.67029	12.1587	9.40091	0.753393	-0.0709062
Arl6ip6	0.754741	0.976011	1.4347	1.56572	0.0362706	-0.746252
Arl8a	15.2578	15.9014	18.8875	17.0424	0.341843	-0.162999
Arl8b	9.53964	9.41007	9.67029	8.97644	0.676384	0.0671503
Armc1	5.73936	5.74606	5.6285	6.22026	0.971651	0.00563114
Armc10	2.59474	2.83923	3.68725	3.72658	0.0710898	-0.401883
Armc2	0.938168	0.672875	0.501514	0.89697	0.40521	0.277599
Armc3	3.32402	2.50809	1.88177	2.99092	0.259889	0.327033
Armc4	3.69967	4.5886	2.34846	4.13653	0.141491	0.421151
Armc5	2.10538	2.54582	3.07935	3.31582	0.0741866	-0.411482
Armc6	0.382191	0.673962	0.343255	0.466257	0.336703	0.434027
Armc7	4.45002	4.48228	3.66621	3.1243	0.0677305	0.43532
Armc8	3.47074	3.07767	4.55371	4.43482	0.0373084	-0.410352
Armc9	0.514138	0.420172	0.386359	0.518606	0.67693	0.106658
Armcx1	2.17753	2.68616	0.778586	1.12705	0.00077541	1.4108
Armcx2	1.42546	1.02564	0.144623	0.145912	2.43631e-05	3.11559
Armcx3	10.5013	10.5931	6.28741	8.90105	0.0141347	0.533942
Armcx4	0.949672	0.974093	0.464498	0.339072	0.00181209	1.29049
Armcx5	2.05485	2.30725	1.53043	1.55704	0.0344485	0.544378
Armcx6	0.911802	1.11174	0.230694	0.239399	0.000690103	2.14125
Armt1	0.309363	0.457212	0.65599	0.581613	0.062251	-0.65398
Arnt	9.71723	9.45298	8.17894	10.0095	0.385118	0.130388
Arnt2	0.147401	0.2124	0.0426215	0.0602018	0.0049542	1.85156
Arntl	3.05828	3.2897	3.06749	3.62589	0.88101	-0.02372
Arntl2	0.985799	1.13684	1.78514	1.55122	0.0313775	-0.612676
Arpc1a	6.15914	6.63124	10.7132	9.72462	0.00682294	-0.633738
Arpc1b	31.0319	32.6408	37.956	30.6655	0.712598	-0.069384
Arpc2	210.563	207.781	291.232	229.868	0.183597	-0.27885
Arpc3	78.3962	80.5065	68.0271	48.7815	0.0549839	0.478279
Arpc4	10.4743	10.8523	9.84845	7.93472	0.158488	0.299967
Arpc5	46.1365	42.5563	55.9874	53.7358	0.121574	-0.261427
Arpc5l	6.61426	5.5021	12.6288	10.0044	0.00293218	-0.862314
Arpin	13.5387	13.8758	11.8978	13.9399	0.373221	0.138134
Arpp19	11.5806	11.1384	33.2378	21.8779	0.000884701	-1.24703
Arrb1	2.66228	2.78233	1.29523	1.67464	0.000482973	0.930782
Arrb2	5.51746	6.3586	3.15814	2.40569	0.00137781	1.12763
Arrdc1	11.2885	10.6107	18.7142	18.7976	0.00134138	-0.729067
Arrdc2	2.2969	2.72087	1.60546	1.6982	0.0209732	0.649685
Arrdc3	19.4569	18.9574	8.30331	10.8874	0.000128552	1.05833
Arrdc4	8.85314	9.09774	5.13875	4.78069	0.000565834	0.899129
Arsa	0.769952	1.12654	0.437846	0.59299	0.0262059	0.933073
Arsb	5.9666	6.62933	2.21819	3.13314	0.000150759	1.29447
Arsg	1.30573	1.38299	0.36357	0.355524	0.000187664	1.94311
Arsi	0.666688	1.2246	0	0.0666831	0.000401897	4.92024
Arsk	0.718206	1.02828	0.312468	0.320103	0.0014312	1.50616
Art2a-ps	3.38117	4.54734	0.0651784	0.184126	8.98087e-06	5.04665
Art3	0.893552	0.702896	0.027782	0.0168177	1.29487e-05	5.10097
Art4	5.17829	7.18722	0.390604	0.551718	1.26878e-06	3.76913
Artn	1.79077	1.74989	1.94177	2.22716	0.475748	-0.183036
Arv1	1.132	0.722429	1.15719	1.36098	0.353996	-0.380063
Arvcf	1.4112	1.66199	1.25391	1.585	0.441736	0.168885
As3mt	2.71853	2.76221	3.69641	4.24862	0.0666654	-0.483241
Asah1	23.9378	24.4583	35.261	32.1079	0.023747	-0.434035
Asah2	3.42528	2.9515	3.98388	4.25831	0.103724	-0.319628
Asap1	8.35409	8.1434	2.07688	2.67355	2.87146e-06	1.85257
Asap2	3.33813	3.5786	4.89818	5.23833	0.0115355	-0.502517
Asap3	2.21309	3.03288	0.995432	1.95643	0.0208349	0.900361
Asb1	0.607918	0.996106	0.352411	0.755653	0.159595	0.605689
Asb13	4.48675	3.1904	3.38618	3.96132	0.601673	0.118935
Asb14	1.2672	1.20747	0.749973	1.36198	0.409942	0.300235
Asb2	0.367977	0.673886	0	0	9.40953e-05	8.55862
Asb3	1.04825	1.0922	1.06592	1.39447	0.550704	-0.143796
Asb5	1.07618	1.26104	0.903903	1.05847	0.405898	0.302451
Asb6	1.79205	1.88244	1.97329	2.21276	0.487416	-0.137259
Asb7	0.524061	0.46471	0.782924	0.820477	0.0379693	-0.646583
Asb8	1.45786	1.04254	2.42501	1.59145	0.101735	-0.648948
Ascc1	13.4668	15.6834	17.1162	17.7681	0.222323	-0.211956
Ascc2	7.31759	6.542	7.66367	8.69887	0.243733	-0.187236
Ascc3	4.57774	5.07413	3.45161	4.67853	0.10208	0.305375
Ascl4	8.50787	8.08321	8.56632	9.11542	0.798062	-0.0423812
Asf1a	2.52149	1.95931	2.98152	3.50354	0.0871152	-0.476887
Ash1l	5.47665	5.95621	4.54426	8.12443	0.729126	-0.0800458
Ash2l	6.63417	5.82681	9.09512	9.64742	0.0066137	-0.539238
Asic1	0.361425	0.350539	0.449961	0.518405	0.319544	-0.389532
Asl	3.50732	3.21153	4.34717	3.68895	0.293314	-0.217361
Asna1	15.8768	15.7284	21.5313	19.6343	0.069616	-0.338029
Asns	11.5616	10.0823	10.884	10.1186	0.614064	0.0880485
Asnsd1	5.75037	6.62317	6.15398	6.35408	0.851969	0.0312956
Aspa	0.447333	0.485289	0.738473	0.39983	0.516744	-0.266684
Asph	7.278	7.33771	5.83949	7.22793	0.168604	0.216344
Aspm	0.332481	0.319757	0.245057	0.216811	0.103422	0.53849
Aspn	11.6996	13.662	0.278434	0.224732	2.32796e-08	5.67486
Asprv1	24.0667	25.0928	1.09451	1.83806	1.40287e-07	4.13488
Aspscr1	1.87707	2.09378	3.18327	2.38447	0.0957991	-0.453309
Asrgl1	2.69034	2.90897	2.00835	2.03137	0.0293804	0.517042
Ass1	10.2351	10.9546	2.72645	3.09544	4.9013e-06	1.91432
Aste1	0.503869	0.921535	0.546357	0.558575	0.252003	0.407843
Astn2	0.639934	0.734658	0.132171	0.313368	0.00449816	1.70409
Asun	12.7095	13.4658	14.4676	14.3906	0.530599	-0.0944309
Asxl1	8.09441	8.23642	5.00752	7.42464	0.0317823	0.455151
Asxl2	2.12303	1.7326	1.56655	2.10079	0.485479	0.131596
Asz1	0.741157	0.599491	0.598517	0.712932	0.810159	0.0884339
Atad1	8.05809	6.74355	8.75698	8.52157	0.339022	-0.176327
Atad2	5.90317	5.63695	3.45036	5.04421	0.023323	0.503703
Atad2b	8.78797	8.77618	6.16916	9.50017	0.255128	0.227926
Atad3a	7.84177	7.90797	9.06698	10.5031	0.109614	-0.260944
Atad5	1.07589	1.60953	0.409719	0.605787	0.000950856	1.46159
Atat1	0.654913	0.808108	0.869433	1.04541	0.252551	-0.336412
Ate1	6.82581	7.10435	8.71327	10.7921	0.0188495	-0.430906
Atf1	14.019	14.6154	11.8788	10.535	0.043119	0.395114
Atf2	2.9902	2.53187	2.74865	3.06123	0.899927	-0.0212695
Atf3	632.851	635.861	859.039	882.052	0.0284403	-0.408852
Atf4	223.584	228.992	304.843	215.777	0.46357	-0.168151
Atf5	16.2072	15.9791	13.4973	11.3309	0.0497752	0.414274
Atf6	5.58643	5.36203	4.2395	6.13564	0.440266	0.138627
Atf6b	6.88572	6.40208	6.28015	7.12363	0.81387	0.0396023
Atf7	0.835484	0.89178	0.944457	1.46843	0.10159	-0.418652
Atf7ip	5.59959	5.44002	2.00547	3.22724	0.000417926	1.14183
Atg10	1.58489	1.40539	1.18812	1.52064	0.556798	0.200777
Atg101	33.7707	39.0157	46.0713	39.9184	0.282358	-0.199983
Atg12	9.96019	10.0824	8.6795	7.44331	0.0842364	0.354357
Atg13	1.72548	1.94135	2.15077	2.98239	0.0848854	-0.426625
Atg14	6.35673	5.53485	5.91315	7.79153	0.425131	-0.146239
Atg16l1	3.41965	3.00757	2.22948	3.12848	0.106134	0.323103
Atg16l2	2.09437	1.50562	1.62523	2.31512	0.774123	-0.0671201
Atg2a	16.574	15.9871	2.57726	3.64461	7.35165e-07	2.4478
Atg2b	3.04148	2.81558	2.87513	3.70191	0.503996	-0.110282
Atg3	72.264	74.6232	65.6854	62.6994	0.152855	0.239145
Atg4a	7.90079	8.16738	6.51698	7.72853	0.189683	0.226776
Atg4b	2.06739	1.90458	2.17079	2.40449	0.38261	-0.15265
Atg4c	2.36753	2.66174	2.10263	2.2891	0.279784	0.244285
Atg4d	6.29563	7.03883	7.72598	7.88358	0.253961	-0.180317
Atg5	10.9145	12.1514	11.53	11.218	0.69444	0.0648919
Atg7	1.96811	1.56853	1.64219	1.47097	0.323756	0.227872
Atg9a	1.75061	1.94043	1.09959	1.59523	0.0511648	0.514357
Atg9b	3.51844	4.83914	17.053	10.4906	0.000449355	-1.69432
Atic	3.73295	3.79161	4.8258	4.62933	0.101351	-0.284456
Atl1	0.965255	0.780151	0.775294	1.12637	0.864492	-0.0584979
Atl2	14.2925	15.6686	20.082	20.2351	0.030718	-0.381682
Atl3	4.6702	4.91403	4.84791	5.87426	0.485646	-0.108022
Atm	1.38136	1.3914	1.02762	1.61513	0.553892	0.133682
Atmin	1.92884	2.42135	1.9095	1.89148	0.292599	0.238733
Atn1	10.6561	11.0743	7.59329	12.0107	0.298204	0.212522
Atoh8	1.55968	1.47825	2.20047	1.71451	0.281435	-0.328684
Atox1	14.9789	14.1649	39.324	25.852	0.0033721	-1.12961
Atp10a	5.33517	5.73381	3.55364	4.45031	0.0105015	0.522689
Atp10b	0.484938	0.48633	0.659373	0.75451	0.0641499	-0.489301
Atp10d	2.57781	2.50517	0.8282	1.11645	7.66483e-05	1.44458
Atp11a	22.5048	22.7931	19.8222	41.2629	0.221193	-0.357988
Atp11b	10.3629	10.8363	6.73219	7.53446	0.00206283	0.622171
Atp11c	2.92953	2.59431	2.16625	2.78545	0.251133	0.215122
Atp13a1	3.87922	3.93085	4.10867	4.53517	0.580425	-0.0958824
Atp13a2	1.34115	1.68549	1.16522	1.2454	0.127123	0.375243
Atp13a3	6.46776	6.81425	4.43687	6.17761	0.0462273	0.382533
Atp13a4	0.309266	0.292389	0.872333	1.24188	0.000320981	-1.7486
Atp1a1	94.1704	95.6913	97.2102	111.395	0.578818	-0.083966
Atp1a2	3.55889	3.89125	0.702339	0.873806	1.94855e-06	2.29496
Atp1a3	2.06396	2.04528	0.458371	0.432858	1.19239e-05	2.24631
Atp1b1	108.886	110.907	205.235	205.025	0.000526182	-0.85369
Atp1b2	0.41617	0.461297	0.17382	0.178066	0.00960266	1.35747
Atp1b3	31.4535	31.4987	33.5627	24.8289	0.496181	0.143853
Atp2a2	41.1804	43.239	40.8231	53.0237	0.548024	-0.0962953
Atp2a3	7.51144	7.74313	7.49324	8.76523	0.788596	-0.0393585
Atp2b1	35.7337	34.12	26.3292	34.747	0.146329	0.251084
Atp2b2	0.440336	0.45322	0.0996073	0.154675	0.000300868	1.87571
Atp2b4	1.16132	1.35391	0.140473	0.22136	4.72841e-06	2.86046
Atp2c1	8.04957	6.93318	7.95571	8.53708	0.568309	-0.0884364
Atp2c2	19.9096	20.5089	29.5898	27.276	0.0194523	-0.448982
Atp5a1	132.769	119.395	123.212	130.219	0.78765	0.0419851
Atp5b	133.987	136.834	147.532	156.735	0.442222	-0.118992
Atp5c1	51.9461	52.3773	71.6236	62.6443	0.0835577	-0.322352
Atp5d	9.58191	11.7286	13.3716	10.0323	0.66114	-0.10116
Atp5e	5.5184	7.01105	15.2723	9.75341	0.00890533	-0.970596
Atp5f1	53.7005	54.5198	86.6128	68.0202	0.0370121	-0.477148
Atp5g1	0.622984	0.549872	1.11752	0.955832	0.0255144	-0.779079
Atp5g2	3.45086	4.27505	7.53259	5.82316	0.018566	-0.755246
Atp5g3	6.02801	7.05606	12.459	10.5361	0.00445592	-0.774529
Atp5h	174.067	186.896	209.194	189.332	0.553502	-0.100021
Atp5j	61.3396	61.0272	143.982	107.293	0.00131177	-1.00216
Atp5j2	17.6382	16.6058	28.6893	22.2825	0.0238223	-0.536292
Atp5k	7.35954	7.54575	47.393	27.8572	0.00010305	-2.30842
Atp5l	5.60264	5.68371	7.04466	5.97846	0.363843	-0.166156
Atp5o	13.5463	12.6794	18.2669	15.7634	0.090346	-0.33436
Atp5s	1.0685	0.676776	1.10342	1.42497	0.278658	-0.468226
Atp5sl	3.11489	2.2879	3.68048	4.07275	0.0701641	-0.467125
Atp6ap1	12.0416	13.4926	12.3643	11.4401	0.397659	0.144231
Atp6ap2	14.2645	14.1078	11.1722	9.53518	0.0219588	0.494794
Atp6v0a1	9.49949	9.18822	11.972	17.596	0.00866312	-0.600475
Atp6v0a2	4.65076	4.92159	4.83178	5.89896	0.477556	-0.11071
Atp6v0a4	0.558366	0.265248	1.00496	0.804486	0.0262366	-1.08498
Atp6v0b	5.85749	5.81888	5.08645	5.94856	0.486197	0.134366
Atp6v0c	31.2313	34.2466	29.1982	27.9341	0.147506	0.241405
Atp6v0d1	19.5321	21.51	16.1147	16.4673	0.0359236	0.379926
Atp6v0d2	22.6382	21.6007	3.87123	6.69552	1.37337e-05	2.13396
Atp6v0e	11.6083	13.0404	10.1752	10.5447	0.081921	0.297877
Atp6v0e2	0.761609	0.949718	0.688192	1.05537	0.926705	0.0346029
Atp6v1a	7.44454	7.57626	4.889	6.52631	0.0204567	0.453701
Atp6v1b1	0.763168	0.731221	0.336618	0.354712	0.00720053	1.15835
Atp6v1b2	10.0518	10.9642	6.81585	8.94995	0.0163896	0.471411
Atp6v1c1	17.8086	18.7811	13.3358	14.8211	0.0182958	0.428368
Atp6v1c2	5.17408	6.7365	9.09005	10.9573	0.00690879	-0.699317
Atp6v1d	96.8979	102.212	93.1022	96.5752	0.427762	0.117963
Atp6v1e1	40.0264	39.308	64.859	52.4031	0.0211974	-0.524832
Atp6v1f	80.9245	73.9223	270.117	177.978	0.000301096	-1.50114
Atp6v1g1	97.7094	102.881	122.617	117.165	0.192001	-0.212611
Atp6v1g2	2.00936	1.80182	2.03463	2.64773	0.357733	-0.238182
Atp6v1g3	0.840868	0.599173	7.61257	7.13139	2.87312e-06	-3.29949
Atp6v1h	4.73303	4.91112	3.21406	3.08043	0.00259444	0.660292
Atp7a	2.00487	2.11439	0.393981	0.919908	0.000815408	1.72822
Atp7b	1.77715	1.87329	1.33085	2.17544	0.610705	0.123744
Atp8a1	4.7786	4.92282	6.50897	11.4998	0.00591393	-0.82462
Atp8b1	6.11562	5.2572	5.66974	6.54086	0.755651	-0.0494552
Atp8b2	1.88652	2.23783	0.465742	0.675873	3.16709e-05	1.91309
Atp8b4	1.22526	0.962006	0.0574078	0.119148	1.22305e-05	3.70475
Atp8b5	0.183846	0.203782	0.181418	0.326908	0.470276	-0.319942
Atp9a	7.16377	6.58176	10.1771	10.5332	0.00600761	-0.542819
Atp9b	8.0745	8.86858	6.92737	9.22622	0.448386	0.12606
Atpaf1	1.61731	2.10596	1.52099	1.64906	0.278466	0.279011
Atpaf2	6.89462	7.43648	7.64212	8.4013	0.519746	-0.113032
Atpif1	145.859	138.224	335.222	261.366	0.000806207	-1.03269
Atr	0.546803	0.536979	0.605624	0.643671	0.400102	-0.155804
Atraid	4.30049	4.94783	6.611	5.06596	0.240521	-0.301575
Atrip	1.00852	1.35323	0.700905	0.842387	0.0335335	0.664457
Atrn	0.853803	0.789446	1.0938	1.517	0.0152678	-0.607466
Atrnl1	4.60684	5.03003	4.51912	5.23513	0.821829	0.0343967
Atrx	19.2038	18.8177	14.6885	23.3909	0.759538	0.061935
Atxn1	1.15421	1.40375	1.4524	1.4404	0.50256	-0.132785
Atxn10	32.9495	33.8285	55.3402	53.9109	0.00197489	-0.664499
Atxn1l	2.78599	2.98793	2.99732	3.0621	0.888964	-0.0226404
Atxn2	3.65894	3.79546	3.53187	5.07894	0.403573	-0.147693
Atxn2l	18.6762	18.4683	14.0375	20.8601	0.407656	0.151758
Atxn3	2.34765	2.21885	3.7578	3.51611	0.00889595	-0.626908
Atxn7	5.25551	5.08231	5.88314	6.33073	0.218508	-0.190834
Atxn7l1	2.37571	2.64836	1.84493	2.43166	0.114615	0.289127
Atxn7l2	0.389553	0.520693	0.568723	0.494685	0.595973	-0.18764
Atxn7l3	5.14293	3.65814	3.42614	4.36463	0.301545	0.234554
Atxn7l3b	6.59969	6.40091	6.00936	9.84876	0.320422	-0.220683
AU019823	9.75537	10.884	11.0912	10.8493	0.782121	-0.0428386
AU020206	4.37142	3.91968	0.50526	0.777603	6.4644e-06	2.75595
AU021092	6.56905	7.28137	11.6612	8.36902	0.0805393	-0.499474
AU022252	0.888221	0.721992	0.936008	1.17468	0.167808	-0.332476
AU040320	10.8194	10.5174	12.7015	17.5857	0.0240665	-0.446149
AU040972	80.1081	86.9862	65.8369	90.3381	0.357108	0.155882
AU041133	0.774512	0.882343	1.02645	1.63185	0.0998695	-0.617181
Auh	2.31879	2.30141	3.76863	3.47548	0.00612221	-0.605132
Aup1	17.5575	17.5632	26.0676	19.6808	0.118747	-0.345224
Aurka	2.8435	2.2584	1.48903	1.7897	0.0247888	0.69362
Aurkaip1	15.0496	17.3928	19.2374	15.7081	0.725655	-0.069306
Auts2	1.97312	1.74527	4.30943	3.56493	0.000502617	-1.04215
AV039307	4.81064	4.06036	5.95539	8.03417	0.0352573	-0.596224
AV356131	2.26674	1.50752	2.54891	2.90961	0.254498	-0.472315
Aven	3.67138	3.655	4.25947	4.16519	0.370277	-0.155693
Avil	2.36814	2.64341	2.15392	1.91688	0.172176	0.340383
Avl9	3.27872	3.68544	3.00439	3.74901	0.545575	0.0988927
Avpi1	22.1447	27.1886	54.9509	41.5169	0.00253929	-0.932514
Avpr2	0.373077	0.435297	0.0378513	0.0458263	0.000431878	3.27231
AW011738	0.858613	0.747777	0.029556	0.0715664	0.000163276	4.01561
AW046200	2.09611	2.81254	2.38362	3.27204	0.559274	-0.147841
AW112010	26.6415	24.7174	24.4369	16.5318	0.182877	0.357777
AW146154	0.399925	0.402055	0.66784	0.895373	0.0130694	-0.903036
AW209491	4.81808	3.32231	4.81936	6.58659	0.126648	-0.423657
AW549877	2.4527	3.27474	2.3264	3.415	0.809292	0.0559833
AW551984	0.2143	0.433765	0	0	0.000104561	8.65247
AW554918	1.4462	1.45078	1.20312	1.98929	0.767173	-0.0735449
Axdnd1	0.395756	0.459559	0.522218	0.42333	0.746326	-0.109047
Axin1	16.1212	17.2458	21.3455	21.1615	0.0700264	-0.303146
Axin2	1.47178	1.49447	0.30256	0.444372	6.71045e-05	2.05031
Axl	24.9508	26.6329	1.29685	2.94965	3.28196e-06	3.68076
AY036118	888.216	868.906	629.248	627.064	0.00870564	0.530746
AY074887	1.47382	1.55195	1.24297	1.54785	0.682976	0.171134
Azgp1	1.6895	1.17043	1.03472	1.37594	0.417752	0.309314
Azi2	13.8965	15.0717	15.4341	15.8104	0.675228	-0.0617893
Azin1	59.0149	63.1964	60.2997	73.8375	0.607238	-0.0801607
Azin2	2.53487	2.35706	1.71025	2.58824	0.308574	0.250363
B130046B21Rik	15.5736	16.7238	11.3257	13.8014	0.0247197	0.416081
B130055M24Rik	0.48459	1.26385	0.741814	0.91474	0.810771	0.119716
B230118H07Rik	4.37334	3.69059	4.6673	4.63308	0.397156	-0.158124
B230206H07Rik	7.98339	7.29337	13.9494	14.5727	0.00047049	-0.851646
B230208H11Rik	2.35914	1.68882	0.568459	0.45882	0.00161943	2.00803
B230216N24Rik	0.222685	0.182441	0.205301	0.197716	0.894934	0.0550738
B230217C12Rik	0.656294	0.475646	0.0486588	0.19146	0.00628688	2.33384
B230219D22Rik	4.14261	4.47027	4.07503	5.99995	0.405261	-0.164985
B230303O12Rik	0.590783	0.413586	0.194802	0.226774	0.0139076	1.30487
B230307C23Rik	1.72004	1.35692	2.02377	2.91127	0.0399077	-0.617261
B230344G16Rik	6.24361	5.36892	5.88293	9.18073	0.206002	-0.309801
B230354K17Rik	0.844762	0.692652	0.568837	0.891241	0.654353	0.14182
B230377A18Rik	1.57874	1.56573	1.40153	1.11505	0.356934	0.356701
B230398E01Rik	3.50198	4.58749	4.49118	5.60631	0.269376	-0.2669
B2m	142.067	143.886	56.1437	49.634	2.05532e-05	1.47656
B330016D10Rik	0.499722	0.8124	1.30046	1.30233	0.0469006	-0.947495
B3galnt1	1.67658	1.05308	0.040399	0.342376	0.0034744	2.95609
B3galnt2	3.86411	4.45375	4.09535	4.78754	0.811663	-0.0431165
B3galt2	0.207443	0.108206	0.0852694	0.106795	0.129867	0.779722
B3galt4	0.722352	0.640544	0.661421	0.737559	0.97061	0.0154762
B3galt6	0.516139	0.453739	0.600402	0.436142	0.88161	-0.0614485
B3gat2	1.6901	1.50882	2.16171	2.12145	0.0911319	-0.374025
B3gat3	12.7424	10.2008	12.5035	12.1227	0.774208	-0.0550494
B3glct	1.21652	1.23061	1.00177	0.895848	0.13779	0.40806
B3gnt2	9.23612	9.07512	7.98912	10.4521	0.77259	0.0470136
B3gnt3	5.93581	5.34581	16.0104	12.7817	0.000187393	-1.31248
B3gnt4	1.11505	1.45667	0.671708	0.836467	0.0686496	0.819367
B3gnt5	2.16991	1.74045	0.367843	0.559862	5.80834e-05	2.13998
B3gnt7	0.87667	0.546599	0.363074	0.351656	0.0246825	1.04119
B3gnt8	2.04826	1.53298	1.62407	1.37893	0.248149	0.296234
B3gnt9	1.59915	2.02221	0.46674	0.433665	0.000287254	2.04306
B3gntl1	2.49676	2.10687	1.73888	1.87969	0.111055	0.398316
B430010I23Rik	4.14182	3.51524	1.31955	2.22447	0.00201267	1.18003
B430218F22Rik	1.4025	1.80667	1.66233	1.26062	0.658345	0.165432
B430219N15Rik	4.54121	5.08718	8.40479	8.54075	0.0076924	-0.769111
B430305J03Rik	7.14862	7.0245	9.28767	7.91314	0.212347	-0.238689
B430306N03Rik	1.91155	1.69325	0.0275578	0.104858	5.12772e-06	4.86591
B430319F04Rik	0.297249	0.611894	0.317198	0.458358	0.577973	0.279089
B4galnt1	11.6131	10.6128	12.7276	13.0571	0.308179	-0.165993
B4galnt3	1.09468	1.42946	1.49593	1.43489	0.5196	-0.173679
B4galnt4	0.853264	0.766414	0.241052	0.31759	0.00209973	1.59118
B4galt1	9.44921	8.70841	7.86267	8.8477	0.273353	0.171525
B4galt2	3.69455	4.02025	1.58506	2.99683	0.0137108	0.822589
B4galt3	1.76214	1.60854	3.64663	3.18118	0.0013988	-0.975783
B4galt4	2.95304	2.44458	1.80143	2.47542	0.133182	0.396792
B4galt5	4.05151	3.86386	0.963575	0.913319	8.40674e-06	2.11903
B4galt6	1.83431	2.2387	5.6237	3.83124	0.00176656	-1.18456
B4galt7	1.29148	1.10617	0.707262	1.50705	0.617116	0.193836
B4gat1	2.95177	3.02492	2.93898	2.51836	0.506297	0.170785
B930036N10Rik	1.02336	1.09888	0.524002	0.699711	0.0225749	0.850932
B930095G15Rik	1.27399	1.10573	1.80713	2.04763	0.0197776	-0.642173
B9d1	2.84587	3.31219	3.92588	4.64926	0.106392	-0.425662
B9d2	13.1343	12.3553	7.70082	10.4603	0.0185126	0.548154
Babam1	15.333	13.8889	19.3416	16.3807	0.198729	-0.248839
Bace1	2.70488	3.28513	2.03489	2.41155	0.0286334	0.481746
Bace2	2.27523	2.5892	0.942975	0.867302	0.000321054	1.46614
Bach1	10.4551	11.8429	5.2109	7.11145	0.000579617	0.913662
Bach2	0.342063	0.284366	0.197817	0.296043	0.244556	0.408161
Bad	13.2424	12.6127	21.7035	18.9618	0.00750099	-0.611417
Bag1	404.031	427.261	376.708	330.956	0.145371	0.274052
Bag2	2.7232	2.60781	7.81171	6.45277	0.000196022	-1.37969
Bag3	57.885	57.4685	65.3216	52.9639	0.988316	0.00271788
Bag4	0.596341	0.339435	0.625266	0.554823	0.425478	-0.285794
Bag5	19.1832	17.5567	23.1937	19.0762	0.394843	-0.162538
Bag6	11.3155	12.3807	10.1198	11.97	0.309524	0.15402
Bahcc1	0.774745	0.621466	0.506009	0.91001	0.861185	0.0517869
Bahd1	2.55154	2.41072	4.91271	4.21094	0.00281828	-0.837187
Baiap2	21.8864	22.6616	33.9402	31.0171	0.0128097	-0.500866
Baiap2l1	29.7821	29.3726	56.3071	60.9311	0.000174395	-0.937028
Baiap2l2	3.71835	3.36171	4.9554	7.15087	0.00950422	-0.711579
Baiap3	0.532098	0.38091	0.427382	0.459218	0.785138	0.0959844
Bak1	8.19303	8.24637	6.50124	6.89571	0.066974	0.344042
Bambi	2.06885	2.24333	1.85316	1.96152	0.277321	0.224872
Banf1	8.29295	7.04735	19.1168	14.0319	0.00342926	-1.07465
Bank1	0.499615	0.746778	0.0218886	0.0176669	7.07345e-06	4.95921
Banp	2.07636	2.04579	2.7425	2.77691	0.0609006	-0.373754
Bap1	8.0125	7.37875	6.85368	8.71435	0.802231	0.0399716
Bard1	0.13018	0.288593	0.183384	0.23955	0.950908	0.0305317
Barx2	7.16995	7.53249	7.70168	9.49237	0.351524	-0.1713
Basp1	260.7	243.635	518.693	295.443	0.0489106	-0.664301
Batf	17.0302	21.1132	3.03124	3.18519	2.44969e-06	2.66201
Batf2	1.30324	1.71852	4.3531	3.95925	0.000535852	-1.41975
Batf3	4.18715	4.0512	1.19705	1.32503	0.000164822	1.75613
Bax	12.0816	12.2358	43.8065	35.1826	2.829e-05	-1.66107
Baz1a	28.3382	28.2436	25.1811	23.6189	0.130387	0.257824
Baz1b	16.2538	14.9094	12.0893	19.4168	0.81084	0.0489279
Baz2a	9.20558	9.40849	7.13406	10.9001	0.564261	0.108304
Baz2b	19.2565	18.8361	6.93292	11.4063	0.000631591	1.11994
Bbc3	5.06921	4.76127	5.4388	4.46765	0.90194	0.0280789
Bbip1	5.51197	6.00867	6.37739	4.93032	0.783408	0.0625731
Bbof1	15.1945	17.1232	8.70391	16.1026	0.0977117	0.451043
Bbs1	0.873229	1.0467	0.567627	1.04268	0.328599	0.322917
Bbs10	1.15272	1.36898	0.23808	0.240201	0.000199878	2.4337
Bbs2	3.714	4.17364	3.29102	4.46375	0.686357	0.082273
Bbs4	2.43978	2.05945	2.08022	2.53494	0.921607	0.0191606
Bbs5	1.78465	1.54143	2.08872	2.54232	0.130465	-0.420672
Bbs7	2.0817	1.63151	1.26162	1.79121	0.182137	0.345227
Bbs9	1.59757	1.88148	0.84427	1.44584	0.034235	0.669883
Bbx	3.367	3.33855	1.68607	3.24003	0.0691906	0.516271
BC001981	5.64851	4.67542	13.1157	10.4862	0.00114936	-1.15246
BC002059	3.46243	4.25365	5.22834	5.40399	0.0867548	-0.416489
BC002163	2.66466	1.57526	7.53372	3.31673	0.0535355	-1.32538
BC003331	9.06696	9.43732	11.6566	11.2175	0.121732	-0.260809
BC003965	2.17523	1.82911	3.01835	2.8009	0.0663093	-0.493496
BC004004	1.61049	1.86864	1.96528	1.76391	0.784079	-0.0592371
BC005537	22.5592	25.8966	20.5661	17.0416	0.0552937	0.404644
BC005561	3.60399	3.76253	3.51406	5.95379	0.215952	-0.295313
BC005624	77.7118	77.6357	83.6527	86.5704	0.575834	-0.0838468
BC016579	1.24092	1.63338	5.0832	3.69553	0.000815502	-1.57948
BC017158	2.03047	2.54618	2.2684	2.62068	0.823046	-0.0448037
BC017643	2.83813	1.99786	2.54104	2.69972	0.786527	-0.0637939
BC021767	3.53783	4.06151	7.16995	7.24305	0.00274942	-0.87747
BC021891	0.3683	0.507538	0.326201	0.441391	0.497518	0.245022
BC022687	1.95307	2.13204	2.89497	2.7625	0.130604	-0.425882
BC022960	0.686891	0.415295	0.586821	0.546507	0.98013	0.0115923
BC024139	0.377874	0.363002	0.418842	0.58793	0.315007	-0.379983
BC024978	5.54235	5.63624	8.54062	8.14778	0.00765818	-0.533204
BC026585	3.13086	3.66865	3.08231	2.54436	0.23336	0.310118
BC028528	3.71862	4.88349	2.33749	1.55649	0.00764685	1.16804
BC028777	1.71417	1.7324	0.583126	0.882483	0.0124545	1.29393
BC029214	4.27894	5.38139	5.23459	5.34524	0.689515	-0.0858247
BC029722	9.68452	8.47882	6.18908	6.67416	0.0192513	0.548155
BC030336	0.306198	0.387886	0.555119	0.633795	0.0326805	-0.726824
BC030870	4.55002	6.75233	7.57496	5.11204	0.658651	-0.139497
BC031181	85.4628	90.7703	87.0416	70.138	0.293663	0.203401
BC034090	0.372184	0.595894	0.0132862	0.0201068	1.37784e-05	4.87177
BC035044	0.715511	0.713788	0.034482	0.0417471	0.000180828	4.1751
BC037032	0.190883	0.282109	0.0651601	0.139216	0.0301684	1.28081
BC037034	1.00168	0.963344	0.986757	1.34077	0.509219	-0.184354
BC037039	6.5021	5.72584	1.4367	3.44882	0.00381438	1.40553
BC039771	0.480955	0.466468	0.214398	0.512126	0.326075	0.465206
BC048403	0.831234	1.16173	1.41948	2.07702	0.0360877	-0.75261
BC048546	1.12562	1.3449	1.18707	0.989395	0.37247	0.220208
BC049352	6.74176	7.2899	0.204482	0.591406	5.18443e-06	4.23034
BC049715	2.20991	1.92464	2.02013	2.16945	0.867893	0.0314842
BC050972	2.58563	3.70192	0.207679	0.628587	0.000481235	2.99208
BC051019	12.4835	11.713	6.7021	11.133	0.046859	0.506865
BC051142	1.15105	1.05398	0.627071	1.00252	0.146881	0.502845
BC051226	0.463072	0.641607	2.06427	1.65487	0.00593426	-1.71335
BC052040	1.01636	0.751044	0.784943	1.14799	0.837381	-0.0632099
BC055324	1.22955	1.0903	1.2641	1.55434	0.377835	-0.224263
BC064078	1.02346	0.838497	0.965008	1.01255	0.913843	-0.0357492
BC065397	0.628754	0.804153	0.707023	0.714891	0.869502	0.0545326
BC065403	3.61197	3.26347	6.8896	6.72962	0.00204957	-0.938756
BC067074	0.134765	0.13444	0.103913	0.220163	0.696787	-0.187851
BC068281	0.470578	0.280864	0.200614	0.390724	0.4113	0.429153
BC100451	2.01138	2.74647	2.28986	1.95593	0.506625	0.200349
BC106179	0.247101	0.365194	0.0661573	0.128154	0.0107793	1.71644
Bcam	22.0013	25.7419	67.6981	69.7862	1.39023e-05	-1.47858
Bcap29	7.78909	8.41473	4.58336	4.87393	0.00196085	0.824924
Bcap31	93.8121	96.4099	163.814	141.206	0.00530411	-0.640099
Bcar1	2.96615	3.45356	4.15622	3.91936	0.156322	-0.287914
Bcar3	13.4694	13.7754	37.3535	30.2435	0.000133749	-1.27215
Bcas1	14.366	13.0618	14.2662	10.5716	0.411355	0.17887
Bcas1os1	11.7087	9.83517	8.46403	7.23185	0.051867	0.498179
Bcas1os2	4.48907	3.74526	3.90804	2.78817	0.308267	0.332162
Bcas2	9.03598	8.6565	11.7824	10.2053	0.145422	-0.272077
Bcas3	0.884717	1.50711	1.0502	1.20627	0.656398	0.131006
Bcat2	5.30359	5.08949	7.03751	6.36688	0.0948902	-0.32396
Bccip	25.6093	20.157	58.9746	49.0439	0.000334545	-1.19779
Bcdin3d	0.490443	0.790726	0.94542	0.936501	0.28409	-0.516176
Bche	0.235383	0.260907	0.121539	0.0980973	0.0204241	1.20431
Bckdha	6.65459	4.23386	6.54341	6.23318	0.492353	-0.181955
Bckdhb	2.19767	1.46158	1.46761	0.84262	0.133958	0.689439
Bckdk	2.54586	2.37994	3.13378	2.55919	0.474723	-0.169667
Bcl10	5.20247	5.25738	7.87459	6.78805	0.0340216	-0.446332
Bcl11a	0.137639	0.143028	0.00829138	0.0401533	0.00300389	2.63412
Bcl11b	0.677702	0.666002	0.111111	0.154903	6.54659e-05	2.39311
Bcl2	2.72915	2.7164	0.960329	0.823252	3.23974e-05	1.64969
Bcl2a1a	21.3804	15.8759	2.10075	3.8756	2.44152e-05	2.71349
Bcl2a1b	50.5647	47.5905	7.2202	7.36547	2.2758e-07	2.79683
Bcl2a1d	18.1891	18.6329	3.19616	3.44813	2.64161e-06	2.51756
Bcl2l1	10.2685	11.3546	18.0616	20.043	0.00069615	-0.767116
Bcl2l11	6.54274	6.2117	1.74831	1.89018	2.10966e-06	1.85915
Bcl2l12	2.60973	1.90729	3.34461	3.69791	0.0510967	-0.585753
Bcl2l13	3.32941	3.21358	2.86949	3.39768	0.458378	0.115595
Bcl2l14	3.19825	3.77524	5.48463	4.15215	0.091712	-0.432159
Bcl2l15	0.354961	0.254586	0.704378	0.41421	0.124977	-0.842047
Bcl2l2	3.37826	3.50527	6.49999	7.15071	0.000329857	-0.937438
Bcl3	7.99083	9.92323	5.92538	4.44857	0.00755274	0.821494
Bcl6	4.94792	4.57506	4.42662	3.44455	0.154041	0.312151
Bcl7a	1.15845	0.966358	0.843177	1.45982	0.863675	-0.0461905
Bcl7b	12.2813	13.4824	15.8587	15.3215	0.176528	-0.230468
Bcl7c	1.49086	1.57425	1.98527	1.81754	0.205429	-0.268436
Bcl9	1.95247	2.127	1.04764	2.02391	0.109787	0.481012
Bcl9l	5.61742	4.89906	2.77586	5.46255	0.143051	0.425477
Bclaf1	32.7174	31.3102	41.1832	38.8851	0.118431	-0.277754
Bco1	0.37883	0.370507	2.09414	1.13116	0.0018654	-2.0775
Bco2	2.96988	2.93603	2.50146	2.32601	0.196367	0.33408
Bcor	6.84652	6.90758	3.82261	4.51736	0.000643049	0.774774
Bcorl1	2.0562	2.41192	2.49174	3.67288	0.0714304	-0.403718
Bcr	20.2332	19.3235	70.3569	45.9108	0.000288572	-1.52417
Bcs1l	1.24092	0.687737	1.04654	1.05587	0.860979	-0.0695622
Bdh1	1.53601	2.38029	1.04927	0.98321	0.00896612	0.984844
Bdkrb1	2.92228	2.62634	0.0761247	0.0921636	5.10714e-06	5.04269
Bdkrb2	1.28179	1.12167	0.211325	0.0984039	0.000530297	2.93853
Bdnf	0.127611	0.565795	0.281136	0.212731	0.439333	0.505092
Bdp1	14.7941	15.4622	6.13942	11.558	0.00794435	0.843683
BE692007	0.68184	0.767771	0.0469419	0.0568322	1.69405e-05	3.83391
Becn1	14.0127	14.652	15.0406	14.6575	0.970756	-0.00549547
Begain	0.424242	0.256497	0.0805414	0.195022	0.0316257	1.39288
Bend3	0.947383	1.32646	0.873078	0.717616	0.0782038	0.550184
Bend4	0.75665	1.00389	0.22376	0.461541	0.00287974	1.43435
Bend5	1.07684	0.775841	0.454081	0.596874	0.0568874	0.878013
Bend6	0.463817	0.514111	0.0638637	0.135309	0.00151997	2.36173
Bend7	3.0942	3.29493	9.0251	10.5246	9.69541e-06	-1.56102
Best1	1.05332	1.43023	0.0380712	0.18437	0.000411443	3.57154
Bet1	1.95985	2.34076	2.89205	2.73019	0.148909	-0.343944
Bet1l	4.05696	4.32209	4.79457	4.43303	0.602508	-0.0961193
Bex1	2.00681	3.44255	1.6349	1.61694	0.0649965	0.782809
Bex2	7.27967	7.7908	10.8876	7.54277	0.374514	-0.259033
Bex3	115.084	119.881	281.097	270.082	6.0148e-05	-1.18491
Bex4	4.06226	3.90238	1.56615	1.85662	0.00460919	1.2697
Bfar	7.42254	5.71543	8.08064	8.81748	0.111198	-0.311366
Bfsp1	3.12981	4.09995	3.46228	1.83995	0.225187	0.465915
Bgn	55.7858	57.5093	3.48368	3.1768	1.77213e-08	4.13081
Bhlhb9	2.49105	2.02835	2.15064	2.88618	0.661401	-0.0961697
Bhlhe40	133.716	133.57	95.5231	84.5391	0.00680346	0.6121
Bhlhe41	3.48275	3.39304	2.40992	2.11568	0.00759666	0.64477
Bicc1	7.06738	7.09931	1.13775	3.05265	0.00088806	1.84087
Bicd1	0.465802	0.592037	0.583648	0.745271	0.192804	-0.274731
Bicd2	9.66336	9.43535	12.9905	15.7327	0.00561254	-0.534565
Bid	2.23481	1.87555	1.23086	1.0897	0.00913937	0.866742
Bin1	13.0862	12.045	17.304	12.5186	0.354863	-0.212069
Bin2	29.4542	29.0729	1.62995	3.18875	8.84412e-07	3.67619
Bin3	21.0521	21.7205	22.0296	20.9545	0.812965	0.0374508
Birc2	19.1782	20.1057	8.20485	9.13222	2.51798e-05	1.2306
Birc3	48.0704	49.596	14.4754	13.7298	2.91381e-06	1.83644
Birc5	1.69906	1.29245	1.83028	1.40924	0.797891	-0.0760764
Birc6	2.62212	2.85634	1.87748	2.80176	0.141589	0.289005
Bivm	0.983547	1.135	1.04538	1.30494	0.713455	-0.0956823
Blcap	2.7189	2.5596	5.11553	4.70476	0.00301475	-0.851299
Blk	0.526616	0.837511	0.0220685	0.0267181	7.68424e-05	4.74298
Blm	0.690843	0.486647	0.171133	0.312668	0.00514424	1.35709
Blmh	4.1941	4.23305	4.61266	4.5069	0.673176	-0.068219
Blnk	2.14718	1.96062	0.633626	0.314577	0.000392404	2.12989
Bloc1s1	9.54741	7.65659	16.5809	14.5295	0.00483184	-0.810835
Bloc1s2	14.6512	16.4545	26.8121	23.4233	0.00929439	-0.650974
Bloc1s4	3.24965	1.97371	3.08924	1.76617	0.752468	0.134425
Bloc1s5	4.55658	5.83317	6.03103	7.03961	0.21682	-0.280597
Bloc1s6	4.85439	4.47861	5.3793	4.84211	0.636311	-0.088074
Blvra	6.55649	7.65264	4.92379	4.5689	0.0119164	0.624075
Blvrb	3.29989	4.53827	3.04314	2.50771	0.0673382	0.53339
Blzf1	6.0959	6.76867	7.63096	10.7878	0.0282682	-0.458373
Bmf	1.34848	1.20772	1.02938	1.14555	0.242519	0.284774
Bmi1	8.96942	7.14434	9.64843	10.7162	0.124152	-0.285606
Bmp1	10.4981	10.2487	8.15585	10.0766	0.142118	0.241363
Bmp2	3.31562	3.48079	4.55546	2.92039	0.698909	-0.108661
Bmp2k	3.90264	4.4073	1.39125	1.95341	7.08195e-05	1.37215
Bmp3	2.08351	1.81698	4.68082	5.05028	5.819e-05	-1.26779
Bmp4	25.7098	25.8992	47.6078	49.4171	0.000298099	-0.862533
Bmp5	7.18035	7.33472	5.38053	6.06236	0.0295686	0.394221
Bmp6	0.705417	0.599463	0.725238	0.535056	0.83718	0.0851404
Bmp8b	0.744869	0.825639	0.781284	0.502773	0.405755	0.316332
Bmper	0.304858	0.389903	0.0678082	0.0410474	0.000839645	2.66529
Bmpr1a	3.14081	3.4715	3.60776	3.85249	0.44633	-0.125534
Bmpr1b	0.513267	0.547852	0.192387	0.37711	0.0344532	0.970493
Bmpr2	1.95691	2.4695	1.64469	2.53912	0.500956	0.143373
Bms1	34.5568	34.2665	57.1794	57.7559	0.00152845	-0.692641
Bmt2	1.71052	1.23798	2.05599	2.72987	0.0255985	-0.637346
Bmx	1.90606	1.86896	1.38668	1.35805	0.0704841	0.504978
Bmyc	1.61416	1.78919	1.22241	0.941794	0.129788	0.682923
Bnc2	0.429832	0.56097	0.0133642	0.0161799	6.13539e-06	5.06372
Bnip1	0.833851	1.01053	1.53239	1.36873	0.0394657	-0.613329
Bnip2	27.8012	24.2163	25.5629	26.7285	0.786624	0.0414422
Bnip3	12.4596	11.6752	21.1846	20.8892	0.0011771	-0.755098
Bnip3l	18.2091	17.5142	28.1448	26.0723	0.00686327	-0.557809
Bnip3l-ps	0.753696	0.417711	2.17933	1.70403	0.00665172	-1.67359
Bnipl	2.44239	2.51581	3.17444	3.59857	0.105545	-0.398375
Boc	4.54519	5.0945	0.23929	0.415989	5.54769e-07	3.94665
Bod1	8.61747	8.48209	14.635	11.524	0.0246898	-0.575718
Bod1l	12.4061	11.9762	11.188	19.3117	0.265976	-0.25581
Bok	9.57821	10.7875	24.4452	13.9263	0.0166972	-0.889024
Bola1	7.96082	12.3653	9.1369	13.0788	0.789629	-0.0711585
Bola2	1.86833	2.14234	3.01786	2.10501	0.25626	-0.321955
Bola3	5.0474	5.61427	8.60712	7.2285	0.0237227	-0.531592
Bop1	11.5351	11.3652	13.0482	15.3567	0.117093	-0.257629
Bora	1.08122	0.892969	1.23624	1.19984	0.422412	-0.255171
Borcs5	2.35176	2.03028	2.80072	1.24022	0.755382	0.132926
Borcs6	6.8477	4.6216	2.53737	2.41496	0.00153253	1.25799
Borcs7	1.82298	1.58765	1.4935	1.88414	0.800362	0.0717621
Borcs8	4.73098	4.03031	7.06887	6.35238	0.0204345	-0.57125
Bpgm	9.03411	8.99834	13.1373	11.998	0.0260669	-0.435812
Bphl	13.7336	14.3915	14.6601	17.448	0.423273	-0.1379
Bpifa1	18.9995	22.7673	6.08061	10.7644	0.000469173	1.37792
Bpifb1	20.4301	24.4515	2.9522	4.69857	2.12772e-06	2.61641
Bpifb4	0.0724893	0.160699	1.03056	3.0875	0.000268975	-4.05902
Bpnt1	18.2429	20.6021	19.4529	23.1933	0.594349	-0.0818379
Bptf	11.2122	10.9291	7.44758	14.57	0.757424	0.0795914
Braf	3.43805	4.15976	0.961416	1.36672	1.51273e-05	1.76576
Brap	9.309	9.26644	8.84914	10.1167	0.877172	0.0218594
Brat1	0.293477	0.264306	0.327063	0.433429	0.296766	-0.386269
Brca1	0.677392	0.750845	0.390459	0.623843	0.0757923	0.558152
Brca2	0.265835	0.161142	0.26423	0.259314	0.487692	-0.24171
Brcc3	2.9818	3.3768	3.94047	3.63881	0.244591	-0.210575
Brd1	10.4452	11.4852	9.8762	12.3268	0.807259	0.0369427
Brd2	106.849	98.7251	84.5946	78.0276	0.049685	0.382148
Brd3	5.81671	6.26763	7.57197	8.26142	0.0428706	-0.34012
Brd4	14.7505	15.8641	9.62114	12.455	0.00822215	0.527968
Brd7	22.8446	23.1417	41.3552	53.0318	0.000207281	-0.98127
Brd8	10.126	9.72357	11.8711	13.9774	0.0484451	-0.327848
Brd9	34.4816	31.1456	26.7535	32.1017	0.184507	0.211232
Brdt	0.686891	0.55261	0.341705	0.361988	0.0285615	0.866114
Bre	4.40926	3.94143	3.89568	3.74136	0.340982	0.17464
Brf1	22.5851	20.6566	24.1674	25.7789	0.298644	-0.158316
Brf2	1.58785	0.860456	0.45913	0.617628	0.0118496	1.24833
Bri3	8.14953	8.76642	13.1909	9.36938	0.145046	-0.382591
Bri3bp	1.93178	1.73977	2.36066	1.8215	0.525609	-0.15058
Bricd5	1.93253	1.95307	2.65702	2.61989	0.257848	-0.395087
Brinp1	0.348391	0.101623	0.141387	0.171176	0.327398	0.59572
Brip1	0.311699	0.404486	0.146551	0.226221	0.0286732	1.00192
Brip1os	3.57557	4.05029	2.96717	3.33283	0.0734925	0.325864
Brix1	10.043	10.097	21.1698	18.136	0.000733432	-0.923757
Brk1	6.93477	6.65419	8.80396	6.76371	0.538654	-0.159689
Brms1	52.1791	49.6216	84.0928	76.3084	0.00480313	-0.612586
Brms1l	10.3355	11.1135	15.4429	22.2787	0.00272461	-0.754117
Brox	4.00412	3.8365	4.62794	4.70547	0.234047	-0.203775
Brpf1	7.4984	7.87599	6.64715	7.53066	0.26316	0.168147
Brpf3	3.58412	3.14328	2.53965	3.83307	0.489614	0.141697
Brsk1	0.60815	0.520891	1.01246	1.09675	0.0182783	-0.848121
Brwd1	6.72868	7.04327	5.01621	6.93392	0.139294	0.263492
Brwd3	2.1878	2.16273	2.85319	3.55594	0.0104416	-0.503584
Bscl2	2.15258	2.1197	1.82929	1.469	0.100085	0.410865
Bsdc1	7.92151	7.33008	7.84367	8.42155	0.772513	-0.0429639
Bsg	278.219	276.773	390.466	348.518	0.0574797	-0.370515
Bsn	0.117333	0.0669988	0.0565454	0.0871298	0.363545	0.432269
Bspry	35.2251	36.561	64.8374	59.2813	0.00146256	-0.746672
Bst1	5.02277	5.88934	0.773927	1.62478	8.96887e-05	2.26103
Bst2	12.4256	12.7296	10.9481	9.48339	0.14579	0.340366
Btaf1	12.94	11.9366	6.41422	11.2675	0.034373	0.560691
Btbd1	13.6488	18.0061	15.7438	17.2796	0.944571	-0.0121017
Btbd10	6.5646	7.29808	6.89687	6.39501	0.533884	0.103842
Btbd11	1.18048	1.26466	1.67947	1.97071	0.0164005	-0.525535
Btbd19	2.87502	3.81765	0.548586	0.544959	7.45878e-06	2.65419
Btbd2	2.323	2.55737	1.78206	2.01001	0.0851553	0.414291
Btbd3	4.96438	4.30645	5.86762	5.7415	0.125364	-0.277674
[truncated: 14,411 more rows]

## Sheet: Table S2B
Geneid	CD8_KLG4mm_1	CD8_KLG4mm_2	CD8_KL_1	CD8_KL_2	KLG4mm_vs_KL_logFC	PValue
Igkv3-7	19.9047	4.11085	0	0.213215	6.73912	0.00389293
Igkv8-27	3.39136	19.6341	0.210469	0.212623	5.70124	0.0039063
Msx3	0.701101	0.659367	0.03216	0.0324891	4.36723	0.000539558
Gm27175	3.31828	3.33252	0.125031	0.315776	3.9274	0.000938447
Cdh6	1.35066	2.99538	0.11515	0.203575	3.79539	0.000940448
Tmprss11d	0.834784	2.22242	0.162594	0.0684408	3.73342	0.00306361
Tmem26	3.12743	1.47598	0.224967	0.196967	3.51107	0.000794929
Plekhs1	1.84956	4.08208	0.126916	0.432725	3.443	0.00360826
Tslp	0.9508	1.43967	0.100312	0.135118	3.34451	0.0020352
Col6a5	0.637069	1.39454	0.12879	0.101647	3.16946	0.000928005
Dsg3	0.332163	0.623959	0.0368884	0.0745319	3.11975	0.00327344
Tceal7	131.714	64.0471	4.91844	19.6235	3.07902	0.00848473
Bex1	204.188	99.5477	7.05941	31.3018	3.06942	0.0106804
Vtcn1	0.602584	2.47358	0.173384	0.204351	3.04093	0.0100835
Cyp11a1	0.463433	0.751835	0.0709742	0.0796672	3.03966	0.000979715
Ccl8	18.6921	11.2482	3.26207	0.599172	3.00158	0.0118746
Ighv2-9-1	8.95281	12.5246	2.66936	0.207437	2.92072	0.0258326
Cd163	7.57492	7.04764	1.67882	0.308363	2.9192	0.0117376
Hmga2	1.25139	1.64018	0.111886	0.305182	2.84656	0.00211948
Ighv2-3	25.6638	22.1604	6.76898	0.220589	2.80915	0.0517872
G530011O06Rik	15.6459	4.19371	1.05058	1.96185	2.80445	0.011835
RP23-314A15.5	1.01618	0.752603	0.116532	0.153041	2.76413	0.00130945
Ighv4-1	42.8474	43.4333	13.1772	0	2.7421	0.106317
Gm27221	1.34517	1.49527	0.118266	0.318602	2.73168	0.00610339
Spata25	1.73547	1.91112	0.133161	0.437203	2.7194	0.00635072
Igkv12-46	6.09588	23.8995	1.60783	3.04553	2.71435	0.0145277
Ighv5-4	12.4201	4.29488	2.40678	0.270156	2.69458	0.0459284
Gm21742	23.5896	6.09481	1.65917	3.42214	2.63017	0.0195235
Gm15726	42.1873	12.8947	3.0516	6.5416	2.60504	0.0140165
Slc28a3	0.20053	0.138016	0.0384662	0.0194299	2.58092	0.00763943
Ccl24	87.5947	43.6951	21.5312	1.47769	2.56139	0.0772089
Hist2h3c1	0.552439	1.1523	0.124894	0.168229	2.55868	0.00709519
Ltf	132.539	449.234	42.9028	61.8899	2.50668	0.00711583
Gm42793	534.125	379.837	66.4188	104.943	2.48227	0.000430719
Ocstamp	0.942636	0.62657	0.290064	0	2.47077	0.104326
Igkv5-48	8.37866	6.25703	2.10469	0.637868	2.45608	0.011946
Chil4	13.7924	17.5365	3.44282	2.4455	2.45588	0.000148454
Spp1	5365.23	4031.59	672.817	1156.94	2.42754	0.00059411
Igkv5-39	3.72538	5.37223	0.873416	0.882354	2.40103	0.00409168
Ccl12	3.74465	2.74822	0.282193	0.997783	2.39729	0.0150832
Gm37847	1.67909	1.81601	0.202455	0.485752	2.39346	0.00507634
Thbs4	1.87786	2.95202	0.345556	0.605093	2.39102	0.00153702
Ighg1	17.8157	43.961	6.97179	5.24174	2.36988	0.00301507
Igkv15-103	15.8955	10.3565	3.83896	1.42883	2.36664	0.00912208
Igkv14-126	16.0485	31.2429	9.31238	0	2.36028	0.148748
Ankrd55	2.37918	2.0629	0.434236	0.470778	2.35015	0.000303845
Gm16867	1.59532	2.03459	0.35997	0.393139	2.31679	0.000128054
Angptl7	5.12742	4.89735	1.35239	0.727472	2.31561	0.00140676
Ern2	0.508826	0.904094	0.153378	0.142035	2.28596	0.00513205
Sptb	0.546891	1.25012	0.155942	0.226854	2.26876	0.00413324
Gm44985	1.23701	1.94948	0.33559	0.339025	2.26787	0.00550577
Sox11	0.198748	0.27103	0.0364668	0.0644699	2.25752	0.00558328
Folr2	2.50849	2.00966	0.563611	0.420845	2.24782	0.00205879
Gm14461	1.63404	0.894554	0.170267	0.387021	2.24568	0.0133134
Clca1	1.44509	3.08473	0.722181	0.253323	2.24001	0.0152939
Arg1	2592.01	1985.67	550.787	459.395	2.23797	0.000155735
Il31ra	0.715232	0.604009	0.103368	0.187967	2.23228	0.00465773
Bpifb1	0.774362	1.3529	0.293272	0.169299	2.23133	0.00490816
Doc2b	0.296425	0.338407	0.086871	0.052656	2.21541	0.00755498
Igkv4-59	9.36745	3.79924	0.411787	2.60001	2.20551	0.0590778
Krt4	1.75164	3.67965	0.248772	0.969369	2.20224	0.0248784
Gm16401	0.484783	0.749021	0.146131	0.129173	2.1885	0.00827621
Ighv1-9	24.9621	12.6136	3.66972	5.23379	2.14679	0.00552753
Spdya	0.947541	0.565412	0.172359	0.191535	2.10957	0.0095044
Clec10a	1.21388	2.27742	0.614201	0.211229	2.10661	0.0181781
Iglc1	56.1566	13.0881	8.92871	8.17708	2.09725	0.0331708
Il5ra	0.321419	1.2167	0.339105	0.021411	2.09557	0.131428
Gm27177	1.52349	2.15947	0.378515	0.515393	2.0906	0.000578589
Sprr2a3	0.498211	0.592721	0.0788438	0.185851	2.08654	0.012637
Cnrip1	0.601018	0.446287	0.170352	0.0860477	2.07522	0.0106231
Tmprss11e	1.30347	1.22786	0.266167	0.358521	2.07236	0.00142627
Ighv1-55	29.9382	32.0052	10.772	4.6111	2.0521	0.00543306
Zswim1	2.73737	2.70921	0.531281	0.853244	2.03261	0.00122789
Gm43003	1.75723	1.40473	0.322421	0.48858	2.01252	0.00945182
Iglj1	261.754	44.9688	42.8692	38.2721	2.00028	0.0677634
Fam65c	0.423051	0.265378	0.0981925	0.0811614	1.99041	0.012567
Retnla	66.2927	59.6189	19.259	13.696	1.98611	0.000393912
Gm21967	2.76722	0.848375	0.0919525	0.882488	1.97953	0.120221
Rnase2b	2.08166	1.73972	0.698791	0.302546	1.97049	0.0187486
Iglc3	4.13107	2.23397	1.59249	0.0846728	1.96366	0.124379
Npl	6.45166	6.16456	1.22827	2.17147	1.95219	0.00128979
Rasl10a	1.24524	0.852044	0.187679	0.3792	1.94363	0.017756
Ighv1-18	17.0847	3.43002	3.45385	2.18075	1.93932	0.0708327
Ctsl	1836.62	1349.14	403.428	468.896	1.93161	0.000292344
Ighv2-2	13.6697	38.0644	12.1618	1.9571	1.88866	0.09168
Spsb4	0.808823	0.485026	0.228118	0.136564	1.88179	0.012421
Fcnaos	7.4171	7.06122	2.29603	1.79881	1.87325	0.000607255
Eef1a2	1.41291	1.37904	0.509004	0.293836	1.8418	0.00736797
Fcgbp	0.0273667	0.35888	0.101054	0.00729201	1.82301	0.260562
Iglv1	54.6435	14.7003	11.3363	9.39673	1.81888	0.0404548
Serpinb2	1.52867	3.85226	0.758011	0.814647	1.80705	0.0129151
Igkv6-32	4.70932	6.5789	2.48423	0.836549	1.79448	0.0328913
Gm15247	21.7412	6.93857	3.00819	5.79305	1.78589	0.0450503
Entpd4	2.37048	2.56378	0.778897	0.711025	1.77822	0.000178675
Fcna	17.6668	18.3443	5.56962	5.32021	1.77767	0.000119654
Gm21685	1.05849	1.33721	0.314374	0.412395	1.77106	0.000966894
Agr2	2.36423	7.67108	1.23249	1.77872	1.76777	0.030988
Ppp1r1b	0.31886	2.13549	0.38816	0.339848	1.76713	0.100547
Scn3a	0.276685	0.199498	0.066896	0.079868	1.75623	0.00634037
Nptx1	1.21829	2.17372	0.442965	0.601555	1.7421	0.00422076
Krt6a	1.14602	2.61666	0.302269	0.865194	1.73077	0.0417505
Oip5	0.929018	0.567916	0.31961	0.150678	1.71832	0.0369894
Mid1	12.7123	4.70433	2.15355	3.45702	1.71435	0.0243759
Mir5620	46.8094	25.66	9.47111	13.6686	1.71088	0.0213038
Igkv9-124	10.3758	2.86049	0.858571	3.46943	1.69862	0.120107
Krt14	1.30725	5.43449	0.861989	1.26267	1.69317	0.0578218
Acan	0.326922	0.779958	0.2739	0.0768619	1.67815	0.069096
Gabrp	0.893195	1.47205	0.235586	0.532659	1.66959	0.0196308
Slc36a2	1.73199	1.37211	0.384082	0.634929	1.66889	0.00601585
Prss12	2.77387	4.38816	1.06286	1.29437	1.64779	0.0025225
Timp1	30.2877	17.0567	8.27656	7.54236	1.64674	0.00500388
Avil	1.51116	2.03441	0.379067	0.799682	1.64145	0.0108703
Gm21857	10.2719	3.92101	1.97315	2.85201	1.63353	0.0300658
Ighv11-2	66.5204	57.202	41.0072	0	1.62764	0.354933
Acsm3	0.232795	0.511423	0.0844264	0.162827	1.62483	0.0393779
Lrrc10b	0.795279	0.785336	0.14592	0.386959	1.6232	0.0349042
Aldh1a3	6.4553	10.9772	3.0278	2.80181	1.62147	0.00165848
Steap3	0.936199	0.652375	0.172353	0.37502	1.60437	0.019161
P2ry1	0.418417	0.362029	0.141261	0.124868	1.60064	0.0138653
Gm19040	0.303923	0.312271	0.144291	0.0647856	1.59685	0.0335197
Tspan17	1.01853	1.12502	0.320086	0.41575	1.58945	0.0127326
Serpinb1c	1.48624	1.69354	0.280003	0.820319	1.58562	0.0387236
Ms4a4a	9.32076	8.50134	4.07847	2.0601	1.58521	0.0106221
C3ar1	6.04732	3.95133	2.02402	1.45799	1.58128	0.0046443
Mucl1	8.02502	19.1977	7.67734	1.59467	1.57329	0.106952
Gm26202	17.6781	16.1322	6.41121	5.29922	1.57256	0.0237033
Syt6	0.22181	0.173259	0.0845054	0.0525355	1.57218	0.0316191
B3galnt1	1.27486	1.30222	0.26153	0.641643	1.56984	0.0258141
Rnase2a	89.1956	74.5031	47.2727	9.59592	1.56797	0.0823652
Eya1	0.432301	0.487448	0.0970401	0.225476	1.56793	0.0192548
Sprr2a1	2.23606	2.31494	0.542468	1.0578	1.56635	0.00787892
Ighv2-5	10.9222	5.66369	2.68348	3.18934	1.56519	0.0173863
Efcab1	0.835083	0.467162	0.303805	0.153457	1.56329	0.0458177
Ighv1-81	24.3483	4.64713	7.77117	2.6169	1.55318	0.158244
Ddx4	1.38643	1.00875	0.359031	0.49704	1.54546	0.00986803
Gm20056	13.0765	10.1769	5.25564	3.02342	1.54205	0.0104527
Igkv4-57	5.71272	6.39923	1.50677	2.82692	1.53445	0.0195428
C1qb	71.8831	54.7569	26.0804	19.8748	1.51941	0.0015722
Fabp4	90.2313	81.3763	28.0019	34.5975	1.51394	0.000215727
Wfdc17	115.271	88.2388	43.855	30.8044	1.50263	0.00255026
Cpe	5.00986	9.3482	2.27975	2.96319	1.49611	0.00607775
Gnat1	1.14993	1.44884	0.350203	0.606491	1.49317	0.0108277
Gm24022	15.3894	14.4251	8.6593	2.18698	1.49281	0.0933915
Kcnk13	2.88468	1.535	0.803462	0.860876	1.47624	0.0142633
E030018B13Rik	1.55663	1.14788	0.485219	0.527891	1.47021	0.0260055
Tpd52l1	3.79985	11.243	2.49127	3.09533	1.46166	0.0378386
Alox15	1.25841	2.83283	0.957146	0.561449	1.4584	0.0346148
Ccl7	5.2899	2.71518	1.93915	1.09895	1.45755	0.041066
Angptl3	0.641941	0.357992	0.169316	0.213811	1.44739	0.0354604
Sfrp2	0.483673	0.829767	0.263942	0.23109	1.44027	0.0327963
Igkv1-135	3.82782	19.3198	5.7692	2.91412	1.42822	0.138263
Cfap99	0.710391	0.5488	0.321206	0.162246	1.42699	0.0481807
Prom1	4.55926	6.70102	1.85858	2.48035	1.42445	0.00172451
Cdk20	1.45522	2.1056	0.394197	0.985098	1.41951	0.0394259
Gm15157	1.94377	4.31519	1.61899	0.763261	1.41794	0.0655633
Anxa10	1.17502	3.45667	0.826449	0.968491	1.39864	0.0486973
Mfge8	132.718	117.743	45.5598	53.4048	1.3984	0.000261681
Sbno2	91.6445	79.4559	35.7424	32.0881	1.39093	0.000341422
Ighv15-2	8.44907	9.79077	0.212238	7.07552	1.39072	0.281304
Marco	622.533	523.842	216.817	240.21	1.38604	0.000341843
Aspa	1.20017	1.04365	0.432674	0.462814	1.3818	0.00317639
Prkg2	0.568491	0.983757	0.268133	0.349289	1.37213	0.0149402
Cdkl4	0.367539	0.344509	0.129254	0.156692	1.36376	0.036878
Eci3	0.860995	0.876428	0.534336	0.161941	1.35496	0.0952225
Gm21083	1.6365	0.884973	0.597651	0.436054	1.34468	0.0573963
Gm38043	0.26542	0.203966	0.103167	0.0893338	1.33671	0.0389465
Nek10	0.30777	0.237762	0.0795195	0.147278	1.3259	0.046109
Atp10b	0.25973	0.585558	0.092627	0.257331	1.31622	0.087119
Sptbn4	0.191502	0.14214	0.0792313	0.0600315	1.3129	0.036372
Myrip	1.86774	1.501	0.821046	0.587526	1.31248	0.00690874
Gm20634	1.26336	1.70797	0.538277	0.699152	1.31163	0.00906549
Krt20	34.6228	91.358	14.5876	37.855	1.30863	0.0791241
Tm4sf19	3.02809	0.957787	0.934302	0.76118	1.30547	0.104309
Rarres1	6.61259	6.0087	3.14512	2.16635	1.2999	0.00689593
F13a1	8.40335	5.69645	3.84922	2.10511	1.2995	0.0198326
C1qa	87.4235	72.8188	40.1794	27.7105	1.29286	0.00362087
Mafb	35.7911	36.6541	14.3742	16.3877	1.2909	0.000186307
Npy	59.3189	63.1954	13.7883	38.7454	1.28524	0.0399985
C430049B03Rik	1.07057	0.916643	0.0941228	0.760688	1.2842	0.202835
Gpr157	1.60489	0.951103	0.749957	0.343668	1.28117	0.05418
Gm43914	2.05537	2.4845	1.14801	0.773174	1.27979	0.0423162
Hapln3	0.787065	0.36482	0.150977	0.348622	1.2797	0.0999815
Igf1	29.0089	20.7594	10.8596	10.5457	1.27855	0.00204804
Trap1a	0.944962	1.02202	0.25728	0.584803	1.27537	0.0702581
Scgb3a1	27.7421	58.7097	10.9599	25.9841	1.27343	0.0544505
Ighv1-72	95.9375	46.8787	35.3014	26.5779	1.27281	0.0272067
Erich3	6.63044	6.66416	2.4008	3.33061	1.27166	0.000991118
Col24a1	2.03078	1.83456	0.735717	0.934079	1.26954	0.00202563
Gm2511	1.33745	2.32319	1.36829	0.172786	1.26902	0.224252
Mgl2	2.43506	4.00608	1.71873	1.02351	1.26806	0.023926
Bbs10	1.12173	0.451426	0.0550446	0.63949	1.26631	0.282648
Cyp2a4	1.5289	0.804443	0.871909	0.132125	1.26607	0.216521
C1qc	20.381	16.6931	9.10325	6.91712	1.26581	0.0028374
Il1rl1	1.25008	1.43089	0.675919	0.47743	1.26326	0.00581231
Ighg3	3.84972	3.66113	0.73528	2.54676	1.25929	0.0859742
Chil3	7884.59	6030.07	3550.88	2503.45	1.25658	0.0049471
Ighv7-3	2.98409	12.2642	6.40153	0	1.25411	0.440749
Ccl9	385.654	298.054	191.662	105.754	1.25389	0.0145477
Nxpe5	2.38427	1.49339	0.846958	0.855625	1.25126	0.0119857
Gm13568	3.2205	2.26402	1.44403	0.943931	1.25078	0.0614465
Stmnd1	6.53362	4.90089	2.55713	2.47098	1.24455	0.00670314
Gm37270	3.80848	4.11905	1.37762	2.08757	1.2433	0.0438356
Nrap	0.228219	0.197463	0.0963105	0.0903464	1.23883	0.0439883
Gm23969	14.0723	15.2198	6.14342	6.72348	1.23184	0.0450284
Dpf3	0.45895	0.60668	0.215202	0.253638	1.23004	0.0226507
Sntn	2.49043	1.94184	1.03877	0.925938	1.22932	0.0205619
Cyp2a5	1.47237	1.53623	0.383779	0.960034	1.22221	0.0558669
Nupl2	0.352605	0.587498	0.170922	0.243771	1.22178	0.0471951
Slc37a2	7.85415	6.06257	3.02254	3.20327	1.22103	0.0016001
Ighv9-3	19.7446	26.3337	11.6568	8.72299	1.22036	0.00786719
Neb	0.520081	0.651613	0.282188	0.237563	1.2193	0.00227449
Sprr2a2	2.78877	2.80265	1.00244	1.49932	1.21773	0.00711863
Pltp	31.5076	26.5884	11.5931	14.4753	1.2167	0.00116995
Sh2d5	1.09454	1.16302	0.42544	0.583292	1.21635	0.0108656
Il17rb	0.57917	1.2528	0.30552	0.505057	1.21498	0.0645552
Hsd17b2	0.951838	2.98744	0.275666	1.472	1.21492	0.226886
Ighv1-85	23.4275	35.9599	8.63463	17.8821	1.21478	0.0309377
Awat1	17.8251	15.7582	8.04022	6.99361	1.21459	0.0015291
Trpm1	0.197246	0.121151	0.0411061	0.103817	1.20607	0.0902784
Gm1661	0.641485	0.520346	0.10767	0.419548	1.20447	0.14149
Ighj4	47.8781	58.9743	26.6594	21.2623	1.20099	0.0190976
Lhpp	0.564787	0.916264	0.344974	0.316822	1.19964	0.0419063
St18	0.438858	0.120163	0.0820517	0.177624	1.18957	0.190864
Fam83f	0.624915	0.805849	0.240898	0.409875	1.18623	0.0404665
Cdh4	0.31668	0.160549	0.0939672	0.126572	1.18127	0.0767253
Cacna1d	1.76784	1.59684	0.72965	0.815798	1.17973	0.00181407
Egfr	0.272659	0.414907	0.160556	0.152061	1.17905	0.0170469
Chrna2	1.04303	0.861443	0.520198	0.353716	1.17615	0.0240372
Ighv9-1	16.0617	11.5072	3.66972	9.15914	1.17304	0.066448
Lgr4	0.329548	0.303618	0.167402	0.123584	1.17038	0.0374451
Fbxo32	27.8788	21.003	11.0715	11.6814	1.1644	0.00198764
Frmd5	0.261724	0.442613	0.175716	0.147083	1.16299	0.0357471
Fam110c	3.33908	4.3249	1.02275	2.53999	1.16221	0.048315
Ctsk	701.143	569.734	243.267	350.22	1.16176	0.00382785
Ccl11	5.84095	7.17869	2.66101	3.39568	1.15513	0.00685905
Tnfaip6	1.61693	1.93048	1.08558	0.559534	1.1494	0.0473886
Six1	0.860232	0.35443	0.380314	0.192103	1.14907	0.12715
Sox2	1.22197	2.62436	1.10504	0.669808	1.14585	0.0672108
Cyb561d2	1.30973	1.37719	0.844435	0.40715	1.14505	0.0574404
Atp1a3	9.41409	5.89265	4.75622	2.44741	1.14431	0.0412621
Igkv4-55	2.84237	16.088	6.79721	1.81767	1.14289	0.292307
Mmp28	0.84349	0.611523	0.293375	0.395169	1.14132	0.0322865
1700007G11Rik	1.78551	0.697344	0.549429	0.634344	1.14027	0.114695
Chn2	1.82879	1.59704	0.932119	0.684842	1.13629	0.00855813
Mmp19	97.7745	63.7674	35.8625	41.0331	1.13622	0.00692851
Fam177a	1.86234	2.72272	0.918231	1.24681	1.13066	0.010891
Abcg2	4.85798	3.64407	1.70533	2.3659	1.12661	0.00666874
Dhrs9	4.11007	3.68318	2.01767	1.6986	1.12268	0.0030713
Gpt2	4.75981	3.99172	1.69181	2.50942	1.12114	0.00633997
Cfap73	3.97684	2.40358	2.0567	0.997319	1.1187	0.0870779
Gm37468	2.14442	1.95548	1.24211	0.717042	1.11207	0.0636838
Rab3il1	24.5582	19.3029	13.5427	7.50615	1.11193	0.0216864
Gm20506	2.86537	2.37372	1.09344	1.42952	1.11054	0.0515279
Smtnl1	0.652512	0.793936	0.258156	0.434663	1.11044	0.070267
Alpl	0.409569	0.760749	0.244234	0.313161	1.10965	0.0538591
F5	1.42571	1.96013	1.18293	0.427535	1.10787	0.0827667
Hoxa2	0.728286	0.743915	0.277463	0.431235	1.10683	0.0626138
Fn1	207.123	166.953	81.3	100.238	1.10463	0.00216275
Wnt11	0.303795	0.366118	0.10989	0.212777	1.10449	0.0785487
6530409C15Rik	0.891916	1.15758	0.489317	0.494324	1.10369	0.0335011
Slc16a11	6.45342	4.28816	2.38817	2.84718	1.10171	0.012529
Lgmn	174.38	130.821	79.3078	69.1139	1.09902	0.00356719
Ighm	82.86	91.6349	60.7637	23.1134	1.09798	0.0637898
Gm26603	1.61909	1.45247	0.820984	0.668859	1.09666	0.0155365
Glb1l2	0.158835	0.146019	0.0921661	0.0550191	1.09643	0.0739251
Hist2h2aa1	2.14471	2.71724	1.42228	0.914351	1.09633	0.0676543
Aqp9	1.44744	1.16238	0.786402	0.480364	1.09544	0.0300474
Glp1r	4.12463	3.28013	2.099	1.49985	1.09542	0.0205764
Tmem132a	89.7405	56.0837	34.5978	36.8518	1.09457	0.00983497
Gm12606	4.01982	5.10625	1.48008	2.9617	1.09372	0.0370078
Egfem1	0.490014	0.390506	0.263023	0.164926	1.0918	0.0629221
RP23-263C23.7	4.59076	4.88009	1.85773	2.76484	1.09138	0.00804268
Gm44164	0.462703	0.621751	0.488163	0.0298884	1.09078	0.346139
Gm11583	3.77579	5.3338	2.43891	1.9711	1.08721	0.0420618
Bloc1s4	2.03096	1.8915	1.1904	0.721548	1.0846	0.0475569
Hoxa3	0.232862	0.232478	0.0629937	0.16546	1.08413	0.115466
Mfhas1	1.6753	1.52644	0.78997	0.780829	1.0829	0.00398388
Gpr17	0.29031	0.261653	0.0729248	0.198912	1.08245	0.121914
Gm7854	0.877041	1.02986	0.528743	0.400615	1.07938	0.0601934
Blnk	3.7401	2.46335	2.00457	1.04768	1.07922	0.0469096
Ftl2-ps	2.60207	2.18105	1.44126	0.901336	1.0783	0.0788936
Gm16130	1.60363	1.55402	0.852704	0.697348	1.0777	0.0149363
Kif1a	6.27726	4.43729	3.15907	2.12486	1.07713	0.0160387
Lims2	2.68038	2.48481	1.14461	1.40573	1.07467	0.0144436
Fam181b	1.1115	0.814349	0.567415	0.382148	1.0739	0.063217
Ctsb	406.512	302.384	191.405	159.46	1.07327	0.00497884
Gm33370	4.47939	3.89161	2.47915	1.64359	1.07167	0.052677
Gm10461	0.225085	0.243439	0.0791568	0.151937	1.07147	0.0938036
Gli3	0.112343	0.129604	0.0395082	0.079825	1.07068	0.0977293
Robo3	0.15731	0.260877	0.0663863	0.13972	1.06522	0.111172
Dnaic1	2.25881	1.27036	0.966857	0.797909	1.06342	0.0460834
Atg9b	0.764399	1.99794	0.422432	0.940799	1.0594	0.131227
Ccdc67	0.607333	0.351888	0.183072	0.300536	1.0551	0.101299
Bace2	0.76892	1.21625	0.253509	0.737578	1.05454	0.120155
Apol7d	36.5783	28.4171	16.904	15.7225	1.05323	0.0030168
Ankrd1	3.33655	6.86519	2.51132	2.53702	1.05256	0.03592
Tmem198b	29.2137	21.2141	10.9834	14.4758	1.0506	0.00742578
Muc5ac	0.654583	5.91653	1.08523	2.1464	1.04873	0.322489
Tll1	1.03217	0.911096	0.449261	0.53279	1.04268	0.00884267
Als2cr12	1.41689	1.41807	0.390446	1.04809	1.04147	0.0876547
Lrrc27	20.3386	15.1631	8.68728	9.31284	1.04141	0.00398972
Fabp3	1.35257	1.51005	1.01271	0.418529	1.03801	0.134338
Neurl2	1.6644	2.75764	1.08348	1.13231	1.03694	0.0518387
Naglu	12.0506	8.8252	5.54441	5.06839	1.03597	0.00666255
Gm11737	6.06149	3.65131	2.59039	2.37156	1.03083	0.065498
Iglv3	4.14692	1.93674	2.88359	0.200903	1.02903	0.387973
Gm20412	195.143	155.163	100.846	77.7534	1.02811	0.00596171
Ovol2	0.747741	0.955754	0.251009	0.615831	1.0279	0.11262
Cmtr2	0.48867	0.377514	0.110477	0.334823	1.02652	0.152743
Htr2c	0.519689	0.308096	0.235559	0.188735	1.02608	0.0522319
Ighj1	39.2962	54.9576	40.7436	6.49904	1.02523	0.270072
Dmbt1	0.773431	4.44115	1.58903	1.00873	1.02158	0.247446
Ces2e	0.957916	0.4029	0.336875	0.368683	1.0181	0.130705
Meig1	0.912377	0.916293	0.550046	0.382026	1.01644	0.0949158
Igdcc4	0.0643862	0.237584	0.023975	0.129175	1.01521	0.335817
Naip1	2.35455	1.82829	1.21728	0.936605	1.01398	0.0141975
Sphk1	2.8432	2.6927	1.45221	1.39492	1.01382	0.00354977
Csf3	2.5413	1.70409	0.563038	1.65223	1.01002	0.145629
Ecm1	27.8608	27.4984	12.0972	16.5476	1.00866	0.00253342
Stau2	0.628014	0.920983	0.32567	0.470814	1.00784	0.0280528
Gm37691	1.45141	2.20372	1.41349	0.446235	1.00689	0.152782
Ptgis	0.643472	0.78672	0.118066	0.62619	1.00221	0.245217
Ccdc153	13.1042	11.0254	5.56358	7.01154	1.00078	0.00465187
Ntrk2	0.936338	0.821405	0.400632	0.515617	0.999444	0.00752558
Igkv6-23	0.389253	18.1027	5.33873	3.9413	0.998767	0.491928
A930036K24Rik	1.97497	1.48874	0.694548	1.11627	0.99811	0.0715018
Zbtb16	2.59645	3.80795	1.90032	1.41266	0.992758	0.0140258
Fam183b	7.28304	6.57553	2.80625	4.45495	0.992353	0.0357245
Ngf	1.00221	0.872438	0.154736	0.833701	0.98971	0.260234
Cxx1a	2.52412	2.27495	0.887669	1.63337	0.989407	0.0617887
B3galt4	1.60204	2.22773	1.06241	0.926922	0.988039	0.0360893
Rsph4a	2.73495	2.53237	1.26627	1.49943	0.986652	0.00724213
Ccdc113	8.58683	5.09581	2.79427	4.45716	0.986322	0.0535434
Gldc	0.286962	0.372435	0.100918	0.244681	0.982991	0.143021
Jazf1	0.89205	1.05668	0.492976	0.528203	0.980749	0.035703
Zdhhc14	2.40927	1.45871	0.899983	1.15492	0.979699	0.0434143
F630028O10Rik	0.784648	0.872205	0.632365	0.232304	0.977977	0.135337
Smkr-ps	4.157	4.45316	2.25552	2.2786	0.97636	0.0188971
Ms4a14	6.32485	5.05403	3.35508	2.66445	0.975011	0.0086629
Gm44031	1.06305	0.630143	0.506851	0.392199	0.974496	0.0729689
Arsk	1.17567	0.909221	0.546827	0.559159	0.973932	0.0187915
Syt5	1.96139	1.19121	0.73222	0.948762	0.973831	0.0571263
Ccdc33	1.08223	0.908759	0.517702	0.537328	0.973676	0.0167984
Rragd	2.12411	1.8844	0.856849	1.27253	0.973412	0.0153834
C430014B12Rik	0.611843	0.661735	0.157016	0.51993	0.973278	0.159468
4930486L24Rik	4.21215	3.92923	2.6108	1.68352	0.972815	0.0317704
Lrrc25	1.93698	2.1755	1.62437	0.529351	0.971864	0.157507
Mrc1	210.086	151.933	109.598	82.8819	0.969432	0.0128913
Pigr	11.4461	18.3039	7.29452	8.41511	0.966553	0.0086618
Rbp1	26.1325	31.2363	8.25686	22.412	0.964618	0.0854389
Casc1	0.738351	1.21216	0.443801	0.589429	0.962448	0.0226522
Gm17354	0.921641	0.651751	0.610838	0.226686	0.959761	0.161931
Cldn23	1.30188	1.99648	0.676508	1.07692	0.958857	0.0622957
AU040972	16.7481	12.6722	7.78049	8.00702	0.958504	0.00922719
1700016K19Rik	10.293	7.25289	4.68928	4.73726	0.95785	0.0210031
Ighv5-16	12.2845	35.0552	24.5252	0	0.957834	0.573037
Reep1	0.358038	0.925583	0.313247	0.362989	0.957379	0.126083
Ccdc121	3.39542	1.96425	1.45789	1.43073	0.956797	0.052834
Gm43379	0.134785	0.17091	0.0637455	0.0990735	0.956391	0.10205
E230016K23Rik	1.13489	1.72393	1.13008	0.380547	0.952767	0.162583
Epor	1.26375	0.976287	0.533315	0.673466	0.952242	0.0585693
Adam8	24.3649	19.0164	15.9036	7.36891	0.949424	0.0665833
Igkv6-15	17.7991	10.2968	12.6645	2.42647	0.947173	0.28675
Cfp	20.9122	18.9709	12.4827	8.97278	0.946862	0.00899311
Bend6	0.839721	0.919548	0.420815	0.525808	0.946601	0.0336053
Msr1	30.5823	21.7263	14.1649	14.1831	0.945624	0.00770527
Nrg1	0.53424	0.506517	0.256198	0.306887	0.942538	0.0165355
Wfs1	6.54262	4.68666	2.96113	3.14302	0.94155	0.010929
Plxdc1	1.38852	1.30901	0.728547	0.736002	0.93598	0.0122128
Dcakd	0.899119	1.56502	0.607692	0.718725	0.935108	0.059614
4930511M06Rik	0.258894	0.354673	0.236721	0.0919782	0.934103	0.180128
Cd5l	13.6156	18.1213	5.21004	12.0681	0.934099	0.0673726
Cfap58	1.7498	1.48613	0.758821	1.00686	0.933941	0.024286
Gm42829	0.652883	0.73617	0.410354	0.340526	0.933678	0.0641542
Bbs5	1.04274	0.984816	0.325388	0.782661	0.933578	0.117832
Selenop	187.823	184.587	72.8926	130.69	0.932744	0.0203949
Lgals1	200.594	160.25	97.7418	99.938	0.927693	0.003247
Sox18	0.908797	0.863038	0.584636	0.377996	0.927294	0.100304
4930438A08Rik	0.360287	0.853554	0.144804	0.512001	0.927166	0.274041
Ighv1-76	4.87888	7.38742	4.52966	2.08001	0.926439	0.133142
Cbarp	3.73029	2.86067	1.65308	1.96876	0.925651	0.010778
Gm45010	0.854602	0.957301	0.483015	0.504222	0.925325	0.0492111
Hfe	7.15758	5.47976	3.90299	3.02148	0.924972	0.0145734
Mak	4.37148	4.47739	2.01909	2.83418	0.923707	0.0085849
Catip	1.18558	1.10661	0.462632	0.796254	0.923698	0.0710624
Gm44205	6.33038	5.41038	3.39693	3.04393	0.922268	0.0095642
Trem2	23.5083	16.0498	11.903	9.87368	0.921622	0.0160136
H2afy2	1.45285	1.51776	0.888325	0.739048	0.917687	0.0349442
Sema4b	4.8599	3.5844	1.73148	2.956	0.916092	0.0357846
Gm13091	2.90944	3.64353	2.50409	1.06085	0.915388	0.159917
Slc10a6	1.55536	2.77928	1.01667	1.35142	0.915175	0.0568406
mt-Th	40.7321	23.7657	15.2669	20.5641	0.914902	0.103269
Gm26703	0.241963	0.289985	0.151786	0.139399	0.914526	0.0794794
Hmox1	115.949	105.997	65.7947	56.5011	0.914208	0.00229786
Gm14323	1.60357	2.41568	1.57097	0.6104	0.913237	0.19497
Zfp711	0.622804	0.610442	0.260092	0.421788	0.912993	0.0513077
Gpnmb	302.786	208.284	127.518	156.678	0.911646	0.0137638
Blvrb	14.9597	10.7073	8.57915	5.61288	0.911509	0.0321187
Tnfrsf19	0.240543	0.487796	0.126889	0.272399	0.909542	0.17448
Epo	9.53362	9.72053	1.06342	9.71351	0.908449	0.357461
Adhfe1	1.03546	0.719198	0.390871	0.587244	0.908269	0.0683499
Fam71f2	4.30565	2.19141	1.30636	2.33952	0.907509	0.126917
Ctsd	1731.74	1302.86	880.866	805.114	0.907394	0.00699433
RP23-145I16.3	3271.43	2481.34	1665.32	1532.57	0.906518	0.00645579
Muc6	0.521692	0.804863	0.230682	0.502881	0.90641	0.0945738
Hoxb3	0.743343	0.529882	0.383211	0.324111	0.906182	0.0641028
Spon1	5.53397	6.70347	3.39727	3.36199	0.906026	0.0014454
Gm26718	5.75892	8.06045	3.2441	4.38824	0.905869	0.0199431
Jhy	0.504847	0.441458	0.294644	0.228969	0.905062	0.0876335
Slco2b1	15.8268	12.5479	8.87658	6.899	0.903293	0.0100948
Ighv1-82	5.95375	31.1901	11.9738	8.13034	0.903269	0.284361
Igkv10-94	4.55325	9.84908	3.49367	4.41177	0.90259	0.113626
Gm973	1.86614	1.47302	0.932604	0.928189	0.902519	0.0154838
Igkj5	150.474	293.125	165.068	77.4555	0.901826	0.126471
Gm13453	4.02337	7.39747	2.86521	3.43055	0.898681	0.0987545
Gm17066	1.09694	1.1166	0.442496	0.790888	0.898463	0.125567
Pcyt1b	0.784264	0.427733	0.25459	0.428659	0.898448	0.118858
Snord89	17.6278	14.8286	14.8094	3.13135	0.897165	0.288773
Mir3062	9.57561	20.7129	6.49448	10.2059	0.896701	0.15887
Tgm2	259.542	191.723	145.281	106.968	0.89642	0.017481
Fzd7	27.2563	22.1263	16.0332	11.5357	0.895914	0.0136485
Fabp7	2.06833	2.01951	0.939534	1.34718	0.894434	0.0572289
Gm43545	2.04158	1.22981	1.13149	0.702367	0.894336	0.0941262
Enpp2	5.98648	7.35806	3.56701	3.86798	0.894083	0.00336265
Mmp13	6.01834	3.51608	3.38735	1.96157	0.893581	0.0867519
Eno2	0.30528	0.214613	0.144935	0.146418	0.893441	0.115928
Gm44659	12.5186	10.1546	8.51531	4.12566	0.893192	0.0975491
Ccl2	5.61663	4.23177	3.096	2.42143	0.892899	0.037399
Cdhr3	1.56864	0.920613	0.538824	0.868348	0.8927	0.0977793
Fam20c	9.79721	7.2782	5.3866	4.18728	0.89257	0.0151409
Entpd3	1.58744	2.16162	1.16024	0.9275	0.888496	0.0248267
Ccr1	17.1367	14.6957	11.4469	6.40345	0.885465	0.040857
Anpep	31.2279	21.5081	17.8932	11.8287	0.884861	0.0353192
Sfrp1	4.25449	3.78418	2.35695	2.17097	0.883748	0.00597575
Pkia	0.511463	0.563607	0.264713	0.339419	0.883272	0.0658749
Serpinb8	1.04842	0.947632	0.513553	0.614589	0.880592	0.0255273
Gm9905	3.15295	2.75751	0.924011	2.44776	0.876089	0.133219
Mpv17l2	4.18299	2.55582	0.888364	2.98187	0.876061	0.220252
Ogdhl	0.853726	0.878302	0.307557	0.676891	0.87488	0.109707
Fbln2	4.26167	3.2557	2.15293	2.12089	0.874609	0.00967347
Prg2	3.42802	3.01239	2.57687	1.05043	0.874586	0.154543
Zbtb7c	1.39716	1.11689	0.544754	0.890237	0.872769	0.0501358
Slc41a2	4.92073	3.6448	2.25224	2.63304	0.87267	0.0129806
Dpep1	0.63555	0.468665	0.289543	0.338691	0.872599	0.110423
Dmtn	0.480953	0.402714	0.245525	0.256305	0.872474	0.0683295
Gusb	35.0322	26.0022	17.5511	17.2426	0.871426	0.00803784
BC037032	0.357826	0.250735	0.154196	0.193375	0.870381	0.086175
Lamc3	0.837139	0.701369	0.466481	0.40842	0.870046	0.0317111
Gm43460	1.63066	1.35947	1.21861	0.470707	0.869927	0.195859
Raet1d	0.722657	0.916342	0.473227	0.45151	0.869304	0.107831
Gm4832	4.99144	7.57396	3.06534	4.04954	0.866418	0.0645369
Murc	4.66776	3.93283	3.46751	1.41611	0.864589	0.127005
Clec4a1	2.81184	0.92231	1.65349	0.491298	0.864095	0.334102
Comp	0.956109	0.654478	0.446901	0.477273	0.862745	0.0799539
mt-Ts2	31.6482	26.9882	13.4843	20.1091	0.862529	0.0993177
Gm16982	3.96091	3.29074	1.95206	2.20576	0.861766	0.0153518
Wdr63	0.488035	0.563021	0.320376	0.277418	0.860494	0.0801752
Chrm2	0.984771	0.821262	0.406821	0.632283	0.859717	0.0459417
Gm42809	2.335	0.819052	0.399484	1.44613	0.858399	0.339735
Tekt1	4.07347	2.56198	1.98531	1.84046	0.857322	0.0566675
P2ry6	1.85326	1.45285	1.02355	0.874943	0.857276	0.0385066
Ttc29	0.608448	0.394838	0.149783	0.432331	0.856537	0.224193
Hacd4	2.50871	1.55209	1.23366	1.11032	0.856176	0.0406084
Muc2	0.18642	0.261563	0.0637875	0.193321	0.85435	0.221724
Ighj2	28.3678	26.7973	19.6999	11.8644	0.853848	0.086834
Col6a2	11.4204	14.0962	7.50773	7.0973	0.853698	0.00205989
Ighv1-69	13.811	2.43421	4.96491	4.57957	0.850947	0.351966
Gm14327	1.4601	1.79329	0.992149	0.87042	0.850526	0.0619621
Zfp874b	0.594798	0.404657	0.202428	0.378324	0.849789	0.145239
Ighj3	38.9009	37.2185	34.7274	8.77069	0.847534	0.276564
Gm36569	8.18641	9.25642	4.1614	5.90937	0.847176	0.0221383
Stac2	7.01241	5.60466	4.40517	2.87742	0.847051	0.0339823
AC125099.2	299.758	378.799	209.188	180.822	0.846051	0.00459501
Tubb1	1.55791	1.40873	1.29335	0.408308	0.84521	0.229715
Pcbp3	1.37121	1.69489	0.891247	0.874269	0.844314	0.0286749
Acr	0.811763	1.08454	0.554161	0.534385	0.844236	0.103338
Scamp5	1.65642	1.66578	1.04241	0.877564	0.842419	0.0223814
Slc7a8	9.61598	6.2497	5.59859	3.62508	0.841163	0.0566373
Xylt1	5.52525	4.74845	3.5172	2.43488	0.840734	0.0184639
Pkp1	0.314486	0.34013	0.150814	0.228536	0.840564	0.104387
Spata18	1.49974	0.811018	0.449507	0.908213	0.840259	0.17951
RP24-167A12.1	1.64106	0.782149	0.880351	0.533616	0.839709	0.208649
Gm37660	0.787832	0.695114	0.568704	0.287262	0.839574	0.171667
Ms4a8a	14.4234	11.3806	7.93568	7.07874	0.839284	0.0114286
Gm16701	0.948528	1.28642	0.460649	0.834444	0.838599	0.10272
Cyp2b10	1.63221	1.74692	0.807197	1.15976	0.835806	0.0497583
Gm28933	2.34797	2.84306	1.7771	1.22405	0.834945	0.0594748
Lrg1	7.86746	9.14143	5.41206	4.44761	0.834811	0.0130783
Gnao1	0.357364	0.316231	0.188514	0.204293	0.834626	0.0384848
Amer2	1.08333	1.61462	1.07325	0.478753	0.833176	0.150075
Tymp	4.56569	3.85126	2.56655	2.34856	0.832608	0.0192468
Fam213b	2.23773	1.437	1.25421	0.894382	0.832497	0.131973
Ighv10-3	11.0488	8.96232	5.02446	6.70016	0.832076	0.0527683
Gm22133	561.689	467.822	321.496	280.194	0.831493	0.00658861
Duox2	0.257972	0.400316	0.224833	0.155408	0.82972	0.112489
Gm42987	4.78271	2.13189	2.24082	1.84032	0.82956	0.131795
Timm50	0.96327	0.853713	0.437562	0.627412	0.829466	0.0773855
Stc2	0.548169	1.24578	0.373354	0.665602	0.829279	0.155612
Gm9910	1.94601	1.35302	0.78213	1.16051	0.82876	0.100728
Ccl6	5446.76	4124.61	3161.52	2455.24	0.826365	0.017535
mt-Nd3	26.3123	13.0572	11.3218	11.9875	0.825701	0.103078
Psap	1235.01	917.489	704.976	559.688	0.825322	0.0175632
Gm1866	3.0112	4.39661	1.98556	2.32682	0.8248	0.100594
Lrrc32	4.15154	2.75038	1.43844	2.65325	0.824309	0.0812797
Rprd1b	28.1235	19.4393	16.4852	11.4893	0.823844	0.037035
Gm26588	3.16721	2.60196	2.21342	1.16552	0.823044	0.0783116
Ampd1	0.404832	0.492574	0.202876	0.323609	0.820542	0.122015
Hist2h2aa2	151.863	187.564	110.496	88.0693	0.820172	0.00640453
Lhfpl2	10.6216	8.53131	5.76323	5.53549	0.820006	0.0061906
1700037H04Rik	3.67568	3.58467	1.70695	2.57826	0.819472	0.0312078
Gm15710	1.58088	2.32043	1.31047	0.96282	0.817424	0.145758
Hal	0.258847	0.181971	0.122891	0.137942	0.816606	0.141857
Adamtsl4	2.25818	2.09078	1.28147	1.28546	0.816123	0.0137719
Adam28	2.15646	4.25304	1.17359	2.58961	0.815624	0.148406
Igkv1-88	6.15008	0.85827	3.13959	1.05724	0.815586	0.472045
Pgam5	3.99488	5.38444	2.17121	3.35466	0.815159	0.0346705
Lekr1	0.191835	0.207479	0.0745652	0.161418	0.81514	0.174081
Dnah14	0.0973192	0.0813334	0.0513371	0.0542198	0.814724	0.110863
Gm20632	33.3933	41.093	24.3197	19.4593	0.81355	0.00637021
B3glct	1.77372	1.65125	1.11332	0.909341	0.812846	0.0222394
Mycbpap	1.37289	0.923012	0.548057	0.820611	0.812812	0.0819261
Nfe2l3	0.833397	1.68514	0.662627	0.811013	0.812593	0.10561
Igkv8-19	2.42625	3.56878	2.86693	0.620629	0.80993	0.345345
Fam81a	1.33932	1.21006	0.594502	0.922639	0.809294	0.0489996
Hgsnat	12.386	4.33608	2.51035	7.64284	0.807482	0.301866
Tbxas1	13.5003	10.638	8.03597	6.30854	0.807464	0.0150016
Gm867	2.85269	3.65784	1.05493	2.82104	0.805473	0.170729
Mmp12	76.4365	54.0237	56.578	20.7834	0.804708	0.175805
Adamtsl5	1.30037	1.50511	0.593699	1.07797	0.803592	0.065071
Lyve1	19.2767	25.665	13.0954	13.5309	0.803271	0.00433679
Slc19a2	0.729773	0.222618	0.296126	0.279213	0.802829	0.281214
Cfap100	2.70926	1.73361	1.02018	1.6527	0.802201	0.0822332
Fam198b	3.04912	2.39543	1.53148	1.72659	0.801687	0.0116644
Cib2	12.6795	12.6836	8.45989	6.62351	0.800915	0.0120147
Gm16238	3.12515	2.84979	1.16369	2.4165	0.799743	0.161454
AC125167.1	23.939	26.442	15.315	14.6574	0.799359	0.0416465
mt-Tr	80.2662	43.9769	53.4839	20.8245	0.798514	0.232336
Galns	16.3282	11.9148	8.66338	8.27544	0.798197	0.0160135
Gm13620	5.12979	6.53612	3.55862	3.37034	0.798035	0.0573649
Slc9a2	0.49873	0.656176	0.30377	0.383598	0.797896	0.0481218
Mmgt1	1.75557	1.46761	0.823186	1.11183	0.797121	0.0365804
Cisd1	20.6044	16.5522	13.2106	9.03843	0.794484	0.035009
Acp5	32.2469	28.7353	21.3123	15.158	0.794405	0.0174223
Sdc3	38.4867	29.9657	21.1024	20.0211	0.794302	0.00843793
Plag1	0.203088	0.164737	0.15177	0.0676425	0.793675	0.206174
Grin3b	0.413994	0.695196	0.298846	0.359962	0.793209	0.12616
Cp	10.7771	13.5681	6.81967	7.73764	0.792373	0.0032281
Lin52	0.720181	0.706451	0.494759	0.357016	0.792373	0.124905
Lrrc56	0.597687	0.563222	0.324652	0.372125	0.792229	0.0459825
Rab7b	6.6552	6.01364	4.12927	3.468	0.792056	0.00855926
Hyal1	1.83488	2.31355	1.16351	1.31728	0.791483	0.0207921
Gm16023	0.648169	0.518758	0.355594	0.345416	0.791405	0.113347
Dock3	0.285817	0.126338	0.112751	0.137746	0.79102	0.178707
Gm14494	3.71468	3.12479	1.65472	2.46349	0.790938	0.135594
Gm15635	3.1029	2.61167	1.87442	1.56022	0.79002	0.0287346
Tldc1	1.49474	1.74822	0.962697	0.981811	0.788062	0.0210674
Eldr	2.54587	0.784418	0.890113	1.15163	0.785954	0.261834
Lrp1	32.7326	21.1884	16.9675	15.7197	0.785032	0.0294702
Nmnat3	2.44701	2.10327	1.42332	1.32316	0.784817	0.0162317
Col13a1	3.0801	2.93489	1.73586	1.89491	0.784293	0.00889337
Gm15740	1.27848	2.67528	1.0556	1.30338	0.783175	0.145427
Sema3f	3.55147	3.45996	1.64747	2.59959	0.783006	0.0269569
Slc39a11	5.02442	5.42257	3.36099	2.92823	0.782768	0.00805885
2210408I21Rik	0.598739	0.545316	0.207791	0.487008	0.782688	0.166654
Gm43661	1.35898	2.93961	1.76463	0.779927	0.782327	0.269481
B430306N03Rik	1.1388	1.08051	0.72088	0.617915	0.782283	0.0234563
Gm7160	0.937626	0.794823	0.427771	0.621213	0.781779	0.151428
Trim69	2.22527	1.58391	0.78257	1.54061	0.781194	0.136855
Eomes	3.46554	2.76671	2.03327	1.7409	0.780814	0.0224314
Mir7676-2	53.2837	46.3535	36.0513	24.0744	0.780371	0.089741
Cd300ld3	3.07667	2.23357	1.95647	1.25777	0.779292	0.133858
Gm26540	1.17868	2.22348	1.0411	0.993322	0.779102	0.132211
1700047I17Rik2	210.779	324.544	143.276	179.095	0.778913	0.017267
Gm18180	0.798506	0.732768	0.561629	0.361058	0.778781	0.170018
Adap2	23.7178	16.1874	14.4322	9.79852	0.777887	0.0547235
Plod1	11.9271	8.41032	5.50486	6.90199	0.777643	0.0240057
Gm6652	1.94645	1.08888	0.991368	0.85844	0.777584	0.173615
Zfpm2	0.606417	0.60902	0.396058	0.338555	0.777345	0.0600856
Smpdl3a	18.6759	12.7512	9.44818	9.71166	0.776874	0.0258292
Rgl1	24.3567	18.6621	13.5862	12.5837	0.776287	0.011153
Rassf8	16.8723	15.775	8.98214	10.8641	0.776052	0.00401214
Dnah3	0.351429	0.249771	0.148307	0.219386	0.774547	0.0845163
Rgs22	0.717554	0.458964	0.276766	0.444068	0.774484	0.136569
Gm27232	7.03735	5.33436	4.44206	3.07715	0.773795	0.0893494
Clcn4	14.3006	9.48386	7.53271	7.00279	0.77287	0.0283127
Bdkrb2	2.05192	2.31171	1.01476	1.64023	0.772182	0.0768431
Cks1b	1.3394	1.79352	0.874774	1.01968	0.772128	0.108739
Slc6a8	3.70113	2.99661	1.7088	2.38742	0.771974	0.0256588
Fuom	2.53511	2.48071	1.59782	1.45041	0.771599	0.0196317
Ephb2	0.119619	0.221783	0.102163	0.103208	0.771424	0.133601
Ighv10-1	31.6075	44.4621	32.2915	13.4326	0.771093	0.153827
Nlrp10	1.6583	2.64717	1.12711	1.47854	0.770791	0.0463894
Gm7808	3.34033	2.80989	2.15364	1.58231	0.770634	0.159553
Tlr1	1.37367	0.94016	1.01901	0.388898	0.768698	0.223606
Ssc5d	0.367691	0.338446	0.15682	0.275159	0.767964	0.152794
Gm16121	1.0041	0.965316	0.605344	0.594551	0.767774	0.079843
Plcb4	11.7854	10.8457	6.68996	7.13815	0.767521	0.00284692
Tcf23	0.383862	0.377422	0.294534	0.167371	0.766967	0.165368
Tmem104	6.65983	5.61068	4.01854	3.48683	0.765488	0.0117298
Gm14288	0.731122	0.474445	0.286502	0.456415	0.765186	0.155664
Ttyh2	5.50297	4.88185	3.20179	3.15266	0.765177	0.00872948
Gm26534	0.999774	0.653286	0.439495	0.57719	0.764887	0.167113
Ksr2	0.610366	0.391511	0.315007	0.301333	0.763985	0.0656161
Trmt44	0.975397	1.03987	0.801204	0.423265	0.763894	0.105427
Gm15655	10.9358	10.4153	6.11317	6.95857	0.763686	0.0366756
Cfap161	1.28406	1.13294	0.713007	0.768323	0.763094	0.0486478
Cnr2	1.56908	1.50197	1.17973	0.692012	0.763061	0.0793646
Nme5	1.74253	1.98559	0.984864	1.29342	0.762437	0.0922449
Rnf215	2.41321	2.40119	1.32392	1.62897	0.761041	0.0340486
Ttc12	4.32167	3.47779	2.10886	2.69463	0.761017	0.0206009
Hilpda	31.2531	24.7527	17.1047	17.3491	0.760426	0.0118546
Lrrn4	0.270643	0.334529	0.163163	0.206041	0.760391	0.153047
Igkv6-17	24.7645	14.6282	16.8822	7.30926	0.759951	0.202588
Pld3	124.968	92.2704	73.2813	60.4317	0.758794	0.0211455
Speer4cos	4.31035	4.26738	2.2038	3.07449	0.757668	0.0502789
4933430I17Rik	29.1216	23.5895	13.4497	19.1468	0.756411	0.0226385
Zfp979	1.24907	1.2659	0.737231	0.809942	0.755017	0.0316422
Tnfrsf4	3.31464	2.50376	1.52648	2.07482	0.75498	0.0765686
Igkj4	127.57	135.928	106.675	54.3867	0.754917	0.118568
Dnah10	0.872824	0.567365	0.438052	0.454431	0.754303	0.049424
Stfa2	3.90495	8.63038	6.53798	0.995256	0.753976	0.438928
Celsr2	0.380513	0.249624	0.194144	0.196131	0.753877	0.0902013
Wdpcp	0.950058	1.02099	0.555434	0.657862	0.75373	0.0297636
Syn1	1.8504	1.65989	1.401	0.754073	0.753154	0.107051
C77370	0.373658	0.552308	0.223391	0.345153	0.752936	0.0772725
Ndufaf8	5.68337	4.65668	3.17975	3.21229	0.751798	0.0509714
Gm14137	1.40496	2.25397	0.753489	1.49744	0.750991	0.135347
Rnf217	1.06946	0.599495	0.429997	0.611631	0.750672	0.108149
Ms4a7	2.16919	1.65708	1.26764	1.10012	0.750661	0.0395985
Cd36	225.954	159.804	110.245	129.475	0.750212	0.021774
Ctsa	75.2214	60.8291	44.2159	39.9767	0.750123	0.0089582
Lipn	13.3609	8.10129	7.46026	5.87083	0.749373	0.0700013
A930005H10Rik	0.542016	0.814187	0.476534	0.353034	0.74816	0.153251
Dgat2	1.82862	2.9981	1.8678	1.08001	0.747875	0.116231
Abca1	16.9165	11.2054	8.06822	9.45446	0.74771	0.032098
F7	234.207	195.521	152.924	112.881	0.747673	0.0202309
Fam151b	3.32824	3.96523	2.49637	1.99536	0.746207	0.0464694
D630002J18Rik	2.6086	4.63254	2.31044	2.12814	0.745403	0.0952265
Gm24134	18.7129	31.1788	17.0747	13.4761	0.745173	0.15396
Adap2os	6.24021	4.93353	4.42755	2.48924	0.744545	0.113475
Ackr3	2.45611	3.68879	1.69733	2.09193	0.744435	0.0371252
Abcd2	17.5417	13.7372	11.6457	7.7486	0.744425	0.0420455
Lrrc3	0.392854	0.470091	0.29983	0.231628	0.744336	0.118051
Daglb	6.97377	5.92273	4.36382	3.64039	0.743834	0.0110751
Heph	0.281195	0.344675	0.128556	0.259743	0.743564	0.157022
Il9r	0.312122	0.376827	0.321639	0.100574	0.742959	0.293234
Dclk3	0.561631	0.904682	0.554714	0.343876	0.742836	0.161217
RP23-144N15.3	6.31245	5.37223	4.58544	2.64706	0.742298	0.158359
Gm15943	1.38146	1.06722	0.813013	0.711154	0.74173	0.0605235
Olfm1	7.1049	7.23611	5.69386	3.1669	0.741632	0.066902
A930024N18Rik	0.553836	0.402606	0.25863	0.338691	0.741275	0.135767
Klhl28	0.830401	1.08863	0.504418	0.683909	0.741071	0.0907036
Diras2	0.421191	0.250098	0.191688	0.228858	0.739667	0.187226
Zfp784	0.933989	1.35288	0.563076	0.853256	0.739505	0.121636
Igkc	310.353	391.287	270.959	162.081	0.739143	0.0490009
Adgre1	30.7298	22.4284	17.3836	15.8396	0.738204	0.0201256
Ap2a2	9.08018	6.6248	4.94378	4.87947	0.737996	0.0197258
Gsta1	5.59663	13.2435	1.34735	10.3687	0.737899	0.457926
Gm10521	2.35763	2.30848	1.72202	1.17463	0.737629	0.0596294
Xbp1	38.6172	38.7411	15.4314	33.0285	0.73761	0.0888257
Rpl35a-ps6	4.96034	5.36483	3.64055	2.75835	0.737318	0.127349
Cpt1c	0.140943	0.332589	0.0473133	0.245816	0.737242	0.425637
Gpr137b	34.4857	28.5733	20.596	18.7762	0.736822	0.0086384
Gm10053	1.89192	2.37358	1.11777	1.5325	0.736675	0.114196
Car9	2.08843	4.16348	1.28255	2.59134	0.736443	0.178006
Atp2c2	5.56126	10.0648	3.73906	5.95106	0.735574	0.0862603
Hexb	53.8251	42.8754	32.6316	27.8397	0.734661	0.0145294
Cd68	315.293	238.242	178.843	168.008	0.73407	0.0143881
Cfap206	1.95155	1.34459	1.00659	1.06311	0.733627	0.080964
Cd177	14.06	18.3107	10.4716	9.64888	0.733205	0.007593
Htr2b	2.07262	0.984131	0.995555	0.933904	0.732437	0.179665
Plvap	107.328	95.792	58.1899	69.1672	0.732284	0.00537561
Vat1	93.692	75.6375	52.4027	53.8106	0.732187	0.00788592
Tctex1d2	2.6348	2.73567	1.71552	1.63679	0.73207	0.0279549
Ccr2	1.57233	1.96482	1.16568	1.03606	0.731385	0.018588
Apoe	1362.9	1188.73	797.292	802.3	0.73107	0.00466986
Cd63	388.899	330.658	216.687	234.867	0.73103	0.00550997
Bcap31	206.29	193.515	119.247	131.299	0.731008	0.00293537
Ap3s1	24.716	20.4293	13.4991	14.8534	0.730628	0.0107711
Gm15932	3.9275	2.19974	1.70184	2.16776	0.730214	0.199817
Fbxl2	1.16355	0.996261	0.716087	0.637294	0.729974	0.0502674
Ighv1-26	20.0515	33.9683	18.3486	15.1562	0.72889	0.0650083
Dusp12	0.510548	0.396437	0.290038	0.279053	0.728789	0.16397
Ighv1-75	15.4031	2.91536	9.95355	1.6417	0.728476	0.533028
Gm13391	6.78587	6.7616	5.73404	2.7122	0.727365	0.136885
Pde9a	3.91522	4.74153	2.67357	2.74144	0.726664	0.0139464
Slc36a1	3.61894	3.72076	2.16829	2.44218	0.725578	0.00712897
Gm9776	0.457894	0.521298	0.254258	0.359604	0.725447	0.149595
Hpgd	6.76352	5.65359	4.4795	3.3201	0.725391	0.0429661
Gm12353	2.72231	3.64532	1.29929	2.69425	0.725365	0.199412
Srgn	158.384	142.189	129.508	58.4713	0.724664	0.127839
Lrrc6	2.17105	1.32313	1.12708	1.08352	0.724354	0.115136
Apobec1	19.4294	15.6813	12.9553	9.12185	0.724216	0.0352043
Cysltr1	0.754205	0.55891	0.412588	0.41681	0.722832	0.0841444
9530052E02Rik	0.796242	0.714142	0.635164	0.310482	0.722414	0.225762
Fhad1	6.61335	4.98977	3.35599	3.98863	0.722231	0.0213621
Gm12500	1.06483	0.591828	0.530507	0.520173	0.722171	0.177484
Gm44822	0.185472	0.243147	0.136382	0.131787	0.721023	0.148924
Tmem202	8.57675	6.72349	5.71379	3.93053	0.721006	0.0567845
Sorbs1	3.3865	2.91749	2.19299	1.77981	0.720954	0.0338397
Ccdc151	1.25694	0.84965	0.723331	0.608944	0.720793	0.125348
Mag	1.84305	1.85028	1.48858	0.827099	0.720648	0.0974412
Nxpe4	1.15423	0.985537	0.647323	0.705745	0.71938	0.0381734
Gm16144	3.82098	4.36737	2.19885	2.96181	0.719144	0.0730046
Rnd2	9.49141	8.35282	5.9016	5.36579	0.719106	0.0142701
Slco4a1	0.231958	0.234687	0.157885	0.135575	0.717905	0.167188
Ripk3	17.3326	14.0397	10.8021	9.04188	0.717565	0.0194914
Spef2	1.22399	0.998725	0.905467	0.497893	0.715312	0.10536
Ccdc108	3.17881	2.39966	1.63809	1.90944	0.71522	0.0248901
Gm6166	23.5293	20.7003	14.1719	13.8491	0.714947	0.0254744
Nupr1	47.4781	62.0862	29.1593	40.1294	0.713031	0.0161319
Abhd1	7.14903	6.64952	4.59009	4.15812	0.711874	0.0180087
Plpp3	29.0997	21.035	13.8634	18.1487	0.711826	0.0320553
Cd109	0.208166	0.22514	0.021962	0.255147	0.711806	0.498621
Hist1h2bc	65.9137	63.1097	41.8479	39.9881	0.711402	0.00467413
Gm14328	2.46431	2.85564	1.85708	1.50087	0.708721	0.180081
Gm44341	7.28579	9.84989	8.23575	2.49601	0.708277	0.340482
Zfp667	3.31522	1.69885	1.59346	1.62586	0.70802	0.121513
Prrg1	0.327734	0.280892	0.228337	0.158176	0.707728	0.100039
Gm42838	14.1508	10.7044	7.68044	8.19494	0.707338	0.0594194
Gm16000	11.8089	9.81778	6.61071	7.19207	0.706417	0.0538081
Wfdc21	75.7886	62.6399	56.3029	31.6583	0.706038	0.086166
4930578C19Rik	0.759426	0.654863	0.400607	0.503149	0.704524	0.10335
Gpx1	371.844	310.424	234.826	200.922	0.703221	0.0118689
A530072M11Rik	0.562283	1.00657	0.675047	0.309979	0.702025	0.280003
A230072E10Rik	0.241228	0.248475	0.230264	0.0795805	0.70135	0.300422
Atp13a2	12.2029	9.92925	8.51137	5.61962	0.701215	0.0482407
Batf3	16.5714	14.202	13.2607	6.32676	0.701067	0.132176
Gm26716	40.754	26.0159	22.0916	20.9344	0.697366	0.0640781
Gm28438	7.28579	12.1576	5.27088	7.09975	0.696966	0.122633
Mamdc2	2.94756	2.72253	1.66837	1.97208	0.69678	0.026088
Il20rb	2.76614	2.98247	2.05365	1.61969	0.695593	0.0260651
Slc7a2	104.762	78.9106	71.3065	46.555	0.695505	0.0599712
Gm15701	8.20946	8.60779	5.61986	5.14302	0.695215	0.0461871
Hist1h2al	2.65989	3.69873	3.0067	1.01249	0.695176	0.329021
Kndc1	0.281662	0.181327	0.14858	0.150101	0.695154	0.142106
Osbpl11	15.7299	12.3728	9.55492	8.51808	0.695058	0.0172987
Dhcr7	1.06794	1.0482	0.781525	0.572404	0.694843	0.0584108
Gm38399	2.46667	2.78586	1.88846	1.46574	0.694775	0.0668405
Prkd1	0.969474	1.3158	0.561548	0.901593	0.694722	0.102183
Gm17077	36.6808	34.7999	18.7385	27.298	0.694053	0.0425136
Dnah9	0.504327	0.399349	0.261288	0.321554	0.694041	0.0516375
Gatm	4.90587	4.86591	4.46887	1.75993	0.693828	0.193043
Gm3776	16.8861	35.5485	4.59468	29.0763	0.693811	0.443756
Fkbp5	10.3668	11.792	7.03151	7.16963	0.693343	0.00335012
Iqca	1.86342	1.45252	1.10696	1.02882	0.693188	0.0505699
G730013B05Rik	1.21069	1.01689	0.67942	0.755009	0.693125	0.0843494
Onecut3	0.0601483	0.357792	0.031729	0.232389	0.692577	0.568885
Emilin1	25.3695	21.8137	19.3221	10.9227	0.692517	0.0786753
Scin	0.47894	1.37269	0.682147	0.484942	0.692466	0.277557
Abhd12	69.5784	44.3259	32.503	41.3496	0.692161	0.0555303
Dnah12	0.598638	0.41647	0.351635	0.303501	0.691902	0.0827097
Col7a1	2.54819	4.61344	1.84874	2.7308	0.69058	0.0847491
Jph3	0.467287	0.47925	0.382499	0.223261	0.690153	0.168446
Pde10a	0.131116	0.117145	0.0601436	0.100252	0.6897	0.185609
Uchl1	1.01213	0.904286	0.46427	0.773885	0.6897	0.185609
Cpeb2	3.96942	3.09064	2.18117	2.38466	0.689581	0.0202835
Cbll1	1.39799	1.04676	0.926547	0.649489	0.689538	0.102296
4932441J04Rik	0.578679	0.444695	0.313294	0.348961	0.687708	0.118307
Zc3hav1l	0.455999	0.249563	0.144907	0.316202	0.687671	0.270223
Plbd2	3.74273	2.25863	1.67676	2.23158	0.6873	0.0875345
Mocos	5.41617	4.75359	3.2052	3.37071	0.686539	0.0173165
Vegfc	1.08503	0.888059	0.680651	0.593851	0.686319	0.115589
Gm21149	6.01439	3.52478	2.5944	3.63143	0.684846	0.135632
Cbln1	0.331063	0.409211	0.17464	0.302447	0.684789	0.222776
Ttc25	0.730205	0.745523	0.406763	0.547901	0.684526	0.0636105
Lipa	96.7318	69.7857	60.8652	47.0248	0.684505	0.0415173
Tmem151a	1.08316	1.45426	0.780229	0.851907	0.684432	0.0474077
Nefm	0.248416	0.261956	0.157251	0.172099	0.683183	0.149407
Rcor2	0.664337	0.495524	0.362531	0.390656	0.682534	0.15122
Gm26910	2.16069	2.83764	1.41117	1.80943	0.682321	0.14833
Pcdhb9	0.752258	0.889876	0.508433	0.551219	0.681626	0.0959597
Car5b	0.67816	0.513422	0.447172	0.325259	0.681539	0.112699
Gm22988	21.4454	20.2275	14.9959	11.96	0.680367	0.0954715
Dennd1a	2.60468	1.52877	1.53819	1.15734	0.679341	0.100639
B4galt5	13.9283	10.2591	8.30151	7.44476	0.678963	0.0279791
Mir1892	16.6077	17.962	9.94466	12.4384	0.678932	0.163899
Ces2c	4.28152	3.44765	3.03339	1.98189	0.677966	0.0855996
Pirb	40.3901	31.7313	27.7249	19.1147	0.677885	0.047773
Gm15487	17.0662	17.1216	10.5913	11.6051	0.67786	0.0281452
Speg	1.45709	1.37777	0.817693	1.02732	0.677573	0.0173421
Gm16175	11.0042	8.29978	5.49935	7.09886	0.677519	0.134739
4930427A07Rik	0.45105	0.379424	0.255559	0.284882	0.677028	0.141787
Mxd3	2.12242	2.59409	1.32896	1.72877	0.67699	0.0616323
9230116N13Rik	0.350181	0.389557	0.327227	0.149292	0.675802	0.265528
C2cd2	1.41881	0.959809	0.710875	0.846599	0.675461	0.077389
Cfap44	3.06954	1.85655	1.40065	1.83407	0.675149	0.0884836
mt-Tl2	27.3107	26.2558	14.9403	19.9446	0.674863	0.138245
Tnfrsf22	1.16658	1.6393	0.88939	0.925719	0.674659	0.0554462
Rilpl2	50.4732	43.1706	34.6413	26.2883	0.674447	0.0235235
4930430E12Rik	150.468	112.472	97.0976	74.4536	0.673627	0.0393814
Gm10642	4.05923	3.73894	2.3766	2.70995	0.673431	0.0424378
Igkv6-25	1.32295	5.3145	3.19027	1.00716	0.673256	0.475543
Gm6710	0.678505	0.85802	0.473555	0.522904	0.673199	0.0992461
Rab11fip5	8.87746	6.83004	5.37583	4.88713	0.672918	0.0221932
Krt1	0.616834	0.603597	0.371872	0.422637	0.672736	0.155618
Sdhaf4	4.56047	2.88831	2.7308	2.14569	0.671982	0.149629
Gm20538	20.9068	14.8443	14.6486	8.67501	0.671679	0.161576
Ltbp1	1.66865	1.47861	0.824203	1.238	0.671309	0.0433537
Timp2	42.6368	38.9165	25.2336	28.0754	0.670892	0.00542648
Rnf128	11.6102	10.2585	5.50112	8.84987	0.670159	0.0475404
Rbks	1.61576	1.72144	1.19582	0.976723	0.668339	0.110533
Morn3	1.56586	1.75095	0.784009	1.38606	0.667896	0.167174
Gm10252	189.081	158.988	119.891	108.008	0.667806	0.011612
1810034E14Rik	2.86473	2.66801	2.37171	1.2298	0.667492	0.155463
Slc11a1	14.1405	11.4152	8.97774	7.76805	0.667102	0.0199905
B3gnt7	6.98728	6.80605	5.08239	3.9225	0.666856	0.0209705
Ighv14-3	13.3195	4.38008	11.3938	0.19184	0.666754	0.652753
Igkv8-21	40.6086	55.7134	35.901	26.6502	0.666251	0.0435182
Gm20342	0.302932	0.29567	0.190981	0.20081	0.665557	0.0866973
Gpr18	1.56363	1.18676	1.04189	0.760179	0.665261	0.180812
Nfasc	0.0990056	0.0988421	0.0696356	0.0595254	0.665204	0.170196
Plin2	225.839	181.82	143.965	123.513	0.665163	0.018337
Cxcl13	4.12168	2.83677	2.8331	1.73056	0.66508	0.16401
Cfap57	1.75077	1.42015	0.980095	1.10437	0.664992	0.0552309
Cdhr4	1.15271	1.32226	0.798472	0.819053	0.663981	0.0653838
Gla	13.3406	10.1582	9.74669	5.64997	0.663963	0.101841
Gm15956	4.86411	6.88539	3.32055	4.34564	0.663871	0.116435
Gm44103	3.35356	3.82852	2.1932	2.50828	0.663746	0.0175647
Glb1	3.33061	2.60805	1.8514	2.0612	0.662612	0.0466099
Gm20650	8.16104	8.04195	7.46209	3.0927	0.662093	0.281356
BC106179	0.408843	0.536263	0.238613	0.380125	0.661946	0.17297
Ipmk	16.2052	11.7173	10.0092	8.37961	0.661903	0.0375185
Myo5a	37.8734	26.8627	23.9647	18.6771	0.661163	0.048378
Gfra2	0.788287	1.1218	0.798834	0.442197	0.660854	0.177709
Tmod2	0.544022	0.598357	0.337241	0.412761	0.660831	0.042265
Gga2	4.04702	3.12077	2.13679	2.59744	0.660667	0.0274833
Ece2	0.252298	0.272871	0.219888	0.122761	0.660404	0.211563
Il11ra1	11.4046	9.18148	7.2532	6.30022	0.660379	0.0209329
Gm4793	0.507881	0.326608	0.1593	0.39501	0.659644	0.331152
Pyroxd2	0.874976	0.846713	0.36439	0.77305	0.659396	0.200089
Lgals3	188.607	169.749	120.627	115.29	0.659136	0.00618555
Gria3	0.167542	0.126055	0.122964	0.069875	0.659117	0.24569
Crtap	12.4626	12.1858	7.54696	8.6825	0.659078	0.0113811
Mertk	71.2622	59.7329	50.0204	36.1626	0.658324	0.0347956
Gfod1	2.69827	1.98444	1.80483	1.28264	0.657952	0.0746181
Ntn1	2.87749	2.82753	1.9072	1.84745	0.657603	0.0123879
Kdelr3	0.990406	1.56555	0.750187	0.920263	0.657353	0.176712
Fam171a1	3.71858	3.98684	2.23452	2.84327	0.656874	0.0184987
Gm10197	106.296	89.6529	73.1302	55.9801	0.656697	0.0372958
Nxf7	1.27204	0.716545	0.671016	0.649637	0.655917	0.185379
Itgax	146.58	113.737	108.802	62.6792	0.6556	0.0984714
Gm12537	1.29013	1.00774	0.604941	0.916697	0.655548	0.230826
Zcchc24	2.94707	3.34931	1.9786	2.16682	0.6551	0.0154201
Shank3	3.59247	3.3921	2.4785	2.12527	0.654957	0.0137292
Sec22c	1.46122	1.35189	1.04013	0.813102	0.654928	0.0488547
Man1a	5.41919	5.3423	3.48396	3.61679	0.65474	0.0051668
Gm37915	1.61869	1.3815	0.882925	1.10321	0.654675	0.0709419
Vwa3a	0.593077	0.485122	0.347033	0.36652	0.654041	0.0824927
Colec12	69.612	72.7867	46.2094	47.7422	0.653521	0.00293079
Pdgfc	3.45749	2.87708	2.22587	1.96287	0.65346	0.0285169
Olfml3	1.562	2.14324	1.26671	1.16786	0.651686	0.0355558
Mapk15	1.0516	1.01603	0.591713	0.777099	0.651618	0.113955
Piwil2	1.40331	1.39917	0.933038	0.919216	0.65102	0.0377584
Slc16a13	2.63688	1.94109	1.31088	1.7363	0.650963	0.0900541
Mfsd6l	1.01102	0.716405	0.625277	0.520203	0.650893	0.185767
Mctp1	5.58373	4.76867	3.0056	3.87719	0.649601	0.0204745
Speer4c	4.96224	4.74888	2.91907	3.52591	0.648188	0.0523029
Tfec	8.66581	8.20611	6.39986	4.76178	0.647976	0.0252559
Tmem141	5.95276	4.98439	3.78169	3.47928	0.647778	0.0587739
Mthfs	2.8866	2.51691	1.96912	1.61346	0.647753	0.0271264
Man2b1	21.7661	17.9909	14.9678	11.4111	0.647058	0.0304038
Prr18	0.303282	0.481085	0.298639	0.215496	0.646997	0.228026
Upk3b	0.589999	0.451078	0.45075	0.238523	0.646992	0.243338
1700084E18Rik	4.42261	4.40276	2.386	3.48172	0.646817	0.0698616
Scn7a	6.76283	5.23433	4.11473	3.86998	0.646562	0.0233562
Aph1c	2.11795	2.05935	1.68133	1.08088	0.646326	0.0749746
Bola3	9.57263	10.2686	4.43617	8.78435	0.645991	0.103647
Emilin2	52.6689	40.9623	36.9737	25.2048	0.64585	0.059257
Gm24494	20.8358	20.1376	8.41876	18.8998	0.645613	0.258397
Atf7ip2	0.422546	0.668577	0.189876	0.533758	0.644954	0.308632
Chgb	0.629055	0.850439	0.691322	0.279358	0.644566	0.291339
B230208H11Rik	1.12117	1.27996	0.985718	0.597483	0.644392	0.227168
Chst14	1.30577	1.33792	1.12384	0.622608	0.644301	0.182278
Gm38248	1.07421	0.973772	0.648549	0.714748	0.644075	0.0510852
Cfap70	0.374481	0.423019	0.193154	0.337043	0.643879	0.20306
Ace	52.698	49.6275	31.5429	36.5999	0.643874	0.00607616
Dnali1	3.16494	2.23953	1.98924	1.61486	0.643662	0.101269
Wnt7b	0.390576	0.66884	0.291881	0.407611	0.642822	0.185804
Nudt16l1	4.10303	3.27465	2.47786	2.4429	0.642766	0.0776841
Gm14686	2.93131	2.94389	2.76126	1.1158	0.642019	0.330617
Dusp3	20.1631	18.7216	13.4319	12.4658	0.641332	0.00740272
Ptpru	0.676472	0.731635	0.436739	0.500395	0.640654	0.0553677
Wdr25	0.571532	0.81241	0.361789	0.556938	0.640652	0.147104
Stk11	41.6398	39.6423	28.7359	25.395	0.640296	0.00756998
Sytl4	0.371347	0.227337	0.206978	0.194161	0.640178	0.227571
Phyhd1	2.64888	3.27415	2.19579	1.72851	0.640134	0.0559813
Itgad	0.899704	0.611398	0.478806	0.534621	0.639556	0.131188
Nrcam	0.435772	0.230531	0.279848	0.166598	0.639325	0.266977
Pcdhb17	0.354462	0.26669	0.130075	0.287451	0.639189	0.287843
Bcl6b	3.09939	2.66291	2.00679	1.84208	0.638596	0.0356508
Ncf2	32.8759	26.56	25.0597	14.545	0.638253	0.0968259
Bmp2k	6.67357	5.41332	4.74449	3.32173	0.638165	0.0528222
BC100451	2.14269	2.19755	1.20825	1.69311	0.637545	0.0875659
Pcp4l1	12.6602	9.62914	6.05382	8.93097	0.637532	0.0683422
Usp43	0.787037	0.728444	0.183634	0.838841	0.636839	0.397372
Gm13245	8.70092	5.22802	4.22557	5.15201	0.636749	0.219313
Cage1	0.912997	0.841476	0.70358	0.465392	0.636547	0.122986
Clec4a2	9.30235	6.55685	7.27651	3.30924	0.6364	0.20648
Fnip2	11.1967	10.3314	8.62863	5.72434	0.636026	0.048904
Anxa8	30.0448	29.4994	14.1664	25.8337	0.635478	0.0793781
Adam15	9.67106	8.77223	4.97522	7.41152	0.635346	0.0353995
Lrrc48	1.16808	1.10004	0.77127	0.745286	0.635247	0.0577873
Ftl1	291.422	244.961	194.115	165.141	0.634403	0.0174101
Fabp5	673.625	538.825	408.838	405.232	0.633807	0.0156945
Gas2l1	3.3495	3.18334	2.2358	2.13947	0.633031	0.0144176
Map3k6	3.30696	4.48765	2.20526	3.00092	0.632901	0.0412652
9330160F10Rik	2.64835	2.26056	1.84902	1.43901	0.632713	0.072994
Gm43435	1.24856	0.918253	0.711321	0.745215	0.632613	0.195801
Mxi1	35.1033	27.7158	21.3323	20.8967	0.632214	0.0175784
Rarres2	4.89416	5.14703	3.26639	3.45832	0.631857	0.0177317
Ropn1l	2.3676	2.13389	1.83178	1.1776	0.631287	0.188322
Wdr72	0.153496	0.166013	0.101214	0.112475	0.630819	0.198541
Tbc1d7	0.969731	1.66575	0.662	1.09436	0.630257	0.248709
Rsph1	17.5841	16.8826	10.415	12.7574	0.630133	0.0184436
Zfp867	0.368347	0.569119	0.244272	0.381375	0.62989	0.227624
Csf1r	31.1379	26.9512	26.5152	12.316	0.629718	0.167203
Flrt2	0.595298	0.774622	0.353281	0.565085	0.629627	0.111505
Clec4a3	38.6957	28.213	26.9787	17.9968	0.629562	0.0858979
Galc	7.2907	6.26956	4.40102	4.72644	0.629446	0.0172325
Gm43391	3.1018	1.44068	1.32505	1.76453	0.629422	0.238166
Pik3r5	75.5244	62.5796	51.8437	40.9615	0.629069	0.0277753
Gna12	8.56718	7.19662	5.1459	5.47865	0.627992	0.0190055
Olfr1372-ps1	0.951511	1.35366	0.571433	0.975135	0.627711	0.108701
Oaf	0.69659	0.635214	0.317025	0.582307	0.62701	0.224866
Mylk2	0.292038	0.421137	0.128378	0.350168	0.626933	0.354117
Erich2	1.93672	1.69944	1.02807	1.42806	0.626252	0.0850783
Tmem205	0.582526	0.420019	0.351188	0.325217	0.626102	0.224079
Ank2	0.239021	0.206366	0.156932	0.143231	0.625431	0.0506921
Ighv5-6	4.06896	3.52061	4.82946	0.216839	0.625423	0.603244
Dgkh	1.28536	1.07689	0.821291	0.77181	0.625198	0.0784132
Creb3l4	0.941022	1.04089	0.248201	1.09414	0.625044	0.418649
Grk4	1.13028	1.1581	0.855126	0.681591	0.625002	0.0693518
Csf2rb2	22.4312	17.2037	17.3076	9.36887	0.624226	0.13445
Nox4	0.262818	0.146709	0.107334	0.171685	0.623862	0.273604
Gm21887	64.4367	48.9169	28.9998	48.0544	0.623091	0.0886678
Parvb	5.03338	4.5116	3.4144	3.02468	0.623027	0.0215752
Hgf	0.889469	0.729607	0.690629	0.399445	0.622954	0.153404
Nfatc4	0.419931	0.425184	0.320495	0.247593	0.622269	0.179531
Ppp1r3b	6.53355	6.59774	4.64413	4.20525	0.622098	0.00933124
Ceacam10	0.768097	0.830732	0.911658	0.153498	0.621313	0.489235
Tnnt2	3.66868	2.53	1.6616	2.56234	0.620792	0.0999013
Rgcc	91.7663	91.6766	64.2137	59.7012	0.619303	0.00652256
Gm42835	3.80908	3.8193	1.59073	3.59462	0.618592	0.22451
Gm13680	2.44522	1.95898	1.91094	1.06177	0.618581	0.25069
Trappc2	0.522414	0.66096	0.509563	0.283653	0.618262	0.222287
Igkj2	270.567	368.497	266.072	162.879	0.616573	0.107562
Cercam	1.15697	0.895437	0.649511	0.746662	0.616502	0.116245
Loxl4	0.238652	0.368732	0.260776	0.145349	0.616376	0.289795
Grn	167.232	143.038	114.537	95.8455	0.616081	0.0192338
Zfp641	0.776584	0.858169	0.748071	0.350873	0.616014	0.228417
Ankrd33b	4.05033	3.27431	2.58481	2.39146	0.615703	0.0255886
Akirin1	10.6789	8.43151	6.03955	6.97773	0.615083	0.0284502
Fcgr2b	52.9388	50.3133	45.7492	23.9349	0.615065	0.123885
Msln	13.2152	20.3369	7.79552	14.9178	0.614722	0.141466
Osm	58.1775	56.2038	51.9244	25.2508	0.61432	0.150818
Cd300lb	4.24698	3.58145	3.15595	2.15174	0.614127	0.0831799
Arhgap19	2.72458	2.96942	1.81315	2.04763	0.613984	0.019159
Gm12648	3.22958	3.78895	1.61702	3.15045	0.613862	0.218104
Mamstr	1.20751	0.883919	0.551527	0.878917	0.613815	0.14521
Igkj1	374.205	340.332	312.048	171.217	0.61364	0.13339
Rpp25l	1.30043	1.8148	1.50476	0.581235	0.613532	0.350166
Vma21	0.580201	0.744508	0.373501	0.52406	0.613125	0.0970959
Wnt4	0.428094	0.370403	0.162594	0.383269	0.612761	0.295238
Mgll	19.0046	16.4159	13.1629	10.908	0.612532	0.0209693
Gm2a	28.0691	24.0906	20.2503	15.1716	0.612482	0.0357041
Stpg1	0.38801	0.5341	0.248097	0.375954	0.611799	0.233435
Ms4a6d	29.9893	23.5259	20.5253	15.9044	0.611443	0.0464693
Slc36a4	11.4863	8.83624	7.97079	5.86956	0.610647	0.0579111
Ssbp4	7.86493	4.11198	2.87366	5.39487	0.609933	0.230791
A230020J21Rik	3.93906	2.7068	1.21689	3.36331	0.609694	0.304037
Nptxr	0.666903	1.20966	0.513041	0.755224	0.609617	0.171965
Unc45b	1.23878	1.54724	0.885347	1.00514	0.609466	0.058703
Zscan20	0.343007	0.296782	0.199035	0.23763	0.609311	0.131145
Gm13509	6.39655	8.31367	5.58998	4.35974	0.60917	0.0619025
Aff3	0.922808	0.986385	0.865409	0.425629	0.608964	0.190499
Bcl11a	0.21259	0.383209	0.339307	0.0580981	0.608809	0.493034
Ifi30	285.326	243.958	208.558	152.034	0.607617	0.0406386
Hoxb3os	0.837667	0.563923	0.459916	0.501063	0.607546	0.160621
A930006K02Rik	2.1286	1.30123	0.976403	1.38095	0.60749	0.276209
Gm12791	1.64467	1.77878	1.27245	1.05175	0.60621	0.229382
Anapc15	15.7591	13.8686	10.1593	10.0927	0.605865	0.0110912
Gm43198	2.64357	5.0035	3.4863	1.64359	0.605665	0.354989
Pdp1	1.35444	1.55106	1.02549	0.951071	0.605551	0.0526794
RP23-123D6.10	2.51903	0.641046	0.78166	1.42139	0.605456	0.477012
Syngr2	13.5466	11.6335	9.8764	7.30532	0.60545	0.0503467
Trem3	2.63715	2.77405	2.40113	1.2706	0.604672	0.219006
Ubxn10	0.723836	0.740314	0.431637	0.570224	0.603126	0.110928
Pgam1-ps2	15.7716	17.7684	10.8949	12.0069	0.602786	0.0234692
Mir6936	35.9086	25.1719	2.10469	40.3983	0.602423	0.608233
Bmp8b	0.610816	0.430407	0.302685	0.414286	0.602245	0.207332
Lrrc36	0.648016	0.396138	0.445874	0.270262	0.602123	0.307899
Gm37760	0.392648	0.283111	0.138084	0.328815	0.600986	0.339996
Colgalt2	0.642886	0.521482	0.455149	0.342601	0.600252	0.171115
Trpv4	1.05717	0.92423	0.464726	0.901404	0.600008	0.189783
Gm38158	3.07182	5.04075	2.79384	2.70953	0.599871	0.24162
Tal1	0.861018	0.656295	0.519083	0.524395	0.599709	0.127528
Cdc42ep2	4.64812	4.40202	4.24326	1.92516	0.599584	0.224803
Nav3	0.122244	0.168782	0.0795776	0.119202	0.599296	0.20012
Rapgef3os1	3.6429	2.89466	2.11776	2.37715	0.599156	0.203753
Sbk2	1.71156	1.28345	1.32421	0.729687	0.597905	0.203913
Tmem218	2.42681	2.29847	1.69243	1.549	0.597725	0.0607201
Hecw2	1.02897	0.986891	0.643746	0.741971	0.597329	0.027477
Gm16206	3.76254	3.87182	2.90974	2.31657	0.597286	0.0625301
P2rx4	11.5674	8.79009	7.21557	6.80998	0.597148	0.0320802
Minpp1	2.82442	2.99542	2.31444	1.66591	0.596854	0.079506
Coq4	0.802898	1.08546	0.713329	0.574251	0.596383	0.134557
RP23-220F20.2	1.78968	1.36736	1.10864	1.06749	0.595864	0.126844
Gm17021	0.333971	0.606824	0.408723	0.22781	0.595794	0.327341
Fam47e	1.10619	0.662617	0.430913	0.798091	0.595737	0.295306
Atp6v0b	8.38625	7.04401	6.59422	3.99329	0.595714	0.114712
Gm9821	2.72118	2.44594	2.09499	1.45015	0.595515	0.118423
Slc15a3	296.744	213.407	202.276	149.318	0.59493	0.0739038
Frmpd2	0.490828	0.301621	0.200073	0.350738	0.594676	0.257519
Cftr	0.147981	0.360109	0.224428	0.118291	0.594473	0.36112
Sh3bgrl3	72.0358	63.293	50.9433	42.1879	0.59398	0.0236133
BC017158	2.37831	2.1084	1.4534	1.64142	0.593915	0.0344042
Cxcl5	5.31979	5.29497	3.00961	4.31409	0.593513	0.0624662
Acer2	3.62647	4.41585	2.56126	2.96169	0.593512	0.0165034
Etv1	0.512195	0.435256	0.33452	0.318447	0.593341	0.132892
Tek	17.1617	16.0473	11.1675	11.7204	0.593254	0.00825577
Sash1	13.1179	10.9512	7.83069	8.80419	0.592617	0.0171906
Gm42596	1.46715	1.07108	0.154788	1.62236	0.592291	0.56537
Rgs18	0.495047	0.267708	0.522287	0	0.59212	0.681045
Jchain	17.833	20.8919	17.4446	9.03204	0.591577	0.142483
Trmt61b	9.11039	7.35981	5.84548	5.53539	0.59153	0.0320283
Gm20633	0.900568	1.01516	0.575426	0.743542	0.591499	0.135587
Nav1	2.77257	2.32755	1.7056	1.82037	0.591383	0.0186609
Csf2rb	93.0728	68.3148	66.4727	44.9882	0.590447	0.0905062
5031439G07Rik	5.77289	4.85257	4.22867	3.10034	0.590257	0.0502149
Neto2	0.29294	0.152077	0.0988988	0.212311	0.59012	0.372728
Ak9	0.87607	0.858331	0.58175	0.615166	0.589914	0.0580665
Scube1	0.546416	0.800373	0.317746	0.609896	0.589901	0.192968
Gm26724	1.65397	2.07129	1.17097	1.39171	0.589541	0.121364
Slc18a1	0.837711	0.711875	0.53309	0.538545	0.589395	0.0954119
Manea	1.91827	1.564	1.24543	1.16381	0.589191	0.0628195
Ctsz	652.235	526.519	459.766	354.781	0.589082	0.042874
Rps11-ps1	3.32627	2.94341	2.23319	2.09489	0.588933	0.206802
Gm42846	3.49305	3.62677	3.31673	1.56365	0.588922	0.289191
Agmo	0.479923	0.407832	0.409887	0.200951	0.588823	0.256944
Tns4	1.95284	2.6758	1.4884	1.69621	0.587769	0.0460472
9630028H03Rik	0.365105	0.426894	0.322731	0.220861	0.587452	0.23971
Lepr	4.86999	3.64731	2.82158	3.09478	0.587402	0.0417207
Ighv1-80	31.7141	34.3002	32.5957	12.6483	0.587128	0.267473
Sh3pxd2b	12.5933	9.35217	8.12004	7.10728	0.586516	0.0434045
Trappc2l	3.775	3.84384	2.40906	2.8655	0.585869	0.0524265
Trim29	24.6283	24.2436	18.4895	15.2736	0.585809	0.0162567
4732491K20Rik	0.525714	0.420257	0.409953	0.243616	0.585526	0.276291
Ifitm10	0.764809	0.624437	0.569572	0.391592	0.585352	0.166906
Ighv9-4	0.613821	8.1878	5.82838	0	0.585333	0.745605
Rpp40	0.505136	0.49882	0.434455	0.257488	0.584948	0.18633
Itsn1	9.15119	8.40695	5.70645	6.47632	0.584928	0.00963805
Atp6v0d2	478.38	404.482	339.175	272.78	0.58411	0.0304912
Comtd1	1.35531	1.07179	0.953261	0.730028	0.583651	0.162816
Gskip	3.05274	2.96592	2.12895	2.04044	0.583635	0.0450003
Gpihbp1	20.1195	22.6725	12.9644	16.6935	0.583367	0.016803
Scn3b	2.41977	2.85888	1.56782	2.08846	0.583284	0.0413036
Sgk1	119.671	97.0165	84.7397	65.6863	0.58241	0.0427678
Tpcn2	5.54068	4.81764	3.4886	3.71362	0.58229	0.0210119
Gm28626	15.123	13.5182	12.3124	7.50722	0.582056	0.138241
Car13	3.81109	3.5475	2.12575	2.99651	0.582021	0.0745269
Mpc1-ps	10.8814	11.651	9.0693	6.49466	0.58196	0.131901
Mis18a	2.05693	1.99406	1.68052	1.1229	0.58104	0.120006
Copz2	1.43114	0.914633	0.85789	0.780002	0.580405	0.204088
Dnah7c	0.139611	0.157159	0.105209	0.100213	0.580012	0.173269
Mras	1.42683	1.27085	0.974045	0.902011	0.579584	0.0648974
Gm43126	3.68293	5.34118	3.88558	2.31952	0.579002	0.256396
Il10rb	16.7661	14.9513	11.7991	10.2615	0.578898	0.0193384
Mmp9	1.80608	2.54595	2.30154	0.681306	0.578733	0.376857
Vac14	4.17901	2.78999	2.04663	2.84291	0.578214	0.105592
St8sia2	0.360153	0.12984	0.112584	0.23458	0.578147	0.44419
Gm29542	3.00938	1.54464	1.88346	1.30473	0.577916	0.325448
Tfrc	16.3954	15.6226	9.57371	12.7718	0.577605	0.0216465
1700025G04Rik	1.01134	1.21571	0.822736	0.720768	0.577187	0.0362589
Hipk4	0.15758	0.543245	0.114298	0.367395	0.577091	0.511937
Ptprb	14.5992	14.5149	10.4952	9.75759	0.577036	0.00770647
Cerk	18.902	14.5759	13.0297	10.3236	0.576827	0.0521489
Lrpap1	206.666	160.036	140.419	115.551	0.576214	0.0432547
Ccdc180	2.27312	1.35033	1.10962	1.43918	0.576035	0.156978
Ighv5-9-1	1.30418	4.13757	3.66919	0	0.575439	0.706725
Mrpl23-ps1	2.60027	4.82111	2.35145	2.77143	0.575227	0.237065
Tnip3	9.78965	8.77704	6.4448	6.51776	0.575147	0.0112579
Nek5	2.75171	3.4453	1.8308	2.48366	0.57459	0.0701872
Gm43191	6.68185	4.68909	4.84318	3.09874	0.574487	0.201511
Paqr3	1.60891	1.58611	1.28184	0.940869	0.574283	0.0638069
Apba1	1.38068	0.966233	0.982528	0.657874	0.574148	0.158478
1110034G24Rik	0.59367	0.972294	0.697918	0.379648	0.5741	0.309829
Sptssa	8.0353	8.51957	5.72575	5.81242	0.573629	0.0301043
Perm1	3.36902	2.78756	1.96172	2.3546	0.572707	0.0532823
Calcrl	14.7547	16.0693	11.803	9.65034	0.572691	0.0179149
Mgmt	0.29779	0.617308	0.261814	0.37029	0.572551	0.324805
Gfm2	8.12269	7.24395	5.76155	4.9752	0.572254	0.0196855
Vmac	0.757298	0.819052	0.266323	0.840776	0.571389	0.383379
Lrrc40	0.790274	1.00938	0.579661	0.673833	0.571307	0.0998467
Rubcnl	0.94817	1.37708	1.08609	0.519727	0.571068	0.280141
Mocs2	2.25271	1.84018	1.36407	1.50907	0.570312	0.0380932
Grb10	1.73439	2.29884	1.25045	1.56221	0.570236	0.0410745
Ggt1	1.24222	1.00194	1.32168	0.235624	0.570218	0.500612
Pgam1	37.1049	38.2004	26.0701	26.5877	0.569844	0.00721046
Cd300lg	3.43736	3.91631	2.50533	2.62885	0.569818	0.0368295
Art4	0.770386	0.67891	0.571954	0.440958	0.569615	0.209966
Akip1	14.9688	13.7491	9.40579	10.7338	0.569447	0.0256615
Epas1	75.7333	77.1248	48.8666	58.2336	0.569134	0.00895913
Man2b2	13.2011	11.4154	9.00937	8.24456	0.569087	0.0218002
Sh3glb1	23.2321	19.9047	15.444	14.8076	0.569075	0.015877
Celsr3	0.306605	0.286535	0.298352	0.114217	0.56891	0.323257
Ogn	0.50894	0.764502	0.447454	0.436965	0.568556	0.2282
9430020K01Rik	13.4244	14.0978	10.0425	9.20123	0.568227	0.00894785
Gmpr	18.4053	15.0697	12.1489	11.3528	0.568168	0.0313938
Ggh	49.8151	40.6946	35.6094	27.8714	0.567565	0.0455506
St6galnac4	3.46233	2.97177	2.60083	1.90711	0.567232	0.0646993
2610203C20Rik	0.359748	0.4983	0.2497	0.349793	0.567177	0.12717
Gm17196	5.82863	2.58911	3.2943	2.66241	0.56683	0.3601
Pdpn	75.2953	46.1039	37.7593	48.1719	0.566442	0.112651
Btbd19	2.28417	1.91033	1.35615	1.59672	0.56617	0.0702529
0610012G03Rik	2.48502	1.6126	1.10114	1.80104	0.56595	0.24088
Nsf	15.1189	12.8665	10.7262	8.92374	0.565767	0.0288736
Fmnl2	22.6474	23.0008	21.9281	9.88997	0.565471	0.207788
Thbd	15.8179	15.2509	11.346	10.4547	0.565111	0.0122243
Nmnat2	0.130441	0.550875	0.262131	0.20523	0.564758	0.461167
Efna5	0.4542	0.597192	0.244294	0.493589	0.564467	0.274605
Mospd1	3.96114	5.32724	3.54315	2.93695	0.564435	0.071382
Uqcr10	15.0029	13.5662	10.2496	9.83017	0.564415	0.0557
Cyp4f18	9.00134	9.67254	9.51706	3.48679	0.563763	0.298059
Mtmr10	2.057	1.66239	1.52057	1.09377	0.563708	0.089319
Cnksr2	0.0774977	0.217925	0.0245286	0.181717	0.563446	0.587163
Dab2	34.5685	26.1204	24.3963	18.3281	0.563418	0.0692659
Cd300ld	21.8981	21.3639	18.047	12.2702	0.56315	0.0601435
Gm15453	5.40559	3.50783	3.01446	3.29222	0.5627	0.230522
D830044I16Rik	1.73237	1.54388	1.14048	1.16692	0.562203	0.0994994
Isoc2b	0.941521	0.792009	0.662219	0.557496	0.561196	0.262156
Hexa	116.613	87.2075	79.3561	64.4835	0.561043	0.0573828
Gpr84	0.532837	1.60358	0.92878	0.543217	0.560667	0.425258
Lgi4	3.23522	3.21098	2.3967	2.13736	0.560516	0.0313099
Pigt	4.10676	4.40136	2.93762	3.04708	0.560448	0.0212131
Lrriq1	1.63074	1.02183	0.996779	0.882831	0.559911	0.151644
Igha	13.6474	16.2014	14.2706	6.56995	0.559812	0.209917
Gm16089	3.6336	3.46756	3.15704	1.82248	0.559477	0.30779
Mex3b	1.0703	1.42382	0.903355	0.844154	0.559432	0.111704
5730508B09Rik	2.71098	2.55482	0.936657	2.80493	0.559361	0.333879
Gm44965	2.97859	2.77405	2.88061	1.1464	0.559326	0.380494
Gm9877	0.779135	0.487861	0.432635	0.4662	0.559215	0.264787
Cyb5r4	13.7376	12.5401	9.14491	9.40326	0.559131	0.0115
Bcar3	17.9222	14.1653	10.4649	12.2657	0.558751	0.0330549
Tomt	17.5207	16.3394	11.8944	12.0027	0.55859	0.0125254
Gm5483	10.9287	17.636	15.3734	4.43735	0.55848	0.414504
Gbgt1	2.98119	2.75953	2.3235	1.71752	0.558444	0.140912
Tfap4	2.2942	2.84888	1.36262	2.26409	0.558253	0.150176
Stab1	1.88129	1.74403	1.35512	1.20158	0.558216	0.0308526
Spag16	0.291983	0.2067	0.112018	0.243303	0.557181	0.336487
Myzap	10.3297	12.8399	7.93993	8.36757	0.556568	0.0128636
Ifitm1	3.93878	3.37248	3.60145	1.53928	0.556377	0.300214
Ccdc40	3.82842	2.53073	2.16716	2.35433	0.556348	0.0937801
Gm43278	1.82926	3.57742	2.11497	1.65588	0.555603	0.229098
Gcnt2	12.2961	12.5979	8.95705	8.62455	0.554904	0.00837132
F10	146.724	143.117	136.237	67.5473	0.554848	0.176931
Eif4ebp3	1.01355	1.827	0.35644	1.64611	0.554762	0.510946
Dusp23	1.12055	1.3221	0.429894	1.30288	0.554562	0.390585
Fam78b	2.0211	1.93416	1.34168	1.45827	0.554326	0.0339614
1500002C15Rik	1.69427	1.76126	1.16274	1.27983	0.554112	0.104768
Cndp2	204.572	168.616	143.564	120.777	0.553965	0.0334823
Tmem144	0.710551	0.857593	0.651869	0.450002	0.553917	0.18983
Gata2	1.86927	2.47496	1.71947	1.33293	0.55383	0.074955
Wscd1	1.59984	1.10522	0.830683	1.09808	0.553219	0.150409
Slc5a2	1.69813	1.04566	0.836936	1.12293	0.553076	0.208013
Tmem69	1.28431	0.619435	0.640868	0.721417	0.553007	0.317432
Fam122b	2.33744	1.70004	1.61539	1.24998	0.552942	0.121497
Nrp2	32.7671	24.9346	23.9937	16.8996	0.552877	0.0871667
Pid1	0.887607	0.755634	0.63048	0.533899	0.552589	0.091471
Lacc1	6.96689	8.37696	4.94868	5.90256	0.551795	0.0232061
Gm16675	0.772559	0.690728	0.532512	0.505025	0.551146	0.159826
Fcgr3	124.708	94.7652	96.2823	59.3262	0.550752	0.129973
Fer1l5	0.660998	0.788222	0.488755	0.535906	0.550689	0.0927045
Nrg4	2.25795	1.7005	1.57774	1.23479	0.550684	0.0978487
Traip	0.291568	0.370992	0.26539	0.201079	0.550543	0.208858
Pmp22	13.7288	10.1794	6.93636	10.1452	0.550347	0.097004
Csgalnact1	1.2127	1.75387	0.922378	1.17229	0.550224	0.101772
Srp54a	58.2122	75.6995	44.8862	49.7664	0.550061	0.0170695
Kit	3.94909	2.95492	2.81444	2.09163	0.550059	0.0896429
Pcsk5	0.852953	1.13028	0.6283	0.77396	0.549962	0.0703935
Armcx3	12.284	12.781	9.79216	7.94633	0.549573	0.0247305
Eif5a2	0.621453	0.440361	0.346665	0.411119	0.549545	0.19772
Gm26581	0.336718	0.51158	0.405995	0.187985	0.549435	0.341569
Smap2	47.0561	41.2947	38.4959	24.0775	0.549294	0.0999129
Gm43814	6.78176	4.32564	4.03611	3.89208	0.549277	0.233918
Fgfr1	1.43271	1.79337	1.05501	1.22858	0.549165	0.035636
Aatk	0.621967	0.781183	0.613856	0.374221	0.54898	0.176956
Lpl	144.858	98.5892	93.6481	79.9375	0.548804	0.0810313
Rhoc	34.5992	34.9002	22.5246	26.8709	0.548682	0.013852
Exoc3l2	2.13699	1.87608	0.990504	1.87739	0.548608	0.181866
Mcoln2	4.53225	4.4648	3.52574	2.85178	0.548386	0.0462533
Tcp11l1	0.626585	0.564733	0.407656	0.439653	0.548349	0.108119
Prickle2	6.13245	5.70559	4.44202	3.96423	0.548339	0.0184989
Gm12481	10.5187	7.97656	5.3574	7.8606	0.548295	0.208603
RP23-313P23.4	9.7565	9.99015	9.50156	4.43021	0.548268	0.250718
Trim15	1.40997	3.24795	1.7387	1.5223	0.548156	0.266802
Ksr1	1.82048	2.43352	1.64011	1.36258	0.547859	0.0577105
Pla2g12a	1.35559	1.76147	1.16267	1.03944	0.547762	0.0937091
Snx9	68.0192	62.8862	47.1238	45.9869	0.547173	0.0112643
Itgb5	21.7673	19.1989	15.5392	13.6036	0.54672	0.0238135
Arid3a	8.50262	6.9476	6.21871	4.77541	0.546497	0.0593264
Ak7	6.23437	5.29877	3.9685	4.25658	0.546257	0.0372154
Fam184a	0.67643	0.553153	0.530887	0.342893	0.545962	0.225711
Plekho1	37.2808	34.1341	27.7156	23.0655	0.545912	0.0253764
Cfap126	2.30754	1.9484	0.939637	2.11424	0.544699	0.280409
Jdp2	123.131	162.945	127.973	73.8585	0.544674	0.134453
Cox5a	3.81133	3.43819	2.75884	2.40453	0.544227	0.0756766
Slc35f6	2.68416	2.64245	1.79723	2.00033	0.543849	0.0206914
Bard1	0.32996	0.494123	0.160669	0.426072	0.543473	0.365713
Cdc14b	1.32229	1.18751	0.915504	0.874539	0.543377	0.0684051
Myom3	2.39073	2.73362	1.16075	2.50372	0.543255	0.202636
Cln5	17.0251	13.9073	12.5385	9.52011	0.543255	0.0646323
C4a	0.306663	0.225285	0.195344	0.185009	0.543006	0.247081
Tnfrsf13c	2.13635	2.23354	2.25391	0.83489	0.542945	0.342799
Ccdc60	0.366492	0.264252	0.112775	0.341788	0.542889	0.425236
Vwf	15.9715	18.2361	11.629	12.7177	0.542875	0.00794353
Mtmr9	3.15433	2.60313	1.76647	2.35815	0.542628	0.107736
Iqcd	1.51756	1.10962	0.90201	0.979584	0.542579	0.211539
Cacfd1	3.33606	3.11157	2.33296	2.26713	0.5424	0.0324416
Atp6v1b2	35.7529	29.0854	25.7229	20.5681	0.542267	0.0474145
Kif6	0.268643	0.245352	0.15116	0.216334	0.54219	0.251493
Nos3	3.86721	2.93249	1.84288	3.04732	0.541573	0.144987
Pradc1	0.316996	0.914253	0.650297	0.20647	0.541511	0.521449
Matk	3.28289	3.16172	3.05121	1.52455	0.541274	0.203652
Kitl	4.12964	4.63481	3.13458	3.10691	0.541147	0.0176212
Tcn2	14.0304	11.5369	9.75811	8.52249	0.540945	0.044219
Prune2	2.25576	1.62647	1.65623	1.11953	0.540944	0.133392
Zfand2a	46.9541	34.6532	29.1111	29.409	0.54088	0.0466708
Il1r2	15.2442	21.291	18.009	7.76274	0.54073	0.265809
Midn	12.6309	12.1551	8.51454	9.20592	0.540069	0.0122743
Grrp1	6.87191	4.75179	3.47645	4.89283	0.539934	0.155126
Gm31166	5.8968	9.1074	4.79305	5.86921	0.539333	0.0940034
Card14	1.18526	1.22287	0.830907	0.889276	0.539106	0.0785479
Gm15922	8.10069	8.31254	5.78881	5.93649	0.539062	0.0155445
Lrp11	0.546297	0.772644	0.509855	0.425494	0.538807	0.207889
Cd38	4.26472	4.14325	3.49628	2.499	0.538787	0.0730137
Tnfsf14	5.75619	5.49438	4.78905	3.23223	0.538673	0.10773
Atp6ap2	23.3035	19.7447	17.4228	13.3616	0.538524	0.0531755
Mmp24	1.9093	2.13133	1.32672	1.56096	0.537929	0.0521019
Tlr13	8.77276	8.27122	6.89061	5.28408	0.537738	0.0442245
Morn1	1.30501	1.27658	0.727872	1.12513	0.537439	0.135711
Gm45444	23.6725	27.549	5.31563	31.6661	0.537357	0.508901
Fut11	2.09395	2.03242	1.11025	1.85409	0.537354	0.145432
Tnfsf12	10.0497	6.89576	6.37659	5.81029	0.53699	0.106513
Gm12602	0.706608	1.94531	0.57606	1.30084	0.536828	0.458749
Cav1	8.42454	7.14938	5.43406	5.74526	0.53679	0.0314451
Aar2	1.50985	1.39662	0.901262	1.18575	0.536367	0.110001
S100a1	625.761	586.636	402.372	467.593	0.536302	0.013255
Cables1	1.8393	2.3094	1.46095	1.49844	0.536254	0.0734949
Pira2	23.6486	20.0802	17.5962	13.7302	0.536122	0.0484411
Col6a1	28.9728	36.2742	22.402	24.1866	0.535973	0.0136338
Amz1	5.84446	4.6103	4.15784	3.34317	0.535933	0.0634788
Dxo	3.00306	3.40638	2.16372	2.42006	0.535803	0.0745873
Gm10676	0.83612	0.626982	0.517515	0.534693	0.535621	0.203267
Gm14026	0.762731	0.564424	0.254116	0.70597	0.535465	0.422167
Usp2	0.797471	0.378855	0.338113	0.516332	0.535423	0.335808
Fads6	0.237483	0.274361	0.136664	0.230104	0.535345	0.269209
Bhlhe41	11.9321	10.8708	9.17796	7.15324	0.534907	0.0387833
Tchh	46.4104	47.8873	37.3444	30.1024	0.534366	0.0224715
Map2k4	10.9635	10.3753	6.43321	8.91976	0.534226	0.0393902
Gm15935	2.1714	2.17451	1.6121	1.50003	0.533723	0.198096
Dach1	1.57532	1.25793	1.23227	0.800278	0.533391	0.148598
Tmed3	9.73706	9.35792	7.34535	6.34508	0.533329	0.0289233
Polr2j	5.48693	6.28551	3.76789	4.67155	0.533288	0.0834572
Tmtc1	2.26051	2.27732	1.51926	1.74005	0.532925	0.0256006
Mir1966	26.2664	31.2851	16.4867	24.806	0.532647	0.182517
Creg2	1.45026	1.42187	1.27505	0.77914	0.532415	0.150587
Emcn	3.24631	2.39813	1.82103	2.25713	0.532281	0.08623
Gm23455	23.3406	25.6322	20.0788	14.9261	0.532151	0.196839
Zeb2os	11.409	10.4367	9.71676	5.92832	0.532114	0.13581
Tmem175	0.951019	0.661692	0.664639	0.497124	0.531859	0.186761
Ndufs7	7.06466	7.00779	5.09389	5.01235	0.531622	0.0379947
Pdss1	1.14116	0.868523	0.5886	0.864906	0.53148	0.180106
Rmdn1	6.62195	6.86518	5.1143	4.56224	0.530895	0.0398726
Sh2b2	5.32717	4.99288	5.05967	2.3221	0.530309	0.237314
Foxf1	1.57611	2.07451	1.08241	1.53722	0.529911	0.150427
Mrpl55	4.05588	3.02526	2.43464	2.68315	0.529712	0.163008
Gm29439	30.6881	27.3917	25.4548	16.2412	0.529651	0.124811
Pde8a	8.49555	7.21048	6.10647	5.20387	0.529642	0.0427109
Ppef2	2.40755	2.25235	1.58751	1.77055	0.52926	0.0748503
Aamdc	1.25535	1.11454	0.810468	0.898641	0.529079	0.1111
Clec1a	6.23894	5.57809	4.82697	3.67205	0.528968	0.0563266
Ccdc150	0.500617	0.479561	0.37726	0.327764	0.52795	0.179138
Zswim6	5.78512	3.97194	3.55514	3.51436	0.527254	0.0873998
Ccdc81	2.08501	1.00224	0.950506	1.30317	0.527213	0.302899
Gpd1l	3.02008	2.30251	2.1192	1.72628	0.526781	0.0940306
B230216N24Rik	0.239268	0.212331	0.181234	0.143856	0.526771	0.276694
Stoml1	2.67021	2.7875	2.16797	1.75708	0.526117	0.0774082
Ighv1-11	3.06911	1.99163	0.647597	3.05305	0.525365	0.537995
RP23-187B11.7	6.37912	5.56857	4.6332	3.99466	0.525043	0.0662099
Nsg1	1.85407	1.36502	1.17837	1.15471	0.524875	0.139211
D930030I03Rik	2.41992	1.81519	1.77069	1.2896	0.524863	0.263124
Gm19345	2.67596	4.02838	2.93767	1.85001	0.524819	0.240808
Arsg	2.03169	2.23714	1.74583	1.32277	0.524814	0.0928461
Sox13	2.13186	2.5759	1.52873	1.8639	0.524531	0.0613361
Gm14410	1.06318	1.13368	0.552942	1.0374	0.524407	0.256929
Gipc2	2.46936	4.47143	1.8059	3.1802	0.524329	0.229507
Gm26643	2.5649	1.58517	1.42736	1.59217	0.524105	0.247036
Ttc7b	4.40378	3.87126	3.68826	2.28009	0.522961	0.143511
4931406B18Rik	0.254987	0.330936	0.316096	0.101914	0.522961	0.44284
Dennd2a	1.92234	1.52575	1.18438	1.31827	0.522835	0.0702011
Scn1b	8.03548	5.30636	4.60564	5.10569	0.522738	0.124712
Fam105a	21.5832	15.1916	13.4938	13.2262	0.522585	0.0721247
Cxcr1	5.17796	5.00111	3.91295	3.43961	0.522491	0.0766714
Psma8	0.6363	0.963462	0.581805	0.565152	0.52225	0.285063
Tgfb1	27.0988	23.2697	20.0167	16.4262	0.522138	0.0386115
6430548M08Rik	11.825	10.6616	8.10176	8.18466	0.522036	0.0169853
Gm15200	14.6262	15.2505	12.6589	8.86793	0.521739	0.133336
Rtn4	44.6661	40.2533	31.1811	30.3232	0.521612	0.0152205
Ccdc146	1.63482	1.2528	0.927393	1.17329	0.521532	0.131373
Sdf2l1	20.3201	15.6328	14.2238	11.8478	0.521527	0.0781483
Zfp385a	6.70836	5.05165	5.12622	3.3912	0.521156	0.153699
Il1rl2	2.29832	2.24058	2.05773	1.21356	0.521145	0.14891
Fez2	18.0965	17.0728	13.7472	11.69	0.520927	0.0304267
4931440P22Rik	3.90082	1.79435	1.65643	2.52732	0.520579	0.301867
Tpp1	11.4944	9.42339	8.28264	6.88513	0.520175	0.0491361
Gm28305	4.62384	3.40486	2.49103	3.35536	0.520146	0.292788
Onecut2	0.13944	0.41763	0.130138	0.268656	0.520088	0.438384
Tex264	7.23419	7.37816	4.95635	5.63295	0.519718	0.0254144
Adgrl4	8.03537	7.15747	4.88325	6.16027	0.51969	0.0373949
Fcrlb	2.48899	2.69195	2.3309	1.40093	0.519469	0.224272
Mydgf	7.27221	7.18357	4.60342	5.89067	0.519254	0.0460709
Gm13645	8.01393	9.16746	6.28697	6.1323	0.51867	0.0838976
Fblim1	6.84011	6.69208	4.70899	5.10925	0.518446	0.0194822
Gm26631	0.688068	0.635651	0.589818	0.366679	0.518321	0.292764
Adm	2.70589	3.95803	1.40399	3.42771	0.518301	0.32281
Sema7a	11.0731	14.8847	7.60446	11.1869	0.518092	0.077673
Slc16a9	1.35504	1.33504	1.05751	0.890279	0.517942	0.109364
1700001L19Rik	1.23138	0.8807	0.859105	0.677382	0.517063	0.268617
Flnc	0.473587	0.330455	0.257882	0.329721	0.516853	0.196909
Fsd2	1.45076	2.29999	1.67319	1.01803	0.516835	0.220649
Ccbe1	1.34785	1.06984	1.03564	0.720293	0.516512	0.134562
2310061I04Rik	0.728881	0.836582	0.408035	0.729295	0.516486	0.284728
Vdr	3.7561	2.63952	2.54127	2.12021	0.516213	0.110214
Ephx2	2.99973	3.89321	1.91749	3.08434	0.515835	0.157249
Ado	3.41794	3.18104	2.76205	2.02384	0.515572	0.0832779
E330009J07Rik	4.0777	3.89809	2.49297	3.31714	0.515564	0.0416406
Peak1os	1.50566	1.56699	1.07899	1.15059	0.515289	0.206852
Wsb2	7.72491	7.17455	5.71145	5.11645	0.515033	0.0245573
Ccdc162	0.695369	0.641361	0.446882	0.526698	0.514883	0.0880388
Rgs12	2.18351	1.76061	1.38769	1.4898	0.514665	0.0577763
9430025C20Rik	2.41088	2.0566	2.25695	0.97716	0.514618	0.323288
Gm13256	5.17912	7.61797	5.24554	3.97441	0.514524	0.203998
Gcom1	39.5285	48.3771	31.2119	32.5069	0.514331	0.0153998
Tnfaip8l2	7.16891	6.47279	5.97642	3.92272	0.51416	0.152458
Fam221b	0.764877	0.704042	0.480745	0.589736	0.514044	0.157443
Pkdcc	5.66698	4.72571	3.63199	3.9514	0.513799	0.0569813
Fam210b	1.32039	2.83464	1.34067	1.65066	0.513459	0.246708
Csf2ra	127.088	100.946	99.5978	66.319	0.513323	0.113584
Phlda3	5.8504	4.83279	4.08248	3.70692	0.512931	0.0924573
Plpp1	7.48918	8.5037	5.42199	6.20312	0.512854	0.0419823
Col28a1	1.78664	1.68683	1.18968	1.34233	0.5127	0.0676595
Dnajc4	4.2796	5.42412	2.68084	4.38312	0.511737	0.179803
Nat6	1.833	2.43807	1.23719	1.86871	0.511499	0.148632
Hpgds	9.96497	9.38126	7.97784	6.09971	0.511013	0.046902
Cd22	8.82402	6.97089	7.30339	4.19764	0.510785	0.178773
Fam219a	5.22622	4.47394	3.54022	3.54562	0.510698	0.0444799
Gm43646	5.41724	8.36998	3.34755	6.68112	0.50993	0.302388
Pi15	0.217848	0.359028	0.153223	0.265356	0.509862	0.318548
E330011M16Rik	2.6421	2.81425	2.1962	1.77067	0.509774	0.123525
1700010I14Rik	1.82414	2.26517	1.37211	1.60217	0.509664	0.125997
Pus3	1.40155	2.5351	1.40218	1.44229	0.509582	0.189658
Tlr8	14.2393	10.3644	12.1598	5.7739	0.509064	0.269959
Tmem192	2.62645	1.79759	1.81845	1.42154	0.508851	0.215584
Zfp970	3.09157	3.68341	2.61633	2.30831	0.508632	0.0855721
Mok	1.00185	0.729971	0.378288	0.899198	0.508504	0.357451
Grtp1	12.5193	10.798	8.47841	8.58387	0.508242	0.0267242
Gna14	0.636865	0.769157	0.425542	0.599593	0.508185	0.217977
RP24-374N16.7	0.505458	0.911125	0.266635	0.763197	0.508148	0.466524
Lox	1.10488	1.30801	0.834875	0.922986	0.507962	0.0939679
Gm45221	2.05463	1.99995	2.00094	0.943327	0.507946	0.292588
Tubb4b-ps1	1.72017	1.39533	1.19098	1.08858	0.507558	0.228568
BC029722	8.80482	9.40257	6.05213	7.25156	0.507333	0.0414384
Lzts3	1.91704	2.51178	1.47012	1.75519	0.507288	0.0805438
Itgb2	534.087	424.035	412.26	288.119	0.50716	0.101292
Mir7009	28.6146	37.6231	21.31	26.9101	0.50711	0.225831
Mdk	1.84425	3.22662	1.31623	2.37033	0.507002	0.299763
Arhgap25	35.7952	32.4603	29.7676	20.0165	0.506949	0.0895052
Eri2	0.30049	0.362909	0.221917	0.261553	0.506939	0.195461
Fam161a	2.01761	1.47537	0.939355	1.63675	0.506431	0.218052
Pip5k1c	48.6426	43.4863	37.891	29.4355	0.50617	0.0468172
Esd	49.5743	51.5631	36.0836	37.84	0.506081	0.00922846
Stard8	2.08307	2.50719	1.72922	1.61468	0.50604	0.0497128
Gm16897	3.64561	3.41302	2.66042	2.50335	0.505707	0.0695911
Dyrk3	0.813536	1.27093	0.345704	1.1802	0.505293	0.448299
Atrnl1	2.69	2.58479	1.9918	1.86679	0.505271	0.0361645
Hsph1	38.3993	21.9412	19.5418	25.0828	0.504758	0.175866
Egr2	28.5535	28.3332	22.4765	19.1023	0.504658	0.0231263
Atp1b3	50.3982	41.9254	36.4097	31.2713	0.50446	0.0417861
Gm11427	20.2486	16.3723	16.0477	10.7648	0.504036	0.117191
Eln	20.2645	29.9021	18.5212	17.9782	0.503978	0.0470677
Ftl1-ps1	13.6312	11.71	9.86146	8.71707	0.503902	0.0719934
Qsox1	5.95949	6.0192	4.04387	4.74074	0.503243	0.0184627
Slc43a3	6.16977	5.51579	4.84588	3.71233	0.502903	0.0667863
Omp	0.83742	1.95633	0.759809	1.26741	0.502825	0.368568
Gm26884	8.83112	7.90884	2.8592	9.5369	0.502744	0.394486
Gm13268	3.31719	3.4083	2.27482	2.65165	0.502443	0.263581
Iah1	6.37338	7.81778	6.19107	4.142	0.50239	0.161627
Tubb6	27.6518	26.79	18.4139	21.5648	0.502235	0.020832
Afg3l2	31.0199	31.1071	21.6254	23.9557	0.502127	0.0127349
Rnft1	5.03739	5.09428	3.54038	3.8929	0.501771	0.0246972
Crtc2	5.74502	6.35579	4.32145	4.54329	0.501354	0.0226071
Tmem120a	3.32102	3.38979	3.0001	1.90254	0.50121	0.179962
Tmem106a	7.76989	7.31437	6.51931	4.52484	0.501019	0.0928176
Leprot	28.1139	23.92	20.6788	17.5431	0.50092	0.0446264
Got1	17.9472	16.1374	14.0407	10.9586	0.500876	0.0534602
Lamp1	341.675	302.041	236.781	236.557	0.500517	0.01955
Ptprd	0.162062	0.251855	0.1328	0.169375	0.500291	0.178981
Gm10297	15.6652	17.8971	13.3847	11.17	0.499712	0.0690912
Eps8	10.4223	11.0208	8.6409	7.06586	0.499642	0.0271124
Aplp2	332.088	279.406	229.499	220.884	0.49881	0.0286822
Casp9	1.61682	1.86823	1.50167	1.04573	0.498699	0.126048
Foxj1	1.94396	2.05806	1.02547	1.92601	0.498571	0.223324
Galnt6	39.7211	33.2986	29.2623	24.4898	0.497991	0.0457563
Rarb	0.319555	1.06244	0.174813	0.832551	0.497826	0.595852
Paox	2.61246	3.88605	1.99961	2.76102	0.497757	0.114293
Aldh1b1	3.59398	1.99423	2.27504	1.86531	0.497329	0.254366
Snx5	61.3033	50.9517	46.283	36.3571	0.497323	0.0605953
Tspyl3	0.374047	0.404549	0.345301	0.224251	0.496949	0.33423
Kif26b	0.359183	0.38583	0.309345	0.236987	0.49663	0.133194
Gm37539	10.3906	12.7252	5.64236	11.4002	0.495677	0.302811
Rasgrf1	0.279141	0.853053	0.294501	0.529299	0.495508	0.430281
Il3ra	1.98347	1.97805	1.19578	1.72966	0.49474	0.211354
Sox7	6.18437	4.12154	3.80223	3.84114	0.494494	0.124515
Pik3cg	1.87321	1.17895	1.32311	0.936217	0.49438	0.216955
Hsd17b7	0.675396	0.913089	0.638335	0.524892	0.494024	0.169082
6820408C15Rik	1.66783	0.934515	0.742001	1.19935	0.494017	0.348164
Cmah	5.18535	4.47097	4.67287	2.42559	0.493979	0.216658
Repin1	0.921427	0.693687	0.505126	0.693231	0.493976	0.221471
Ankrd6	0.386818	0.319089	0.27668	0.244573	0.493561	0.249128
Fam63a	10.0253	9.69414	6.58783	7.99459	0.492623	0.0241623
Lace1	1.85848	2.03875	1.40053	1.47146	0.492564	0.102889
Zc3h12a	15.2256	10.7131	11.3706	7.82175	0.492242	0.158469
Peli3	1.2899	1.04631	0.860555	0.869361	0.492045	0.148387
Gm13394	14.1121	13.0491	8.67554	11.4434	0.492007	0.0732019
Ripk2	6.14628	5.04767	4.30505	3.98215	0.491399	0.067765
Rae1	3.54305	4.01444	1.83934	3.76128	0.491307	0.234142
Dll1	5.345	4.83273	3.87016	3.65576	0.491206	0.0398834
Snx32	3.35147	3.38939	2.25011	2.73704	0.490428	0.111111
Cfh	11.4712	11.4569	8.61359	8.33193	0.490025	0.0140837
1700020L24Rik	2.87268	1.84937	1.58754	1.93183	0.489462	0.275055
Kif19a	0.944497	0.983329	0.791587	0.630342	0.48927	0.159573
Anxa2	130.362	128.668	88.6847	103.194	0.48925	0.015671
Asah1	63.7774	55.7576	44.9026	43.6799	0.489231	0.0235866
2310001H17Rik	0.728982	0.80988	0.580745	0.554975	0.489101	0.103076
Slc35d2	1.56193	1.97938	1.24839	1.36206	0.489091	0.14403
Ccdc96	2.64431	1.94996	1.45831	1.96431	0.488948	0.154906
Gkap1	68.3161	52.2428	47.6925	41.8018	0.488501	0.0662477
Gm15587	2.29265	1.78738	1.13885	1.90393	0.488492	0.204174
Exosc4	2.40006	3.67401	2.25943	2.20384	0.488396	0.152062
Hpse	5.31071	3.46835	2.76914	3.78802	0.488221	0.170541
Dact2	2.25068	1.02347	1.10631	1.34934	0.488105	0.339835
Sulf1	2.78519	3.05357	2.21389	2.101	0.487767	0.0223112
A630023P12Rik	0.60862	0.596538	0.662175	0.222984	0.487743	0.476428
Slc24a1	0.861034	0.700298	0.486909	0.675433	0.487704	0.189679
Cox10	5.76996	5.74175	4.31611	4.20905	0.487204	0.0355444
Asb4	1.73515	0.730905	0.953855	0.895482	0.486869	0.361959
Fem1c	4.20166	3.71004	3.28164	2.57999	0.486823	0.0719345
Brf2	0.603693	0.943108	0.53076	0.607683	0.486653	0.245012
Slc38a6	9.20898	7.82423	6.95092	5.68943	0.485787	0.0543697
Dhrs7b	2.94828	3.52742	2.48385	2.30208	0.485259	0.0648923
Med16	2.91088	2.47362	1.41366	2.61002	0.484912	0.203661
Rasa4	5.48823	4.13532	4.17058	2.98098	0.484906	0.130573
Olfr920	0.923495	0.882274	0.746971	0.590568	0.484631	0.242795
Cdh5	38.2153	35.233	27.3024	27.2813	0.484276	0.0177076
Bnip3l-ps	2.50733	2.00156	1.82651	1.52707	0.483633	0.226398
A530013C23Rik	0.162564	0.201868	0.196918	0.0705891	0.483452	0.472404
Pgls	1.54302	1.62764	1.13553	1.21821	0.483206	0.0976066
Gm13068	2.00858	1.72903	1.29741	1.48545	0.48316	0.271667
2610301B20Rik	1.57691	1.83544	1.06159	1.47262	0.482948	0.169509
Gm26767	0.810269	0.876342	0.643257	0.607087	0.48292	0.144797
Gm16201	0.631427	0.45901	0.480518	0.330978	0.482625	0.315694
Ssr4	9.38308	8.40459	6.9259	6.30451	0.482545	0.0416264
Igsf6	153.672	133.866	134.729	78.4622	0.482543	0.167895
Atp6v0e	20.5145	19.4243	16.2644	13.4029	0.482026	0.0381001
Gm13571	10.9624	9.57772	7.03463	8.29106	0.481632	0.0431558
Pter	1.28847	1.65898	0.865791	1.32424	0.481354	0.165473
Manba	3.90456	3.77726	2.98902	2.72313	0.481201	0.0338424
Gm45220	5.66751	4.47342	4.39393	3.15756	0.480991	0.14388
Car2	2.90589	4.56997	1.62675	3.93466	0.480021	0.347148
Gltp	11.8201	10.9325	9.15935	7.77606	0.479956	0.0550884
Gpr137b-ps	43.6486	32.9017	30.4896	26.6896	0.479849	0.0740405
Gm12977	2.45739	2.52488	1.49075	2.22626	0.479736	0.222379
Gm26881	4.45462	3.81904	3.49614	2.66341	0.479643	0.231996
Zfp112	0.3563	0.126116	0.198205	0.16571	0.479514	0.483438
Ift27	2.44831	3.14685	2.50816	1.62619	0.47942	0.261542
Ilvbl	4.52525	4.17599	3.35664	3.12761	0.479293	0.0735156
Rbm24	0.402086	0.193278	0.0942692	0.357127	0.47909	0.566754
Aoc2	1.04492	1.43557	0.715082	1.12875	0.478969	0.248447
Tmem242	4.94549	4.60882	3.54715	3.58345	0.477808	0.078088
Sstr4	0.806934	0.954554	0.532085	0.779418	0.477694	0.329396
St8sia4	2.54153	1.78613	1.86867	1.36775	0.477586	0.148128
Pgm2l1	2.55928	2.62613	2.05571	1.80518	0.477535	0.0373913
Gm20659	16.1113	14.2101	12.3563	10.265	0.477369	0.104537
Stom	28.986	24.5082	20.5302	19.4542	0.477266	0.0366049
Ndufc1	5.7886	6.26063	3.75043	5.24801	0.477164	0.109194
Fam122a	7.05572	4.40604	2.92441	5.72963	0.477005	0.334813
Carhsp1	8.02869	7.72917	6.51575	5.22564	0.476876	0.0603154
6330409D20Rik	4.44152	3.96238	4.36823	1.87215	0.476874	0.348
Tmem80	0.50846	0.769891	0.476834	0.46967	0.476869	0.268347
Ulbp1	2.92164	1.9856	1.7703	1.91466	0.476601	0.206055
Smarcd1	2.55107	2.36494	1.88641	1.78433	0.476432	0.0919717
Iqub	0.491763	0.574413	0.415058	0.377375	0.476406	0.24352
Muc16	0.0572356	0.0265298	0.00862644	0.0551932	0.476323	0.625288
Atp6v1a	19.5643	15.8521	14.4919	11.9933	0.475895	0.0647338
Ttll6	1.03341	0.745117	0.736669	0.595366	0.475718	0.233665
Gm14548	9.58461	10.3479	10.4503	4.3164	0.475458	0.324899
Gba	26.2684	21.6872	20.0155	15.8383	0.475294	0.0737813
Arhgap27os1	1.36165	2.48252	1.14926	1.70006	0.475251	0.353594
Gm16234	4.49408	5.57533	4.55543	2.9115	0.475179	0.230199
Itga2b	0.59255	0.797527	0.500125	0.533311	0.475173	0.169185
Zfp319	1.34558	1.39086	1.01626	1.02666	0.47501	0.0631196
Man1c1	6.01195	4.71036	4.75376	3.26403	0.474613	0.142198
Gpr146	2.29654	1.9344	1.55758	1.613	0.474596	0.0672967
Raver2	0.617161	0.55726	0.543596	0.331909	0.474362	0.253633
Gm15609	1.07968	1.12836	0.908715	0.736997	0.474229	0.186912
Tyrobp	101.965	90.4249	88.5485	54.9695	0.474117	0.147194
Agpat9	18.0158	12.5426	12.3433	10.6008	0.473914	0.113655
Krt13	0.571855	0.511851	0.104021	0.714581	0.473864	0.607149
Gm43796	47.1701	44.1256	36.1333	32.128	0.473764	0.0276253
Fech	11.2887	9.39792	7.13027	8.40377	0.473491	0.0565423
Mrgpre	3.28438	3.30437	2.7197	2.19803	0.473461	0.0788951
Mir719	12.7312	7.06122	9.29891	5.56685	0.47344	0.442931
Spi1	46.4479	42.0647	40.3445	25.7325	0.472856	0.130251
Hagh	4.2345	4.92583	3.0379	3.81116	0.47256	0.0932262
Eif4ebp2	3.88038	2.76163	2.82118	2.16432	0.472463	0.205449
Gm43909	16.5761	14.2222	13.4898	9.54763	0.472456	0.111539
Imp3	3.26441	3.44655	1.96802	3.06508	0.472042	0.231436
Creg1	55.6719	47.9129	39.1355	38.58	0.47194	0.0302754
Atp6v0c	46.5198	44.2651	36.2164	31.7238	0.471911	0.0264721
Litaf	53.6318	48.906	44.7673	31.8983	0.471744	0.084336
Myeov2	6.10853	6.42529	4.90299	4.46806	0.471294	0.0750149
Sort1	30.2393	22.3148	20.5614	18.9667	0.470948	0.076319
Ear6	15.6554	17.8361	11.3854	13.6889	0.470819	0.0517413
Pecam1	33.2275	31.7092	25.9437	22.7003	0.470416	0.026104
Rph3a	1.0682	1.23902	0.914649	0.808508	0.470087	0.127609
Zfp69	1.57471	1.396	1.0758	1.15559	0.470084	0.153864
Efcab12	0.498917	0.49585	0.441013	0.301808	0.470033	0.338868
2010001A14Rik	3.77191	4.51463	3.28969	2.89453	0.470029	0.195857
Gm10073	7.96359	7.20358	6.72143	4.62969	0.469953	0.221578
Wdfy2	5.01756	4.22936	4.37056	2.55021	0.469905	0.227508
Pdcd7	8.86933	7.61809	6.03603	6.35826	0.46986	0.0523636
Ltb4r1	1.10765	1.69945	1.68496	0.384368	0.469717	0.553681
Dtnbp1	124.146	99.2461	94.0579	73.6752	0.469708	0.0834591
2310031A07Rik	4.57018	4.15827	3.94151	2.59013	0.469536	0.22209
Pdgfd	2.02654	2.38881	1.36932	1.94151	0.469372	0.140839
Hist1h1c	109.889	97.8386	85.1186	70.7053	0.469365	0.0438823
Wdr66	1.48667	1.01415	0.93855	0.948154	0.469291	0.147289
Drc1	8.25776	5.52949	4.6879	5.7344	0.4691	0.148861
Dmxl2	12.5146	12.2635	12.1994	6.29754	0.468754	0.222615
Hhat	0.129506	0.165534	0.0910883	0.129665	0.468731	0.33045
Kif5a	1.4739	1.46484	1.20077	1.00078	0.468711	0.0934823
Zfp961	2.00505	2.74205	1.92307	1.61601	0.468545	0.112371
Zbtb49	0.384812	0.30396	0.282822	0.235024	0.468314	0.234894
Ighv6-3	0.6052	16.8002	8.51336	4.08523	0.468223	0.724864
Rgs9	0.359647	0.218798	0.332008	0.101819	0.468126	0.520681
Slc38a7	2.3656	2.17426	1.90154	1.50539	0.467419	0.112424
Eci2	8.63728	7.48516	6.34546	5.78106	0.467178	0.0582198
Mfsd12	20.0838	17.4868	16.2089	12.0088	0.466752	0.0843728
Dchs1	0.350898	0.344372	0.198814	0.325514	0.466505	0.23059
Scarb1	7.39716	6.29155	5.1612	5.15098	0.466445	0.037209
Mmp25	0.745212	0.944148	0.617742	0.646757	0.466322	0.200851
Sgms2	7.19094	8.07669	7.08166	4.32689	0.46616	0.148461
Sgip1	0.290499	0.306525	0.284059	0.162362	0.465623	0.291808
Wbscr27	1.99552	2.04221	0.8376	2.21834	0.465548	0.368558
Metrnl	13.494	12.1701	8.79034	10.5695	0.465296	0.0559896
Kcnk6	3.18341	2.84422	2.28165	2.25889	0.465222	0.0674509
Mettl13	1.48206	1.20019	0.964614	1.06093	0.465075	0.087421
Gm4540	3.51552	2.35374	2.29603	2.1411	0.464478	0.361149
Dpagt1	0.943582	0.918474	0.718975	0.681635	0.464365	0.180665
Abcg1	39.971	32.7142	30.6728	24.0871	0.464346	0.0790506
Trim47	2.45517	2.38558	1.64835	2.00106	0.464289	0.114282
Gm17477	1.48865	1.71538	1.21829	1.18627	0.4642	0.147383
Dbi	75.8827	71.7742	50.9655	60.4226	0.464139	0.0263632
Alg2	2.20655	3.55722	2.26209	2.04118	0.463616	0.155855
Gm6768	3.31232	3.60568	2.65497	2.5446	0.463555	0.0597548
Dolk	1.77495	1.91969	1.80059	0.964079	0.463445	0.294393
Tollip	9.83777	8.35231	6.72469	7.0129	0.463387	0.0400936
Rnh1	30.8836	25.422	22.7832	19.6967	0.463327	0.0582753
Cd244	5.47171	4.35678	3.86148	3.56348	0.462926	0.0753631
Cd200	20.3601	19.0149	15.2062	14.4745	0.462887	0.0254977
Tie1	6.27323	5.41044	4.47648	4.34327	0.462821	0.0476846
Lmbrd1	12.9295	11.032	10.272	7.78927	0.462293	0.0833284
Csf3r	15.5713	23.0502	21.7502	6.93543	0.462155	0.441546
P2ry14	3.56845	2.98501	3.02144	1.91378	0.462036	0.16374
Slc25a16	0.905383	0.963027	0.805212	0.598126	0.461943	0.181109
St6gal1	5.98232	6.65975	4.15372	5.37958	0.461925	0.0480337
Gm26584	2.0768	1.79934	1.63742	1.28526	0.461751	0.158308
D430001F17Rik	1.91332	1.54678	0.978715	1.64788	0.461622	0.280519
Fahd2a	3.68167	3.2386	2.53771	2.69448	0.4608	0.140652
Fam96a	112.707	94.9933	84.5373	72.4084	0.46042	0.0524999
Gm37401	12.7284	15.5571	9.82593	11.4706	0.460303	0.142592
B230303O12Rik	1.0147	1.12941	1.10171	0.503995	0.460094	0.352236
Panx1	1.05999	0.566771	0.703658	0.533144	0.459973	0.32376
Alg3	0.965151	1.12415	0.626621	0.949549	0.459954	0.327172
Cdkl3	0.991505	1.26074	0.650255	1.04963	0.459575	0.206027
Anxa9	2.18257	2.88512	1.35236	2.47393	0.459355	0.262518
Lpar1	0.644663	0.923606	0.415148	0.767405	0.459106	0.309064
Gm17039	0.212477	0.190182	0.224168	0.0780904	0.458728	0.504763
Alg5	10.1426	9.70918	7.80452	7.19655	0.458391	0.0324729
Gm38327	1.18672	1.19498	0.777117	1.02495	0.458224	0.259464
Wipi1	8.15067	10.9025	7.23326	7.099	0.458124	0.0447335
Ppp1r2	28.5489	27.5968	20.6914	21.791	0.457891	0.0178484
R74862	0.683269	1.08851	0.535779	0.797131	0.457862	0.274574
Trem1	13.7953	10.8629	11.6334	7.00037	0.457821	0.20206
Tm2d2	3.58687	1.87502	2.39668	1.76281	0.457726	0.337711
Ptprj	13.0358	13.0572	10.3874	9.32974	0.457072	0.0239096
Spty2d1	42.849	31.9081	33.4363	23.2068	0.45675	0.152196
Dnajb5	2.29873	2.27682	1.63383	1.83108	0.456718	0.0562587
Igkv8-30	7.22074	10.5535	12.3536	0.832002	0.456537	0.686614
Selenon	6.65782	6.15979	5.25504	4.44164	0.456488	0.0606379
Ncoa4	37.7959	30.8635	28.141	23.9072	0.456402	0.0637865
Znhit2	2.13041	1.78873	1.47871	1.49384	0.456296	0.235487
Gm20319	13.6612	14.4645	14.2109	6.94001	0.455984	0.277552
Cotl1	244.543	214.892	198.11	149.659	0.455472	0.0771773
Mapk11	3.53199	5.06151	2.93449	3.54488	0.455389	0.122331
Dap	31.413	28.2045	19.6999	25.6274	0.455089	0.0548803
Lrrc20	1.15171	2.10569	1.30187	1.13983	0.45445	0.268049
Elmod2	1.83444	1.58652	1.29932	1.29887	0.454292	0.059448
Gm14326	1.79355	2.17041	1.60112	1.39025	0.453982	0.139873
Gm2237	0.574389	0.781544	0.508254	0.513455	0.453629	0.331091
Hoxb7	0.976787	1.00613	0.63795	0.867567	0.452566	0.313473
Tarm1	16.4422	26.2608	25.8186	6.02054	0.452529	0.536172
Chl1	0.233685	0.328562	0.200316	0.224159	0.452487	0.207937
Lrp12	18.5902	12.9993	12.7717	11.3126	0.452081	0.117843
Sbf2	5.85157	5.35932	4.1157	4.41153	0.451753	0.0262483
Cdo1	1.97145	1.72608	1.38662	1.42582	0.451534	0.215818
Ighv1-64	16.2253	9.20574	14.7796	4.53595	0.451432	0.515345
Lclat1	2.01406	2.28597	2.08449	1.15902	0.451359	0.241234
Fbxl4	0.397093	0.327218	0.259346	0.29223	0.451359	0.329726
Sult1a1	3.81245	5.07686	3.24293	3.47928	0.451268	0.130343
Tmem143	0.267475	0.196302	0.131018	0.223992	0.451183	0.369283
Ndst2	0.717085	1.71563	1.02019	0.799024	0.451115	0.378658
Rasal2	3.08385	2.705	2.17822	2.22836	0.451017	0.0394089
Ccdc85a	1.97288	2.16162	1.5869	1.54823	0.450883	0.0516812
Tmem86a	3.67268	3.08718	2.73041	2.41356	0.450569	0.147911
B430305J03Rik	4.60739	5.50764	3.41799	4.25935	0.450417	0.0634974
Med7	2.35138	1.70443	1.86057	1.22641	0.450328	0.259112
Srp54b	22.3219	27.1989	18.7766	18.7433	0.450085	0.0226484
Gm43682	0.566977	0.408808	0.235645	0.512736	0.449808	0.46384
Sap30l	15.6924	9.7851	6.45122	13.1675	0.449586	0.337642
Acox3	5.22063	4.63843	4.36028	3.12927	0.449505	0.102757
Inpp5a	3.19102	2.81874	2.38748	2.18833	0.449184	0.0682025
Cerkl	2.3717	2.24171	2.17957	1.31823	0.449045	0.202153
Cpeb1	0.505392	0.731894	0.442829	0.493009	0.448826	0.253908
Cuedc1	1.61554	1.51207	1.03577	1.35101	0.448512	0.115909
Pts	2.88398	2.90273	2.57696	1.81292	0.448459	0.118356
Mfsd4b4	2.06102	1.60089	1.66047	1.12829	0.44831	0.222859
Naaa	95.4023	80.2514	76.0641	57.6602	0.448238	0.0894404
Snta1	0.777593	0.740584	0.514268	0.643229	0.44813	0.248027
Haus1	3.46925	5.10602	3.20735	3.27829	0.448036	0.196147
Gm44570	1.44021	2.46715	0.866804	2.10162	0.447775	0.399409
P2ry12	2.70795	2.91352	2.64864	1.60845	0.44777	0.223702
Basp1	382.202	401.951	311.752	284.357	0.447506	0.0206805
Tmem219	1.95836	2.30445	2.24794	0.968491	0.447484	0.376304
Lilra6	2.33111	2.12647	2.42212	0.953666	0.447208	0.399059
Gcnt3	0.834889	1.51699	0.634197	1.1479	0.44706	0.341553
Nfe2	1.16571	1.24777	1.5595	0.256172	0.446859	0.602569
Zfp931	1.24954	0.625036	0.807454	0.632597	0.446461	0.403609
Il6ra	2.7964	2.53009	2.37161	1.68287	0.446086	0.121724
Rbm38	3.44191	2.24709	2.07315	2.29446	0.44605	0.203226
Dnajc10	18.0117	26.6983	14.8464	19.0978	0.445811	0.0961811
Yipf1	0.693502	0.681346	0.446816	0.603732	0.445625	0.176744
A730081D07Rik	17.9344	18.2989	14.2172	13.3868	0.445423	0.0319002
Fstl1	110.364	94.4205	72.5001	84.2859	0.44484	0.0419631
Ccm2l	4.20698	4.03373	2.84881	3.45037	0.444763	0.0934912
Plxnc1	3.81265	3.63289	3.65501	2.0025	0.444581	0.228469
Mfsd7b	7.20668	5.79137	5.06394	4.88659	0.444122	0.0687501
Slfn5os	6.84283	6.55502	5.22544	5.00107	0.4441	0.108623
Gm44036	4.06109	3.00522	1.24026	4.21449	0.443918	0.53654
Pkhd1l1	0.329761	0.224013	0.230021	0.194614	0.443658	0.265229
Atp6v1h	7.80364	6.00523	5.16606	5.42313	0.443654	0.0711244
Pros1	18.6658	14.6398	13.2336	12.2737	0.443602	0.0709025
Cwh43	0.997802	1.79861	0.987725	1.12913	0.443523	0.271514
Snx16	2.29204	2.49369	1.94316	1.70131	0.443465	0.12887
Irs2	8.28004	7.7698	5.87769	6.39785	0.443392	0.0290405
Rcan2	0.671367	1.45223	0.566648	1.04267	0.443196	0.405752
Plcb1	11.5786	8.95184	8.33696	7.38929	0.44311	0.0801303
Tmeff1	12.27	9.5073	10.8645	5.75058	0.443008	0.277743
Fam195b	5.9941	6.36171	5.23053	4.17948	0.442956	0.128031
Galnt18	6.2195	6.45519	4.41372	5.27635	0.442682	0.0578982
Slc38a9	1.33084	1.22564	1.0254	0.928434	0.442626	0.086167
Ccdc109b	22.9946	19.5068	18.5398	13.9382	0.442577	0.111733
Gm22064	105.005	117.687	96.4331	73.0649	0.441958	0.150764
Tnfrsf11a	1.22995	0.863038	0.797567	0.812123	0.440903	0.198125
Nlk	1.87223	2.26732	1.74573	1.40525	0.440838	0.109227
Kbtbd3	0.999168	1.87866	0.8271	1.35984	0.440777	0.356667
Fgr	21.8166	19.5139	19.3296	12.2257	0.440645	0.160392
Gm45109	50.149	34.8968	39.9808	25.2122	0.440462	0.235932
Zfp362	8.50652	7.64773	5.88376	6.50826	0.440236	0.0514158
0610039K10Rik	13.3148	11.3818	9.27214	9.68863	0.439419	0.0911116
Gm9449	2.41521	2.61216	1.94856	1.89278	0.439408	0.229461
Gm26510	3.10002	2.77252	2.97708	1.50377	0.439219	0.329696
Gm10244	5.94804	6.12674	4.44918	4.79659	0.439213	0.110421
Gm45437	11.383	9.47616	5.79632	10.2952	0.43902	0.238542
Gm16312	6.44767	9.54825	5.02335	7.18924	0.437657	0.286221
Zfp706	5.16699	5.95795	3.58842	4.94337	0.437502	0.0822122
Pcdh17	6.88792	5.1706	4.15139	5.15178	0.437445	0.104341
Slc25a22	0.635231	0.4537	0.42993	0.408781	0.43737	0.256913
Sh2d4b	3.86996	3.47187	2.98221	2.65158	0.437224	0.0811178
Wdr7	6.09673	4.32126	4.36452	3.65547	0.437194	0.139348
Ighv3-6	13.953	15.3128	16.0197	6.23289	0.437064	0.417025
Fam120c	0.703001	0.626936	0.592046	0.427217	0.436555	0.236692
Btnl4	4.79189	2.24949	3.39906	2.04292	0.436489	0.419413
Gm15728	1.51258	0.927021	0.606406	1.28971	0.436421	0.405042
Fkbp1b	13.8646	14.5985	10.8739	10.9461	0.43641	0.0569672
Gm26813	0.880946	0.422256	0.623134	0.384108	0.436107	0.450577
Gde1	43.5487	34.3149	29.8239	30.1743	0.435712	0.0666629
Gm9870	5.2735	3.8573	2.62104	4.451	0.435691	0.253282
Gm16244	0.462938	0.650895	0.341888	0.509856	0.435617	0.382409
Col11a2	2.1973	2.51862	2.0631	1.54075	0.435611	0.1097
Crip1	37.5937	35.7707	26.7683	29.6441	0.435597	0.0266314
Rffl	2.86808	3.29214	2.61007	2.10038	0.435552	0.0819288
Tbx3	1.0842	1.47162	0.926522	1.02845	0.434829	0.127646
Kctd7	0.164416	0.444559	0.138771	0.324191	0.434444	0.548894
Gm37800	2.38187	1.48321	1.75144	1.23086	0.434268	0.385973
Gm20033	0.482765	0.808062	0.278919	0.710558	0.434223	0.472655
Cblb	5.98571	4.39163	4.21804	3.78908	0.433935	0.116422
Gm28959	2.02026	1.83259	0.962581	2.01432	0.433649	0.451539
Lrrc14b	0.990581	0.761228	0.536295	0.81962	0.433513	0.321991
Gm6611	2.23017	2.56469	1.57852	2.10617	0.433363	0.233505
Chchd10	5.81267	6.53482	4.03455	5.46162	0.433354	0.16591
Arrb1	6.80576	6.63786	5.3123	5.0276	0.432788	0.0271735
Chd5	2.64546	1.77912	1.85805	1.56156	0.432699	0.177374
Fcer1g	64.8737	52.3896	52.5787	37.7028	0.432324	0.138708
Gm42836	20.6671	13.7102	10.9282	15.7715	0.432117	0.23103
Bst1	50.3391	35.8862	36.9136	29.6877	0.431704	0.140892
Chadl	0.477334	0.6727	0.343363	0.539587	0.431698	0.304622
Gm43539	7.81481	4.06555	4.69642	4.53361	0.431651	0.39406
Fam107a	1.5681	2.45865	1.4586	1.62187	0.431438	0.181754
Tmem185a	1.47178	1.23635	0.994975	1.09653	0.431434	0.217181
Gm15648	5.1232	3.19479	2.67821	3.78786	0.431395	0.329125
Mylip	29.1654	28.4363	22.0724	22.2983	0.431383	0.0229966
Ppcdc	1.91207	1.65975	1.38403	1.37181	0.43132	0.101871
Rasip1	11.8088	10.1761	6.47183	10.5661	0.430992	0.167259
Snord22	35.0536	36.9873	33.3744	21.8698	0.430867	0.243706
Dnah5	0.438806	0.367744	0.276316	0.347706	0.430693	0.17087
Gm26902	1.49376	1.31134	1.30989	0.847734	0.430619	0.251428
Kif3a	39.9941	36.5516	25.0063	34.2058	0.430398	0.071099
Ptk6	0.36989	0.157916	0.123235	0.29049	0.430339	0.561759
Sh3bgrl2	5.25959	4.89841	4.01243	3.81991	0.430295	0.038926
Pop4	5.95114	4.28186	4.42961	3.4805	0.430193	0.179217
Ankrd9	0.499993	0.368703	0.19182	0.484457	0.42996	0.48821
Cyp2j6	0.956233	0.732565	0.504425	0.806846	0.429751	0.31193
Hmbs	1.80048	2.33477	1.52158	1.65464	0.429641	0.123005
Il1rap	2.65837	2.96062	2.75463	1.54975	0.429611	0.22343
Glul	34.936	35.3305	25.3323	28.8855	0.429584	0.024056
Il6st	12.9412	10.7003	10.0386	8.21373	0.429311	0.0824421
Ppp2r3d	2.00987	2.28502	1.60287	1.70361	0.429093	0.0868095
Gm9797	3.4025	3.35139	2.11537	3.10839	0.428898	0.228199
Ostm1	6.21465	6.03205	5.61095	3.81076	0.428644	0.128873
Ccdc78	2.39245	1.41139	1.74392	1.20542	0.428507	0.365654
Fam72a	0.409728	0.63812	0.518728	0.279486	0.428497	0.459475
Sptbn5	0.4431	0.547155	0.342329	0.420205	0.428249	0.170673
Lrp8	1.99454	1.62158	1.5602	1.234	0.428092	0.126275
Alyref2	1.86172	2.01353	1.1904	1.80387	0.428066	0.291883
Mettl22	0.970137	0.451759	0.312742	0.804217	0.427677	0.536209
Ripply3	0.985081	1.11614	0.841327	0.774941	0.427651	0.313932
Sord	11.0535	9.72569	7.31273	8.78696	0.427299	0.0710817
Hk3	34.1043	27.6139	32.0917	15.446	0.427173	0.317006
Cstb	122.653	113.528	99.8024	82.5502	0.426827	0.0579113
Hps6	5.46087	3.65895	4.07511	2.99533	0.426749	0.235257
Pcdh7	0.538425	0.531057	0.425146	0.400623	0.426604	0.142958
Siglec1	10.2603	7.84564	7.87071	6.15097	0.426088	0.128788
D3Ertd254e	1.10894	1.2679	0.735404	1.10314	0.425952	0.176163
Ybx1-ps2	22.138	22.0765	15.2805	18.9561	0.425682	0.0638268
Mfsd9	1.29621	1.13668	0.813129	1.07535	0.425496	0.176941
Ly6c1	3.34033	4.77064	2.68828	3.5602	0.425328	0.19369
Dnah1	0.153432	0.108617	0.0735792	0.130824	0.425282	0.410938
Gm36445	2.45518	2.2741	1.93939	1.71768	0.425231	0.14288
Etohd2	7.32828	8.11162	6.83756	5.0525	0.425204	0.103718
Borcs6	4.80195	4.79723	4.63891	2.75428	0.424903	0.243129
Ceacam16	1.58129	3.04043	1.64513	1.89605	0.424752	0.318278
Ap2m1	50.945	48.518	38.4111	38.584	0.424745	0.0237197
Nfil3	109.02	83.9417	88.6526	60.7518	0.424648	0.171448
Fuca2	19.7115	17.6061	16.1967	12.6725	0.424137	0.0797571
Zfp560	0.317089	0.350567	0.252761	0.262858	0.423828	0.303848
Gm17108	4.80528	3.90122	1.46165	5.36102	0.423825	0.505319
Nhlrc3	8.28445	7.83088	6.78871	5.67778	0.423705	0.0531158
Lonrf3	15.9855	12.9082	12.5122	9.8893	0.423371	0.109235
Phldb1	9.74868	10.1866	6.70194	8.75903	0.423064	0.0511464
Hyal3	0.405538	0.897152	0.408405	0.589406	0.422968	0.470535
Rab31	25.8364	25.8762	19.4436	20.6445	0.422214	0.0229297
RP23-354I24.7	0.943529	0.941972	0.612583	0.850921	0.422114	0.317607
Agap1	3.06958	2.62981	2.07988	2.35182	0.422078	0.0548791
Fcrls	1.15387	0.432628	0.973893	0.262362	0.421866	0.626072
Txndc16	3.34823	3.15267	2.69872	2.33844	0.421862	0.0574868
Pfn2	1.13577	0.877418	0.599133	0.972745	0.421825	0.307422
Kansl2-ps	0.88481	1.59494	0.985358	0.916854	0.421335	0.37569
Lamp2	16.4506	14.2222	13.5602	10.2211	0.421229	0.101531
Sgpl1	28.9349	23.6068	24.3045	16.4353	0.421149	0.162808
Gm12918	9.0336	7.93832	7.38627	5.77692	0.420703	0.200821
Fgd5	15.7114	14.2212	10.8921	12.3904	0.42046	0.0391498
Slc7a11	7.99057	8.13724	7.935	4.51667	0.420405	0.215561
Snapin	8.93794	9.64982	6.73317	7.68785	0.420108	0.0503159
Mex3d	1.34135	1.54586	0.951171	1.28902	0.419945	0.19774
Izumo1	1.35617	1.25908	0.785038	1.25357	0.41989	0.267765
Nme9	1.98772	1.44878	1.27649	1.40469	0.419872	0.282427
Nova2	0.604767	0.575221	0.34391	0.576002	0.419834	0.260748
Cd300lf	186.531	195.805	184.61	110.773	0.419312	0.186464
1700017B05Rik	2.74373	2.88586	2.33024	2.03241	0.419174	0.0773057
Naga	17.2128	13.1147	11.9416	11.7037	0.41912	0.103162
Atp6v1c1	40.6518	36.4106	33.7835	26.044	0.418799	0.0891726
Rap1b	90.2504	72.627	67.9824	58.8074	0.418683	0.0820549
Gm15243	10.1522	10.675	8.7273	7.41397	0.41845	0.19981
Tspan31	7.39015	8.76132	6.49733	6.00842	0.418338	0.0864832
Ppt2	17.0339	14.1143	13.4204	10.8199	0.417617	0.102325
Nipsnap3b	3.87395	3.79849	3.25622	2.69969	0.417608	0.158773
Reg3g	1.25697	2.09432	0.860195	1.738	0.416719	0.400306
2810021J22Rik	0.310817	0.41526	0.250763	0.311789	0.416362	0.362803
Parp16	0.619113	0.59964	0.360711	0.590923	0.416266	0.329832
Kcnb1	0.27194	0.114942	0.145101	0.159911	0.416154	0.464662
Sept8	20.7299	17.2076	12.8895	16.7814	0.416116	0.0880672
Ptpra	33.2814	28.4259	25.8773	22.2059	0.415823	0.0683465
Slc25a1	8.10253	7.04986	4.6485	7.2112	0.415785	0.173833
Ulk2	2.50525	2.57309	2.02194	1.92737	0.415677	0.0646941
Gm5518	2.88155	3.23639	1.87084	2.89403	0.415669	0.336627
Bbs4	0.957324	1.34408	1.06019	0.716137	0.415409	0.247438
Gm15987	0.836954	0.522233	0.899989	0.154392	0.415307	0.647946
Ric1	11.2442	9.92369	8.6032	7.89917	0.415191	0.0479206
Layn	5.39597	3.93365	3.55412	3.74936	0.415053	0.161533
Brca1	1.35504	1.42002	1.05222	1.10784	0.415022	0.0762024
Hyls1	1.20898	1.82149	1.35166	0.987254	0.414841	0.223714
Sgcb	5.03358	3.66131	3.53414	3.26805	0.414549	0.146341
Slc31a2	17.7512	16.1995	15.7464	10.6552	0.414494	0.154094
Qpctl	1.24139	1.17141	0.905359	0.976782	0.414355	0.16187
Oat	24.9838	24.7995	20.9328	17.8063	0.414297	0.0492101
Oas1c	0.716678	0.58134	0.53558	0.477407	0.414268	0.353079
Fars2	4.49491	5.48283	4.22523	3.51203	0.414262	0.123902
Atp6ap1	21.1227	18.1093	16.9892	13.5963	0.414192	0.0918509
Cln8	3.78159	3.05853	2.92875	2.41025	0.414115	0.116916
Crocc2	0.961656	0.642559	0.525878	0.735177	0.41399	0.280533
Gm10156	6.99517	6.72497	4.42805	6.29584	0.413795	0.261904
Itga3	5.65984	9.10044	4.39884	7.06459	0.413752	0.232107
Mdm1	4.16215	4.85921	4.09041	2.90474	0.413611	0.151711
Wdr91	13.0759	10.7778	10.1063	8.5232	0.413136	0.0894469
Plekhm2	19.6576	15.6815	16.5023	11.0625	0.412985	0.182426
Smim4	1.97186	2.46939	2.2446	1.18909	0.41282	0.372252
Mtg1	0.950151	1.41542	0.851123	0.984031	0.412599	0.225896
Gm20488	0.311623	0.894437	0.341415	0.587623	0.412394	0.528935
Nln	30.7028	25.285	23.8231	19.9359	0.41196	0.0882093
Extl2	1.52093	1.32948	0.98915	1.24354	0.411857	0.199859
Peg3	2.80283	3.79798	1.99601	3.15104	0.411541	0.171807
Gm3448	0.795103	1.02263	0.65748	0.755823	0.411495	0.347995
Gm15448	2.48496	2.7232	2.53489	1.50843	0.411279	0.281222
Tmem189	31.6853	28.7142	26.2116	20.9354	0.4111	0.0766099
Samd8	11.4477	11.1354	8.97263	8.66359	0.411094	0.0299247
Hebp1	40.2145	35.3099	32.2186	26.7833	0.411092	0.0698395
Gm16892	1.47712	1.55257	1.29501	1.06435	0.410933	0.269608
Plcl1	0.848445	0.656281	0.645854	0.532272	0.410546	0.233615
Hoxaas2	0.416672	0.381319	0.338153	0.284678	0.410527	0.370714
Cxcl3	8.96174	13.212	10.5271	6.63033	0.410077	0.231223
Pisd	5.42063	5.16022	3.9861	4.29313	0.410032	0.046043
Asns	3.30858	4.21737	2.14702	3.73625	0.409966	0.24655
Mir8108	44.4739	35.2737	31.6283	30.8986	0.409787	0.220723
Ifngr2	14.9574	14.6063	12.1326	10.9629	0.409715	0.0425145
Gm15541	2.19713	2.06137	1.89911	1.4248	0.409591	0.206712
Pmm1	2.40598	3.53951	2.1426	2.48162	0.409468	0.177037
Akr1a1	136.923	126.424	105.25	100.844	0.409146	0.0337955
Nrm	4.04155	5.16587	3.66957	3.49827	0.409019	0.153999
Hadhb	2.03092	2.19064	1.68311	1.61329	0.40874	0.0719994
Arl15	2.0815	1.90489	1.47529	1.64966	0.408484	0.148305
Ypel2	4.95623	4.63925	3.91585	3.5927	0.408449	0.0647781
Tlr7	9.50055	8.5437	8.6776	5.40985	0.408215	0.201436
Ccdc170	2.65148	1.31094	1.57852	1.5543	0.408159	0.361306
Cyba	333.753	290.584	273.468	215.193	0.407927	0.0900705
Fggy	0.688186	0.764241	0.609366	0.523917	0.40761	0.200198
Rnasek	4.05746	5.44153	3.63862	3.76234	0.407434	0.210768
Acox1	29.8461	28.9327	22.6621	23.3986	0.407041	0.0261449
Tg	0.161696	0.144277	0.106621	0.133562	0.406994	0.373471
Fdx1l	3.35618	2.67463	2.47593	2.25921	0.406895	0.229121
Slc48a1	10.3321	9.09559	8.33739	6.88613	0.406603	0.0969516
Sgpp1	2.6683	3.06114	2.68975	1.77314	0.40658	0.211359
Gm45371	14.2383	10.6611	10.5647	9.0052	0.406149	0.23073
Med31	1.26614	1.03265	0.963535	0.840659	0.40601	0.328031
Vsir	16.7654	16.2504	16.3582	9.41155	0.405927	0.228004
Hectd2	0.110902	0.1585	0.0919322	0.118202	0.405183	0.403981
Pole2	0.953324	1.833	1.31869	0.835438	0.405003	0.429195
Uchl3	35.522	42.4319	25.4874	35.6355	0.404973	0.0990971
Mgat5	4.65475	4.41918	3.72181	3.39544	0.404667	0.0469686
Cd84	35.7482	27.1956	30.0019	19.4045	0.404524	0.21847
Egfl7	9.7267	8.96899	6.85538	7.84466	0.404477	0.0555844
Platr31	1.46965	0.768257	1.18873	0.574343	0.404345	0.522926
Gm5421	0.762714	0.494945	0.804682	0.178842	0.404301	0.62526
Slc30a6	0.380422	1.05544	0.75036	0.352576	0.403705	0.570298
Capns1	36.9813	33.8665	26.6583	29.0633	0.403698	0.0390982
Tmem50a	58.5564	54.0656	47.9074	40.472	0.403683	0.0630055
mt-Tl1	164.701	143.437	129.817	112.265	0.403617	0.128381
Ss18l1	1.28156	1.44866	1.02933	1.11036	0.403552	0.151415
Mfsd11	2.98392	2.69486	2.20582	2.26085	0.403114	0.0700934
Cd300a	10.8377	8.23784	8.21976	6.80142	0.402833	0.135403
Zfp873	0.316275	0.513099	0.262176	0.385249	0.40269	0.432287
Vav3	3.32476	3.18843	2.91467	2.19244	0.402627	0.124567
Ceacam2	0.985874	1.36359	0.720084	1.12149	0.402607	0.284759
Cxcl17	26.5657	37.714	22.0038	28.3143	0.402452	0.128983
Cebpb	32.375	32.0196	28.0103	22.495	0.402331	0.072742
Mettl9	8.28279	8.30751	6.3474	6.69345	0.402024	0.0377814
Nuak2	9.17867	7.06392	6.97769	5.81892	0.401946	0.135926
Pdcd6	11.5454	11.1108	8.94908	8.86487	0.401771	0.0676485
Enah	1.66553	2.45852	1.26623	1.96784	0.401289	0.199942
Il7r	25.3531	20.3384	23.5361	12.3239	0.401238	0.309242
Msantd3	4.91399	4.76355	5.03078	2.54113	0.40119	0.337264
Oxct1	61.1736	54.4407	43.5451	47.5894	0.401148	0.0419302
Dnajb12	9.32621	8.7495	6.71327	7.53173	0.400557	0.054848
Spata7	0.433192	0.451784	0.244837	0.453461	0.400496	0.391014
Podxl	30.9227	30.4296	22.38	25.9564	0.400351	0.0333406
Itga5	11.7459	10.413	9.32186	8.12485	0.400198	0.0695145
Nadsyn1	1.24909	1.96181	1.11155	1.40076	0.40014	0.256056
Hoxa5	0.803495	0.74487	0.686239	0.530141	0.400105	0.37999
Nabp1	84.781	71.7689	68.8634	54.3952	0.400043	0.102213
Rasl11b	0.764365	1.06033	0.71877	0.708415	0.399943	0.328445
Sdhd	28.2368	24.482	22.3121	19.2138	0.399934	0.0874713
Sparcl1	544.546	619.761	407.416	508.718	0.399806	0.0463115
Gatc	6.87398	6.6781	4.89103	5.793	0.399737	0.0990963
Gm11100	0.790863	0.74616	0.426067	0.789116	0.399652	0.41874
RP24-243J4.5	12.2597	17.1038	14.3884	8.50491	0.399616	0.308889
Slc2a9	0.621671	1.00855	0.626066	0.647531	0.399274	0.274343
Polr2d	10.7425	9.58731	8.95594	7.04591	0.399248	0.164613
Khdc3	1.0685	0.833568	0.646807	0.858789	0.399216	0.354784
Gm16984	6.13761	5.4936	4.98675	4.17309	0.399044	0.192878
Gm20460	27.3426	22.3336	21.6896	17.4805	0.398995	0.120873
Gsto1	65.3762	90.9742	43.082	80.0447	0.39866	0.261074
Amdhd2	4.60704	4.65528	3.99953	3.28287	0.398518	0.115867
Prickle1	0.809905	0.813381	0.57546	0.704665	0.398441	0.230531
Vcp-rs	6.56682	5.8594	4.61352	5.20157	0.398399	0.093881
Gab2	25.0626	20.1739	22.3081	13.2972	0.39839	0.247505
Car14	2.1322	2.59624	1.8175	1.8963	0.39833	0.161771
Ap2s1	19.5399	16.6217	15.5192	13	0.398257	0.106919
Dpt	5.1655	4.95596	3.20831	4.79511	0.39823	0.195604
Ctso	3.53268	2.88831	2.7879	2.27855	0.398161	0.143352
Steap2	0.236552	0.460514	0.168458	0.378183	0.398117	0.470193
Gm6169	1.08403	1.09915	0.50036	1.2276	0.398114	0.507367
Slc16a10	1.87939	1.3727	1.38539	1.18625	0.398068	0.190182
Emc9	3.26309	2.253	2.18239	2.1892	0.39786	0.237185
Mtx2	2.98994	2.57855	1.48445	2.9368	0.397824	0.320148
Gm44001	0.456828	0.411733	0.281146	0.405747	0.39782	0.37367
Dnah11	0.235946	0.314282	0.196523	0.235594	0.397759	0.235138
2510039O18Rik	5.43033	5.09101	3.75931	4.55454	0.397514	0.0985583
Sele	5.82034	3.60093	3.83788	3.64058	0.397384	0.246645
Ak2	115.696	104.46	100.111	73.2714	0.397339	0.118136
Mreg	11.0681	10.3383	11.5776	5.21131	0.397339	0.370659
Wdr41	4.40556	4.64125	3.33721	3.79753	0.397013	0.0568346
Gm25238	72.2206	37.0912	14.4727	73.5341	0.39648	0.635109
Pcdhb20	0.373312	0.414666	0.276762	0.344116	0.396445	0.372579
Cmc1	8.66229	6.01321	6.4491	5.17279	0.396312	0.247537
Mt2	25.7711	30.3825	17.7825	26.5562	0.39578	0.156569
Dnah6	0.490635	0.366467	0.38894	0.288912	0.395715	0.272501
Gm19721	2.62597	2.66397	2.40536	1.75739	0.395713	0.240907
4930473A02Rik	32.5955	27.0396	25.57	21.5671	0.395678	0.101936
Rtn3	9.09493	8.78652	6.88397	7.24355	0.395515	0.0390801
Tmem258	6.08506	6.38841	5.15003	4.68008	0.395406	0.111243
Nt5dc2	0.969812	1.90457	0.99625	1.25126	0.395344	0.418086
Mab21l3	0.198939	0.408808	0.188897	0.286246	0.395172	0.499551
Lfng	16.5566	12.527	13.8834	9.10586	0.39478	0.234549
Rab43	9.66269	6.86635	6.99278	6.1155	0.394766	0.158759
Zeb2	31.1584	25.292	27.7475	16.7985	0.394635	0.240692
Gm12960	1.58321	2.33166	1.49263	1.57971	0.39457	0.336911
C230037L18Rik	0.462877	0.500622	0.601042	0.151798	0.394488	0.611559
Tirap	1.6683	1.68615	1.6525	0.986114	0.394287	0.275653
Rnf149	518.409	476.071	463.971	320.458	0.393994	0.146614
Bmp6	1.02809	1.09581	0.880302	0.794027	0.393989	0.277165
Bcl7c	1.36236	0.548511	0.346216	1.19766	0.393666	0.604952
Tmem9b	8.80674	6.20767	6.32038	5.60126	0.39335	0.191703
Cmtm3	4.01656	3.43365	3.50171	2.384	0.393329	0.221531
Galnt11	1.09512	1.05975	0.790526	0.915895	0.393028	0.146562
Acp2	23.2305	21.3055	17.2913	17.9848	0.392901	0.0392694
Ankrd42	1.10564	1.27196	0.646391	1.23846	0.392873	0.325066
Ramp2	19.4391	20.3419	15.9066	15.5245	0.392749	0.0318533
Acvrl1	19.0362	16.1266	14.2566	13.6128	0.392738	0.0661431
Klhl3	2.0926	2.81155	1.6615	2.20734	0.392578	0.192168
Slc4a11	0.431075	0.357441	0.333516	0.290984	0.392576	0.340853
Nubpl	0.58712	0.305739	0.267653	0.448079	0.392434	0.472637
Socs6	4.07764	3.9002	3.16894	3.14553	0.39242	0.0497306
Gm26964	5.99915	7.18853	5.69177	4.69201	0.392406	0.201533
Cnih1	4.02542	2.91894	2.3165	3.21778	0.392321	0.278887
Nagpa	5.04538	4.81772	4.60368	3.18127	0.392262	0.194285
Sh2d3c	6.75215	5.40285	6.84859	2.73529	0.391958	0.436207
Acy1	1.76758	1.15227	1.26452	1.0581	0.391652	0.316321
Gm44981	1.81114	1.1593	0.955398	1.41822	0.391587	0.381847
Ndufa1	42.3361	42.1735	33.6349	33.2483	0.39154	0.0677599
Acot11	1.46457	1.57117	1.10726	1.29554	0.391539	0.12139
Atg4a	27.596	22.2133	21.9249	17.5612	0.391506	0.126724
Lrrc8b	2.96302	2.21726	2.19669	1.91759	0.391479	0.163079
Sncaip	0.452629	0.309182	0.301601	0.304687	0.391432	0.389362
Arap3	8.72281	7.34508	6.17145	6.59359	0.390827	0.0729865
Fth1	3642.02	3539.3	3264.01	2411.5	0.390709	0.107188
Esrra	4.3277	4.46645	3.61088	3.34636	0.390485	0.102438
Gas2l3	2.79904	2.34816	2.41409	1.66179	0.390484	0.204064
Ndufb8	16.6074	15.4063	12.5479	12.8466	0.390335	0.04498
Rragc	24.6233	19.5985	18.9706	16.1405	0.39023	0.112611
Fendrr	3.19956	3.93979	2.72558	2.91476	0.390095	0.104709
Ubald2	11.7898	10.3936	10.5097	7.04487	0.390025	0.205668
Rnf13	7.04265	6.10518	5.66811	4.75966	0.389724	0.0873858
Gm28192	7.4771	6.58926	5.98944	5.16526	0.389719	0.205844
Lair1	16.6645	11.7315	13.1113	9.45667	0.389557	0.219494
Rcn2	6.09197	4.64076	3.92817	4.62976	0.388904	0.137134
Marcks	4.85227	5.12322	4.02429	3.87637	0.388865	0.0621702
Ubac2	3.81935	4.29314	3.25528	3.16416	0.388702	0.123238
Zgrf1	0.653316	0.710271	0.588747	0.489599	0.388538	0.168438
[truncated: 14,079 more rows]
