# Supplementary material for: Tumor cell-specific loss of GPX4 reprograms triacylglycerol metabolism to escape ferroptosis and impair antitumor immunity in non-small cell lung cancer
Source: Protein Cell. 2025 Nov 19;17(5):421–37. doi: 10.1093/procel/pwaf101 (PMC13161477; doi:10.1093/procel/pwaf101)
Supplement: pwaf101_Supplementary_Data [file pwaf101_supplementary_data.zip › Table S3 CUT-Tag sequencing of tumor cells.xlsx]

## Sheet: Description
Table S3:CUT&Tag sequencing of CD45-CD31-EpCAM+ tumor cells from Ad-Cre treated and Tamoxifen induced KL and KLG4^m/m mice
Sheet	Description
Table S3A	high-throughput CUT&Tag sequencing of H3K4me3 of CD45-CD31-EpCAM+ tumor cells from KL and KLG4^m/m
Table S3B	high-throughput CUT&Tag sequencing of H3K27ac of CD45-CD31-EpCAM+ tumor cells from KL and KLG4^m/m

## Sheet: Table S3A
geneId	logFC	PValue	FDR	WT1_count	WT2_count	CKO3_count	CKO4_count	Start	Chr	End
LOC118568479	-0.526255	7.65726e-06	0.000859936	97.048	91.2311	63.6914	66.2661	-57	chrUn_MU069435v1	343
Cd99	-0.230673	0.542093	0.749764	4.62133	4.908	4.3426	3.69857	1501	chr4_JH584295v1_random	1901
LOC118568479	-0.463616	0.00372472	0.0459581	35.8153	40.4188	29.2401	25.5818	2212	chrUn_MU069435v1	2612
LOC100861749	0.403911	0.000599824	0.0148146	53.723	54.5654	72.0871	70.2729	2440	chrUn_JH584304v1	2840
LOC100041708	0.893217	0.00505564	0.0551504	5.199	5.77412	8.39569	12.0204	4270	chr1_GL456210v1_random	4670
LOC118568479	-0.491709	0.000270871	0.00885564	73.6525	88.0553	64.5599	49.3143	4316	chrUn_MU069435v1	4716
LOC100861749	0.393554	0.0276633	0.146136	19.9295	21.653	30.1087	24.0407	6960	chrUn_JH584304v1	7360
A730008H23Rik	0.0850926	0.253907	0.503647	159.147	151.282	163.571	163.662	7126	chr1_MU069434v1_random	7526
LOC118568479	-0.150379	0.318052	0.567794	33.5046	33.4899	33.0037	26.8147	8446	chrUn_MU069435v1	8846
LOC100861749	0.719066	0.00046812	0.0126807	17.6188	17.6111	24.3185	33.5954	9109	chrUn_JH584304v1	9509
LOC118568479	-0.141182	0.20979	0.455241	57.7666	61.4944	55.5852	51.78	12941	chrUn_MU069435v1	13341
LOC102639428	0.311713	0.354022	0.600718	4.04366	6.35153	6.07963	6.78072	13536	chrUn_GL456372v1	13936
LOC118568478	0.151593	0.493176	0.714846	12.131	17.3224	18.8179	13.5614	13834	chrUn_JH584304v1	14234
LOC118568479	-0.392126	0.0443417	0.190244	21.9513	23.3852	19.6864	14.4861	15370	chrUn_MU069435v1	15770
LOC118568478	0.547665	0.00887716	0.0773422	12.4198	15.3014	20.555	19.7257	15941	chrUn_JH584304v1	16341
LOC118568478	0.476193	0.0113912	0.0889558	16.7523	22.5191	28.9506	25.2736	17205	chrUn_JH584304v1	17605
LOC118568478	0.0680206	0.714903	0.858309	19.3518	22.8078	18.5284	25.5818	20468	chrUn_JH584304v1	20868
LOC118568479	-1.00621	0.00025141	0.00852105	13.864	18.1885	8.39569	7.39715	20721	chrUn_MU069435v1	21121
LOC118568478	0.399461	0.0171568	0.112243	23.1067	30.6028	37.9253	32.3625	24558	chrUn_JH584304v1	24958
LOC118568478	0.739038	1.20328e-07	5.33743e-05	50.5458	49.6574	86.5624	79.5193	26843	chrUn_JH584304v1	27243
LOC630077	-2.10108	0.000142427	0.00601624	6.0655	5.77412	1.73704	0.924643	27322	chrUn_GL456378v1	27722
LOC118568479	-0.123054	0.0379133	0.174099	4375.82	4194.32	3773.43	4046.55	30585	chrUn_MU069435v1	30985
LOC100861738	0.449091	0.000100947	0.00488706	60.0773	60.0509	82.7988	80.1357	31399	chrUn_JH584304v1	31799
LOC100861738	0.163886	0.194783	0.437086	41.592	40.9963	46.321	45.6157	37202	chrUn_JH584304v1	37602
LOC100861738	0.446246	0.000137207	0.00587647	61.8103	58.6073	78.1667	85.0672	39963	chrUn_JH584304v1	40363
LOC100861738	0.501517	0.000696001	0.0162917	34.0823	31.469	46.6105	45.6157	43186	chrUn_JH584304v1	43586
Pisd-ps3	0.549716	5.48106e-05	0.00325797	45.058	40.7075	63.1124	61.6429	48565	chrUn_JH584304v1	48965
Pisd-ps3	0.638003	1.04223e-05	0.00102735	46.2133	38.6866	68.3235	62.8757	50081	chrUn_JH584304v1	50481
Pisd-ps3	0.40341	0.000806963	0.0179311	54.0118	54.2767	75.5612	66.5743	51364	chrUn_JH584304v1	51764
Pisd-ps3	0.389612	0.0005071	0.0134018	62.0991	60.3396	80.7723	78.5947	53257	chrUn_JH584304v1	53657
Pisd-ps3	-0.047242	0.392526	0.634355	1000.23	986.797	942.054	969.026	59452	chrUn_JH584304v1	59852
Pisd-ps3	0.168276	0.285275	0.535905	24.262	29.7367	30.1087	30.205	66030	chrUn_JH584304v1	66430
Pisd-ps3	0.632791	0.00926578	0.0791159	8.665	11.2595	16.5019	14.1779	72947	chrUn_JH584304v1	73347
Vamp7	-0.172871	0.195211	0.437604	43.9026	42.4398	40.5309	35.4447	133969	chrX_GL456233v2_random	134369
Spry3	-0.355263	0.33858	0.586704	4.91016	5.48541	4.3426	3.69857	205159	chrX_GL456233v2_random	205559
Spry3	-0.303478	0.347813	0.594991	6.35433	6.64024	5.21112	5.23964	206441	chrX_GL456233v2_random	206841
Tmlhe	-0.0075367	0.961806	0.985069	27.728	32.3351	33.0037	26.1982	251403	chrX_GL456233v2_random	251803
Kdm5d	-0.523253	0.23979	0.488781	5.199	3.46447	3.76358	2.1575	809045	chrY	809445
Kdm5d	-0.262517	0.426521	0.662553	6.0655	6.92894	4.3426	6.4725	897601	chrY	898001
Eif2s3y	-0.387546	0.0297626	0.152162	28.0168	26.2722	18.2389	23.1161	1010193	chrY	1010593
Uty	-0.0602038	0.764346	0.892872	15.0193	21.9417	17.9494	17.26	1245320	chrY	1245720
Ddx3y	0.18391	0.415809	0.654027	10.398	14.724	13.3173	15.1025	1285946	chrY	1286346
Mir101c	0.581698	1.21235e-08	8.59549e-06	201.606	226.923	337.854	298.968	3000332	chr9	3000732
Mir101c	0.547674	1.58887e-05	0.00137855	73.3636	73.62	120.145	92.7725	3001216	chr9	3001616
Mir101c	0.641208	1.3506e-06	0.000253584	71.3418	80.2603	131.436	102.944	3006611	chr9	3007011
Mir101c	0.458586	0.177739	0.415964	4.62133	6.06283	9.2642	5.23964	3015142	chr9	3015542
Mir101c	0.631979	6.9591e-09	5.87978e-06	615.792	659.982	1104.76	858.685	3024319	chr9	3024719
Mir101c	0.977229	4.34782e-05	0.00279505	10.6868	17.0337	29.8192	24.3489	3025594	chr9	3025994
Mir101c	0.552704	0.00536415	0.0574389	15.8858	18.4772	28.0821	21.8832	3032479	chr9	3032879
Mir101c	0.128376	0.689557	0.847807	6.0655	5.19671	6.36914	5.85607	3037997	chr9	3038397
n-TKctt9	0.524984	0.0530864	0.209686	7.22083	7.79506	9.84322	11.7121	3041134	chr3	3041534
Vmn1r-ps2	0.513178	0.0256424	0.140552	11.8422	9.816	15.9229	14.7943	3050029	chr4	3050429
Gm9637	0.24245	0.0971246	0.29483	31.7717	35.2221	43.1365	35.4447	3050710	chr14	3051110
Gm9637	0.499079	0.0116977	0.0903976	18.4853	14.4353	24.3185	21.8832	3053256	chr14	3053656
Pisd-ps1	0.203235	0.190072	0.431176	25.4173	31.469	31.8457	33.2872	3054906	chr11	3055306
Gm10232	0.343931	0.497618	0.718759	3.17717	2.02094	2.02654	4.62322	3057119	chr17	3057519
Gm10232	-0.203996	0.570073	0.770635	5.48783	4.908	4.05309	4.93143	3058712	chr17	3059112
Gm30674	1.07664	2.31701e-05	0.00183121	9.24266	9.23859	19.1074	19.7257	3059937	chr10	3060337
Vmn1r-ps2	0.462719	0.109494	0.316539	6.932	6.35153	8.10618	10.1711	3062024	chr4	3062424
Gm3318	0.930308	0.000130789	0.00568771	10.1092	10.9708	22.0025	17.8764	3062650	chr10	3063050
Gm3318	0.639829	0.00588295	0.0606162	11.8422	10.1047	18.5284	15.4107	3066326	chr10	3066726
Vmn1r-ps2	0.456349	0.0935951	0.288962	6.64316	8.66118	11.0012	9.86286	3067762	chr4	3068162
Vmn1r-ps2	0.680401	0.041824	0.183775	4.91016	4.6193	8.68519	6.4725	3069238	chr4	3069638
Gm10232	0.607179	0.0759579	0.257663	4.3325	4.908	8.10618	5.85607	3069973	chr17	3070373
Pisd-ps1	0.130757	0.260997	0.510687	54.3006	51.3897	53.5587	61.6429	3073867	chr11	3074267
n-TKctt9	0.376222	0.291274	0.541813	5.77666	3.46447	6.36914	5.54786	3075535	chr3	3075935
Pisd-ps1	0.464131	8.15086e-05	0.00423675	64.121	57.1638	83.9569	82.2932	3077041	chr11	3077441
Gm10232	0.545557	0.0131535	0.0962598	11.8422	12.4144	19.1074	16.0271	3079912	chr17	3080312
Vmn1r-ps2	0.790026	0.00651009	0.0646202	6.35433	6.64024	12.4488	9.86286	3080954	chr4	3081354
Gm33862	0.698539	0.00211845	0.0326614	10.9757	12.7031	17.3704	20.9586	3082219	chr11	3082619
Vmn1r-ps2	0.586194	0.0111622	0.0878405	9.5315	13.8579	17.3704	17.5682	3083507	chr4	3083907
Gm33862	-0.115537	0.687578	0.847614	8.08733	7.21765	6.94815	7.08893	3087276	chr11	3087676
Gm33862	0.458635	0.00634103	0.0635069	25.995	21.653	31.8457	33.2872	3092430	chr11	3092830
Gm11400	0.562365	0.0503614	0.203991	6.64316	6.35153	10.1327	8.93822	3103700	chr11	3104100
Sfi1	0.508115	0.0754129	0.25686	6.64316	6.64024	10.1327	8.63	3112524	chr11	3112924
Fam171a1	-0.963123	0.000326081	0.00993247	15.3082	22.2304	11.0012	8.01357	3119193	chr2	3119593
Sfi1	-0.180878	0.694234	0.848615	2.5995	4.908	2.31605	4.315	3122359	chr11	3122759
Fam171a1	-0.243056	0.499458	0.720156	5.199	5.48541	3.76358	5.23964	3129754	chr2	3130154
Pisd-ps2	0.246849	0.00466173	0.0523004	153.082	131.361	162.413	173.216	3131986	chr17	3132386
Gm38527	0.303058	0.171186	0.407397	13.864	10.9708	13.8963	16.6436	3133561	chr19	3133961
Sfi1	0.487768	0.00273565	0.0380695	27.1503	39.264	44.2945	48.3897	3135057	chr11	3135457
Sfi1	0.296117	0.186403	0.425747	12.7087	15.8788	21.134	13.5614	3137472	chr11	3137872
Sfi1	0.01468	0.862265	0.939399	105.135	103.357	103.933	105.409	3143015	chr11	3143415
Fau-ps2	0.415804	0.00686443	0.0664754	27.728	33.4899	42.5574	38.5268	3146411	chr11	3146811
Eif4enif1	-0.05937	0.559167	0.762297	73.9413	86.6118	79.9038	73.0468	3152059	chr11	3152459
Gm4829	-0.000557641	0.996868	0.999487	34.3711	32.0464	33.5827	32.3625	3152680	chr17	3153080
Gm48310	0.647301	2.09705e-07	7.51677e-05	93.0043	87.4779	154.886	125.443	3159800	chr12	3160200
Scaf8	-1.0516	5.23724e-06	0.000661128	29.461	41.5737	19.3969	14.4861	3165311	chr17	3165711
Gm19064	-0.164078	0.508891	0.726359	10.1092	12.1257	8.68519	11.0957	3183176	chr6	3183576
Gm19064	-0.245882	0.312038	0.561682	11.8422	10.9708	9.84322	9.24643	3201288	chr6	3201688
Gm18985	-0.470388	0.00911059	0.0783944	26.8615	27.7158	17.9494	21.2668	3202150	chr5	3202550
Gm6242	0.117893	0.693685	0.848444	5.77666	7.50636	7.23766	7.08893	3206387	chr17	3206787
Drg1	0.0848532	0.323815	0.572602	104.269	101.336	111.749	104.793	3216259	chr11	3216659
Patz1	0.277574	0.0268471	0.143803	50.8346	66.6911	65.718	76.129	3238981	chr11	3239381
Patz1	0.133325	0.303941	0.553695	39.859	40.4188	41.6889	45.9239	3241119	chr11	3241519
Gm18985	-0.302286	0.48307	0.706983	3.466	4.33059	3.18457	3.08214	3248067	chr5	3248467
Gm6242	0.000543619	0.998946	0.999809	3.466	4.04188	3.76358	3.69857	3255135	chr17	3255535
Gm6242	-0.128679	0.729758	0.868738	4.91016	4.6193	4.92161	3.69857	3256892	chr17	3257292
Or2n2-ps1	0.343092	0.409867	0.649043	5.48783	2.30965	5.79013	4.00679	3258663	chr9	3259063
Gm11944	0.400581	0.349263	0.596292	3.75483	2.59835	4.6321	3.69857	3263463	chr11	3263863
Insr	-0.934852	0.0306591	0.154618	5.48783	5.48541	3.76358	1.84929	3265449	chr8	3265849
Crem	0.178482	0.611212	0.796219	4.3325	5.48541	4.6321	6.4725	3270490	chr18	3270890
Insr	0.0840491	0.421288	0.658351	61.5215	61.7831	63.9809	65.9579	3271091	chr8	3271491
Crem	-0.18324	0.180832	0.419632	45.6356	42.4398	34.7408	42.5336	3280797	chr18	3281197
Gm12592	0.273939	0.0160396	0.108138	62.6768	70.1556	87.4309	71.8139	3282183	chr11	3282583
Nmt2	-0.167546	0.086499	0.275886	97.048	85.1683	81.6408	79.5193	3284715	chr2	3285115
Rab10os	-0.307087	0.0258578	0.141125	43.325	43.3059	34.4513	35.1364	3285113	chr12	3285513
Gm12592	0.421316	0.0163187	0.109158	19.3518	20.7868	26.9241	26.5064	3285358	chr11	3285758
Gm8579	-0.349159	0.191387	0.432721	10.1092	9.816	7.23766	8.32179	3288218	chr6	3288618
Nlrp12	0.868324	0.0882252	0.279308	3.75483	1.15482	3.18457	5.85607	3288313	chr7	3288713
Nlrp12	0.626468	0.0439853	0.189402	6.932	4.908	10.4222	7.70536	3296781	chr7	3297181
Nlrp12	0.772305	0.000484147	0.0129664	13.2863	12.7031	24.3185	19.7257	3298236	chr7	3298636
Selenop	-0.39169	0.00228004	0.0340242	63.8321	56.009	46.0315	44.6911	3300139	chr15	3300539
Nlrp12	0.429681	0.106662	0.311243	8.37616	7.21765	10.7117	10.1711	3306308	chr7	3306708
Insr	0.17135	0.689947	0.847883	2.5995	4.33059	3.47408	4.315	3310603	chr8	3311003
Gm20553	-0.282748	0.359758	0.605759	10.398	6.06283	7.23766	6.16429	3314369	chr7	3314769
Ppp1r14c	-0.189565	0.197259	0.440192	35.8153	34.0673	32.4247	28.3557	3316292	chr10	3316692
Limk2	-0.0577321	0.640402	0.813515	45.058	53.1219	47.7686	45.9239	3321266	chr11	3321666
Gm20553	0.15048	0.572129	0.771961	8.37616	8.66118	10.7117	8.01357	3323936	chr7	3324336
Gm5340	-0.0387306	0.917739	0.96314	4.62133	4.33059	4.3426	4.315	3329065	chr7	3329465
Insr	0.0819145	0.389922	0.632018	112.645	93.5408	102.485	114.656	3329240	chr8	3329640
Ighmbp2	-0.00370718	0.969296	0.98846	84.3393	75.9297	78.1667	80.7522	3332729	chr19	3333129
Acbd7	0.12511	0.124946	0.340594	127.087	119.236	131.436	135.614	3333473	chr2	3333873
Rab10	0.0945922	0.77988	0.899643	6.0655	4.6193	6.36914	4.93143	3333956	chr12	3334356
Alkbh8	0.0686877	0.469969	0.697121	101.669	94.9843	112.039	92.4643	3335389	chr9	3335789
Acbd7	-0.0390625	0.77423	0.897297	38.126	38.3979	39.6624	34.2118	3336658	chr2	3337058
Limk2	0.367302	0.289888	0.540214	4.04366	5.48541	6.94815	5.23964	3337011	chr11	3337411
Crem	-0.0910658	0.554464	0.75886	36.1041	53.1219	46.0315	36.9857	3337078	chr18	3337478
Myadm	-0.0995097	0.294389	0.545153	85.2058	82.8586	76.1402	79.8275	3338759	chr7	3339159
Rab10	-0.563669	0.0757954	0.257459	9.24266	7.21765	6.36914	4.62322	3340929	chr12	3341329
Gm20559	0.0678466	0.706848	0.853693	21.9513	20.2094	19.1074	24.9654	3341039	chr6	3341439
Myadm	-0.0707709	0.539555	0.748091	61.2326	53.988	51.5321	57.6361	3341328	chr7	3341728
Gm20559	-0.148721	0.351939	0.598616	27.728	26.561	25.1871	23.4243	3344841	chr6	3345241
Prkcg	0.00255926	0.98558	0.995001	36.1041	33.2012	32.4247	36.6775	3350662	chr7	3351062
Gm36548	0.0713116	0.73031	0.869112	14.7305	13.5692	15.6333	13.8696	3350825	chr5	3351225
Limk2	-0.02984	0.771667	0.896522	76.5408	66.4024	69.192	69.9647	3359053	chr11	3359453
Rab10	-0.1155	0.256254	0.506119	91.2713	86.3231	89.747	72.7386	3359939	chr12	3360339
Gm6475	-0.406225	0.12124	0.334994	12.9975	13.2805	12.7383	6.78072	3364452	chr17	3364852
Cpt1a	-0.0117449	0.91737	0.963052	55.7448	68.4233	62.5334	59.7936	3373619	chr19	3374019
Tiam2	0.258433	0.0493583	0.201568	38.4148	38.6866	45.4525	46.2322	3376783	chr17	3377183
Arhgef18	0.571726	0.263529	0.513119	2.02183	2.59835	4.6321	2.1575	3377443	chr8	3377843
Cacng7	0.394195	0.292612	0.543218	4.04366	4.6193	7.23766	4.00679	3380245	chr7	3380645
Cul2	-0.149459	0.158974	0.390378	68.4535	72.4652	66.5865	59.4854	3383063	chr18	3383463
Samd9l	0.551462	0.0120655	0.0919175	12.4198	11.5482	16.5019	18.4929	3384094	chr6	3384494
Samd9l	0.211702	0.425233	0.661718	8.37616	9.5273	8.39569	12.3286	3385839	chr6	3386239
Ccdc152	-0.502788	0.210043	0.455515	4.91016	4.908	4.05309	2.77393	3385888	chr15	3386288
Cpt1a	-0.56044	0.0635204	0.232568	8.665	9.5273	7.23766	4.93143	3388750	chr19	3389150
Gm26520	0.620019	0.130428	0.349415	5.77666	2.02094	5.21112	6.78072	3388975	chr12	3389375
Cdk6	0.0975985	0.287208	0.5378	86.3611	96.7165	96.6951	98.0122	3394394	chr5	3394794
Samd9l	-0.135157	0.312873	0.562331	56.6113	42.7285	44.005	45.9239	3397477	chr6	3397877
8430429K09Rik	0.0577133	0.56165	0.763863	76.252	72.4652	72.6661	81.3686	3402203	chr11	3402603
Arhgef18	0.355006	0.00464351	0.0521785	45.058	48.2139	56.4537	62.2593	3403587	chr8	3403987
Cwf19l2	-0.121538	0.28331	0.533854	60.9438	58.3186	57.9013	50.8554	3403784	chr9	3404184
Cdk6	-0.111438	0.665006	0.831662	10.6868	10.1047	7.81667	11.4039	3405436	chr5	3405836
Gm26520	-0.376794	0.248695	0.497726	6.64316	6.64024	5.50062	4.62322	3406732	chr12	3407132
Gm26520	-0.34715	0.270326	0.520611	9.24266	6.06283	6.36914	5.54786	3409290	chr12	3409690
Cpt1a	0.393591	0.193895	0.435643	8.08733	6.06283	11.5803	6.78072	3409689	chr19	3410089
Gm16505	0.039253	0.774924	0.897691	34.9488	37.2431	38.7939	34.8282	3410851	chr13	3411251
Gm9567	-0.253333	0.484224	0.707798	6.932	4.908	3.47408	6.4725	3415117	chr7	3415517
I920046F24Rik	0.202878	0.0843915	0.272185	55.1671	50.2348	64.2704	56.095	3415466	chr12	3415866
Meig1	-0.0686495	0.571171	0.771437	47.3686	56.2977	48.9266	49.3143	3419921	chr2	3420321
Dclre1c	0.107196	0.204526	0.448889	120.732	109.997	120.435	126.676	3425070	chr2	3425470
Gm41099	-0.465529	0.234149	0.482869	4.3325	6.06283	4.3426	3.08214	3427065	chr14	3427465
Tesmin	0.0958106	0.690415	0.847939	11.8422	9.23859	11.2907	11.0957	3427073	chr19	3427473
Pla2g3	-0.262776	0.575726	0.773811	2.5995	4.6193	3.76358	2.1575	3432212	chr11	3432612
Gm29868	-0.103069	0.66779	0.834085	10.6868	11.2595	10.4222	9.86286	3432335	chr5	3432735
Pla2g3	0.828665	0.0196119	0.120958	4.3325	3.75318	7.81667	6.4725	3436312	chr11	3436712
Tesmin	-0.234406	0.117556	0.329797	39.5701	32.9125	29.8192	31.4379	3438976	chr19	3439376
Arhgef18	-0.3394	0.00515181	0.0558391	60.0773	62.3605	46.9	49.3143	3442853	chr8	3443253
6720473M11Rik	-0.398371	0.34268	0.590221	3.17717	6.35153	3.18457	4.00679	3450737	chr16	3451137
Tesmin	0.230283	0.558041	0.761442	2.5995	6.35153	5.50062	4.93143	3451760	chr19	3452160
Inpp5j	0.484736	0.0882485	0.279331	8.37616	5.77412	9.84322	9.86286	3454548	chr11	3454948
Mir935	-0.0885719	0.716288	0.85904	9.5315	14.4353	10.7117	11.7121	3459754	chr7	3460154
Mir935	0.0199218	0.932516	0.971504	11.2645	11.2595	10.7117	12.0204	3463427	chr7	3463827
Gal	-0.0468678	0.833254	0.923795	12.4198	12.4144	11.5803	12.3286	3464326	chr19	3464726
Selenom	0.142365	0.365639	0.610533	27.728	24.2513	29.2401	27.7393	3464670	chr11	3465070
Selenom	0.521685	0.0122417	0.0926045	12.9975	15.0127	21.4235	18.4929	3467416	chr11	3467816
Gm29868	-0.555296	0.108519	0.314811	6.932	6.35153	3.76358	5.23964	3470017	chr5	3470417
Suv39h2	-0.237817	0.0212532	0.126254	80.8733	78.2393	65.4284	68.7318	3475889	chr2	3476289
1110002L01Rik	0.0669141	0.4785	0.703719	84.917	79.1055	88.2995	82.2932	3476657	chr12	3477057
Gm29868	0.016862	0.928196	0.969184	22.8178	20.4981	25.7661	17.5682	3483351	chr5	3483751
Smtn	0.128034	0.237135	0.485768	56.9001	58.0299	61.0859	63.8004	3485436	chr11	3485836
Smtn	-0.109149	0.236941	0.485621	110.334	96.1391	92.9316	97.3957	3489135	chr11	3489535
Asxl2	0.390084	0.415229	0.653487	1.733	3.75318	3.18457	4.00679	3491153	chr12	3491553
Vps50	0.0913877	0.413478	0.652091	52.8565	56.009	56.1642	59.1772	3498339	chr6	3498739
Gm7043	0.776979	0.0023256	0.034501	9.5315	7.79506	15.0543	14.4861	3503208	chr17	3503608
Bambi	0.18902	0.0535575	0.21089	95.8926	84.0135	108.275	95.2382	3507628	chr18	3508028
Gm29868	-0.0185548	0.947282	0.978461	6.932	10.1047	9.2642	7.39715	3510763	chr5	3511163
Gm11787	-0.674035	0.161664	0.393883	4.62133	4.04188	4.05309	1.23286	3510799	chr4	3511199
Asxl2	-0.523885	0.156136	0.38635	4.62133	7.50636	4.05309	4.315	3513698	chr12	3514098
Cdnf	-0.00268217	0.975106	0.990983	107.735	110.286	102.775	113.731	3513828	chr2	3514228
Mefv	-0.313978	0.409504	0.648735	5.199	4.908	3.18457	4.93143	3517000	chr16	3517400
Pex11g	-0.0348152	0.75034	0.883928	64.121	61.2057	56.4537	65.3414	3517431	chr8	3517831
Gm45920	0.167435	0.697373	0.849732	2.5995	4.6193	3.18457	4.93143	3521145	chr7	3521545
Gm45920	0.365029	0.364051	0.609492	3.75483	3.46447	3.76358	5.54786	3523029	chr7	3523429
Mefv	0.125253	0.789842	0.901348	2.88833	2.88706	3.76358	2.46572	3525006	chr16	3525406
Saxo5	-0.459022	0.13125	0.350705	10.9757	7.21765	7.52717	5.54786	3526008	chr8	3526408
2810429I04Rik	-0.160943	0.243306	0.492428	41.592	40.4188	33.2932	39.7597	3528046	chr13	3528446
Mefv	0.507364	0.0484549	0.19973	7.22083	12.4144	13.6068	14.1779	3532702	chr16	3533102
Gucy1a2	0.101318	0.624153	0.803689	14.4417	13.2805	14.7648	14.7943	3532896	chr9	3533296
Mefv	0.55116	0.015469	0.105588	12.131	10.3934	17.6599	15.1025	3535860	chr16	3536260
Tiam2	1.4866	0.000271264	0.00885564	4.04366	2.02094	8.39569	8.63	3540675	chr17	3541075
Mefv	0.355837	0.266746	0.51669	5.199	7.21765	9.84322	5.85607	3541036	chr16	3541436
Fam133b	-0.291615	0.279693	0.530238	9.5315	9.23859	7.81667	7.39715	3541153	chr5	3541553
Zfp358	-0.00720232	0.948177	0.978822	55.7448	56.2977	53.8482	57.0197	3543345	chr8	3543745
Fam133b	0.193043	0.399528	0.640276	16.1747	10.1047	14.1858	15.7189	3544407	chr5	3544807
Tarm1	0.804134	0.007783	0.0713663	7.7985	4.908	10.1327	12.0204	3549235	chr7	3549635
Mcoln1	-0.464819	7.81374e-05	0.00411597	80.2956	86.0344	58.1908	61.6429	3550234	chr8	3550634
Gm57641	0.269915	0.522818	0.737223	4.3325	2.88706	3.18457	5.54786	3550570	chr16	3550970
Tarm1	0.720316	0.00624448	0.0629164	10.1092	8.08377	17.6599	12.0204	3550855	chr7	3551255
Fam133b	0.228533	0.25921	0.508878	13.5752	16.1675	16.2124	18.4929	3551540	chr5	3551940
Tarm1	1.35774	0.000306012	0.00951016	3.466	3.75318	10.7117	7.70536	3554529	chr7	3554929
Fam133b	-1.39598	0.00427162	0.0497261	4.91016	5.48541	2.31605	1.54107	3558364	chr5	3558764
Zfp263	0.143097	0.085831	0.274867	125.642	120.968	129.12	141.779	3561475	chr16	3561875
Fam133b	0.354545	0.37264	0.616739	3.466	4.04188	3.76358	5.85607	3565089	chr5	3565489
Pnpla6	0.0985616	0.225415	0.472617	120.443	124.721	134.62	126.06	3566448	chr8	3566848
Fam133b	-0.735768	0.0791386	0.263667	7.50966	4.04188	4.3426	2.46572	3566682	chr5	3567082
Hnf4g	0.00326584	0.993792	0.998267	4.04366	4.04188	5.50062	2.46572	3573157	chr3	3573557
Gm40654	-0.744386	0.0491338	0.201149	6.64316	5.48541	3.76358	3.39036	3573317	chr13	3573717
Tgs1	0.107454	0.253175	0.503062	80.5845	90.365	91.1945	91.8479	3574633	chr4	3575033
Ube2e2	-0.387216	0.0402187	0.179793	22.8178	33.7786	22.0025	20.9586	3575608	chr14	3576008
Gm40654	-0.298345	0.287469	0.538007	8.665	9.816	8.68519	6.16429	3576441	chr13	3576841
Gm11949	-0.32967	0.36638	0.611349	5.77666	5.19671	3.47408	5.23964	3578951	chr11	3579351
Gdi2	-0.330481	0.377196	0.62083	6.932	4.04188	4.6321	4.00679	3581879	chr13	3582279
Gm19205	0.316722	0.481539	0.705732	3.17717	2.59835	3.47408	3.69857	3587442	chr19	3587842
Gdi2	-0.290466	0.0131907	0.0963929	62.6768	65.2476	49.5056	54.5539	3588451	chr13	3588851
Fam133b	-0.113645	0.377759	0.621133	48.2351	42.1511	40.8204	42.2254	3594128	chr5	3594528
Dtnb	0.125246	0.79057	0.901607	2.5995	3.17577	3.76358	2.46572	3597839	chr12	3598239
Oscar	0.182046	0.425344	0.661773	10.398	11.8369	12.7383	12.3286	3598110	chr7	3598510
Morc2a	-0.162239	0.156415	0.386745	56.3225	58.3186	51.8216	49.9307	3598986	chr11	3599386
1700102H20Rik	-0.189602	0.0401653	0.179668	106.002	99.8923	92.3525	86.9165	3607842	chr17	3608242
Ghr	0.0211225	0.935178	0.972818	9.24266	15.0127	15.0543	9.24643	3612272	chr15	3612672
Rps23rg1	-0.460357	0.290249	0.54064	3.17717	6.35153	4.3426	2.46572	3617770	chr8	3618170
Ndufa3	0.110696	0.21314	0.458727	92.1378	91.5198	97.5637	99.5532	3620275	chr7	3620675
Gm52885	0.187635	0.541704	0.749411	5.77666	6.35153	6.36914	7.39715	3620358	chr6	3620758
Dtnb	-0.39643	0.00491742	0.0542429	48.524	47.6365	33.5827	39.1432	3622722	chr12	3623122
Ppp6r3	0.0546124	0.536308	0.746243	96.4703	93.5408	101.038	94.93	3625675	chr19	3626075
2210414B05Rik	-0.0646321	0.831528	0.922978	6.932	7.21765	5.50062	8.01357	3626957	chr4	3627357
Tfpt	0.0417754	0.677131	0.841399	69.6088	66.4024	69.4815	69.6564	3632384	chr7	3632784
Camsap3	-0.990843	4.04708e-06	0.000540458	29.7498	30.0254	15.3438	14.4861	3637784	chr8	3638184
Pex1	-0.0443419	0.623633	0.803596	121.599	113.75	103.354	123.902	3645998	chr5	3646398
Cnot3	0.197176	0.0399141	0.179152	122.465	103.068	119.277	138.08	3647733	chr7	3648133
2210414B05Rik	0.452136	0.0561964	0.216853	11.2645	14.4353	13.6068	21.575	3648897	chr4	3649297
Gm13181	0.662259	0.00969299	0.0813734	7.50966	10.6821	15.3438	13.2532	3659137	chr2	3659537
2210414B05Rik	0.532656	0.0602177	0.225077	10.398	5.77412	12.7383	10.4793	3659974	chr4	3660374
Tasor2	0.168598	0.148557	0.376199	49.1016	55.4316	56.1642	60.7182	3660819	chr13	3661219
Zfp174	-0.0565583	0.512619	0.729112	116.977	110.286	103.064	114.348	3665001	chr16	3665401
Gm13181	-0.148371	0.636131	0.810314	6.932	6.06283	5.79013	5.85607	3665183	chr2	3665583
A330032P22Rik	-0.524439	0.0667722	0.239657	11.5533	11.8369	5.50062	10.7875	3668159	chr10	3668559
Leng1	-0.0110518	0.904176	0.956903	87.5165	92.6746	85.4044	92.4643	3668301	chr7	3668701
Pet100	0.163234	0.0852471	0.273738	79.718	83.436	88.2995	93.389	3671242	chr8	3671642
Ppp6r3	-0.194026	0.685937	0.846819	3.17717	4.04188	4.6321	1.54107	3673762	chr19	3674162
Lyn	0.176819	0.104223	0.307207	66.7205	59.4734	74.9822	66.5743	3678115	chr4	3678515
Tmc4	0.0804627	0.6288	0.806133	24.262	26.561	30.1087	23.1161	3679785	chr7	3680185
Stxbp2	0.273946	0.0079704	0.0724634	69.8976	70.4443	87.4309	81.0604	3680918	chr8	3681318
Asb13	0.0376427	0.691284	0.848072	84.6281	82.2812	80.4828	89.9986	3683960	chr13	3684360
Lrp5	-0.390571	0.190242	0.431479	7.50966	8.66118	6.07963	6.16429	3685145	chr19	3685545
Lrp5	-0.430536	0.27825	0.52882	4.62133	8.37247	2.60556	7.08893	3688632	chr19	3689032
Naa60	0.162253	0.0958959	0.292779	73.0748	75.641	83.9569	81.3686	3689984	chr16	3690384
Plekhg1	0.206491	0.103783	0.306378	47.9463	56.009	52.9797	66.5743	3690885	chr10	3691285
Lyn	0.638441	0.0594138	0.223343	3.466	6.92894	8.10618	8.01357	3694881	chr4	3695281
Retn	0.676203	0.0842229	0.27195	4.04366	2.88706	5.21112	5.85607	3696256	chr8	3696656
Tsen34	0.14236	0.120529	0.334382	108.601	107.976	108.565	129.45	3696282	chr7	3696682
Gatad1	-0.409871	0.00619736	0.0625483	40.7255	43.8833	34.1618	28.9722	3696983	chr5	3697383
Retn	-0.107437	0.688663	0.847807	8.37616	10.3934	9.84322	7.39715	3698944	chr8	3699344
Naa60	-0.00599134	0.945045	0.977295	98.4921	97.5826	98.7217	95.2382	3702126	chr16	3702526
Lrp5	0.242551	0.526501	0.739486	4.04366	4.33059	3.76358	6.16429	3704180	chr19	3704580
Rps9	0.105566	0.298599	0.548821	65.2763	69.2894	73.8241	69.9647	3706838	chr7	3707238
Retn	0.497015	0.0382623	0.174949	9.24266	10.1047	14.1858	12.945	3708859	chr8	3709259
Asb13	-1.08812	0.00278296	0.0383519	6.932	10.3934	4.3426	3.69857	3709642	chr13	3710042
6330407A03Rik	0.159925	0.707595	0.854043	5.199	2.59835	3.18457	5.54786	3710120	chr4	3710520
Mcemp1	0.136869	0.525498	0.73885	12.9975	12.4144	13.0278	14.7943	3710710	chr8	3711110
Osbp2	-0.287438	0.49594	0.71724	3.75483	4.33059	2.89506	3.69857	3711911	chr11	3712311
Naa60	0.157889	0.268229	0.518288	36.6818	47.9252	41.9784	52.0882	3713165	chr16	3713565
Fam107b	0.150965	0.227584	0.47516	43.325	50.5236	55.0062	48.3897	3714323	chr2	3714723
Mcemp1	0.148569	0.497386	0.718571	15.0193	11.2595	15.3438	13.5614	3714412	chr8	3714812
Mcemp1	0.276916	0.172399	0.409379	13.864	14.1466	16.5019	17.26	3715764	chr8	3716164
Fam107b	0.460439	0.000618088	0.0151265	43.0361	43.0172	54.7167	63.1839	3716561	chr2	3716961
Mcemp1	0.366006	0.0918594	0.285617	11.2645	15.3014	15.9229	18.1846	3716965	chr8	3717365
Fam107b	0.569403	0.000333238	0.0101056	36.393	31.7577	56.1642	44.0747	3718319	chr2	3718719
Lrp5	0.557193	0.00525048	0.0566252	14.4417	16.1675	21.713	23.1161	3718990	chr19	3719390
Pirb	1.09538	1.09505e-05	0.00106463	10.1092	9.816	21.713	20.6504	3719527	chr7	3719927
Gm50624	0.759467	0.0733795	0.252733	3.466	2.88706	6.94815	3.69857	3719580	chr5	3719980
Fcor	-0.205143	0.116227	0.327622	45.6356	51.3897	39.0834	44.6911	3722016	chr8	3722416
Gm11805	0.37156	0.173866	0.41118	8.665	8.94989	14.1858	8.32179	3722560	chr4	3722960
Pirb	0.57687	0.00105592	0.0211101	25.4173	20.4981	32.4247	35.7529	3723169	chr7	3723569
Gm11805	0.49592	0.104838	0.30798	5.48783	6.64024	7.23766	9.86286	3724825	chr4	3725225
Gm45231	0.247287	0.0151215	0.104338	75.6743	77.3732	96.1161	84.1425	3726303	chr8	3726703
Cluap1	0.0710415	0.415679	0.653991	112.934	111.152	108.854	125.443	3726634	chr16	3727034
Fam107b	0.233707	0.137917	0.360278	25.995	24.8287	30.9772	28.3557	3727482	chr2	3727882
Fam107b	0.154114	0.433475	0.668069	14.4417	18.7659	17.6599	19.1093	3732392	chr2	3732792
Lrp5	-0.0610492	0.603661	0.79245	53.723	49.08	49.5056	48.3897	3735747	chr19	3736147
Fcer2a	0.750086	0.0764397	0.258509	2.31067	4.6193	7.52717	4.00679	3735795	chr8	3736195
Fam107b	0.0367441	0.878229	0.946196	10.398	10.6821	11.5803	9.86286	3741307	chr2	3741707
Xkr4	-0.740388	0.0200167	0.122299	9.82033	7.79506	5.50062	4.93143	3741932	chr1	3742332
Pira1	0.0734913	0.734804	0.872405	12.7087	12.7031	12.7383	13.8696	3742629	chr7	3743029
Fcer2a	0.95988	0.00226518	0.0339308	7.22083	4.33059	10.7117	11.7121	3743307	chr8	3743707
Gm15539	-0.405666	0.370549	0.61514	4.91016	3.46447	4.3426	1.84929	3746900	chr16	3747300
Fam107b	0.454146	0.0154483	0.105544	18.7742	16.7449	22.871	25.5818	3750325	chr2	3750725
Fam107b	0.337958	0.140211	0.363601	19.3518	14.4353	15.3438	27.4311	3753648	chr2	3754048
1810055G02Rik	0.162764	0.108584	0.314881	71.9195	79.1055	89.168	78.5947	3758007	chr19	3758407
Gm16553	0.743111	0.0490382	0.200953	4.62133	2.88706	6.65865	5.85607	3761759	chr8	3762159
1810055G02Rik	-0.161782	0.190759	0.432073	51.99	50.2348	42.2679	48.6979	3769346	chr19	3769746
Gm2141	-0.0353065	0.924081	0.966686	4.91016	4.33059	4.05309	4.93143	3781284	chr19	3781684
Plekhg1	-0.867877	0.0038875	0.0470986	11.8422	11.2595	4.92161	7.70536	3781942	chr10	3782342
Plekhg1	-1.45696	0.000634316	0.0153936	7.50966	6.64024	2.60556	2.46572	3784714	chr10	3785114
Gm18028	0.288665	0.118949	0.331816	19.9295	16.4562	22.5815	21.575	3790007	chr12	3790407
Nlrc3	0.402268	0.00380999	0.0465089	36.6818	47.6365	55.5852	55.1704	3794049	chr16	3794449
Gm36787	0.423677	0.158764	0.389998	10.9757	4.908	11.0012	10.1711	3794061	chr19	3794461
Gm18028	0.512041	0.0612859	0.227489	6.64316	8.08377	10.1327	10.7875	3795551	chr12	3795951
Gm36031	-0.201743	0.235456	0.48418	26.5727	24.2513	20.2654	23.7325	3800857	chr2	3801257
Gm18028	-0.0606961	0.864344	0.940173	4.04366	6.92894	4.6321	5.85607	3809391	chr12	3809791
Plekhg1	0.856063	0.0404521	0.180411	2.88833	2.88706	5.50062	4.93143	3813597	chr10	3813997
Osbp2	0.0733972	0.662602	0.830254	25.1285	23.0965	28.0821	22.1914	3813697	chr11	3814097
Kmt5b	0.0900202	0.419863	0.657224	56.0336	68.1346	67.455	63.8004	3817128	chr19	3817528
Slx4	0.10602	0.210219	0.455751	121.599	110.863	128.541	119.895	3821494	chr16	3821894
Ankib1	-0.422157	0.160825	0.392777	6.932	12.4144	7.23766	7.08893	3821963	chr5	3822363
Gm18028	-1.13521	0.00126643	0.023566	9.5315	8.37247	4.3426	3.69857	3825713	chr12	3826113
Pira13	-0.205278	0.497729	0.718831	9.24266	6.35153	7.52717	5.85607	3828493	chr7	3828893
Gm18028	-0.100776	0.737742	0.874575	6.64316	7.21765	6.07963	6.78072	3830907	chr12	3831307
Gm24016	-0.300102	0.0320725	0.158668	48.8128	41.8624	34.7408	38.5268	3835015	chr4	3835415
Dnmt3a	-0.192681	0.3417	0.58922	17.0412	15.5901	14.1858	14.1779	3841755	chr12	3842155
4921536K21Rik	-0.0539599	0.652224	0.82205	51.4123	49.3687	45.4525	51.1636	3844953	chr11	3845353
Pira2	0.351647	0.16866	0.40364	7.50966	11.5482	11.5803	12.6368	3847782	chr7	3848182
Dnmt3a	1.04616	0.0249062	0.138075	2.5995	2.02094	4.05309	5.54786	3849626	chr12	3850026
Ankib1	0.0719192	0.52098	0.73582	60.0773	52.5445	58.4803	59.1772	3852297	chr5	3852697
Dnmt3a	0.137689	0.305376	0.555238	38.7036	37.2431	38.7939	44.3829	3856135	chr12	3856535
Dnmt3a	0.170422	0.135796	0.357295	51.1235	58.6073	59.9278	62.8757	3857983	chr12	3858383
Gm19209	-0.0279124	0.93681	0.973517	5.199	4.908	5.50062	4.315	3860684	chr19	3861084
Slc35e4	-0.14724	0.336703	0.584867	31.7717	38.3979	34.7408	28.0475	3861279	chr11	3861679
Slc35e4	0.0357542	0.691532	0.848135	87.8053	87.7666	88.589	90.3068	3863903	chr11	3864303
Mos	-0.386976	0.106242	0.310564	13.864	13.2805	8.68519	12.0204	3871212	chr4	3871612
Dnmt3a	0.0551452	0.896273	0.953021	4.91016	3.46447	6.07963	2.46572	3873206	chr12	3873606
Mos	0.260578	0.0913066	0.284394	34.66	35.2221	48.6371	34.2118	3874994	chr4	3875394
Calm4	0.693349	0.0682713	0.243095	3.17717	4.04188	5.50062	6.16429	3881764	chr13	3882164
Tcn2	0.189617	0.190322	0.43155	33.2158	33.2012	34.1618	41.3007	3881823	chr11	3882223
Gm19209	-0.814551	0.00732627	0.0688688	10.6868	11.5482	7.81667	4.62322	3883030	chr19	3883430
Dnmt3a	0.21265	0.149366	0.377408	28.8833	31.7577	36.4778	33.2872	3884520	chr12	3884920
Mir12192	-0.342216	0.227564	0.47516	11.2645	7.79506	8.10618	6.78072	3892661	chr19	3893061
Trap1	0.0710779	0.403024	0.643282	101.669	105.666	108.854	107.567	3895448	chr16	3895848
Pira12	0.624461	0.00233969	0.0346145	18.1965	14.1466	22.5815	27.1229	3900975	chr7	3901375
Chka	0.00454338	0.965135	0.986599	72.786	65.5363	72.6661	65.0332	3901496	chr19	3901896
Dnmt3aos	-0.313205	0.155032	0.384934	15.3082	16.4562	10.7117	14.7943	3905946	chr12	3906346
Pes1	0.100482	0.364683	0.610201	55.7448	66.9798	66.0075	64.725	3913727	chr11	3914127
Lilra6	0.799162	0.000470074	0.0127123	14.4417	10.3934	21.134	21.8832	3918338	chr7	3918738
Dnmt3aos	-0.0322179	0.887846	0.949701	10.9757	12.9918	11.2907	12.0204	3920913	chr12	3921313
Mthfd1l	-0.149086	0.205524	0.45014	56.6113	62.9379	57.9013	49.0061	3923494	chr10	3923894
Chka	-0.373301	0.456885	0.686768	5.48783	2.30965	4.3426	1.54107	3923895	chr19	3924295
Plag1	0.0566065	0.890435	0.951033	2.88833	4.908	4.05309	4.00679	3929508	chr4	3929908
Chka	0.302807	0.239058	0.488116	8.95383	8.08377	10.1327	10.7875	3930377	chr19	3930777
Chka	-0.904575	0.0265962	0.143108	5.77666	7.79506	2.02654	5.23964	3931975	chr19	3932375
Gal3st1	-0.129683	0.515429	0.731709	15.8858	19.632	14.7648	17.5682	3933900	chr11	3934300
Chchd7	0.123429	0.156344	0.386701	99.0698	97.0052	107.407	104.793	3938690	chr4	3939090
Dnmt3a	0.0478548	0.771072	0.896211	23.3955	24.2513	26.0556	22.8079	3941540	chr12	3941940
Net1	-0.517325	0.00875179	0.0767778	22.2402	21.653	15.3438	15.1025	3941664	chr13	3942064
Mterf1a	-0.16802	0.39771	0.63867	17.9077	17.8998	13.8963	17.8764	3943051	chr5	3943451
Net1	0.253744	0.0191522	0.119629	68.4535	63.5153	83.3778	72.7386	3943350	chr13	3943750
Gm11954	0.2908	0.29638	0.547327	7.7985	6.92894	8.10618	9.86286	3947967	chr11	3948367
Gm19037	0.0348736	0.821695	0.916737	27.1503	31.1803	32.1352	27.1229	3953959	chr4	3954359
Tcirg1	0.067501	0.454498	0.6846	111.778	115.482	107.696	129.45	3956863	chr19	3957263
Ndufs8	0.195067	0.035346	0.167551	97.3368	99.6036	104.801	119.587	3962754	chr19	3963154
Net1	0.0843308	0.401056	0.641451	70.7641	67.2685	70.6396	74.8961	3967537	chr13	3967937
Tfpi2	-0.215375	0.46717	0.69495	9.82033	8.66118	10.4222	5.23964	3968128	chr6	3968528
Gm42059	0.321498	0.0733292	0.252637	18.7742	18.4772	23.1605	23.1161	3973772	chr19	3974172
Gm51438	-0.244607	0.0944782	0.290273	41.0143	41.285	30.1087	39.1432	3978614	chr5	3979014
Aldh3b1	0.193898	0.118516	0.331101	50.8346	44.4607	57.9013	50.2389	3979447	chr19	3979847
Sec14l4	-0.697188	0.00233564	0.0346064	19.063	17.0337	10.7117	11.4039	3981764	chr11	3982164
Unc93b1	0.213394	0.0622313	0.229414	53.723	52.5445	58.4803	64.1086	3985027	chr19	3985427
Unc93b1	-0.151373	0.562278	0.764366	13.5752	10.1047	13.3173	7.70536	3993318	chr19	3993718
Gng11	-0.242641	0.234306	0.483045	18.1965	15.5901	13.8963	14.4861	4003910	chr6	4004310
Gng11	-0.0420162	0.891319	0.951288	6.0655	6.92894	6.07963	6.4725	4005598	chr6	4005998
Gm32587	0.572389	0.0997945	0.300085	4.62133	4.04188	6.65865	6.16429	4005879	chr14	4006279
Gm32587	0.14707	0.634227	0.809109	5.199	8.08377	8.10618	6.4725	4008604	chr14	4009004
Fbxo4	-0.817568	8.81255e-07	0.0001888	68.4535	56.009	37.0568	32.9789	4008836	chr15	4009236
Pomc	-0.0329519	0.779837	0.899643	53.4341	50.8123	47.4791	53.9375	4009896	chr12	4010296
Sec14l3	-0.12214	0.612069	0.796709	11.2645	10.9708	11.0012	9.24643	4014843	chr11	4015243
Gm2093	0.0584153	0.536431	0.746276	94.4485	91.8085	104.512	87.8411	4025129	chr15	4025529
Mthfd1l	0.255226	0.352249	0.598943	8.95383	6.64024	9.55371	8.93822	4029643	chr10	4030043
Pomc	0.0412552	0.798696	0.904366	29.461	27.4271	33.2932	24.6572	4031526	chr12	4031926
Crebbp	-0.0715502	0.608047	0.795032	50.257	41.8624	49.5056	37.2939	4032098	chr16	4032498
Acy3	0.0258686	0.93274	0.971531	7.22083	6.06283	5.79013	7.70536	4036405	chr19	4036805
Mtfp1	-0.157388	0.184124	0.42307	58.3443	75.3523	59.6383	59.4854	4046589	chr11	4046989
Nudt8	-0.00146041	0.987436	0.995629	89.2495	83.7247	83.0883	88.7657	4050166	chr19	4050566
Oxct1	0.0151277	0.878072	0.94617	77.4073	75.641	81.6408	71.8139	4055804	chr15	4056204
Gm25515	0.483826	0.245454	0.494525	4.04366	2.59835	4.05309	5.23964	4057536	chr10	4057936
Gm25515	-0.186376	0.623633	0.803596	4.62133	4.6193	4.05309	4.00679	4061131	chr10	4061531
Ndufv1	0.11282	0.222674	0.46942	81.7398	86.9005	90.905	90.3068	4062428	chr19	4062828
Lair1	-0.00900461	0.97744	0.991891	7.50966	5.48541	7.52717	5.23964	4064134	chr7	4064534
Lair1	0.203179	0.305083	0.554903	14.7305	15.0127	16.7914	17.26	4065910	chr7	4066310
Sec14l2	-0.24409	0.0777839	0.261294	40.7255	41.8624	33.0037	36.3693	4068401	chr11	4068801
Ndufv1	0.0405569	0.852453	0.934541	11.8422	13.8579	13.6068	12.6368	4068895	chr19	4069295
Sec14l2	-0.71182	0.00814558	0.0735319	17.33	11.2595	8.68519	8.63	4073269	chr11	4073669
Akap9	0.41177	0.462414	0.690966	2.02183	2.02094	3.76358	1.54107	4073676	chr5	4074076
Lair1	0.674139	0.0749288	0.25577	3.75483	3.75318	4.92161	7.08893	4076170	chr7	4076570
Gm25515	0.966843	0.00248867	0.0359727	5.199	4.908	10.4222	9.24643	4076427	chr10	4076827
Rnf215	-0.187813	0.114531	0.324698	53.723	53.4106	46.0315	47.465	4085266	chr11	4085666
Lair1	0.0465311	0.792961	0.902069	19.3518	20.2094	20.2654	20.3421	4085715	chr7	4086115
Gm36359	-0.0801787	0.690595	0.847939	17.0412	14.724	15.0543	14.7943	4085786	chr16	4086186
Bet1	0.0795376	0.36369	0.609258	102.536	106.821	104.222	115.889	4086634	chr6	4087034
Gstp1	0.112039	0.277991	0.528546	75.3855	65.2476	77.8772	73.0468	4087725	chr19	4088125
Efr3b	-0.15067	0.278254	0.52882	42.1696	37.2431	33.5827	37.6022	4088230	chr12	4088630
Gstp2	-0.87971	0.00531037	0.0570831	11.2645	9.816	4.3426	7.08893	4095938	chr19	4096338
Gstp3	0.124017	0.691668	0.848135	5.77666	6.35153	5.79013	7.39715	4102227	chr19	4102627
Gstp3	0.478437	0.0054231	0.0577737	20.796	22.5191	30.9772	28.9722	4109110	chr19	4109510
Akr1c14	-0.731804	0.0332023	0.161764	6.35433	8.66118	4.6321	4.315	4109752	chr13	4110152
Ccdc157	0.259024	0.0147284	0.102638	66.4316	70.4443	76.7192	86.3	4110297	chr11	4110697
Gstp3	0.127532	0.533766	0.744515	19.063	16.1675	15.3438	23.1161	4111116	chr19	4111516
Gstp3	0.00606795	0.970596	0.989302	23.1067	26.2722	23.1605	26.1982	4114394	chr19	4114794
Oxct1as	0.430412	0.175765	0.413543	5.199	5.48541	6.65865	7.70536	4115575	chr15	4115975
Gm42060	0.255036	0.262372	0.511745	12.4198	10.9708	15.6333	12.0204	4115616	chr19	4116016
9430041J12Rik	0.383834	0.237479	0.486185	6.932	4.33059	8.10618	6.4725	4127389	chr7	4127789
Cabp2	-0.0377554	0.923236	0.966183	4.04366	4.908	3.18457	5.54786	4130640	chr19	4131040
Dnajc27	0.0508998	0.721415	0.862771	32.3493	32.0464	32.1352	34.2118	4132579	chr12	4132979
Tbc1d10a	0.0732074	0.589258	0.783233	50.8346	44.172	57.0328	41.9172	4136581	chr11	4136981
Ube2e1	-1.53748	4.90098e-07	0.000129471	23.3955	43.0172	11.5803	11.0957	4137790	chr14	4138190
Penk	0.69204	0.103012	0.30498	2.02183	5.19671	7.23766	4.315	4138090	chr4	4138490
Leng8	0.156029	0.0617071	0.228264	116.977	126.165	138.384	130.683	4139931	chr7	4140331
Ube2e1	-0.139145	0.44712	0.679129	20.2183	20.4981	17.0809	19.7257	4142373	chr14	4142773
Tbc1d10a	-0.126488	0.622254	0.802968	12.9975	8.66118	9.2642	10.4793	4145659	chr11	4146059
Cdk2ap2	0.0576634	0.520026	0.735235	96.1815	92.6746	93.5106	102.019	4147377	chr19	4147777
Pitpnm1	0.156777	0.139706	0.362837	64.4098	71.8878	80.4828	70.2729	4149088	chr19	4149488
Leng9	0.324658	0.0015689	0.0270758	75.0966	72.1765	92.642	90.615	4152180	chr7	4152580
Castor1	-0.141875	0.625422	0.804432	8.08733	7.50636	6.07963	8.01357	4153415	chr11	4153815
Cyp51	-0.00351439	0.968732	0.988255	92.4266	95.5617	89.747	96.7793	4154290	chr5	4154690
Castor1	-0.287615	0.435692	0.669683	5.199	8.37247	7.81667	3.08214	4156264	chr11	4156664
Frmd4a	-0.895844	0.0342184	0.164558	4.62133	6.06283	2.89506	2.77393	4157873	chr2	4158273
Aip	0.374466	0.0131716	0.0963001	28.5945	28.8706	36.4778	37.6022	4163759	chr19	4164159
Cdc42ep5	-0.286966	0.0465512	0.195283	37.2595	41.5737	31.5562	32.6707	4167265	chr7	4167665
Castor1	0.113982	0.337528	0.585841	52.5676	53.4106	62.5334	51.1636	4168178	chr11	4168578
Aip	0.332099	0.103787	0.306378	20.796	13.5692	20.2654	22.8079	4169637	chr19	4170037
Aip	-0.109002	0.367817	0.613106	47.6575	50.5236	45.4525	44.9993	4171022	chr19	4171422
Aip	-0.27758	0.0128427	0.0949306	73.9413	68.1346	56.4537	60.1018	4175675	chr19	4176075
Gm11956	0.649512	0.0238955	0.134853	6.0655	6.92894	10.7117	9.55465	4179653	chr11	4180053
Adcy3	-0.474514	0.00458951	0.052033	36.9706	38.9753	31.2667	22.8079	4183222	chr12	4183622
Cabp4	0.420763	0.0980168	0.296777	8.665	8.37247	11.5803	11.0957	4185869	chr19	4186269
Osm	0.456971	0.000497888	0.0132598	48.2351	49.08	72.6661	59.7936	4187568	chr11	4187968
Lif	0.265805	0.443601	0.676048	5.199	5.77412	8.68519	4.315	4197214	chr11	4197614
Nkiras1	0.0330915	0.696309	0.849415	102.536	107.687	107.696	106.026	4198308	chr14	4198708
Coro1b	0.165361	0.100034	0.300331	67.587	73.0426	79.3248	77.3618	4198324	chr19	4198724
Adcy9	0.197876	0.558068	0.761442	5.77666	5.48541	4.6321	8.32179	4199412	chr16	4199812
Lif	0.110475	0.695722	0.84908	6.64316	8.66118	7.52717	8.93822	4201457	chr11	4201857
Ptprcap	0.669975	1.95224e-05	0.00161485	42.4585	33.2012	63.9809	55.4786	4204560	chr19	4204960
Lif	-0.138032	0.592611	0.785027	8.665	11.8369	9.55371	8.93822	4208624	chr11	4209024
Lif	0.355246	0.0988758	0.298547	12.9975	12.1257	14.7648	17.26	4211021	chr11	4211421
Rps6kb2	0.260906	0.04494	0.191653	41.3031	53.6993	57.6118	55.4786	4213114	chr19	4213514
Evi5l	-0.0883313	0.308704	0.558326	126.798	130.206	110.591	130.066	4215952	chr8	4216352
Akap12	0.478711	0.0131495	0.0962503	20.2183	17.0337	29.2401	22.1914	4216684	chr10	4217084
Lif	-0.210825	0.227676	0.475226	22.529	28.5819	23.1605	20.6504	4216812	chr11	4217212
Carns1	0.192874	0.0465562	0.195283	75.6743	82.2812	90.0365	89.3822	4219573	chr19	4219973
Adcy9	-0.651635	0.080111	0.265478	5.77666	6.06283	4.05309	3.39036	4223238	chr16	4223638
Carns1	-0.554133	0.0181274	0.115654	15.8858	14.1466	10.1327	10.1711	4225446	chr19	4225846
Mterf1b	0.0028123	0.994424	0.998559	3.75483	4.04188	3.76358	4.00679	4226554	chr5	4226954
Nr1d2	-0.264332	0.0282755	0.147898	67.8758	69.0007	49.7951	63.8004	4230519	chr14	4230919
Tbc1d10c	0.234111	0.101728	0.302948	32.0605	40.9963	41.3994	44.0747	4235099	chr19	4235499
Adcy9	-0.14622	0.277703	0.52831	49.1016	42.7285	37.3463	45.3075	4237548	chr16	4237948
Gm53662	0.568633	0.0820064	0.268681	5.77666	4.33059	6.94815	8.01357	4239366	chr11	4239766
Akr1c13	-0.33677	0.112712	0.321882	15.0193	18.7659	13.6068	12.945	4241044	chr13	4241444
Ppp1ca	-0.0604355	0.605347	0.79346	53.723	61.2057	58.7698	50.5472	4241568	chr19	4241968
Lilra5	-1.76158	0.000124661	0.00551584	7.50966	6.92894	2.02654	2.1575	4241727	chr7	4242127
Mterf1b	-0.00978928	0.952602	0.980907	31.194	27.1384	33.2932	24.0407	4242807	chr5	4243207
4932443L11Rik	-0.522712	0.189797	0.430745	6.0655	4.33059	2.89506	4.315	4243294	chr8	4243694
Gm53662	0.116708	0.81217	0.911354	2.02183	4.908	2.02654	5.54786	4244532	chr11	4244932
Gm17816	-0.273407	0.560164	0.762722	6.0655	2.30965	2.31605	4.62322	4244550	chr12	4244950
Gm17816	-0.611171	0.0715917	0.249498	8.665	6.06283	4.3426	5.23964	4248706	chr12	4249106
Gm30082	0.0964707	0.296319	0.547319	86.65	93.252	91.484	99.8615	4251421	chr19	4251821
Mterf1b	-0.162656	0.702385	0.851336	3.466	4.6193	2.60556	4.62322	4253176	chr5	4253576
Rad9a	0.305293	0.0720707	0.250379	21.9513	23.9626	30.9772	25.2736	4253998	chr19	4254398
Gm53662	-0.294741	0.368095	0.613394	5.48783	7.79506	5.50062	5.23964	4258364	chr11	4258764
Gm53494	-1.54963	0.00298376	0.0399705	4.3325	5.48541	1.44753	1.84929	4260246	chr9	4260646
Prr36	-0.41615	0.0132057	0.096483	33.7935	29.1593	24.608	22.1914	4262744	chr8	4263144
Prr36	0.362309	0.00927443	0.0791501	38.126	34.0673	47.1895	44.9993	4264510	chr8	4264910
Gm45928	-0.627595	0.000886253	0.0189455	30.3275	27.7158	20.2654	16.9518	4265245	chr19	4265645
Prr36	-0.19169	0.220969	0.467468	32.0605	28.0045	25.7661	26.5064	4267068	chr8	4267468
Gm24803	0.0557852	0.891248	0.951288	4.04366	3.75318	4.92161	3.08214	4269318	chr11	4269718
Gm45928	0.238213	0.277567	0.528111	12.131	11.5482	13.6068	14.1779	4271272	chr19	4271672
Lrrc8e	-0.212914	0.143941	0.369361	34.66	38.1092	32.7142	29.5886	4276795	chr8	4277195
Gm15931	-0.304934	0.195033	0.437334	13.5752	12.4144	11.5803	9.24643	4276979	chr7	4277379
Gm7400	-0.272687	0.470768	0.697785	4.91016	4.908	3.47408	4.62322	4278608	chr18	4279008
Pold4	-0.168135	0.397765	0.63867	16.7523	19.0546	14.1858	17.5682	4280576	chr19	4280976
Lrrc8e	-0.413886	0.0593614	0.223179	15.8858	19.3433	15.0543	11.0957	4281018	chr8	4281418
Pold4	0.280143	0.0193133	0.120048	48.524	49.6574	61.9544	56.4032	4281815	chr19	4282215
Cenpo	0.197542	0.0294508	0.151112	124.776	111.441	125.646	143.936	4283858	chr12	4284258
Gm40592	-0.164954	0.283188	0.533773	29.1722	35.5108	28.3716	28.9722	4284267	chr10	4284667
Gm24803	0.0555683	0.891635	0.951387	3.17717	5.48541	5.79013	3.08214	4286729	chr11	4287129
Map2k7	-0.056039	0.538283	0.747265	91.2713	88.9215	88.2995	83.8343	4288765	chr8	4289165
Adcy9	-0.0949129	0.34661	0.593878	73.9413	82.2812	75.8507	69.3482	4292772	chr16	4293172
Gm7400	0.300103	0.433644	0.668214	3.75483	4.04188	4.3426	5.23964	4295239	chr18	4295639
Gm40592	-1.13924	0.00554771	0.0584519	5.199	10.1047	4.05309	2.77393	4296785	chr10	4297185
Snapc2	-0.138741	0.202993	0.447506	72.4971	70.1556	58.4803	70.5811	4302989	chr8	4303389
Gm7400	0.435316	0.308555	0.558153	2.5995	4.04188	5.50062	3.39036	4303120	chr18	4303520
LOC102639987	0.523192	0.185774	0.424904	4.62133	2.88706	4.3426	6.4725	4305546	chr2	4305946
Zbtb2	0.23512	0.152587	0.381744	23.6843	22.5191	25.7661	28.3557	4305863	chr10	4306263
LOC102631992	0.0119685	0.910464	0.959971	71.6306	66.4024	63.4019	75.2043	4307387	chr19	4307787
Ctxn1	0.340454	0.00159358	0.0273055	64.9875	67.8459	86.2729	80.7522	4308408	chr8	4308808
Aasdhppt	0.243667	0.00442109	0.0507095	116.977	125.587	143.306	142.087	4309314	chr9	4309714
Gm7400	-0.116605	0.746327	0.881062	5.48783	4.6193	4.05309	5.23964	4313694	chr18	4314094
Ssh3	0.0309162	0.745751	0.880642	77.985	79.9716	77.2982	83.2179	4318925	chr19	4319325
Timm44	0.150062	0.143424	0.368616	65.5651	73.62	74.9822	78.5947	4325753	chr8	4326153
Ankrd13d	0.124228	0.251067	0.500752	63.8321	67.8459	77.5877	64.725	4333043	chr19	4333443
Map3k8	-0.00708413	0.977632	0.991979	9.24266	10.6821	10.1327	9.55465	4333757	chr18	4334157
Map3k8	0.255025	0.232963	0.481622	15.8858	11.5482	15.9229	16.6436	4336269	chr18	4336669
Zbtb2	-0.319991	0.0126327	0.0941772	55.456	66.4024	51.8216	44.9993	4336505	chr10	4336905
Zbtb2	0.0610314	0.572055	0.771932	62.0991	68.1346	62.5334	72.7386	4338448	chr10	4338848
Ankrd13d	0.205744	0.216986	0.46368	26.5727	21.3642	26.3451	28.6639	4344237	chr19	4344637
Gm23691	-2.15267	0.00260185	0.0370057	3.75483	3.17577	1.15803	0.308214	4350125	chr2	4350525
Grk2	0.0819178	0.374405	0.618478	84.6281	84.3022	86.2729	91.5397	4350241	chr19	4350641
Map3k8	0.125792	0.371863	0.616255	34.3711	35.7995	41.3994	34.52	4350424	chr18	4350824
Map3k8	-0.0986608	0.300319	0.550329	105.135	89.2102	88.8785	91.5397	4352805	chr18	4353205
Grk2	0.23323	0.0973952	0.295399	39.859	33.7786	39.9519	46.2322	4353521	chr19	4353921
Grk2	-0.182022	0.117684	0.329868	60.655	56.2977	48.9266	53.6293	4355250	chr19	4355650
Srl	-0.04398	0.678889	0.842551	62.6768	61.2057	61.0859	58.2525	4359605	chr16	4360005
Elavl1	0.00660554	0.986352	0.995338	4.3325	4.04188	4.05309	4.315	4363528	chr8	4363928
Mtpap	0.244475	0.637875	0.811598	3.17717	2.88706	5.79013	1.23286	4366659	chr18	4367059
Hormad2	0.27391	0.374619	0.618598	5.48783	6.92894	6.36914	8.63	4373405	chr11	4373805
Ccl25	-0.259084	0.0187812	0.118255	70.7641	72.7539	56.4537	62.8757	4374992	chr8	4375392
Mtpap	0.139622	0.186365	0.425734	62.6768	74.4862	75.8507	74.2797	4375577	chr18	4375977
Msantd4	0.0893916	0.317477	0.567242	105.135	105.378	103.354	119.587	4376257	chr9	4376657
Tfap4	0.114685	0.188339	0.428725	98.4921	99.0262	109.144	103.252	4376358	chr16	4376758
Rmnd1	0.0165219	0.936006	0.97334	17.9077	13.5692	16.7914	14.7943	4380703	chr10	4381103
Rmnd1	0.00946987	0.939175	0.974651	45.9245	42.7285	44.005	44.6911	4382026	chr10	4382426
Kdm2a	-0.047079	0.650486	0.820647	67.587	76.7958	66.297	72.7386	4383714	chr19	4384114
Frmd4a	-0.86394	0.000165838	0.0065243	21.6625	20.4981	11.8698	11.0957	4394144	chr2	4394544
Frmd4a	-0.617478	0.0327673	0.160644	10.6868	10.1047	5.50062	8.01357	4396577	chr2	4396977
Ccl25	0.230086	0.449893	0.68101	8.08733	5.48541	6.65865	9.24643	4397753	chr8	4398153
D330022H12Rik	-0.0678511	0.472536	0.699034	88.0941	81.9925	78.7457	82.6015	4404341	chr16	4404741
Frmd4a	-1.22484	3.74367e-05	0.00253527	15.8858	17.8998	8.9747	5.23964	4406087	chr2	4406487
Glis2	0.0914215	0.505528	0.723703	38.7036	33.7786	37.3463	39.4514	4413005	chr16	4413405
Glis2	-0.996042	0.0114661	0.0893078	5.77666	8.08377	2.60556	4.315	4424749	chr16	4425149
Atp6v0c-ps1	-0.00409546	0.989069	0.996511	6.0655	7.79506	6.65865	7.08893	4430223	chr7	4430623
Ccdc170	0.225284	0.456625	0.686601	5.48783	8.37247	9.2642	6.78072	4432495	chr10	4432895
Pam16	0.222074	0.0508028	0.204723	61.8103	52.5445	66.5865	65.9579	4442560	chr16	4442960
Mtmr3	-0.18554	0.539017	0.747856	6.0655	10.6821	7.81667	6.78072	4447445	chr11	4447845
Kdm2a	-0.265561	0.0246422	0.137191	71.3418	84.5909	71.2186	57.3279	4447784	chr19	4448184
Rdh13	0.0407221	0.727544	0.867557	53.4341	47.9252	51.2426	52.3964	4448346	chr7	4448746
Gm7434	-0.519757	0.0222187	0.129595	16.1747	18.7659	10.1327	14.1779	4454784	chr8	4455184
Rdh13	-0.185346	0.650653	0.820758	5.77666	3.46447	2.89506	5.23964	4455780	chr7	4456180
Vasn	-0.133199	0.299579	0.549625	43.9026	47.3478	43.426	39.1432	4457649	chr16	4458049
Eps8l1	-1.16687	0.018517	0.117222	5.199	4.33059	2.89506	1.23286	4457744	chr7	4458144
Kdm2a	0.0980991	0.779119	0.899337	5.48783	4.33059	5.50062	4.93143	4459091	chr19	4459491
Eps8l1	-0.607022	0.0010516	0.0210713	31.194	27.4271	18.5284	19.7257	4463773	chr7	4464173
Kdm2a	-0.52171	0.22607	0.473516	4.3325	5.19671	2.02654	4.62322	4467276	chr19	4467676
Eps8l1	-0.414402	0.0151988	0.104625	28.3057	28.5819	20.8445	21.575	4467671	chr7	4468071
A930001C03Rik	0.604388	0.228117	0.475703	2.31067	2.59835	5.21112	2.1575	4469728	chr19	4470128
D630041G03Rik	-0.118681	0.666308	0.83285	7.7985	9.816	8.9747	7.08893	4473784	chr7	4474184
Ncoa1	-0.917156	0.00369416	0.0456603	9.24266	10.6821	4.92161	5.54786	4480442	chr12	4480842
Rdh13	-0.118568	0.485415	0.708749	23.9732	23.9626	23.7395	20.0339	4481351	chr7	4481751
Ncoa1	-0.846256	0.0595435	0.223594	4.04366	5.19671	2.60556	2.46572	4486180	chr12	4486580
Thrb	-0.0269044	0.940053	0.974974	5.48783	4.6193	4.05309	5.85607	4487474	chr14	4487874
A930001C03Rik	-1.04426	1.53048e-06	0.000274297	32.3493	30.3141	14.7648	15.4107	4489450	chr19	4489850
Coro7	0.134748	0.614821	0.798417	7.7985	12.7031	13.3173	8.93822	4491831	chr16	4492231
Ppp1r12c	-1.01152	0.00348301	0.0439595	8.665	8.37247	3.76358	4.62322	4494382	chr7	4494782
Ppp1r12c	0.0392518	0.864613	0.940331	11.5533	11.5482	11.0012	12.6368	4495751	chr7	4496151
Coro7	0.0814884	0.375429	0.619379	82.8951	87.7666	88.589	90.9232	4497431	chr16	4497831
Dnaja3	0.0856792	0.287691	0.538195	140.084	129.052	147.648	135.923	4501685	chr16	4502085
Ppp1r12c	-0.0813248	0.509957	0.727258	49.6793	45.0381	45.4525	43.4582	4503806	chr7	4504206
Gm51963	-0.158287	0.625724	0.804498	6.64316	5.77412	4.92161	6.16429	4505031	chr12	4505431
Gm39751	-1.02377	0.0287145	0.148949	4.3325	4.908	2.02654	2.46572	4505893	chr2	4506293
Tnnt1	-0.369731	0.365253	0.610224	4.04366	6.06283	5.21112	2.46572	4512691	chr7	4513091
Tnni3	-1.08363	0.00416071	0.0489708	6.64316	8.08377	3.47408	3.39036	4524330	chr7	4524730
Syt12	-0.84816	0.000155641	0.00624075	24.262	28.2932	11.8698	17.26	4526714	chr19	4527114
Ncoa1	-0.254023	0.228013	0.475648	14.7305	16.4562	12.7383	13.2532	4526866	chr12	4527266
Tnni3	-0.431078	0.0055861	0.0586475	39.5701	35.7995	27.7926	27.7393	4529417	chr7	4529817
Dnaaf3	-0.269125	0.165122	0.398822	26.8615	18.7659	19.6864	17.8764	4535151	chr7	4535551
Nmral1	0.11143	0.312257	0.561961	54.3006	58.0299	61.9544	58.5607	4536911	chr16	4537311
Cers4	0.0461538	0.678637	0.842447	53.4341	58.6073	56.1642	58.8689	4543269	chr8	4543669
Mtmr3	-0.163151	0.170242	0.406024	51.4123	56.5864	47.7686	48.0814	4544047	chr11	4544447
Hmox2	0.384622	0.000687667	0.0161931	72.786	70.4443	84.5359	101.711	4544481	chr16	4544881
Gm54299	-0.347165	0.250952	0.500634	7.7985	7.50636	6.36914	5.54786	4546275	chr5	4546675
2010003K11Rik	-0.800161	0.0790399	0.26361	4.04366	4.908	2.02654	3.08214	4547798	chr19	4548198
Syt5	-0.12102	0.723453	0.864191	4.62133	7.79506	6.65865	4.62322	4550015	chr7	4550415
Mtmr3	-0.0778168	0.764384	0.892872	8.37616	10.9708	8.9747	9.24643	4552974	chr11	4553374
Syt5	0.129251	0.787673	0.900553	2.31067	3.17577	3.18457	2.77393	4559606	chr7	4560006
Hmox2	-1.05444	0.0163395	0.109215	5.199	5.48541	2.89506	2.1575	4560068	chr16	4560468
Pcx	0.0282427	0.776336	0.898279	73.9413	69.8669	70.3501	75.5125	4560300	chr19	4560700
Esr1	0.359143	0.0236242	0.134047	25.7062	25.1174	31.2667	33.5954	4562177	chr10	4562577
Sox17	-0.0760999	0.700303	0.850528	15.8858	16.7449	14.7648	16.0271	4563184	chr1	4563584
Frmd4a	0.0533245	0.61413	0.798045	62.6768	62.6492	68.034	61.0264	4564453	chr2	4564853
Sox17	-0.497929	0.0223064	0.129892	18.7742	18.1885	11.0012	15.1025	4566915	chr1	4567315
Esr1	-0.0878681	0.764808	0.893027	6.64316	8.37247	6.36914	7.70536	4571156	chr10	4571556
Hmox2	-0.478792	0.0206337	0.12423	24.5508	18.1885	15.0543	15.4107	4574784	chr16	4575184
Gm54299	-0.25425	0.450452	0.681363	6.35433	5.48541	4.92161	4.93143	4580439	chr5	4580839
Esr1	0.9761	2.09684e-05	0.00171054	11.8422	17.6111	26.6346	31.1297	4582336	chr10	4582736
Gm31938	-1.00105	0.0968421	0.294319	2.5995	2.88706	1.15803	1.54107	4584034	chr12	4584434
Ascc2	0.183838	0.0631262	0.231729	71.053	76.7958	83.0883	83.8343	4587672	chr11	4588072
Gm31938	-1.0439	0.0486783	0.200069	4.04366	3.46447	2.31605	1.23286	4589377	chr12	4589777
Cdip1	0.253207	0.453446	0.683821	4.91016	4.908	6.07963	5.54786	4595470	chr16	4595870
Gm13179	-1.45618	0.0107345	0.0858135	2.88833	5.48541	1.15803	1.84929	4598266	chr2	4598666
Casd1	-0.0891165	0.439667	0.673285	53.723	54.2767	52.4007	48.3897	4600452	chr6	4600852
Cdip1	0.22846	0.0200559	0.122397	79.1403	74.1974	89.747	88.7657	4607823	chr16	4608223
Ascc2	-0.367722	0.300819	0.550761	5.77666	5.48541	4.6321	4.00679	4611333	chr11	4611733
Gm18973	0.652457	0.0657595	0.237245	5.199	3.75318	8.39569	5.54786	4616891	chr7	4617291
Pcx	-0.172747	0.762744	0.891912	3.75483	2.02094	0.868519	4.315	4619842	chr19	4620242
Jcad	-0.249378	0.0824202	0.26949	36.6818	40.1301	30.9772	33.2872	4635394	chr18	4635794
Gm39586	-0.357211	0.143305	0.368502	13.864	11.5482	11.0012	8.63	4641940	chr1	4642340
Itsn2	-0.234728	0.119947	0.333543	38.9925	55.7203	42.8469	36.9857	4642766	chr12	4643166
Gm3625	-0.0616396	0.744173	0.879671	18.4853	21.9417	21.713	16.6436	4644989	chr12	4645389
Gm6855	0.236736	0.246274	0.495171	17.0412	13.2805	19.1074	16.3354	4650228	chr7	4650628
4930562C15Rik	0.823315	0.0116238	0.0900613	5.48783	4.33059	8.10618	9.24643	4653210	chr16	4653610
Ppp6r1	0.277476	0.104041	0.306862	20.5072	26.561	29.8192	26.8147	4653325	chr7	4653725
Uqcr10	0.0888276	0.298098	0.548298	115.822	110.286	113.487	125.751	4654026	chr11	4654426
Pcx	-0.415476	0.303691	0.553508	4.04366	5.19671	3.47408	3.39036	4654261	chr19	4654661
Prpf18	0.250849	0.197162	0.440058	22.2402	18.1885	19.3969	28.6639	4654739	chr2	4655139
Prpf18	-0.0912971	0.399999	0.640627	70.7641	67.2685	58.7698	70.2729	4656426	chr2	4656826
Ppp6r1	0.199848	0.152899	0.381984	32.927	38.9753	42.8469	39.1432	4656713	chr7	4657113
Akr1e1	0.0105679	0.934742	0.972535	39.859	42.4398	42.5574	39.7597	4658852	chr13	4659252
Ppp6r1	-0.0389584	0.655011	0.824125	99.9363	97.2939	96.1161	94.6218	4661877	chr7	4662277
Esr1	-0.303992	0.356023	0.602645	6.35433	6.64024	6.07963	4.315	4662391	chr10	4662791
Zfp958	-0.0205711	0.806436	0.907997	121.021	109.997	112.907	113.423	4662969	chr8	4663369
Lrfn4	-0.0157199	0.8952	0.952806	52.5676	60.0509	60.5068	49.9307	4665729	chr19	4666129
Hspbp1	-0.0844163	0.822335	0.917216	4.04366	5.19671	4.6321	4.00679	4675051	chr7	4675451
Rce1	-0.475329	6.62036e-05	0.00368593	81.7398	78.2393	58.7698	55.4786	4675279	chr19	4675679
Hspbp1	0.17153	0.607501	0.794691	5.77666	4.6193	5.79013	5.85607	4677287	chr7	4677687
Gm35102	-0.799845	0.0910124	0.283952	3.466	5.48541	1.73704	3.39036	4680136	chr11	4680536
Gm36513	0.103035	0.821392	0.916601	3.17717	5.19671	6.94815	1.84929	4680812	chr16	4681212
Hspbp1	-0.239426	0.0229003	0.131922	75.9631	77.6619	62.2439	67.1907	4687826	chr7	4688226
Brsk1	-0.28489	0.292054	0.542581	11.2645	9.23859	9.84322	6.78072	4694166	chr7	4694566
Cabp7	-2.30533	0.000124919	0.00552041	5.77666	4.908	1.15803	0.924643	4696700	chr11	4697100
Ubald1	-0.0330016	0.752294	0.885113	62.388	66.1137	61.6649	63.1839	4696923	chr16	4697323
Mgrn1	0.0890349	0.408081	0.647588	59.7885	57.1638	60.5068	63.1839	4704379	chr16	4704779
Mgrn1	-0.00256498	0.992719	0.997808	8.95383	11.8369	6.94815	13.8696	4712206	chr16	4712606
Rpl29-ps2	-1.01458	0.0245612	0.136952	6.35433	4.04188	2.31605	2.77393	4712688	chr13	4713088
Bend7	-0.569954	0.0164736	0.10973	19.9295	14.4353	13.0278	9.86286	4722146	chr2	4722546
Bend7	-0.780315	0.00576565	0.0597895	12.4198	12.4144	5.79013	8.63	4726105	chr2	4726505
Tmem150b	-0.239909	0.301195	0.551204	14.1528	12.1257	9.84322	12.3286	4726633	chr7	4727033
Gm7461	-0.0876444	0.33907	0.587082	92.1378	91.8085	83.0883	89.074	4727863	chr8	4728263
Nudt16l1	0.425136	0.0139727	0.0996023	22.529	22.2304	26.9241	32.9789	4731188	chr16	4731588
Nudt16l1	-0.569264	0.184362	0.423136	3.75483	5.19671	2.89506	3.08214	4739970	chr16	4740370
Bend7	-0.861356	0.0372558	0.172534	5.199	5.77412	3.47408	2.46572	4741183	chr2	4741583
Gm42369	-0.157023	0.164199	0.397514	67.587	65.825	53.8482	65.3414	4742600	chr7	4743000
Top6bl	-0.270979	0.225422	0.472617	13.2863	15.0127	10.7117	12.6368	4748293	chr19	4748693
Peg10	-0.198125	0.448661	0.680189	9.24266	12.1257	10.7117	7.70536	4748868	chr6	4749268
Cox6b2	0.0874217	0.615105	0.798493	20.5072	20.2094	21.4235	21.575	4755603	chr7	4756003
Nudt16l1	0.111634	0.228371	0.475986	82.8951	81.7038	89.4575	87.2247	4756915	chr16	4757315
Sptbn2	-0.78789	0.00204564	0.0319364	14.7305	19.0546	8.10618	11.4039	4762309	chr19	4762709
Garin5b	0.24254	0.478936	0.704141	4.3325	6.06283	7.23766	4.93143	4767974	chr7	4768374
Sptbn2	-0.470331	0.149099	0.377044	8.95383	6.06283	4.92161	5.85607	4769750	chr19	4770150
Il11	-0.426356	0.0238739	0.134813	24.262	23.3852	19.3969	15.7189	4780029	chr7	4780429
Anks3	0.0596562	0.499689	0.720417	100.514	94.1182	97.8532	103.868	4781906	chr16	4782306
Tmem238	-0.439475	0.0028996	0.039243	47.0798	44.172	36.1883	30.5132	4791963	chr7	4792363
Bpnt2	0.150148	0.150687	0.379023	61.2326	64.6701	68.3235	70.5811	4792464	chr4	4792864
Rpl28	-0.0478432	0.664153	0.831228	59.4996	63.2266	55.2957	62.8757	4795683	chr7	4796083
Anks3	0.499591	0.227725	0.475299	3.17717	3.17577	4.6321	4.315	4797752	chr16	4798152
Nf2	-0.053052	0.619131	0.801307	71.053	62.0718	61.9544	65.6497	4799424	chr11	4799824
Gm10556	-0.692386	0.196864	0.43985	3.466	2.88706	2.60556	1.23286	4803163	chr18	4803563
Rbm4b	0.0221145	0.822185	0.917114	71.053	74.4862	75.5612	71.1975	4806183	chr19	4806583
Esr1	5.2616	1.06168e-07	4.92602e-05	0.288833	0	6.07963	7.70536	4806847	chr10	4807247
Fzd1	-0.343487	0.0123695	0.0930442	45.058	52.5445	38.5044	37.9104	4806938	chr5	4807338
Thrb	0.195577	0.0877889	0.278383	53.723	60.3396	69.192	60.41	4808781	chr14	4809181
Ube2s	0.0680571	0.442334	0.675126	91.2713	96.7165	99.0112	96.7793	4815586	chr7	4815986
Fam228b	0.19326	0.100953	0.302186	59.2108	48.7913	60.7963	61.9511	4818916	chr12	4819316
Gm40658	-0.238519	0.363031	0.608641	11.2645	8.94989	8.9747	8.01357	4821358	chr13	4821758
Nipsnap1	-0.0839844	0.533981	0.744669	50.5458	39.264	42.2679	41.9172	4824018	chr11	4824418
Gm36389	-1.67175	0.00162067	0.0276098	5.77666	4.908	2.31605	0.924643	4824853	chr2	4825253
Smim22	-0.00779914	0.975657	0.99113	11.2645	8.37247	9.55371	9.86286	4825420	chr16	4825820
Shcbp1	0.198179	0.234403	0.483128	22.529	22.2304	26.9241	24.0407	4829245	chr8	4829645
Rogdi	-0.376965	0.00213247	0.0327304	68.7423	65.825	55.5852	47.1568	4830983	chr16	4831383
Nipsnap1	-0.482882	0.218604	0.465371	4.3325	5.77412	3.47408	3.69857	4833058	chr11	4833458
Gm34371	-0.415481	0.309006	0.558461	3.75483	5.48541	3.47408	3.39036	4835692	chr17	4836092
Shisa7	-1.41142	1.12758e-06	0.000222723	20.2183	19.0546	8.10618	6.4725	4839198	chr7	4839598
Gm34371	0.0577734	0.899409	0.954746	2.31067	4.908	2.60556	4.93143	4842429	chr17	4842829
Rbm4	0.0693919	0.502938	0.722133	73.6525	93.5408	88.2995	85.9918	4843690	chr19	4844090
Thoc5	0.331636	0.00148057	0.0260483	75.9631	70.1556	89.747	93.0807	4845220	chr11	4845620
Shisa7	0.00919517	0.972556	0.9899	9.82033	8.08377	10.1327	7.70536	4845652	chr7	4846052
Gm16374	-0.328513	0.339226	0.587237	8.37616	7.50636	3.47408	9.24643	4846288	chr15	4846688
Rogdi	0.0557046	0.910374	0.959959	1.733	4.33059	3.76358	2.46572	4847458	chr16	4847858
Shisa7	-0.262787	0.474673	0.700914	4.91016	5.19671	4.3426	4.00679	4847632	chr7	4848032
Mrpl15	0.073727	0.389686	0.631751	100.803	99.6036	104.512	105.101	4855673	chr1	4856073
Gm21992	0.0817089	0.351362	0.598144	101.669	96.7165	107.986	100.478	4861528	chr19	4861928
Sf3b6	0.140441	0.147413	0.374452	75.9631	80.2603	82.2198	89.074	4867270	chr12	4867670
Glyr1	0.196982	0.0316013	0.157201	95.0261	91.5198	110.302	102.019	4867614	chr16	4868014
Isoc2b	0.108554	0.181109	0.419944	133.73	141.466	139.542	155.648	4869092	chr7	4869492
Gm41659	0.856331	0.0400671	0.179523	2.88833	2.88706	5.21112	5.23964	4873079	chr18	4873479
Lypla1	-0.762194	2.82848e-06	0.000431355	56.3225	71.5991	39.0834	35.7529	4877752	chr1	4878152
Ccs	-0.662774	0.0842327	0.271957	5.77666	6.64024	2.60556	5.23964	4878859	chr19	4879259
Isoc2a	0.0460984	0.636843	0.810814	71.9195	79.3942	77.5877	77.67	4879914	chr7	4880314
Sephs1	-1.44383	1.56225e-06	0.000278582	20.796	24.2513	10.7117	5.54786	4886592	chr2	4886992
Syne1	4.0224	3.54427e-06	0.000507058	0.288833	0.288706	6.07963	4.315	4889064	chr10	4889464
Ccdc87	0.0584557	0.564461	0.766305	94.1596	87.4779	83.3778	105.101	4889170	chr19	4889570
Fkbp1b	-0.0285365	0.783807	0.900553	67.0093	63.5153	65.4284	61.6429	4891526	chr12	4891926
Wdcp	-0.0796149	0.453208	0.68352	67.2981	63.2266	59.0593	63.8004	4893236	chr12	4893636
Ap1b1	-0.297213	0.119605	0.332836	30.0387	23.0965	25.4766	17.26	4896868	chr11	4897268
Gm36210	-0.839007	0.0296883	0.152042	6.932	5.48541	3.76358	3.08214	4902785	chr7	4903185
Ppp1r9a	-1.12152	8.00422e-06	0.000871014	22.529	21.3642	9.2642	10.7875	4903191	chr6	4903591
Ctsf	-0.715914	0.000576686	0.0144884	23.3955	25.9835	16.2124	13.5614	4905162	chr19	4905562
Gm41659	0.310195	0.262422	0.511778	7.50966	7.50636	8.10618	10.4793	4908844	chr18	4909244
Zfp628	-0.425143	0.00116099	0.0223906	70.1865	70.733	45.163	59.4854	4918344	chr7	4918744
Gm4828	-0.183275	0.488106	0.711127	11.8422	12.4144	7.23766	14.1779	4918732	chr17	4919132
Svil	0.0830949	0.37878	0.622171	79.718	77.9506	84.8254	81.0604	4920699	chr18	4921099
Gm46728	-0.108443	0.532737	0.74387	21.6625	23.6739	22.292	19.4175	4922328	chr2	4922728
Phyh	0.264083	0.0138811	0.0992622	65.2763	72.7539	87.1414	77.3618	4923643	chr2	4924043
Mfsd2b	-0.288534	0.160859	0.392806	18.4853	16.7449	15.9229	12.6368	4924148	chr12	4924548
Ap1b1	-0.22056	0.569944	0.77059	6.0655	3.75318	3.47408	4.93143	4924841	chr11	4925241
Nat14	0.264933	0.275443	0.52597	10.1092	10.3934	10.4222	14.1779	4926240	chr7	4926640
Tcea1	0.00629786	0.944739	0.977149	99.3586	90.6537	91.1945	98.6286	4927709	chr1	4928109
Zdhhc24	0.225643	0.0177931	0.114287	94.4485	85.457	101.038	108.183	4928551	chr19	4928951
Svil	-0.332187	0.115076	0.325461	15.597	17.3224	13.6068	12.3286	4929926	chr18	4930326
Ap1b1	-0.0202506	0.885462	0.949004	51.4123	37.5318	46.0315	40.9925	4936678	chr11	4937078
Ssc5d	0.0474079	0.782707	0.900244	24.8397	20.7868	25.1871	21.575	4946338	chr7	4946738
Ppl	0.223989	0.232897	0.481538	15.8858	19.3433	20.555	20.3421	4949006	chr16	4949406
Syne1	7.70691	1.6554e-08	1.06807e-05	0	0	8.9747	6.16429	4951029	chr10	4951429
Ppl	-0.374983	0.0950032	0.291105	15.8858	14.1466	10.4222	12.6368	4954296	chr16	4954696
Bbs1	0.327079	0.212449	0.45799	7.22083	10.9708	10.4222	12.3286	4956305	chr19	4956705
Ubxn2a	-1.26008	5.10574e-11	2.42301e-07	73.6525	84.0135	33.8722	31.4379	4957135	chr12	4957535
Gm34507	-0.270963	0.0461262	0.194367	50.8346	48.2139	36.1883	45.6157	4958709	chr17	4959109
Svil	0.936474	0.0252886	0.139347	2.5995	3.17577	4.92161	6.16429	4959690	chr18	4960090
Sec14l5	-0.0113859	0.942296	0.975845	28.0168	27.4271	24.8976	29.8968	4964615	chr16	4965015
Atad2b	-0.0253605	0.764106	0.892855	106.002	111.729	105.091	107.567	4967088	chr12	4967488
Sbk2	-0.0887151	0.771914	0.896663	5.77666	9.23859	7.81667	6.16429	4967174	chr7	4967574
Svil	-0.315331	0.240247	0.489174	9.5315	10.6821	6.94815	9.24643	4970751	chr18	4971151
Ppp1r9a	-0.446111	0.153301	0.382364	7.50966	10.1047	8.10618	4.62322	4973298	chr6	4973698
Ppp1r9a	0.757384	0.0216887	0.127742	4.91016	5.19671	6.94815	10.1711	4977256	chr6	4977656
Dpp3	-0.0266723	0.801681	0.905658	66.1428	61.2057	59.9278	64.4168	4977996	chr19	4978396
Atad2b	-0.104243	0.860024	0.938483	2.02183	3.46447	4.3426	0.616429	4978411	chr12	4978811
Ppp1r9a	-0.734413	0.062923	0.231219	6.0655	5.48541	2.60556	4.315	4982794	chr6	4983194
Gm40658	-0.226891	0.390945	0.632794	8.95383	10.3934	8.68519	7.70536	4992864	chr13	4993264
Peli3	-0.199137	0.157496	0.388282	43.6138	38.1092	37.9253	32.6707	4992939	chr19	4993339
Gm34625	-0.0946541	0.782244	0.900155	4.62133	6.92894	6.07963	4.62322	4996352	chr17	4996752
Gm53351	0.00802531	0.952424	0.980895	39.5701	37.2431	36.1883	40.6843	4998801	chr7	4999201
Rasl10a	-0.0341549	0.829192	0.921733	37.5483	36.377	28.6611	43.4582	5008175	chr11	5008575
Gas2l1	-0.0364133	0.775388	0.897756	60.3661	45.3268	51.2426	51.1636	5011905	chr11	5012305
Mrpl11	0.0214121	0.835081	0.924781	105.713	107.687	92.063	123.902	5012009	chr19	5012409
Gas2l1	-0.462736	8.45339e-05	0.0043412	82.0286	91.5198	60.5068	64.725	5015171	chr11	5015571
Mcm10	-0.115726	0.518694	0.734112	19.9295	25.9835	20.2654	21.8832	5017341	chr2	5017741
Zfp524	-0.0445496	0.647051	0.818087	74.8078	81.9925	74.9822	76.129	5017746	chr7	5018146
Nagpa	-0.0273526	0.775588	0.897874	81.1621	75.9297	75.8507	77.3618	5021660	chr16	5022060
Zfp865	0.0983669	0.406525	0.646623	57.7666	54.5654	53.2692	66.5743	5023038	chr7	5023438
Mir6364	-0.380198	0.326303	0.574955	3.75483	7.21765	3.76358	4.62322	5034704	chr16	5035104
AU021092	-0.373437	0.137301	0.359394	14.1528	10.3934	8.9747	9.86286	5039893	chr16	5040293
Zfp784	0.00860431	0.926136	0.967829	81.451	84.8796	84.5359	81.6768	5041179	chr7	5041579
Optn	-0.365142	0.238074	0.486802	7.7985	6.92894	5.50062	5.85607	5041307	chr2	5041707
Optn	-0.902576	0.0209725	0.125298	6.0655	6.35153	3.76358	2.77393	5042557	chr2	5042957
Arid1b	-1.37553	6.9104e-06	0.000796177	17.6188	30.0254	10.7117	7.39715	5046643	chr17	5047043
Ewsr1	0.260506	0.0238884	0.134846	67.8758	68.4233	71.2186	91.5397	5049295	chr11	5049695
Alg1	0.109379	0.282379	0.533015	69.0311	64.3814	70.6396	72.4304	5051377	chr16	5051777
Npas4	0.446339	0.134042	0.35468	5.48783	7.50636	7.81667	9.86286	5051858	chr19	5052258
Zfp580	-0.81427	3.22367e-06	0.000475926	46.5021	52.8332	30.3982	25.5818	5054586	chr7	5054986
Arid1b	0.123248	0.586405	0.781109	11.2645	12.9918	14.7648	11.4039	5054902	chr17	5055302
Gm32121	0.188221	0.632669	0.808292	2.88833	6.06283	6.07963	4.00679	5054943	chr14	5055343
Arid1b	0.434608	0.0425965	0.185754	13.5752	14.4353	15.9229	21.8832	5057392	chr17	5057792
U2af2	0.129534	0.193039	0.435073	80.2956	72.1765	79.3248	86.6082	5064479	chr7	5064879
Gm46266	0.7991	0.04342	0.187926	2.31067	4.908	6.65865	5.85607	5064849	chr11	5065249
Slc29a2	-0.243845	0.37779	0.621133	8.37616	11.5482	9.84322	6.78072	5066459	chr19	5066859
Optn	-0.165692	0.173826	0.411155	55.7448	52.8332	44.2945	52.0882	5068293	chr2	5068693
Arid1b	-0.474487	0.275495	0.52597	3.75483	4.6193	3.47408	2.46572	5071722	chr17	5072122
Eef2kmt	-0.184469	0.144554	0.370277	56.0336	66.1137	59.9278	46.5404	5073339	chr16	5073739
Slc29a2	0.316923	0.000591877	0.0147185	101.669	104.8	126.225	129.45	5073866	chr19	5074266
Epn1	-0.382234	0.00487868	0.0539498	48.524	54.8541	40.8204	37.9104	5082954	chr7	5083354
B4gat1	0.207203	0.0410009	0.181893	72.4971	69.2894	84.5359	77.9782	5088737	chr19	5089137
Rgs20	-0.222848	0.209238	0.4546	21.6625	27.4271	21.713	20.0339	5089523	chr1	5089923
Brms1	0.135825	0.125498	0.34152	112.067	106.821	111.749	127.601	5091287	chr19	5091687
Gm52886	0.315681	0.491412	0.713427	2.5995	3.17577	4.3426	2.77393	5093408	chr6	5093808
Emid1	0.574185	0.0417271	0.183665	9.24266	6.06283	12.7383	9.86286	5099142	chr11	5099542
Rin1	-0.317642	0.0288827	0.149538	47.3686	48.2139	32.4247	44.0747	5100619	chr19	5101019
Emid1	0.190767	0.225079	0.472342	24.262	29.1593	30.6877	29.8968	5101725	chr11	5102125
Rfpl4	0.639386	0.0321966	0.158972	8.37616	4.908	10.1327	10.4793	5104130	chr7	5104530
Gm46949	-0.45082	0.155547	0.385588	6.64316	9.816	4.92161	7.08893	5110290	chr6	5110690
Syne1	-0.242008	0.575598	0.773811	4.62133	4.6193	5.79013	1.84929	5111494	chr10	5111894
Cd248	-0.371577	0.113209	0.322617	12.131	15.8788	10.4222	11.0957	5118185	chr19	5118585
Emid1	-0.112764	0.795171	0.90302	3.17717	4.6193	4.6321	2.46572	5118806	chr11	5119206
LOC132660285	-0.150887	0.25925	0.508892	46.5021	41.8624	42.5574	36.3693	5121975	chr19	5122375
Gm41414	-0.0557129	0.830936	0.922568	10.398	8.66118	8.10618	10.1711	5124606	chr16	5125006
Gm18478	0.315173	0.21095	0.456436	8.665	8.94989	10.7117	11.0957	5127277	chr11	5127677
Rasl2-9	-0.32161	0.134948	0.355989	16.4635	14.724	11.8698	12.945	5128828	chr7	5129228
Gm15599	0.164191	0.643908	0.81577	4.3325	6.92894	4.3426	8.32179	5133142	chr17	5133542
Gm53196	-0.354333	0.363283	0.608921	6.35433	4.04188	3.18457	4.93143	5133865	chr18	5134265
Syne1	0.75154	0.00210545	0.0325552	9.5315	9.5273	17.0809	14.7943	5135526	chr10	5135926
Card6	0.16699	0.217983	0.464585	36.9706	40.1301	39.6624	46.5404	5137521	chr15	5137921
Yif1a	-0.0538398	0.498609	0.719371	130.264	130.206	121.882	127.601	5138438	chr19	5138838
Gm15599	0.79722	0.0142768	0.100921	6.64316	4.04188	10.1327	8.32179	5139863	chr17	5140263
Gm15599	1.02066	0.000511829	0.0134939	5.48783	7.50636	13.0278	13.2532	5141873	chr17	5142273
Ccdc3	-0.600176	0.088298	0.279463	6.0655	8.08377	5.79013	3.39036	5142797	chr2	5143197
Syne1	0.403538	0.00872285	0.0765997	30.3275	28.0045	40.8204	35.7529	5144471	chr10	5144871
Rpl37	-0.028041	0.735376	0.872889	114.956	111.152	108.854	111.574	5145759	chr15	5146159
Cnih2	-0.807365	0.0121393	0.0921645	7.7985	13.2805	6.65865	5.23964	5148554	chr19	5148954
Atp6v1h	-0.318914	0.00674189	0.0659071	65.854	63.804	53.8482	49.3143	5153302	chr1	5153702
Rab1b	-0.0137498	0.891115	0.951288	71.9195	71.5991	67.1655	74.2797	5156857	chr19	5157257
Gm26682	-0.161667	0.168722	0.403727	54.5895	53.988	46.9	49.6225	5163150	chr18	5163550
Gm18478	1.21422	0.0118772	0.0911368	1.15533	3.46447	5.21112	5.54786	5165193	chr11	5165593
Gm46949	0.0271997	0.927281	0.968577	6.932	6.92894	6.07963	8.01357	5167171	chr6	5167571
Klc2	0.0381348	0.713845	0.857706	62.9656	71.0217	70.0606	66.5743	5167855	chr19	5168255
Gm9110	-0.790628	0.0554882	0.215154	5.199	5.77412	2.31605	4.00679	5169821	chr12	5170221
Gm41414	-0.102124	0.776637	0.898502	4.04366	6.92894	4.3426	5.85607	5169838	chr16	5170238
Prkaa1	-0.379275	0.0116424	0.0901662	37.8371	38.3979	28.3716	29.8968	5173706	chr15	5174106
Atp6v1h	0.619814	0.117375	0.329467	5.48783	2.30965	5.50062	6.4725	5180268	chr1	5180668
Gm15599	-0.509165	0.043143	0.187168	12.9975	11.8369	8.39569	8.93822	5188952	chr17	5189352
Gm25142	0.0364219	0.89006	0.950945	10.1092	9.23859	7.81667	12.0204	5194160	chr11	5194560
Pon1	-0.522132	0.302838	0.552832	2.5995	4.33059	3.18457	1.54107	5199721	chr6	5200121
Kremen1	-0.836678	2.97479e-08	1.78921e-05	79.1403	92.0972	46.6105	48.6979	5211666	chr11	5212066
Ttc33	-0.0690802	0.533642	0.744497	59.2108	58.3186	58.4803	52.7047	5215077	chr15	5215477
Gm34854	0.50111	0.0365445	0.170724	9.24266	11.5482	13.0278	16.3354	5215449	chr17	5215849
Gm5242	0.0217869	0.945366	0.977504	6.0655	6.06283	6.94815	5.23964	5228770	chr19	5229170
Gm34854	0.526769	0.123561	0.338542	4.91016	5.48541	9.55371	5.23964	5231604	chr17	5232004
Gm51757	-0.868841	0.00341186	0.0434267	12.9975	10.1047	6.65865	5.85607	5239322	chr10	5239722
Gm34854	0.187219	0.0490195	0.200913	81.1621	90.365	95.8266	98.3204	5240036	chr17	5240436
Gm34854	-0.0388926	0.882193	0.947358	9.24266	8.66118	8.68519	8.63	5246011	chr17	5246411
Gm30172	-0.0183824	0.946316	0.978096	8.08733	8.94989	8.9747	7.70536	5247445	chr11	5247845
Gm34854	-0.553755	0.0976799	0.296082	7.7985	6.35153	4.3426	5.23964	5248173	chr17	5248573
Gm41414	-0.0597272	0.824369	0.918479	10.398	11.5482	7.23766	13.8696	5249205	chr16	5249605
Gm34854	-0.862913	0.0864876	0.275874	6.35433	4.6193	5.21112	0.616429	5254337	chr17	5254737
Pon3	-0.240165	0.0555907	0.215359	53.1453	49.08	42.2679	43.7664	5255939	chr6	5256339
Gm34854	0.182267	0.623638	0.803596	3.75483	5.77412	4.05309	6.78072	5256985	chr17	5257385
Gm41414	0.504244	0.149675	0.377788	4.04366	4.6193	6.07963	6.16429	5270827	chr16	5271227
Ptger4	0.214775	0.0239848	0.135187	84.6281	80.2603	96.1161	94.0054	5273615	chr15	5274015
2700069I18Rik	-0.540877	0.0028326	0.0388099	27.1503	32.3351	19.6864	20.9586	5284604	chr3	5285004
Gm34854	-0.144914	0.533651	0.744497	10.9757	13.2805	11.0012	10.7875	5288789	chr17	5289189
Gm41416	0.58259	0.14621	0.37257	5.48783	2.30965	6.65865	4.93143	5291403	chr16	5291803
Pou5f1-rs6	-0.552149	0.00408412	0.0484921	23.6843	25.6948	16.2124	17.26	5296894	chr14	5297294
Pon2	-0.117209	0.239458	0.488277	75.6743	76.2184	67.455	71.8139	5297271	chr6	5297671
Casp1	0.271488	0.210946	0.456436	11.2645	13.8579	15.6333	14.4861	5298947	chr9	5299347
Gm34854	-0.465016	0.235015	0.483837	6.35433	4.04188	3.76358	3.69857	5300178	chr17	5300578
Pacs1	-0.134803	0.525057	0.738542	13.5752	16.4562	12.7383	14.4861	5307430	chr19	5307830
Casp4	0.176275	0.211728	0.457238	33.7935	36.0883	42.5574	35.7529	5309181	chr9	5309581
Casp4	0.0418734	0.858683	0.937692	14.1528	11.5482	10.4222	16.0271	5311367	chr9	5311767
Cdk14	-0.517281	0.0537904	0.211361	9.82033	14.724	8.10618	8.93822	5311691	chr5	5312091
Gm34854	0.367656	0.356768	0.603128	3.466	4.908	3.47408	7.39715	5312009	chr17	5312409
Pacs1	-0.396045	0.000587138	0.0146623	81.7398	89.7876	69.4815	59.7936	5322386	chr19	5322786
Zfp438	-0.307703	0.00471159	0.0527264	75.6743	77.9506	59.9278	63.4922	5334350	chr18	5334750
Cdk14	-1.2714	0.00991644	0.0823692	4.62133	4.908	2.31605	1.54107	5336034	chr5	5336434
Gm34854	-0.0688877	0.825769	0.919338	6.64316	7.21765	8.10618	4.93143	5336397	chr17	5336797
Zfhx4	-0.066681	0.656621	0.825189	29.461	33.4899	28.3716	31.4379	5337058	chr3	5337458
Sf3b2	-0.390421	0.000120457	0.00545221	109.179	110.574	84.2464	82.2932	5345106	chr19	5345506
Casp12	0.0574915	0.835975	0.925396	10.1092	6.92894	7.81667	9.86286	5345392	chr9	5345792
Gm34854	-0.100937	0.672333	0.837813	11.5533	10.6821	10.7117	9.86286	5346055	chr17	5346455
Gm34854	0.648906	0.0208392	0.124936	6.0655	8.08377	11.5803	10.4793	5353477	chr17	5353877
Gm42064	-1.48416	0.0014041	0.0251889	7.50966	6.06283	3.47408	1.23286	5357202	chr19	5357602
Cdk14	-0.246854	0.481313	0.705644	5.199	6.92894	6.36914	3.69857	5370231	chr5	5370631
Znrf3	-0.979336	0.0459716	0.194069	5.48783	3.46447	2.89506	1.54107	5379473	chr11	5379873
Asb4	-0.21043	0.279551	0.530121	18.1965	19.3433	17.6599	14.4861	5382677	chr6	5383077
Gm36906	-0.259107	0.177252	0.415579	18.1965	22.8078	16.7914	17.26	5383937	chr2	5384337
Znrf3	-0.111844	0.756899	0.887882	4.04366	6.35153	4.6321	4.93143	5387438	chr11	5387838
Asb4	-0.557778	0.0655538	0.236863	11.2645	7.79506	5.50062	7.39715	5390146	chr6	5390546
Znrf3	-0.348566	0.00486623	0.0538289	64.6986	77.9506	59.6383	51.4718	5394919	chr11	5395319
Cst6	-0.456862	0.0297915	0.152209	20.5072	20.7868	12.1593	17.8764	5399036	chr19	5399436
Gm30151	-0.596271	0.175304	0.413057	8.665	3.17577	5.21112	2.46572	5408028	chr5	5408428
Banf1	-0.386703	0.000517541	0.013604	80.5845	82.8586	61.0859	63.1839	5416398	chr19	5416798
Klhl29	-0.533658	0.0233404	0.133117	15.597	15.3014	12.1593	8.93822	5425064	chr12	5425464
Gm34630	-0.0268065	0.924836	0.96722	6.932	8.37247	7.52717	7.39715	5427952	chr18	5428352
Cdk14	-0.390069	0.0120899	0.0919683	42.4585	36.6657	32.7142	27.1229	5429853	chr5	5430253
Gm11963	-0.220704	0.179653	0.418345	28.5945	25.6948	22.292	24.0407	5435672	chr11	5436072
Sart1	0.0526177	0.55701	0.760614	104.558	93.252	104.801	98.9368	5438610	chr19	5439010
Gm11962	0.416834	0.162551	0.395022	8.37616	5.77412	11.2907	7.39715	5441072	chr11	5441472
Asb4	-0.784162	0.0527219	0.208954	4.62133	8.37247	2.60556	4.93143	5443052	chr6	5443452
Gm11963	-0.144785	0.59403	0.78603	9.5315	8.08377	7.52717	8.32179	5450351	chr11	5450751
Gm29050	-0.606433	0.0601246	0.224822	7.22083	8.37247	4.6321	5.54786	5452701	chr17	5453101
Gm11963	0.189317	0.502944	0.722133	8.37616	9.816	7.23766	13.5614	5452705	chr11	5453105
Gm11963	0.25683	0.139221	0.362305	21.3737	19.3433	24.8976	23.4243	5455834	chr11	5456234
4930481A15Rik	0.283984	0.00654547	0.0647721	83.4728	74.7749	89.4575	102.327	5456669	chr19	5457069
Gm11963	0.00373633	0.988092	0.996063	11.8422	11.8369	11.0012	12.6368	5459378	chr11	5459778
Xbp1	-0.495613	0.15304	0.382208	5.48783	8.94989	4.05309	6.16429	5461921	chr11	5462321
Gm51758	0.834345	0.0373316	0.172718	2.88833	4.33059	4.6321	8.32179	5465137	chr10	5465537
Cdk14	-0.0473681	0.756171	0.887292	29.1722	28.8706	29.5297	26.1982	5470001	chr5	5470401
Xbp1	-0.118043	0.206373	0.451165	87.5165	94.1182	82.2198	84.1425	5470699	chr11	5471099
AI837181	0.0717259	0.512634	0.729112	67.0093	82.8586	72.3766	84.4507	5475323	chr19	5475723
5430437J10Rik	0.248844	0.527713	0.740555	4.04366	4.04188	3.47408	6.16429	5475956	chr15	5476356
Tmem242	-0.415193	0.301927	0.551879	4.3325	4.908	3.18457	3.69857	5479786	chr17	5480186
Gm25432	0.232726	0.125344	0.341261	27.1503	30.6028	35.6093	31.7461	5483422	chr19	5483822
Tmem242	-0.0368306	0.722941	0.863897	73.0748	64.3814	67.455	65.6497	5490189	chr17	5490589
Ccdc117	-0.145534	0.133583	0.354016	88.0941	81.4151	75.5612	76.7454	5492072	chr11	5492472
Pdk4	-0.537179	0.00312563	0.0411562	42.4585	32.6238	21.713	29.8968	5496111	chr6	5496511
Fosl1	0.209768	0.140936	0.364976	30.9052	33.7786	36.4778	37.9104	5497975	chr19	5498375
Syne1	0.0434706	0.83425	0.924264	12.9975	17.8998	15.9229	15.7189	5498633	chr10	5499033
Syne1	0.521165	0.00215847	0.0330295	39.2813	25.4061	44.584	47.7732	5500372	chr10	5500772
Gm22471	-1.42136	0.00178866	0.0294399	5.199	7.79506	2.89506	1.84929	5505964	chr11	5506364
Ccdc85b	0.208407	0.0378257	0.173916	80.2956	71.0217	88.0099	85.6836	5507383	chr19	5507783
Pdk4	-0.284267	0.468575	0.696038	3.75483	5.77412	3.76358	4.00679	5509852	chr6	5510252
Fibp	0.0112391	0.910862	0.960113	77.1185	69.2894	70.9291	75.8207	5510546	chr19	5510946
Gm18078	-1.19813	0.0271016	0.144338	4.62133	3.75318	0.868519	2.77393	5514746	chr14	5515146
Ctsw	0.380941	0.0862028	0.275627	12.7087	11.2595	17.0809	13.8696	5517757	chr19	5518157
Efemp2	-0.183659	0.212196	0.457694	34.0823	35.2221	28.3716	32.3625	5524025	chr19	5524425
Mus81	0.206455	0.0198244	0.121719	99.3586	102.202	113.487	117.738	5539003	chr19	5539403
Cfl1	0.170741	0.0616305	0.228195	88.0941	95.273	101.906	103.252	5541209	chr19	5541609
Zdhhc14	0.0636889	0.532226	0.743573	65.854	64.9589	66.5865	69.3482	5541868	chr17	5542268
Gm30325	-0.979426	0.0028125	0.0386539	11.8422	8.37247	4.92161	5.23964	5544772	chr5	5545172
5430437J10Rik	-0.319311	0.364798	0.610214	5.48783	5.77412	4.92161	4.00679	5546675	chr15	5547075
Snx32	-0.0433974	0.879682	0.946766	6.64316	10.3934	7.23766	9.24643	5547112	chr19	5547512
Myct1	0.117732	0.690828	0.847991	6.35433	6.92894	7.52717	6.78072	5547450	chr10	5547850
Myct1	0.86799	0.0684871	0.243423	3.17717	1.73224	3.47408	5.54786	5552908	chr10	5553308
Gm31166	-0.0343686	0.729518	0.868537	88.6718	79.1055	75.8507	87.2247	5560458	chr19	5560858
Gm31166	0.534437	0.0133902	0.0971739	16.7523	12.7031	18.2389	24.3489	5562414	chr19	5562814
Cldn12	-0.203167	0.164992	0.398663	60.9438	53.4106	59.9278	38.2186	5564310	chr5	5564710
Gm31166	-0.256016	0.0598127	0.224142	45.6356	41.5737	35.6093	36.9857	5579479	chr19	5579879
Gm31166	0.314718	0.217253	0.463987	8.08733	9.5273	11.5803	10.1711	5582600	chr19	5583000
Gm2238	0.410013	0.00169721	0.0283456	46.5021	42.1511	55.5852	61.6429	5591416	chr18	5591816
Zeb1	0.173482	0.206632	0.451455	33.5046	38.6866	39.9519	40.9925	5593025	chr18	5593425
Zeb1	0.139142	0.221084	0.46761	50.5458	53.1219	56.4537	57.0197	5604043	chr18	5604443
Ovol1	-0.137616	0.610987	0.796205	9.82033	8.37247	7.23766	9.24643	5604141	chr19	5604541
Gtpbp10	0.201449	0.0853891	0.273981	78.8515	68.1346	72.6661	95.8547	5609373	chr5	5609773
Zeb1	0.236233	0.51791	0.733646	4.62133	4.04188	4.6321	5.54786	5610077	chr18	5610477
Ovol1	0.076403	0.610553	0.795945	29.7498	36.9544	32.1352	37.9104	5610469	chr19	5610869
Ap5b1	0.0237523	0.803789	0.90691	95.8926	83.7247	95.5371	85.6836	5617174	chr19	5617574
Gm13216	-0.0944173	0.744481	0.879792	10.9757	6.35153	8.10618	8.01357	5618460	chr2	5618860
Fam237b	-0.562825	0.0106465	0.0854561	17.6188	17.0337	11.5803	11.7121	5623853	chr5	5624253
Pex2	-0.0298957	0.755917	0.887082	77.1185	75.641	74.1136	74.5879	5641306	chr3	5641706
Fam110b	-0.471178	0.0102607	0.0837602	28.0168	29.448	23.7395	17.26	5644206	chr4	5644606
Camk1d	0.970443	0.0410713	0.182	4.3325	1.15482	4.6321	6.16429	5647275	chr2	5647675
Rnaseh2c	0.342642	0.0136519	0.098206	35.8153	34.0673	43.7155	44.3829	5651790	chr19	5652190
Gm52305	0.47916	0.127158	0.343914	6.0655	4.908	7.23766	8.01357	5655659	chr17	5656059
Mrps24	-0.17947	0.10283	0.304634	75.3855	75.9297	73.5346	58.8689	5657133	chr11	5657533
Kat5	0.109722	0.307901	0.557473	59.4996	57.7412	61.0859	64.725	5659958	chr19	5660358
Rela	0.142986	0.114405	0.324497	92.7155	90.0763	103.643	96.7793	5687123	chr19	5687523
Urgcp	-0.707719	7.25057e-06	0.00082466	59.4996	62.6492	41.9784	32.0543	5691001	chr11	5691401
Rela	-0.199156	0.12078	0.334599	55.1671	45.9043	44.005	43.4582	5698847	chr19	5699247
Cfap69	-1.06534	0.00667153	0.0655419	6.932	6.35153	3.18457	3.08214	5698937	chr5	5699337
Sipa1	-0.0276661	0.884081	0.94821	17.6188	17.6111	16.2124	18.1846	5704319	chr19	5704719
Camk1d	-0.543452	0.0385507	0.175611	12.9975	10.6821	8.10618	8.01357	5711435	chr2	5711835
Ube2d-ps	0.0570313	0.517526	0.73338	93.2931	100.758	101.327	99.245	5712106	chr11	5712506
Sipa1	0.253099	0.00903122	0.0780141	81.7398	79.1055	94.0896	96.4711	5713494	chr19	5713894
Cfap69	-0.0773063	0.610976	0.796205	28.3057	30.0254	27.2136	27.7393	5713888	chr5	5714288
Camk1d	-0.026195	0.873737	0.943822	30.9052	37.2431	39.6624	26.5064	5719130	chr2	5719530
Dync1i1	-0.464078	0.245346	0.494357	4.62133	5.77412	2.60556	4.93143	5725779	chr6	5726179
Dbnl	0.299274	0.00311264	0.0410919	78.8515	75.641	98.1427	90.615	5738742	chr11	5739142
Map3k11	0.136515	0.125837	0.341756	92.4266	91.5198	99.8797	101.094	5738843	chr19	5739243
Steap2	-0.397151	0.029404	0.151003	30.6163	24.8287	18.5284	23.4243	5744193	chr5	5744593
Kcnk7	0.133898	0.523626	0.73773	17.33	13.8579	19.6864	14.1779	5754914	chr19	5755314
Fbxo5	0.0502922	0.529878	0.741756	119.866	123.566	125.356	125.135	5755407	chr10	5755807
Steap2	0.103365	0.692762	0.848444	7.7985	9.816	9.2642	9.55465	5757873	chr5	5758273
Ehbp1l1	-0.505412	0.0732248	0.252424	10.398	10.9708	5.79013	9.24643	5763645	chr19	5764045
Gm35330	-0.0483506	0.744145	0.879671	30.6163	30.6028	28.3716	30.5132	5764376	chr13	5764776
Ehbp1l1	0.179797	0.479627	0.704556	11.2645	8.08377	11.8698	9.86286	5766029	chr19	5766429
Mtrf1l	-0.0749962	0.411711	0.650562	136.329	131.073	112.039	140.854	5773802	chr10	5774202
Ehbp1l1	0.106415	0.20029	0.443901	114.089	109.708	121.014	118.354	5774670	chr19	5775070
Gm29857	0.51756	0.225112	0.472342	3.466	2.59835	4.3426	4.315	5776124	chr2	5776524
Ehbp1l1	0.0426148	0.700621	0.85066	54.8783	62.6492	61.9544	58.2525	5777782	chr19	5778182
Fam89b	-0.409468	0.00251644	0.0361579	49.6793	53.6993	38.5044	38.835	5779392	chr19	5779792
Gm53971	0.622517	0.0707502	0.247867	5.199	3.75318	6.65865	7.08893	5780689	chr17	5781089
Znrd2	-0.128741	0.264437	0.514269	55.1671	59.1847	49.5056	54.5539	5781599	chr19	5781999
Polm	-0.00229537	0.981003	0.99366	75.9631	74.4862	75.5612	73.6632	5787833	chr11	5788233
Ltbp3	0.0707999	0.727981	0.867732	16.1747	13.5692	15.9229	15.1025	5792773	chr19	5793173
Fam110b	-0.398857	0.0317437	0.157591	23.3955	24.54	19.6864	16.3354	5797941	chr4	5798341
Gm41519	0.638577	0.0382803	0.174963	5.48783	5.48541	8.68519	8.32179	5798246	chr17	5798646
Steap1	-0.585637	0.000743459	0.0170099	32.0605	36.9544	23.1605	22.4996	5799281	chr5	5799681
Gm41519	-0.286717	0.318017	0.567777	9.5315	9.5273	9.84322	5.54786	5803115	chr17	5803515
Gm29984	1.4031	0.000114515	0.00528404	3.75483	4.04188	8.9747	11.7121	5806144	chr2	5806544
Aebp1	-0.304611	0.104997	0.308303	21.0848	20.4981	16.2124	17.26	5812202	chr11	5812602
Gm35413	-1.29572	0.0154035	0.105399	5.199	3.75318	2.60556	0.924643	5819492	chr13	5819892
Gm34740	-0.473082	0.0121504	0.0922034	23.3955	30.0254	17.9494	20.3421	5819817	chr18	5820217
Gm41519	-0.197744	0.407796	0.647485	12.4198	12.4144	8.9747	12.6368	5820603	chr17	5821003
Scyl1	-0.136433	0.191955	0.433481	73.0748	67.2685	64.8494	61.9511	5821049	chr19	5821449
Pold2	-0.218671	0.0894257	0.281276	51.99	69.0007	50.3741	53.0129	5827974	chr11	5828374
Gm35413	-0.431326	0.169993	0.4057	8.37616	6.64024	5.50062	5.54786	5828522	chr13	5828922
Mascrna	0.33744	0.0708683	0.248036	18.7742	16.1675	21.713	22.1914	5836595	chr19	5836995
Mascrna	-0.184806	0.272219	0.522662	25.1285	25.4061	23.7395	20.3421	5844039	chr19	5844439
Mascrna	-0.0983726	0.553689	0.75815	25.1285	34.356	29.5297	25.5818	5847378	chr19	5847778
Cdc123	-0.0852329	0.338796	0.586781	102.247	115.482	99.8797	104.176	5849752	chr2	5850152
Malat1	-0.0181167	0.873787	0.943822	56.6113	51.3897	53.5587	52.3964	5850348	chr19	5850748
Gck	0.149075	0.574185	0.773272	8.95383	8.66118	8.10618	11.4039	5852109	chr11	5852509
3300005D01Rik	0.22654	0.395525	0.636916	8.37616	7.79506	8.68519	10.1711	5852723	chr17	5853123
Gm35413	-0.0483874	0.871679	0.943189	9.24266	6.92894	5.79013	9.86286	5853406	chr13	5853806
Malat1	0.142681	0.159721	0.391077	69.8976	67.8459	72.3766	78.9029	5853507	chr19	5853907
Gm34527	0.991663	0.0482616	0.199349	1.44417	2.59835	4.05309	4.00679	5859409	chr6	5859809
Malat1	0.0671583	0.699112	0.850079	20.796	20.2094	21.4235	21.2668	5860037	chr19	5860437
Malat1	0.0889763	0.630396	0.80689	21.9513	17.3224	19.3969	22.1914	5865931	chr19	5866331
Malat1	0.386581	0.0234621	0.133535	23.3955	23.9626	27.2136	34.52	5867855	chr19	5868255
Rgs17	0.800588	0.0665661	0.239193	3.17717	2.30965	5.21112	4.315	5872353	chr10	5872753
Gm35464	-0.274944	0.516026	0.732087	3.17717	5.19671	3.76358	3.08214	5872555	chr13	5872955
Malat1	0.435838	0.0834485	0.270713	10.398	7.79506	12.4488	12.0204	5873498	chr19	5873898
Gm10231	-0.0224569	0.947511	0.978476	5.48783	5.19671	4.6321	5.85607	5878474	chr17	5878874
Gm35464	0.109058	0.78648	0.900553	4.62133	3.17577	3.76358	4.62322	5887423	chr13	5887823
Snx9	-0.42972	0.0236095	0.133984	24.262	32.0464	17.9494	23.7325	5890997	chr17	5891397
Rarb	-0.469155	0.0121197	0.0920741	24.5508	24.54	18.8179	16.3354	5894112	chr14	5894512
Neat1	0.188102	0.0655936	0.236896	77.985	68.1346	80.7723	84.759	5894883	chr19	5895283
1700016G22Rik	0.14225	0.324211	0.572728	30.3275	31.469	33.2932	34.52	5895330	chr13	5895730
Frmd8os	0.097679	0.445571	0.677856	41.592	39.8414	42.2679	44.3829	5899684	chr19	5900084
Gck	0.884308	0.00254824	0.0364772	6.35433	6.64024	10.4222	13.5614	5899689	chr11	5900089
Gm35474	-0.698145	0.0231284	0.132505	10.9757	8.08377	5.50062	6.16429	5899795	chr17	5900195
Gm13267	0.128543	0.217243	0.463987	66.1428	63.804	74.1136	66.8825	5899956	chr2	5900356
Ykt6	-0.109429	0.2383	0.487031	94.7373	88.0553	85.4044	82.9097	5905658	chr11	5906058
Klf6	0.246396	0.0413936	0.18288	54.0118	49.3687	56.1642	65.9579	5911094	chr13	5911494
Klf6	-0.203323	0.126687	0.343084	46.5021	42.7285	40.5309	36.3693	5913699	chr13	5914099
Frmd8	0.541831	0.000226969	0.00795873	34.0823	37.5318	49.2161	54.5539	5922705	chr19	5923105
Klf6	0.0573094	0.832585	0.923459	7.22083	10.3934	8.39569	9.86286	5924655	chr13	5925055
Frmd8	0.0208743	0.825444	0.919129	85.2058	79.1055	85.6939	79.8275	5925021	chr19	5925421
Gm8797	-0.690779	3.35641e-07	0.000102677	93.0043	89.7876	61.0859	51.1636	5925469	chr3	5925869
Slc25a45	-0.0773527	0.427317	0.662996	76.5408	78.8167	71.2186	75.2043	5927926	chr19	5928326
Dhtkd1	0.551369	0.0918283	0.285593	5.199	4.6193	6.94815	7.39715	5935258	chr2	5935658
Snx9	0.236019	0.519469	0.73471	4.91016	3.75318	4.92161	5.23964	5935774	chr17	5936174
Klf6	-0.900069	0.0242045	0.135875	6.35433	5.48541	2.89506	3.39036	5936827	chr13	5937227
Snx9	0.772963	0.00710588	0.0677732	8.37616	6.35153	14.7648	10.1711	5937558	chr17	5937958
Klf6	-0.582428	0.0920332	0.28598	6.0655	8.37247	3.76358	5.85607	5938171	chr13	5938571
Tigd3	-0.0148968	0.909211	0.959247	44.1915	38.6866	40.5309	40.9925	5943905	chr19	5944305
Gm34804	-1.37047	0.00922411	0.0789119	4.04366	4.6193	1.44753	1.84929	5944891	chr18	5945291
Dhtkd1	0.0828803	0.564195	0.766062	30.6163	34.0673	33.0037	35.1364	5947472	chr2	5947872
Camk2b	-0.147519	0.495433	0.716852	15.3082	12.9918	12.1593	13.2532	5950277	chr11	5950677
Upf2	-0.106339	0.307082	0.556705	73.6525	69.5782	70.0606	61.9511	5955852	chr2	5956252
Camk2b	-1.82301	1.33119e-06	0.000251675	12.9975	12.7031	3.47408	3.69857	5957278	chr11	5957678
Nudt11	-0.564813	0.0761969	0.258156	7.7985	7.79506	4.6321	5.85607	5960248	chrX	5960648
Dpf2	0.108934	0.224096	0.471078	94.1596	101.336	109.144	100.17	5962705	chr19	5963105
Camk2b	0.0947464	0.783964	0.900553	4.04366	6.64024	6.07963	5.23964	5968202	chr11	5968602
Cdc42ep2	0.165699	0.0581243	0.220748	115.244	103.068	120.435	122.978	5974549	chr19	5974949
Cdc42ep2	-0.145022	0.502074	0.721759	13.864	14.724	11.5803	14.1779	5979568	chr19	5979968
Gm8376	0.171285	0.236041	0.484815	33.2158	29.7367	35.8988	34.52	5985240	chr17	5985640
Npbwr1	0.946372	0.0513504	0.205738	1.733	2.59835	3.76358	4.62322	5986865	chr1	5987265
Gm41663	0.129361	0.174058	0.411315	85.7835	77.6619	87.7204	89.9986	5989690	chr18	5990090
Synj2	-0.23504	0.157711	0.38852	31.7717	26.561	26.9241	22.1914	5991332	chr17	5991732
Pola2	-0.181218	0.391524	0.633371	16.1747	14.1466	14.1858	12.3286	5995081	chr19	5995481
1700019G24Rik	-0.18795	0.283187	0.533773	21.9513	24.2513	21.134	19.1093	6005733	chr6	6006133
Pola2	-0.200402	0.341356	0.588866	17.6188	14.1466	14.4753	12.945	6006018	chr19	6006418
Synj2	-0.101786	0.744376	0.879764	6.932	6.92894	7.81667	4.93143	6009301	chr17	6009701
Pola2	0.0770176	0.415099	0.653369	85.2058	87.4779	84.8254	96.4711	6013906	chr19	6014306
Camk2b	-1.51144	0.00119478	0.0227805	5.48783	6.64024	2.02654	2.1575	6015160	chr11	6015560
Gm46442	0.0571896	0.886868	0.949437	4.04366	3.75318	3.47408	4.62322	6020842	chr14	6021242
Gm31719	-0.0340575	0.871229	0.942934	15.0193	13.2805	14.1858	13.2532	6022373	chr19	6022773
Synj2	0.260884	0.0214554	0.126916	54.8783	53.4106	66.297	62.5675	6026014	chr17	6026414
Slc22a20	0.35788	0.145048	0.370967	10.398	11.8369	17.3704	10.7875	6038930	chr19	6039330
Slc22a20	0.600006	0.00981692	0.0819415	10.398	10.3934	15.0543	16.3354	6041855	chr19	6042255
Synj2	-0.322668	0.244713	0.493851	11.5533	8.37247	8.9747	6.78072	6051793	chr17	6052193
Gm10814	-0.698097	0.0809379	0.266707	6.35433	4.908	2.60556	4.315	6054419	chr19	6054819
Synj2	-0.175483	0.453515	0.683866	14.1528	10.9708	10.4222	11.7121	6056089	chr17	6056489
Synj2	0.071276	0.728862	0.868031	16.4635	13.5692	14.4753	16.9518	6058253	chr17	6058653
Capn1	0.140465	0.161958	0.394158	67.2981	68.4233	75.2717	73.355	6065401	chr19	6065801
Synj2	0.258796	0.450321	0.68128	4.62133	4.908	5.79013	5.54786	6066675	chr17	6067075
Nudt10	-0.270051	0.393218	0.634895	7.7985	6.35153	4.92161	6.78072	6084199	chrX	6084599
Gm30136	-0.902361	0.0204742	0.123821	5.77666	6.64024	3.47408	3.08214	6085882	chr2	6086282
Gm41259	0.120958	0.791395	0.901694	3.75483	2.59835	2.60556	4.315	6085971	chr15	6086371
Top2b	0.454667	0.238187	0.486912	3.466	4.6193	6.94815	4.00679	6089264	chr14	6089664
Gm30136	0.920868	0.0441594	0.189946	3.17717	2.02094	6.07963	3.69857	6090685	chr2	6091085
Syvn1	0.143756	0.134244	0.354791	109.468	90.0763	113.776	105.101	6096322	chr19	6096722
Top2b	0.124848	0.706079	0.853577	7.50966	4.33059	6.94815	5.85607	6096626	chr14	6097026
Top2b	0.0533809	0.527406	0.740373	106.291	103.934	106.828	110.033	6104466	chr14	6104866
Gm30136	-0.932444	0.0462378	0.194452	3.466	6.35153	2.02654	3.08214	6104965	chr2	6105365
Fau	0.106115	0.20789	0.45281	108.312	107.687	118.408	112.498	6107603	chr19	6108003
Znhit2	-0.0861493	0.385061	0.627761	75.9631	73.9087	72.3766	67.8072	6111987	chr19	6112387
Tm7sf2	0.057124	0.584982	0.780049	70.1865	61.4944	68.3235	67.8072	6117599	chr19	6117999
Proser2	-0.369735	0.156202	0.386441	10.1092	11.2595	8.68519	7.70536	6123097	chr2	6123497
Vps51	0.0203541	0.833092	0.923732	76.252	82.5699	77.0087	83.2179	6126965	chr19	6127365
Rps15a-ps6	0.407081	0.0748211	0.255667	12.9975	10.1047	13.8963	16.6436	6129150	chr11	6129550
Gtf2h5	0.0697767	0.39922	0.639986	111.778	112.595	119.856	114.039	6129865	chr17	6130265
Rps15a-ps6	0.869654	0.00235108	0.0347049	6.0655	7.21765	12.4488	11.7121	6134357	chr11	6134757
Proser2	-0.505731	0.00261363	0.0371287	31.7717	36.0883	23.45	24.0407	6134670	chr2	6135070
Cdca5	-0.0142376	0.872578	0.943425	92.4266	92.6746	90.326	91.8479	6134780	chr19	6135180
Arhgap12	0.176746	0.11084	0.318831	54.0118	56.009	62.8229	60.7182	6136035	chr18	6136435
Zfp787	0.0315241	0.91475	0.96166	9.24266	6.64024	6.36914	9.86286	6148732	chr7	6149132
Nudcd3	0.206494	0.0441344	0.189929	70.1865	67.8459	75.8507	82.6015	6150027	chr11	6150427
Tulp4	-0.252182	0.111688	0.320133	28.5945	31.1803	24.608	25.2736	6156572	chr17	6156972
Zfp787	0.0254179	0.805978	0.907679	66.7205	79.6829	74.6927	73.355	6157883	chr7	6158283
Gm13384	-0.0109618	0.965722	0.986844	9.24266	9.5273	9.2642	9.24643	6167434	chr2	6167834
Sac3d1	-0.0901713	0.400335	0.640933	64.121	64.0927	62.8229	56.7114	6168474	chr19	6168874
Pdgfd	-0.526108	0.0284529	0.14833	13.2863	14.4353	9.55371	9.55465	6168560	chr9	6168960
Zfp444	0.10554	0.369843	0.614871	64.9875	56.009	57.9013	71.8139	6175123	chr7	6175523
Snx15	-0.0946301	0.341689	0.58922	73.3636	73.9087	67.455	69.6564	6177983	chr19	6178383
Arl2	-0.0767874	0.404201	0.644535	93.2931	101.336	87.4309	96.1629	6190708	chr19	6191108
Ubxn2b	-0.0841734	0.404347	0.644681	81.1621	77.3732	79.9038	68.4236	6190962	chr4	6191362
Gm5510	-1.0194	0.028672	0.14886	3.75483	6.06283	2.60556	2.1575	6207150	chr19	6207550
Oxsm	-0.263475	0.492952	0.714608	4.3325	5.77412	5.21112	3.08214	6213433	chr14	6213833
Batf2	-0.611837	0.00321312	0.0419503	24.5508	22.8078	13.0278	17.8764	6214320	chr19	6214720
Slc25a13	0.0387445	0.724109	0.864827	56.9001	60.0509	62.8229	56.4032	6216654	chr6	6217054
Ddx56	0.0722847	0.419795	0.657146	99.9363	90.365	100.459	98.3204	6217559	chr11	6217959
Echdc3	-0.172379	0.196938	0.43985	49.3905	44.4607	37.3463	45.6157	6217713	chr2	6218113
Oxsm	-0.217346	0.0308327	0.15502	80.5845	86.0344	71.5081	70.8893	6219687	chr14	6220087
Tulp4	-0.223674	0.482326	0.706445	6.35433	6.64024	5.21112	5.85607	6223120	chr17	6223520
Tmed4	0.0845191	0.329583	0.57833	99.0698	96.4278	103.643	102.327	6224720	chr11	6225120
Oxsm	0.256113	0.0100586	0.0829903	87.5165	76.5071	96.9846	97.704	6226305	chr14	6226705
Majin	-0.134737	0.721473	0.862811	4.62133	4.6193	4.6321	3.69857	6232584	chr19	6232984
Kif5b	0.18462	0.0839302	0.271426	61.2326	63.2266	73.8241	66.5743	6241340	chr18	6241740
Ogdh	0.0126368	0.887831	0.949701	89.2495	92.0972	92.642	89.074	6241507	chr11	6241907
Gm46730	0.579687	0.154941	0.384814	3.17717	4.04188	3.76358	7.08893	6255932	chr2	6256332
Gm46730	0.383001	0.152281	0.381249	11.2645	6.92894	10.4222	13.2532	6261084	chr2	6261484
Gm13383	-0.779238	0.00832632	0.0745566	11.5533	10.6821	5.21112	7.70536	6272315	chr2	6272715
Gm13383	-0.106502	0.80498	0.907332	4.91016	3.17577	4.92161	2.46572	6278522	chr2	6278922
Gm20619	-0.434805	0.333333	0.581517	3.466	5.48541	4.6321	1.84929	6280633	chr6	6281033
Gm41664	0.304327	0.501443	0.72147	2.5995	3.46447	4.6321	2.77393	6281704	chr18	6282104
Gm13383	-0.838801	0.0276352	0.146092	6.35433	6.06283	3.47408	3.39036	6283965	chr2	6284365
Gm20619	0.17228	0.695071	0.848888	3.17717	3.75318	2.60556	5.23964	6284701	chr6	6285101
4732440D04Rik	-0.276833	0.0147694	0.102775	68.7423	80.8377	63.6914	58.8689	6284723	chr1	6285123
Ppp2r5b	0.0893488	0.337218	0.585465	89.8271	97.5826	105.38	92.4643	6285747	chr19	6286147
Zfp667	0.133237	0.273516	0.524167	52.8565	49.6574	50.3741	61.6429	6286422	chr7	6286822
Zfp667	0.18319	0.0595166	0.223576	79.4291	85.7457	88.589	98.0122	6289203	chr7	6289603
Atg2a	0.044433	0.636178	0.810341	88.6718	84.0135	93.5106	83.2179	6291572	chr19	6291972
Usp6nl	0.0132284	0.971707	0.989695	5.77666	3.75318	4.05309	5.54786	6299916	chr2	6300316
Shroom4	-0.260966	0.307127	0.556717	12.4198	12.4144	13.0278	7.39715	6312243	chrX	6312643
Zmiz2	0.153889	0.615059	0.798493	5.77666	6.64024	6.36914	7.39715	6315830	chr11	6316230
Mir192	0.570288	0.0216359	0.127567	9.5315	8.66118	12.4488	14.4861	6318110	chr19	6318510
Tmem181a	-0.5286	0.00328639	0.0425624	39.2813	36.0883	31.2667	20.3421	6320719	chr17	6321119
Usp6nl	-0.122898	0.366829	0.61183	37.8371	38.3979	34.7408	34.8282	6326958	chr2	6327358
Shroom4	-0.12892	0.733755	0.871793	4.3325	5.19671	5.21112	3.39036	6327600	chrX	6328000
Ehd1	0.208716	0.0242668	0.135997	88.6718	90.6537	106.249	99.5532	6328058	chr19	6328458
Usp6nl	0.378093	0.124572	0.340067	9.5315	8.94989	11.2907	12.6368	6332185	chr2	6332585
Zfp583	-0.0379939	0.783783	0.900553	36.1041	41.285	40.2414	34.52	6333704	chr7	6334104
Zmiz2	-0.385823	0.00152341	0.0265649	84.917	86.9005	74.4031	55.7868	6338879	chr11	6339279
Usp6nl	0.396029	0.108151	0.314076	9.5315	8.94989	11.2907	12.945	6342801	chr2	6343201
Zfp582	-0.143663	0.428753	0.664399	19.3518	22.8078	18.8179	19.1093	6346582	chr7	6346982
Gm52380	0.283863	0.0565704	0.217595	30.6163	32.3351	34.7408	41.6089	6347648	chr19	6348048
Gm52380	0.552665	0.00247732	0.0358232	21.9513	22.2304	36.7673	27.4311	6349637	chr19	6350037
Usp6nl	0.238537	0.390458	0.632366	8.37616	6.64024	8.39569	9.24643	6356113	chr2	6356513
Cdc42bpg	-0.340822	0.00923528	0.0789504	51.7011	52.5445	43.1365	38.5268	6356157	chr19	6356557
Mir7651	0.0256972	0.932933	0.971589	6.932	6.35153	6.07963	7.39715	6356261	chr11	6356661
4930430E12Rik	-0.0836732	0.720855	0.86242	10.398	14.4353	12.1593	11.0957	6357298	chr4	6357698
Usp6nl	0.19658	0.227488	0.47516	24.5508	23.9626	25.4766	29.8968	6357613	chr2	6358013
Usp6nl	-0.014718	0.976658	0.991494	3.466	2.59835	4.3426	1.54107	6363844	chr2	6364244
Zfp78	-0.0154439	0.868086	0.941845	104.269	116.06	99.0112	118.046	6365942	chr7	6366342
Sdcbp	0.0679521	0.649907	0.8203	31.7717	45.9043	39.6624	41.3007	6366008	chr4	6366408
Ppia	0.0244468	0.843978	0.930452	42.4585	47.9252	46.0315	45.3075	6366287	chr11	6366687
Dynlt1a	-0.0783146	0.544544	0.751689	43.9026	42.7285	38.5044	43.15	6367350	chr17	6367750
Usp6nl	-0.239936	0.535738	0.746003	4.91016	4.33059	3.47408	4.315	6371310	chr2	6371710
Usp6nl	0.883879	0.0232543	0.132891	2.88833	3.75318	6.07963	6.16429	6380628	chr2	6381028
Sdcbp	0.213785	0.532395	0.743664	4.04366	8.37247	8.68519	5.54786	6383214	chr4	6383614
Usp6nl	-0.404597	0.0808387	0.26652	16.7523	12.7031	11.0012	11.0957	6383576	chr2	6383976
Men1	-0.0788992	0.461236	0.690184	60.655	64.3814	58.4803	59.1772	6385092	chr19	6385492
Gm53349	0.0379363	0.699783	0.850332	75.3855	73.62	72.3766	79.8275	6386084	chr7	6386484
Map4k2	-0.279815	0.0761278	0.25803	33.7935	36.6657	25.1871	32.6707	6391295	chr19	6391695
H2az2	-0.72937	1.72182e-07	6.71312e-05	82.6063	78.8167	49.2161	47.465	6394240	chr11	6394640
Usp6nl	0.332536	0.333723	0.581913	5.48783	4.04188	5.79013	6.16429	6400811	chr2	6401211
Gm53349	0.0207037	0.914265	0.961454	18.1965	16.1675	16.2124	18.4929	6401558	chr7	6401958
Smim17	-0.314237	0.430643	0.665797	3.466	6.64024	3.47408	4.62322	6413030	chr7	6413430
Gm14966	0.0720675	0.467119	0.69495	69.32	69.0007	72.6661	71.8139	6413537	chr19	6413937
Dab2	-0.375611	0.048401	0.199645	23.6843	20.7868	15.9229	18.1846	6415961	chr15	6416361
Dab2	-1.04088	3.95498e-05	0.00263782	18.7742	19.632	8.9747	9.55465	6417533	chr15	6417933
Purb	-2.15457	1.18073e-09	1.90452e-06	25.7062	21.3642	5.50062	4.93143	6425317	chr11	6425717
Alkal1	-0.648149	0.00713748	0.0679193	14.1528	17.8998	10.7117	9.55465	6429353	chr1	6429753
Purb	-1.09349	0.0192757	0.119899	5.77666	5.19671	3.76358	1.23286	6434150	chr11	6434550
Pygm	0.182692	0.341984	0.589452	18.7742	15.8788	21.4235	17.5682	6439823	chr19	6440223
Purb	-0.0429516	0.922123	0.965549	2.31067	6.35153	5.21112	3.08214	6440024	chr11	6440424
Nsmaf	0.733076	0.00296313	0.039803	10.398	8.37247	15.3438	15.7189	6443965	chr4	6444365
Nsmaf	0.418217	0.0817726	0.268212	13.5752	8.66118	15.6333	13.8696	6445232	chr4	6445632
Nsmaf	0.330677	0.185602	0.424811	8.665	9.23859	11.0012	11.4039	6446824	chr4	6447224
Gm13388	0.468633	0.243823	0.49298	3.466	3.46447	4.05309	5.54786	6446908	chr2	6447308
Purb	0.288707	0.359011	0.605239	5.48783	6.06283	6.07963	8.01357	6447510	chr11	6447910
Rasgrp2	0.217931	0.138289	0.360858	30.3275	30.6028	37.3463	32.9789	6449368	chr19	6449768
Gm7417	-0.385718	0.123174	0.338046	10.6868	13.2805	8.9747	9.24643	6452989	chr1	6453389
Nsmaf	0.0446321	0.753465	0.88587	31.7717	36.9544	36.4778	33.9036	6453427	chr4	6453827
Mir1893	-0.436445	0.389191	0.631294	3.75483	3.17577	3.76358	1.23286	6456472	chr18	6456872
Gm14965	0.116138	0.404636	0.644967	32.6382	36.0883	38.2148	35.7529	6468220	chr19	6468620
Gm13391	-0.522268	0.206369	0.451165	4.3325	5.19671	2.60556	4.00679	6468522	chr2	6468922
Myo1g	0.431701	0.000538751	0.0139243	47.9463	48.5026	62.8229	66.5743	6470689	chr11	6471089
Mir1893	0.264899	0.45731	0.687081	3.75483	5.48541	5.21112	5.85607	6470762	chr18	6471162
Nsmaf	-0.130546	0.712204	0.856931	6.932	4.908	6.94815	3.69857	6471481	chr4	6471881
Nsmaf	-0.422601	0.115993	0.32717	12.131	9.23859	7.81667	8.01357	6472645	chr4	6473045
Gm13391	-0.862786	0.0221473	0.129353	5.77666	10.6821	3.18457	5.85607	6476997	chr2	6477397
Snhg15	0.0180855	0.855867	0.93611	71.053	68.712	68.9025	71.8139	6478580	chr11	6478980
Nrxn2	-0.0277504	0.911047	0.960113	10.9757	9.23859	10.1327	9.55465	6478839	chr19	6479239
Gm52546	0.0897376	0.681866	0.84459	11.8422	13.5692	12.4488	14.4861	6483406	chr2	6483806
Mir1893	0.0736747	0.759485	0.88968	10.398	12.9918	14.4753	9.86286	6484552	chr18	6484952
Shroom4	-0.72935	0.0512247	0.205466	7.50966	5.48541	4.6321	3.08214	6489372	chrX	6489772
Mir1893	-0.888538	2.63174e-06	0.000411409	45.058	38.9753	23.7395	21.2668	6490177	chr18	6490577
Ccm2	0.12661	0.298413	0.548649	43.9026	49.9461	49.7951	52.0882	6496408	chr11	6496808
Ccm2	0.721983	1.75336e-07	6.71312e-05	49.1016	50.5236	79.6143	83.8343	6512356	chr11	6512756
Epc1	-0.144503	0.125238	0.341152	88.0941	93.5408	83.3778	79.8275	6516012	chr18	6516412
Gm52381	-0.0118819	0.98027	0.993229	2.88833	3.17577	2.02654	4.00679	6527130	chr19	6527530
St18	1.32114	0.00686345	0.0664754	1.44417	2.59835	5.50062	4.62322	6537199	chr1	6537599
Gm52381	-0.164092	0.642348	0.814929	4.04366	8.08377	5.21112	5.54786	6547873	chr19	6548273
Fyb1	0.620729	0.0042143	0.0492897	16.7523	12.1257	24.3185	19.7257	6552223	chr15	6552623
Gm52381	0.798177	0.0268053	0.143701	4.3325	3.75318	8.10618	5.85607	6552449	chr19	6552849
Nacad	-0.499609	0.101926	0.303233	7.7985	8.37247	5.79013	5.54786	6553286	chr11	6553686
Fyb1	1.01077	0.00156981	0.0270758	4.91016	5.48541	11.5803	9.24643	6554567	chr15	6554967
Nacad	0.262503	0.291374	0.541894	10.398	8.37247	11.5803	10.7875	6555625	chr11	6556025
Tbrg4	0.108335	0.228449	0.476055	91.2713	94.1182	95.8266	102.944	6575992	chr11	6576392
Sem1	-0.247953	0.0180936	0.11548	78.2738	79.3942	68.9025	62.8757	6578367	chr6	6578767
Slc22a12	0.357976	0.168405	0.403268	9.82033	7.50636	11.8698	10.1711	6581736	chr19	6582136
Fyb1	0.582746	0.0482526	0.199349	6.0655	6.35153	8.39569	10.1711	6584234	chr15	6584634
Fyb1	-0.833405	0.0104948	0.0848922	13.2863	9.23859	8.39569	4.00679	6594528	chr15	6594928
Pitrm1	0.0295846	0.73754	0.874514	98.781	96.1391	94.9581	102.944	6598111	chr13	6598511
Fyb1	0.545592	0.017393	0.113104	12.131	10.6821	18.5284	14.4861	6598795	chr15	6599195
Fyb1	-0.052737	0.810715	0.910297	14.1528	13.5692	15.3438	11.0957	6603921	chr15	6604321
Ramp3	0.369926	0.0502723	0.203788	18.1965	17.6111	20.555	25.5818	6608253	chr11	6608653
Fyb1	0.219529	0.273003	0.523743	15.597	25.6948	21.713	26.1982	6608643	chr15	6609043
Fyb1	0.742845	1.50333e-05	0.00132047	25.1285	27.4271	45.742	41.6089	6611788	chr15	6612188
Fyb1	-0.112854	0.737703	0.874575	4.91016	8.08377	7.23766	4.62322	6621892	chr15	6622292
Gm11980	0.196801	0.268877	0.519032	18.4853	21.0755	23.7395	21.2668	6630085	chr11	6630485
Fyb1	0.39521	0.0689582	0.24429	12.131	12.9918	14.7648	18.1846	6631502	chr15	6631902
Gm39575	0.21969	0.31566	0.565277	15.597	10.9708	15.0543	15.7189	6645307	chr11	6645707
Gm7666	-0.448371	0.0776971	0.261194	11.8422	11.5482	8.9747	8.01357	6654480	chr15	6654880
4921524L21Rik	-0.167672	0.454542	0.6846	13.2863	12.7031	12.1593	10.7875	6666765	chr18	6667165
Gm7666	-0.547757	0.223812	0.470648	3.466	4.908	3.47408	2.1575	6672046	chr15	6672446
Gm35730	0.329504	0.161869	0.394103	9.5315	11.2595	12.1593	13.8696	6683534	chr13	6683934
Dgkk	-0.26138	0.550522	0.756002	2.88833	5.77412	2.60556	4.62322	6690279	chrX	6690679
Dynlt1b	0.147822	0.183026	0.421906	56.0336	55.7203	58.7698	64.4168	6697346	chr17	6697746
Pfkp	0.138666	0.142967	0.367953	104.846	91.8085	114.645	100.17	6698637	chr13	6699037
Celf2	0.384971	0.0773152	0.260354	11.8422	11.8369	15.6333	15.1025	6710598	chr2	6710998
Celf2	0.126467	0.58461	0.779836	10.9757	12.1257	14.1858	10.7875	6712237	chr2	6712637
Hmgb1-ps4	0.327752	0.498167	0.71913	2.02183	3.46447	4.3426	2.46572	6714485	chr19	6714885
Celf2	0.154284	0.443853	0.676223	19.063	13.8579	19.3969	16.9518	6715862	chr2	6716262
Celf2	0.0487549	0.76388	0.892776	23.3955	25.1174	24.029	25.89	6723489	chr2	6723889
Celf2	0.435206	0.00270191	0.0377637	44.4803	38.9753	63.4019	48.3897	6725769	chr2	6726169
Celf2	0.464741	0.0173393	0.112879	14.7305	17.0337	21.713	21.8832	6728415	chr2	6728815
Peg3	-0.0424546	0.802766	0.906339	27.1503	24.2513	21.4235	28.3557	6732434	chr7	6732834
Celf2	0.687706	0.144807	0.370545	3.466	1.73224	3.47408	4.93143	6733698	chr2	6734098
Tmem181b-ps	-0.411522	0.160386	0.391947	8.95383	8.66118	5.50062	7.70536	6735214	chr17	6735614
Rictor	0.127381	0.297785	0.548092	58.3443	45.9043	56.1642	57.0197	6738481	chr15	6738881
Ppp1r2-ps5	-0.233847	0.118629	0.331333	39.2813	53.6993	35.6093	43.15	6744482	chr17	6744882
Rictor	-0.273456	0.529363	0.741352	3.466	4.908	2.31605	4.62322	6755926	chr15	6756326
Ppp1r2-ps5	-0.00252647	0.995313	0.998856	3.75483	3.46447	4.3426	2.77393	6760441	chr17	6760841
Gm53882	-0.308552	0.45174	0.682407	5.199	3.75318	2.89506	4.315	6762532	chr15	6762932
Rab18	-0.229817	0.0286649	0.148844	93.582	103.934	92.3525	74.5879	6765022	chr18	6765422
Mir5046	0.710553	0.011419	0.0891125	8.37616	6.64024	14.1858	10.1711	6790015	chr19	6790415
Gm11802	-0.112173	0.79727	0.90378	2.5995	5.19671	4.05309	3.08214	6792424	chr4	6792824
Rps6ka4	-0.277933	0.0314985	0.156834	49.9681	56.009	46.321	40.3761	6817646	chr19	6818046
Rps6ka4	-0.541818	0.0124051	0.093264	17.6188	22.2304	12.1593	15.1025	6825526	chr19	6825926
Ccdc88b	0.338014	0.0134182	0.097314	50.5458	40.4188	62.5334	51.4718	6835405	chr19	6835805
Gm54051	0.0102016	0.940735	0.975196	36.393	35.2221	34.4513	37.2939	6846733	chr19	6847133
Gm54051	0.166329	0.301237	0.551204	24.262	23.3852	26.6346	26.5064	6848822	chr19	6849222
Gm54051	0.278402	0.363875	0.609338	5.48783	6.64024	6.65865	8.01357	6854270	chr19	6854670
Dlx6os1	0.016243	0.962711	0.985352	6.0655	4.33059	5.50062	4.93143	6860238	chr6	6860638
Gm53224	-0.110834	0.770839	0.896211	4.3325	6.06283	3.18457	6.4725	6860472	chr17	6860872
Dlx6	-0.525414	0.0793686	0.264135	7.50966	11.5482	6.65865	6.4725	6863582	chr6	6863982
Dynlt1c	-0.00457704	0.972561	0.9899	44.7691	38.6866	44.005	38.5268	6868828	chr17	6869228
Trmt112	-0.121689	0.655506	0.824488	8.95383	8.37247	8.68519	7.08893	6872947	chr19	6873347
Celf2	-1.07901	0.000436033	0.0121357	10.9757	17.0337	6.36914	6.78072	6877216	chr2	6877616
Dlx5	0.538002	0.242042	0.49082	3.75483	2.02094	3.18457	5.23964	6881489	chr6	6881889
Trmt112	0.3003	0.0512592	0.205523	26.5727	33.2012	35.3198	37.9104	6885437	chr19	6885837
Trmt112	0.286285	0.0047742	0.0531738	84.917	86.9005	96.1161	112.498	6886796	chr19	6887196
Tmem181c-ps	0.598068	0.0316517	0.15731	10.9757	6.06283	14.1858	11.4039	6888579	chr17	6888979
Esrra	-0.0232288	0.809242	0.90965	106.002	103.645	91.1945	114.348	6899230	chr19	6899630
Osmr	-0.263972	0.145712	0.371914	23.3955	21.3642	17.6599	19.4175	6901515	chr15	6901915
Catsperz	-0.183852	0.243341	0.492428	28.5945	29.448	24.029	26.8147	6901914	chr19	6902314
Tox	1.04698	0.0127156	0.0944978	2.5995	3.46447	7.81667	4.62322	6902360	chr4	6902760
Osmr	0.187739	0.185151	0.424133	37.2595	35.2221	45.4525	36.3693	6903205	chr15	6903605
Dynlt1f	0.272145	0.409647	0.648791	6.35433	4.33059	6.65865	6.16429	6908160	chr17	6908560
Kcnk4	0.0639785	0.684221	0.846121	28.0168	26.561	30.9772	25.5818	6911005	chr19	6911405
Bad	-0.00685041	0.932332	0.971504	126.798	119.236	121.593	121.745	6919681	chr19	6920081
Ipcef1	0.107085	0.795049	0.902993	2.5995	5.48541	4.05309	4.62322	6922074	chr10	6922474
Dynlt1f	-0.0625205	0.608888	0.795444	48.524	45.6156	44.005	45.6157	6922446	chr17	6922846
Tox	0.605111	0.0853729	0.273981	4.91016	3.75318	7.23766	5.85607	6924818	chr4	6925218
Ipcef1	0.237625	0.354434	0.601044	7.7985	11.5482	12.4488	10.1711	6927815	chr10	6928215
Gm19053	0.0218485	0.807207	0.908468	88.9606	90.9424	92.063	89.3822	6928629	chr19	6929029
Sytl3	0.250661	0.28597	0.536615	11.5533	10.3934	14.7648	11.0957	6928636	chr17	6929036
Ipcef1	-0.038527	0.849228	0.932971	17.33	14.1466	15.3438	15.1025	6929356	chr10	6929756
Sytl3	0.326233	0.190773	0.432074	8.95383	9.23859	12.1593	10.4793	6930731	chr17	6931131
Ipcef1	0.166775	0.405568	0.645647	15.0193	14.1466	16.2124	16.3354	6932679	chr10	6933079
Tox	0.441086	0.16495	0.398624	4.91016	6.35153	8.68519	6.4725	6934866	chr4	6935266
Mkx	-0.342836	0.347373	0.594668	5.48783	6.35153	3.18457	6.16429	6944327	chr18	6944727
Plcb3	-0.69482	3.42163e-05	0.00237148	57.189	70.1556	46.0315	31.7461	6946808	chr19	6947208
Ppp1r14b	0.00150117	0.986791	0.995505	95.8926	87.7666	92.9316	89.6904	6952988	chr19	6953388
Sdhaf3	0.146188	0.195592	0.43818	57.189	51.3897	60.7963	58.5607	6955859	chr6	6956259
Fkbp2	-0.0804402	0.336535	0.584735	124.198	119.236	109.723	119.279	6956990	chr19	6957390
Vegfb	-0.228811	0.102093	0.303553	38.9925	47.6365	36.1883	37.2939	6964390	chr19	6964790
Dnajc4	0.0527787	0.541968	0.74968	97.3368	102.202	104.512	101.094	6969801	chr19	6970201
Nudt22	-0.0437179	0.674052	0.839071	69.8976	74.4862	64.5599	74.8961	6973429	chr19	6973829
Tox	0.121903	0.804326	0.907107	1.733	4.33059	4.05309	2.46572	6975711	chr4	6976111
Tox	0.498994	0.248224	0.497204	2.31067	4.04188	5.21112	3.69857	6979051	chr4	6979451
Tox	-0.0248902	0.821529	0.916638	59.2108	55.4316	55.0062	57.0197	6991043	chr4	6991443
Ipcef1	0.467814	0.275681	0.526129	2.88833	3.17577	3.76358	4.62322	6996069	chr10	6996469
Fermt3	0.242639	0.0286004	0.148684	57.4778	56.2977	64.8494	69.04	6996498	chr19	6996898
Mkx	-0.239608	0.235373	0.484145	26.5727	22.8078	15.3438	26.5064	7001688	chr18	7002088
Ipcef1	-0.219699	0.441833	0.674883	7.7985	8.66118	6.36914	7.70536	7002567	chr10	7002967
Ipcef1	0.384133	0.25386	0.503647	4.91016	5.19671	7.81667	5.23964	7003556	chr10	7003956
Mkx	-0.311329	0.0757777	0.257459	26.5727	25.9835	23.45	18.4929	7004683	chr18	7005083
Gm36309	-0.0239544	0.904172	0.956903	15.3082	16.4562	16.2124	14.7943	7010682	chr17	7011082
Gm36309	0.100436	0.668256	0.834454	17.0412	10.6821	17.0809	12.3286	7013967	chr17	7014367
Ipcef1	0.417345	0.0280591	0.147381	15.8858	17.6111	22.871	21.575	7013980	chr10	7014380
Gm36309	-0.0718361	0.77294	0.897005	10.6868	9.5273	9.55371	9.55465	7016525	chr17	7016925
Stip1	-0.0928907	0.34616	0.593651	74.8078	77.3732	72.6661	69.04	7017289	chr19	7017689
Ezr	-0.709396	0.025679	0.140624	8.37616	8.37247	5.21112	4.93143	7024947	chr17	7025347
Lrrc3b	-0.622288	0.025567	0.140314	9.82033	12.4144	7.52717	6.78072	7031145	chr14	7031545
Macrod1	0.0381593	0.707275	0.853947	64.9875	68.712	69.4815	66.8825	7034518	chr19	7034918
Ezr	-0.195988	0.323265	0.572225	16.1747	19.632	15.0543	16.0271	7039319	chr17	7039719
Macrod1	0.180891	0.622139	0.802965	3.466	6.06283	6.07963	4.62322	7041998	chr19	7042398
Ezr	0.135228	0.220464	0.467202	55.7448	57.7412	64.8494	58.8689	7046300	chr17	7046700
Ezr	0.0595922	0.562653	0.764699	67.0093	77.0845	77.8772	71.1975	7049962	chr17	7050362
Clcn5	-0.442997	0.172485	0.409419	6.0655	8.66118	5.79013	4.93143	7054320	chrX	7054720
4933426B08Rik	-0.282544	0.262056	0.51172	11.5533	11.8369	11.2907	7.70536	7061725	chr17	7062125
Cnksr3	-0.409678	0.0989161	0.298607	11.5533	12.4144	9.2642	8.63	7068363	chr10	7068763
4933426B08Rik	-0.0183292	0.949107	0.979302	9.24266	7.50636	6.36914	10.1711	7075735	chr17	7076135
Gm2885	0.429344	0.0678039	0.242024	13.2863	11.2595	13.0278	20.0339	7083612	chr17	7084012
Celf2	-0.360907	0.114024	0.323857	13.2863	17.6111	10.7117	13.2532	7085820	chr2	7086220
Gm38621	1.30215	0.00259349	0.0369347	2.31067	2.88706	5.50062	7.39715	7094381	chr19	7094781
Gm2885	0.234529	0.0501899	0.203594	49.6793	47.6365	54.1377	59.7936	7095181	chr17	7095581
Gm38621	0.291209	0.452038	0.682518	4.04366	5.77412	3.47408	8.63	7095195	chr19	7095595
Gm2885	0.020874	0.949311	0.979316	5.77666	5.77412	5.21112	6.4725	7102822	chr17	7103222
Cnksr3	-0.985282	0.00604965	0.0616182	8.37616	9.5273	6.07963	2.77393	7108815	chr10	7109215
Flrt1	-0.274099	0.287827	0.538286	10.9757	10.1047	9.55371	7.70536	7121165	chr19	7121565
Zfp954	-0.0586589	0.541424	0.749349	91.2713	83.7247	78.7457	88.4575	7123989	chr7	7124389
Mir692-1	-0.0290767	0.866446	0.94096	23.6843	21.3642	23.7395	20.0339	7128960	chr17	7129360
Cnksr3	0.494874	0.207034	0.451889	2.88833	5.19671	4.3426	7.08893	7132776	chr10	7133176
Zfp773	-0.0980271	0.731087	0.869582	9.24266	7.79506	9.55371	6.16429	7133400	chr7	7133800
Mir692-1	-0.935756	0.0125739	0.0939364	6.0655	7.79506	3.47408	3.69857	7135207	chr17	7135607
Cnksr3	0.0576407	0.900132	0.954834	2.31067	4.6193	2.60556	4.62322	7138928	chr10	7139328
Zfp773	0.0363899	0.804149	0.907107	32.0605	29.448	32.4247	30.205	7139289	chr7	7139689
Flrt1	-0.3362	0.202004	0.446095	9.5315	10.9708	7.81667	8.32179	7142389	chr19	7142789
Lifr	0.892873	0.0303588	0.153825	4.04366	2.88706	4.3426	8.63	7143288	chr15	7143688
Pcmtd1	-0.173064	0.0707748	0.247873	91.5601	96.7165	87.1414	78.5947	7158783	chr1	7159183
Lifr	-0.205783	0.213113	0.458723	25.7062	26.2722	23.1605	21.575	7159509	chr15	7159909
Flrt1	0.202661	0.458848	0.688409	6.932	9.23859	10.1327	8.32179	7159779	chr19	7160179
Cnksr3	0.0647386	0.482553	0.706576	86.9388	82.5699	86.2729	89.9986	7161393	chr10	7161793
Igfbp3	-0.0931338	0.848267	0.93243	2.5995	3.17577	2.31605	3.08214	7163667	chr11	7164067
1700122H20Rik	0.443687	0.218194	0.464811	4.62133	3.75318	5.79013	5.54786	7165512	chr17	7165912
Lifr	0.820077	0.0230314	0.132213	3.466	4.33059	6.65865	7.08893	7166516	chr15	7166916
Zfp418	0.20422	0.0669553	0.240119	55.456	54.5654	64.8494	61.0264	7174194	chr7	7174594
Lifr	-0.589043	0.154452	0.384138	4.3325	5.19671	2.89506	3.39036	7174630	chr15	7175030
Dync2h1	0.057603	0.655458	0.824488	41.0143	40.9963	40.2414	44.6911	7176691	chr9	7177091
Otub1	0.171509	0.0951972	0.291523	66.4316	66.9798	71.7976	77.67	7183478	chr19	7183878
Dcun1d5	-0.289912	0.0270538	0.144235	61.5215	54.2767	41.6889	52.7047	7184266	chr9	7184666
Clcn5	0.437256	0.00757066	0.0701676	28.8833	28.2932	43.7155	32.9789	7185023	chrX	7185423
Zfp418	-0.567384	0.0161696	0.10855	15.597	15.5901	11.8698	8.93822	7191150	chr7	7191550
Cox8a	0.261753	0.00760708	0.0702923	80.0068	77.3732	92.3525	95.2382	7194658	chr19	7195058
Cox8a	0.562854	0.0539589	0.211648	7.50966	5.48541	9.2642	9.86286	7203905	chr19	7204305
Naa40	-0.0619942	0.874922	0.944726	3.17717	7.79506	6.65865	3.69857	7212011	chr19	7212411
Zfp772	0.0433396	0.727899	0.867708	46.5021	42.4398	44.005	47.1568	7212653	chr7	7213053
Rsph3b	0.0161561	0.872802	0.943425	67.587	66.4024	67.455	67.1907	7215393	chr17	7215793
Naa40	-0.241899	0.0546995	0.213468	51.4123	48.7913	42.2679	41.9172	7218375	chr19	7218775
Gm31639	-0.442153	0.281591	0.53217	3.75483	6.06283	4.3426	2.77393	7220945	chr9	7221345
Tagap1	-0.239764	0.0510279	0.205098	52.8565	57.1638	44.005	48.6979	7228628	chr17	7229028
Gm14379	-0.184593	0.319591	0.569041	28.0168	27.7158	18.5284	30.5132	7241972	chrX	7242372
Rnaset2b	-0.442008	0.000202669	0.00739146	86.9388	76.7958	57.6118	62.2593	7246071	chr17	7246471
Rcor2	-0.00717587	0.949434	0.979371	53.1453	52.8332	52.6902	52.0882	7246130	chr19	7246530
Egflam	0.230099	0.467587	0.695249	5.77666	5.48541	6.07963	7.08893	7246349	chr15	7246749
Mark2	-0.47038	0.223244	0.470147	4.3325	6.92894	4.92161	3.08214	7264129	chr19	7264529
Mark2	0.170952	0.0861473	0.275586	75.3855	89.7876	92.9316	91.8479	7272509	chr19	7272909
Nras-ps2	-0.32173	0.131816	0.351489	15.8858	15.3014	12.1593	12.6368	7276377	chr1	7276777
Vmn2r29	0.0074887	0.963157	0.985506	23.3955	28.0045	26.3451	24.9654	7280940	chr7	7281340
Gm17227	-0.341764	0.158428	0.389362	13.864	15.8788	8.68519	14.7943	7288550	chr19	7288950
2010204K13Rik	-0.00748505	0.97771	0.991991	12.131	7.50636	8.9747	10.4793	7288814	chrX	7289214
2010204K13Rik	-0.368742	0.334091	0.582284	5.77666	4.33059	4.05309	3.69857	7295393	chrX	7295793
Odad2	0.0578443	0.868124	0.941857	5.199	6.06283	4.05309	7.70536	7297711	chr18	7298111
Mir5620	-0.265285	0.0294292	0.151045	84.3393	74.7749	75.5612	55.4786	7301450	chr7	7301850
Clcn4	-0.205143	0.281436	0.532018	19.6407	18.4772	15.6333	17.26	7303443	chr7	7303843
Mark2	-0.0459856	0.645832	0.817186	71.053	71.5991	70.9291	66.2661	7318908	chr19	7319308
Gm21321	0.0480798	0.700952	0.850771	44.7691	43.0172	42.8469	47.465	7341148	chr10	7341548
1700105P06Rik	-0.440031	0.000113454	0.00525592	85.7835	86.6118	65.718	60.41	7360288	chr19	7360688
8430436N08Rik	-0.28936	0.408548	0.647857	4.91016	7.21765	5.79013	4.00679	7391577	chr4	7391977
Zfta	-0.263346	0.101654	0.302918	29.7498	31.1803	27.5031	22.8079	7394417	chr19	7394817
Zfp804b	-0.152197	0.455964	0.686102	15.0193	17.0337	15.0543	13.5614	7394650	chr5	7395050
Mir6991	-0.584842	0.00569434	0.0593275	18.7742	21.3642	13.6068	12.945	7400382	chr19	7400782
Ulbp1	-0.3363	0.0819794	0.268617	24.8397	19.9207	19.3969	15.7189	7420145	chr10	7420545
Ulbp1	-0.0756072	0.51673	0.73253	53.4341	51.3897	47.7686	51.1636	7423665	chr10	7424065
Egflam	0.0564396	0.85781	0.937222	6.35433	5.77412	6.94815	5.54786	7427616	chr15	7428016
Rps6ka2	-0.506376	0.182272	0.42119	6.35433	6.06283	2.60556	6.16429	7431285	chr17	7431685
Pkia	-0.516927	0.00433888	0.0502511	29.7498	28.2932	22.292	17.8764	7431446	chr3	7431846
Rps6ka2	0.0835215	0.4117	0.650562	73.3636	78.2393	86.2729	73.0468	7437047	chr17	7437447
Ppp1r3f	-0.0954756	0.515552	0.731776	31.7717	31.469	29.5297	29.2804	7440466	chrX	7440866
Ulbp1	4.99172e-05	0.999855	0.999961	7.50966	7.50636	8.39569	6.4725	7442061	chr10	7442461
Rtn3	0.0371506	0.693539	0.848444	88.9606	79.3942	86.5624	85.0672	7460417	chr19	7460817
Lrp11	-0.189785	0.117662	0.329868	58.6331	55.4316	54.1377	44.9993	7465276	chr10	7465676
Gm26901	0.0279016	0.798237	0.904175	60.0773	56.009	60.5068	57.0197	7467814	chr1	7468214
Ccdc22	-0.0268467	0.876155	0.945246	24.262	21.3642	20.555	24.0407	7471340	chrX	7471740
Atl3	0.0658021	0.482504	0.706533	94.1596	85.457	98.4322	88.1493	7471545	chr19	7471945
Atl3	-0.109173	0.600033	0.789707	17.33	17.3224	19.1074	12.6368	7472992	chr19	7473392
Cacna1f	-0.0929514	0.776185	0.898213	7.50966	6.92894	4.3426	9.24643	7476822	chrX	7477222
Syp	-0.130913	0.72207	0.863189	5.199	6.64024	7.52717	3.08214	7504597	chrX	7504997
Gm14703	-0.203136	0.246094	0.495027	27.1503	23.3852	19.3969	24.3489	7514797	chrX	7515197
Prickle3	0.186445	0.241045	0.489833	25.1285	26.8497	31.8457	26.8147	7523730	chrX	7524130
Plaat3	0.0244679	0.815928	0.913595	65.2763	62.0718	61.6649	67.1907	7534704	chr19	7535104
Plp2	0.0843689	0.567803	0.768901	30.9052	28.8706	32.7142	30.205	7537019	chrX	7537419
A630066F11Rik	-0.161697	0.104447	0.30756	82.8951	89.7876	81.0618	72.1222	7538931	chr10	7539331
Plp2	0.187112	0.256825	0.506492	24.262	21.653	25.4766	26.5064	7540780	chrX	7541180
Nup43	0.0832927	0.370526	0.61514	91.849	85.7457	88.8785	98.3204	7543181	chr10	7543581
Magix	0.0746153	0.582405	0.778149	34.9488	36.6657	36.7673	38.2186	7545894	chrX	7546294
Lats1	-0.69566	1.10885e-05	0.0010751	49.9681	52.2558	31.8457	30.8214	7557129	chr10	7557529
Plaat3	-0.367516	0.301565	0.551416	6.0655	5.19671	4.3426	4.315	7558190	chr19	7558590
Mmp8	0.330826	0.185919	0.42507	8.95383	8.94989	10.7117	11.7121	7558215	chr9	7558615
Mmp8	-0.0403823	0.895652	0.952826	6.35433	6.92894	7.23766	5.54786	7560060	chr9	7560460
Gpkow	-0.0531769	0.760339	0.890239	28.0168	22.5191	21.134	27.4311	7563281	chrX	7563681
Nek10	-0.0293272	0.936091	0.97334	5.199	4.6193	3.76358	5.85607	7564498	chr14	7564898
Zc2hc1a	-0.437719	0.00141567	0.0252952	50.257	53.1219	38.5044	37.2939	7568294	chr3	7568694
Wdr45	-0.0915435	0.448102	0.679777	50.8346	49.08	44.2945	49.0061	7580538	chrX	7580938
Lgals12	-0.356372	0.252316	0.50206	8.08733	6.92894	6.65865	4.93143	7584226	chr19	7584626
Wdr45	0.189166	0.118057	0.330444	44.7691	51.6784	53.8482	55.4786	7588197	chrX	7588597
Plaat5	-0.627992	0.0134548	0.0974975	15.3082	12.1257	8.9747	8.63	7589654	chr19	7590054
Praf2	-0.104631	0.523905	0.73773	24.8397	29.7367	27.2136	23.1161	7594536	chrX	7594936
Mmp27	-0.235372	0.150187	0.378356	27.728	30.3141	22.292	26.8147	7595095	chr9	7595495
Katna1	0.0982384	0.326467	0.575052	75.3855	72.1765	83.3778	73.355	7601597	chr10	7601997
Ccdc120	0.130445	0.688099	0.847755	5.77666	5.19671	5.79013	6.16429	7605356	chrX	7605756
Ccdc120	0.116719	0.642879	0.815065	9.82033	10.9708	8.9747	13.5614	7606435	chrX	7606835
Mpp7	-0.119926	0.635496	0.810068	9.82033	10.1047	8.68519	9.55465	7608607	chr18	7609007
Katna1	-1.25138	0.00591263	0.0607985	5.199	6.35153	1.73704	3.08214	7612437	chr10	7612837
Smt3h2-ps	0.0704418	0.746367	0.881062	14.7305	13.8579	17.6599	12.0204	7616692	chrX	7617092
Mpp7	0.0441868	0.634051	0.809046	82.3175	81.1264	85.1149	82.2932	7626546	chr18	7626946
Tfe3	0.247422	0.0386419	0.175756	46.791	47.3478	55.5852	55.4786	7628744	chrX	7629144
Tfe3	-0.402908	0.0221717	0.129405	26.8615	25.9835	20.8445	18.8011	7631884	chrX	7632284
Gm16685	-0.638268	0.0295128	0.151321	12.4198	8.66118	7.23766	6.16429	7640970	chr3	7641370
Gm39487	0.204019	0.148507	0.376154	35.8153	33.7786	43.1365	36.3693	7655916	chrX	7656316
Ginm1	0.213082	0.0774938	0.260708	49.1016	53.988	64.2704	54.2457	7656377	chr10	7656777
Nek10	0.234922	0.534558	0.745141	4.3325	4.33059	6.36914	3.69857	7664949	chr14	7665349
Ppil4	0.0102162	0.922164	0.965564	76.252	66.4024	67.455	75.5125	7668314	chr10	7668714
Nek10	-0.880177	0.0187971	0.118276	5.48783	8.94989	4.05309	3.69857	7668835	chr14	7669235
Il7	-0.0528143	0.569737	0.77044	89.5383	83.436	82.5093	83.2179	7677986	chr3	7678386
Kcnd1	0.492363	0.168831	0.40378	5.48783	3.46447	5.50062	7.08893	7688331	chrX	7688731
Gm18763	-1.12396	7.52876e-05	0.00400548	16.4635	22.2304	11.0012	6.4725	7692911	chr18	7693311
Asns	-0.181922	0.137378	0.359487	49.1016	54.8541	45.742	45.3075	7692933	chr6	7693333
Zc3h12d	0.145584	0.697083	0.849709	5.199	3.75318	5.79013	4.00679	7700491	chr10	7700891
Zc3h12d	0.605635	0.0806066	0.26617	4.04366	4.6193	6.36914	6.78072	7701887	chr10	7702287
Otud5	-0.0271785	0.814336	0.912544	51.4123	54.8541	49.5056	54.2457	7707305	chrX	7707705
Zc3h12d	0.0358786	0.78447	0.900553	65.854	47.9252	52.6902	63.4922	7708087	chr10	7708487
Mir5104	0.261753	0.145817	0.372077	21.3737	18.4772	21.713	25.89	7717398	chr10	7717798
Pim2	0.396293	0.115988	0.32717	8.37616	10.1047	10.7117	13.5614	7731981	chrX	7732381
Pim2	0.00337728	0.977573	0.991979	48.524	45.9043	46.321	47.7732	7744275	chrX	7744675
Slc35a2	0.0573099	0.699144	0.850088	34.3711	28.5819	31.8457	33.2872	7750352	chrX	7750752
Tmem123	-0.0901763	0.347425	0.594713	99.9363	89.4989	82.7988	94.3136	7763702	chr9	7764102
Pqbp1	0.0604699	0.548981	0.754907	71.053	66.6911	69.192	73.6632	7765321	chrX	7765721
Slc4a7	-0.455173	0.00432904	0.0501535	46.2133	39.8414	35.3198	26.8147	7766042	chr14	7766442
Slc4a7	0.614612	0.155154	0.385074	2.02183	4.6193	6.07963	4.00679	7782095	chr14	7782495
Gm52165	0.54542	0.142419	0.367016	4.04366	3.75318	6.36914	4.93143	7783217	chr14	7783617
Mir5618	0.0579455	0.887054	0.949548	3.75483	4.6193	2.89506	5.85607	7785637	chr9	7786037
Pcsk1n	0.13262	0.689086	0.847807	5.48783	5.19671	5.21112	6.4725	7789015	chrX	7789415
Eras	0.578515	0.132782	0.352901	3.17717	4.04188	5.21112	5.54786	7793906	chrX	7794306
Tmem123	-0.808487	0.0675741	0.241406	5.48783	4.04188	2.31605	3.08214	7804972	chr9	7805372
Tab2	0.562813	0.119287	0.332332	6.0655	3.46447	8.68519	5.23964	7812472	chr10	7812872
Hdac6	0.106202	0.51538	0.731698	27.4392	23.0965	25.1871	28.9722	7813910	chrX	7814310
Birc2	0.0820211	0.670878	0.836441	16.7523	15.8788	17.9494	16.3354	7829632	chr9	7830032
Tab2	-1.14155	0.000138704	0.00590883	14.4417	18.7659	9.55371	5.23964	7831312	chr10	7831712
Gm19018	0.043951	0.766246	0.893792	28.8833	33.4899	30.9772	32.9789	7836239	chr14	7836639
Birc2	0.0616048	0.51115	0.728177	81.7398	88.6327	91.7735	84.759	7836941	chr9	7837341
Gdnf	-0.893368	0.00121564	0.0230332	13.5752	13.2805	6.65865	7.70536	7839756	chr15	7840156
Gdnf	-0.800851	0.000936357	0.0196613	16.4635	17.6111	9.84322	9.55465	7842494	chr15	7842894
C1galt1	-0.405258	0.0119831	0.0916354	34.3711	41.285	25.7661	31.1297	7844573	chr6	7844973
C1galt1	-0.120398	0.476845	0.702245	26.2838	23.3852	20.8445	24.6572	7847629	chr6	7848029
C1galt1	0.0561654	0.884925	0.948714	4.62133	3.75318	4.92161	3.69857	7856901	chr6	7857301
Gm9993	-0.353536	0.00743507	0.0694086	49.6793	56.2977	40.5309	41.9172	7868784	chr18	7869184
Gm19018	0.426657	0.198791	0.44201	4.62133	5.19671	6.07963	7.08893	7869556	chr14	7869956
Birc3	0.214355	0.0304134	0.154	82.0286	73.62	88.2995	91.2315	7872735	chr9	7873135
Birc3	-0.258276	0.34963	0.596633	8.37616	13.5692	7.52717	10.7875	7914329	chr9	7914729
Gm30820	0.421946	0.329669	0.578367	2.02183	4.908	5.21112	4.00679	7930989	chr10	7931389
Suv39h1	-0.00427443	0.976372	0.991448	31.7717	36.9544	32.1352	36.0611	7940691	chrX	7941091
Was	0.473697	0.00844472	0.0750299	21.0848	18.4772	28.6611	25.89	7956610	chrX	7957010
Btf3-ps16	-0.607068	0.133592	0.354016	5.77666	4.33059	3.18457	3.39036	7960948	chr15	7961348
Gm6787	-0.236263	0.0895921	0.281508	44.4803	46.193	33.8722	42.8418	7962825	chrX	7963225
Rnps1-ps	-0.464439	0.0447252	0.191288	16.4635	15.8788	13.8963	9.24643	7983080	chr6	7983480
Gm6386	0.581797	0.000876481	0.0188145	22.529	22.2304	30.9772	35.7529	7997023	chr19	7997423
Wdr13	-0.00647443	0.960822	0.984742	39.859	39.8414	37.3463	41.6089	7998261	chrX	7998661
Yap1	-0.371102	0.0153968	0.105396	37.5483	36.6657	30.3982	26.5064	8003342	chr9	8003742
Gm30906	0.181498	0.547137	0.75354	5.77666	6.92894	7.52717	6.78072	8006346	chr10	8006746
Gm30835	0.491083	0.0143436	0.101172	15.597	14.724	22.871	19.4175	8010198	chr5	8010598
Rbm3os	0.19982	0.126924	0.34361	40.1478	40.7075	43.1365	49.3143	8011332	chrX	8011732
Steap4	2.03889	3.30977e-05	0.00231657	1.733	2.30965	6.07963	10.7875	8024584	chr5	8024984
Tbc1d25	0.141966	0.799575	0.904743	1.15533	3.46447	2.89506	2.1575	8034242	chrX	8034642
Cfap300	-0.287117	0.501555	0.72147	4.3325	3.75318	2.60556	4.00679	8035472	chr9	8035872
Tbc1d25	-0.182119	0.182061	0.420887	41.0143	44.172	40.2414	34.2118	8042012	chrX	8042412
Cfap300	0.133287	0.270829	0.521178	44.4803	46.193	48.6371	50.2389	8042600	chr9	8043000
Fndc1	-0.437364	0.194699	0.436951	5.48783	8.37247	4.6321	5.54786	8046160	chr17	8046560
Ebp	0.12426	0.258498	0.508283	58.6331	57.4525	59.3488	66.5743	8058994	chrX	8059394
Porcn	0.190092	0.280194	0.530688	21.9513	26.2722	23.1605	31.7461	8072379	chrX	8072779
Gm53611	0.29208	0.286989	0.537526	8.665	7.50636	11.5803	8.01357	8089660	chr10	8090060
AU041480	0.223662	0.341809	0.589237	12.131	11.5482	11.0012	16.6436	8093752	chr17	8094152
Sri	-0.128567	0.204426	0.448818	75.6743	77.6619	73.5346	65.6497	8106434	chr5	8106834
Tagap	-0.202984	0.297507	0.547871	17.0412	19.632	15.3438	16.3354	8115853	chr17	8116253
Ftsj1	0.026435	0.823319	0.917899	64.121	55.4316	54.1377	67.1907	8118258	chrX	8118658
Il3ra	-0.0705554	0.62174	0.802835	32.3493	35.7995	32.4247	32.0543	8123824	chr14	8124224
Wdr70	0.0789865	0.469757	0.697022	63.8321	63.5153	72.9556	60.41	8128342	chr15	8128742
Cep126	-1.36857	3.16572e-06	0.000470037	17.33	20.7868	8.39569	6.16429	8134002	chr9	8134402
Tagap	0.951393	0.00832429	0.0745566	5.77666	2.88706	8.9747	7.70536	8136104	chr17	8136504
Nup155	-0.0374367	0.751177	0.884386	55.1671	49.08	48.6371	52.3964	8138740	chr15	8139140
Tagap	0.295628	0.0311817	0.155935	39.2813	34.6447	43.7155	46.5404	8144647	chr17	8145047
Tagap	0.231615	0.247726	0.496795	14.1528	21.653	21.4235	20.3421	8146537	chr17	8146937
Rsph3a	-0.299147	0.401537	0.642075	6.35433	5.48541	6.07963	3.39036	8158468	chr17	8158868
Gm1604a	0.110701	0.288753	0.538818	69.8976	69.5782	68.9025	81.0604	8164736	chr17	8165136
Or2t1	0.178107	0.343646	0.591133	16.1747	19.9207	21.4235	19.1093	8174945	chr14	8175345
Cplane1	-0.0765385	0.475134	0.701269	83.7616	77.3732	84.8254	66.5743	8198258	chr15	8198658
Mios	-0.822884	1.08576e-06	0.000218917	54.0118	52.8332	32.1352	27.7393	8209420	chr6	8209820
Slc22a29	-0.558257	0.00135104	0.0246747	31.194	36.9544	24.029	21.8832	8229399	chr19	8229799
Car8	-0.0173559	0.916932	0.962812	22.529	29.1593	25.7661	24.9654	8238763	chr4	8239163
Gm33037	-0.0948717	0.353775	0.600463	77.4073	83.436	68.9025	81.0604	8258055	chr12	8258455
Umad1	0.0208283	0.809426	0.9098	107.446	99.8923	102.196	106.95	8259216	chr6	8259616
Umad1	-0.932106	0.049187	0.201274	4.3325	4.33059	2.60556	1.84929	8274793	chr6	8275193
Mettl22	-0.0506856	0.614287	0.798132	68.4535	71.8878	67.7445	66.8825	8288581	chr16	8288981
Ldah	0.26962	0.509561	0.726838	3.466	3.75318	3.47408	5.23964	8293164	chr12	8293564
Ldah	-0.990806	0.00660161	0.0651097	8.95383	6.64024	4.3426	3.39036	8294458	chr12	8294858
Tns3	-0.724902	0.0665578	0.239193	5.77666	5.19671	3.18457	3.39036	8294943	chr11	8295343
Gm41265	0.307108	0.109897	0.317211	19.3518	17.0337	25.4766	19.1093	8308883	chr15	8309283
Abat	-0.129867	0.564296	0.76617	18.7742	12.1257	15.3438	12.6368	8331030	chr16	8331430
Gm41523	-0.0242466	0.947068	0.978388	4.3325	6.06283	3.76358	6.4725	8335159	chr17	8335559
Gm46952	-0.477658	0.301319	0.551236	2.88833	6.35153	2.02654	4.62322	8337003	chr6	8337403
Psmd6	0.200209	0.0840367	0.271646	49.6793	49.9461	57.0328	56.7114	8348939	chr14	8349339
Gdf7	-0.959496	0.00294225	0.0396085	10.1092	9.23859	5.21112	4.62322	8351461	chr12	8351861
Rnaset2a	-0.0767124	0.633468	0.808841	25.1285	26.8497	23.45	25.5818	8362589	chr17	8362989
Hs1bp3	-0.259143	0.0372815	0.172577	56.9001	51.6784	46.9	43.15	8363719	chr12	8364119
Rnaset2a	-0.27347	0.00988107	0.0822133	87.2276	77.6619	67.7445	67.8072	8366499	chr17	8366899
Hs1bp3	0.348282	0.3199	0.569331	4.62133	4.33059	5.79013	5.54786	8377012	chr12	8377412
Atxn7	0.468347	0.120683	0.334524	8.37616	8.08377	15.3438	7.08893	8381231	chr14	8381631
Ust	0.482175	0.0533426	0.210418	8.665	8.94989	12.4488	12.0204	8381444	chr10	8381844
Cep43	-0.47589	0.000594689	0.0147776	51.4123	56.009	37.9253	38.835	8383918	chr17	8384318
Gm31135	0.391628	0.0689892	0.244302	11.8422	13.5692	15.3438	17.8764	8384647	chr8	8385047
Tns3	-0.832718	0.083441	0.270713	4.62133	3.46447	2.02654	2.46572	8393577	chr11	8393977
Ust	0.921891	2.44238e-06	0.000388657	19.9295	19.0546	35.6093	37.9104	8393670	chr10	8394070
Gm42252	-0.594699	0.0231694	0.132645	12.131	12.4144	7.23766	8.93822	8394730	chr4	8395130
Gm48071	0.619427	0.00216813	0.0331345	16.4635	15.0127	22.0025	26.1982	8394918	chr12	8395318
Gm48071	0.244495	0.415962	0.654027	6.0655	6.35153	6.94815	7.70536	8401226	chr12	8401626
Atxn7	0.467884	0.00231783	0.0344289	28.0168	30.6028	41.3994	39.1432	8401556	chr14	8401956
Gm33134	0.554675	0.158339	0.389285	3.75483	3.17577	5.21112	4.93143	8407238	chr12	8407638
Adam22	-0.919747	0.00269225	0.0376894	10.398	11.2595	6.36914	4.93143	8407460	chr5	8407860
Gm33134	0.405757	0.26368	0.513357	3.75483	4.6193	5.21112	5.85607	8409331	chr12	8409731
Cep43	0.121768	0.692057	0.848239	6.64316	5.77412	7.23766	6.16429	8414669	chr17	8415069
Adam22	-0.739456	0.0388868	0.176418	9.82033	5.77412	5.50062	3.69857	8417520	chr5	8417920
Tns3	-0.356069	0.0746029	0.255149	21.9513	21.9417	13.8963	20.3421	8418312	chr11	8418712
Ccr6	0.0565021	0.849981	0.933332	5.77666	8.66118	8.10618	6.78072	8429264	chr17	8429664
Gm33134	0.00086124	0.998353	0.999692	4.3325	3.17577	3.47408	4.00679	8429834	chr12	8430234
Ccr6	0.744321	0.0832474	0.270489	2.31067	3.75318	6.07963	4.00679	8432989	chr17	8433389
Ccr6	-0.126137	0.771259	0.896253	3.17717	4.04188	3.47408	3.08214	8443983	chr17	8444383
Ccr6	0.785115	0.083135	0.270437	3.17717	2.02094	4.92161	4.00679	8445506	chr17	8445906
Tns3	-0.234077	0.309791	0.559196	13.2863	13.5692	13.0278	9.55465	8453359	chr11	8453759
Tmem186	-0.133431	0.157629	0.388474	89.5383	87.4779	77.8772	82.6015	8454959	chr16	8455359
Atxn7	-0.697016	0.000252921	0.00852342	31.194	32.6238	22.0025	16.9518	8456309	chr14	8456709
Ccr6	0.387704	0.167059	0.401535	9.5315	6.06283	11.0012	9.24643	8456702	chr17	8457102
Ccr6	0.563899	0.0831734	0.270464	5.199	6.35153	10.7117	6.16429	8465236	chr17	8465636
Dbf4	-1.21261	1.1066e-10	3.67573e-07	75.3855	86.9005	37.0568	32.3625	8472621	chr5	8473021
Nipbl	-0.180139	0.117681	0.329868	56.0336	60.0509	50.9531	50.8554	8475310	chr15	8475710
Gm51967	-0.0582053	0.894026	0.952305	4.91016	2.59835	4.05309	3.08214	8482496	chr12	8482896
Carhsp1	0.0570326	0.749749	0.883437	24.262	18.4772	22.292	21.8832	8484078	chr16	8484478
Carhsp1	0.0436605	0.784991	0.900553	32.0605	26.2722	26.6346	33.2872	8485205	chr16	8485605
Gm26075	0.357739	0.0936431	0.288962	14.1528	13.2805	15.0543	20.0339	8485616	chr6	8486016
Thoc7	0.100161	0.785703	0.900553	5.199	4.04188	5.79013	4.00679	8488160	chr14	8488560
Carhsp1	0.217781	0.0339952	0.163907	80.2956	69.0007	88.0099	84.4507	8489810	chr16	8490210
Gm31135	-0.990482	0.00632071	0.0633607	6.64316	8.94989	3.76358	4.00679	8491020	chr8	8491420
Carhsp1	-0.0393621	0.819539	0.915973	27.4392	21.3642	22.0025	25.2736	8491901	chr16	8492301
Nipbl	-0.177828	0.643017	0.815065	4.04366	5.48541	3.47408	4.93143	8492189	chr15	8492589
Gm33799	-0.356151	0.215569	0.462078	7.50966	10.9708	6.94815	7.39715	8495093	chr17	8495493
Gm26075	-0.188328	0.40191	0.642393	14.4417	16.7449	10.7117	16.6436	8495571	chr6	8495971
Gm8189	-0.536551	0.000218615	0.00779681	53.4341	53.4106	33.8722	39.4514	8495715	chr19	8496115
Mpc1	-0.0210592	0.794316	0.902565	124.487	122.989	125.067	117.121	8502432	chr17	8502832
Gm26075	0.129511	0.538976	0.747856	15.597	17.3224	21.713	13.8696	8504870	chr6	8505270
Tns3	1.97747	0.000804527	0.0178881	1.44417	0.866118	4.6321	4.62322	8508175	chr11	8508575
Thoc7	-0.214142	0.118261	0.330675	41.0143	43.3059	38.5044	33.5954	8508675	chr14	8509075
A430035B10Rik	-0.197448	0.0508576	0.204827	78.2738	78.8167	69.192	66.8825	8509015	chr6	8509415
Rab2a	-0.412854	0.380942	0.624131	3.466	3.75318	3.47408	1.84929	8510086	chr4	8510486
Tns3	-0.138873	0.653125	0.82266	7.50966	6.06283	5.79013	6.4725	8529652	chr11	8530052
4930506C21Rik	0.0733516	0.524864	0.738396	54.5895	50.2348	52.4007	57.3279	8529674	chr17	8530074
Glcci1	0.484888	0.370175	0.614957	1.733	3.17577	5.21112	1.54107	8531589	chr6	8531989
Gm11100	0.116258	0.491679	0.713666	23.9732	25.1174	22.871	30.205	8535905	chr14	8536305
Rab2a	-0.483143	0.00779111	0.0714134	25.4173	30.8915	19.3969	20.6504	8536112	chr4	8536512
Gm31135	-0.281305	0.471317	0.698013	3.466	7.50636	3.76358	5.23964	8538361	chr8	8538761
Tns3	0.402717	0.111042	0.319277	9.5315	9.5273	14.7648	10.1711	8539638	chr11	8540038
Gm49249	0.448751	0.185185	0.424185	3.75483	6.35153	6.65865	7.08893	8541344	chr15	8541744
Rhob	0.202715	0.0194862	0.120468	106.002	114.039	127.093	124.519	8549889	chr12	8550289
Usp7	0.139321	0.296043	0.547115	36.393	37.2431	41.1099	39.4514	8555055	chr16	8555455
Usp7	-0.560257	0.00113226	0.022042	35.5265	48.2139	29.5297	26.8147	8556856	chr16	8557256
Prr18	-0.231085	0.252589	0.502347	26.5727	17.8998	16.5019	21.2668	8559201	chr17	8559601
5033421B08Rik	-0.449977	0.172005	0.408755	7.22083	6.35153	4.6321	5.23964	8561088	chr12	8561488
Gm18576	-0.374591	0.132041	0.351773	12.131	11.2595	9.2642	8.63	8567679	chr14	8568079
Gm57593	1.08258	0.00759707	0.0702647	2.88833	3.17577	5.50062	7.39715	8569251	chr12	8569651
Gm57593	0.224861	0.344876	0.592354	10.6868	10.3934	10.7117	13.8696	8571448	chr12	8571848
Stmn2	-0.00884537	0.97816	0.992116	6.64316	6.35153	7.23766	5.54786	8574278	chr3	8574678
Tns3	-0.636981	0.000365152	0.0107266	37.2595	36.0883	26.6346	20.0339	8574319	chr11	8574719
T2	0.555924	0.178491	0.416942	2.88833	4.04188	3.76358	6.4725	8575066	chr17	8575466
Stmn2	-0.34357	0.0892639	0.281052	21.6625	17.6111	16.7914	13.8696	8576118	chr3	8576518
Tns3	0.295255	0.0448101	0.191374	33.7935	28.8706	38.5044	37.9104	8578848	chr11	8579248
Gm25805	0.714541	0.0715581	0.249466	4.3325	2.59835	5.21112	6.16429	8583959	chr16	8584359
Tns3	-0.626469	0.260592	0.510172	2.88833	3.17577	2.89506	0.924643	8585210	chr11	8585610
Gm25805	-0.0359742	0.892147	0.951627	7.7985	10.6821	9.2642	8.63	8586896	chr16	8587296
T2	0.181398	0.305507	0.555411	20.796	26.8497	30.3982	23.1161	8591134	chr17	8591534
Gm46508	0.064242	0.575277	0.773811	71.6306	57.4525	62.5334	71.8139	8598548	chr15	8598948
Gm25805	0.354804	0.379247	0.622563	3.75483	3.75318	3.47408	6.16429	8602602	chr16	8603002
Gm16702	0.110662	0.577059	0.774363	15.597	14.724	16.7914	15.7189	8608076	chr17	8608476
Tns3	-0.265731	0.02542	0.139788	63.2545	57.7412	51.8216	48.0814	8613879	chr11	8614279
Slc7a15	-1.35723	7.59698e-05	0.00402026	12.9975	10.9708	5.50062	3.69857	8622182	chr12	8622582
Gm31463	-0.705728	0.0647744	0.235213	5.199	8.08377	2.89506	5.23964	8626413	chr8	8626813
Slc7a15	0.297177	0.263104	0.512674	8.08733	7.79506	9.2642	10.1711	8634906	chr12	8635306
Tns3	-0.280063	0.223407	0.470215	13.864	12.4144	11.2907	10.1711	8639261	chr11	8639661
9830166K06Rik	0.558458	0.00710658	0.0677732	15.0193	14.1466	19.1074	23.7325	8639763	chr19	8640163
Hapstr1	0.28449	0.452321	0.682792	3.17717	5.19671	4.92161	5.23964	8641231	chr16	8641631
Hapstr1	0.364992	0.000974669	0.0201449	69.8976	77.3732	87.4309	101.403	8647361	chr16	8647761
Gm8273	-0.471944	0.000208011	0.0075398	83.7616	81.9925	67.1655	51.1636	8647397	chr4	8647797
Gm31463	-0.577458	0.0755315	0.257074	6.64316	9.5273	6.07963	4.62322	8652763	chr8	8653163
Chrm1	0.13108	0.624921	0.804247	8.08733	8.37247	8.10618	9.86286	8656444	chr19	8656844
Gm46508	0.132978	0.491897	0.713713	16.7523	15.3014	17.0809	17.8764	8656742	chr15	8657142
Gm18822	-0.231473	0.482461	0.706529	6.35433	6.35153	6.36914	4.315	8659478	chr3	8659878
Gm52232	-0.238443	0.466889	0.694764	5.77666	6.64024	5.50062	4.93143	8666214	chr16	8666614
Gm54231	-0.0735468	0.809809	0.909897	6.35433	6.92894	6.07963	6.4725	8666729	chr4	8667129
Rundc3b	-1.87455	7.35053e-12	7.89455e-08	48.2351	45.6156	12.1593	13.2532	8672416	chr5	8672816
Slc3a2	0.164912	0.629373	0.806452	4.62133	6.35153	7.52717	4.62322	8672709	chr19	8673109
Gm52232	-0.569356	0.0587461	0.222017	9.5315	9.23859	4.92161	7.70536	8680160	chr16	8680560
Gm52232	0.0575872	0.886037	0.949333	4.04366	4.04188	3.18457	5.23964	8682288	chr16	8682688
Chd7	-0.519721	0.0122571	0.0926225	24.8397	24.2513	20.8445	12.945	8689820	chr4	8690220
Slc3a2	0.238438	0.0345818	0.165565	64.9875	55.4316	73.5346	67.4989	8690614	chr19	8691014
Pum2	0.142041	0.151791	0.380587	75.0966	83.1473	82.2198	91.5397	8690707	chr12	8691107
Chd7	-0.158961	0.358986	0.605234	21.9513	23.6739	20.555	20.0339	8691930	chr4	8692330
Gm5819	-0.403887	0.0817105	0.268082	19.3518	13.2805	11.0012	13.5614	8693913	chr18	8694313
Chd7	-0.205294	0.380662	0.623876	10.9757	15.0127	11.2907	11.0957	8700084	chr4	8700484
Slc3a2	0.0760128	0.401344	0.641853	90.9825	86.0344	91.484	94.0054	8700475	chr19	8700875
Gm30310	-0.610111	0.0918602	0.285617	6.0655	6.35153	4.6321	3.39036	8701644	chr16	8702044
Gm46841	0.332619	0.236484	0.485304	6.0655	8.94989	9.2642	9.55465	8709681	chr4	8710081
Pum2	-0.215199	0.356161	0.602693	15.0193	11.8369	13.0278	9.86286	8709830	chr12	8710230
Gm31157	0.119095	0.323493	0.572324	47.3686	44.4607	50.3741	48.6979	8710282	chr5	8710682
Efnb2	0.0381878	0.67259	0.837898	91.5601	86.3231	91.7735	89.6904	8711291	chr8	8711691
Pum2	0.19669	0.534834	0.745419	5.48783	5.77412	6.65865	6.16429	8712155	chr12	8712555
Gm46841	0.523872	0.203839	0.448361	4.3325	3.17577	3.47408	7.39715	8712580	chr4	8712980
Wdr74	0.0737159	0.408298	0.647749	93.8708	100.47	105.67	97.3957	8713071	chr19	8713471
Pum2	0.662483	0.0479588	0.198605	4.3325	6.64024	10.7117	6.4725	8717574	chr12	8717974
Stx5a	0.0335039	0.731781	0.870007	98.4921	81.1264	93.8001	88.7657	8718548	chr19	8718948
Gm46841	0.251939	0.343516	0.591001	7.7985	8.08377	9.55371	9.24643	8720902	chr4	8721302
Pum2	-0.589504	0.000139519	0.00593641	52.5676	51.9671	30.3982	38.835	8723859	chr12	8724259
Pde10a	0.751859	0.00230241	0.0343003	10.1092	10.3934	14.4753	20.0339	8724753	chr17	8725153
Gm31157	-0.315161	0.413649	0.652273	4.04366	6.06283	4.6321	3.39036	8725645	chr5	8726045
Hey1	-0.0587494	0.759277	0.889584	17.6188	27.1384	20.555	22.1914	8729667	chr3	8730067
Hey1	-0.00606731	0.963223	0.985512	39.2813	48.5026	44.2945	42.5336	8731835	chr3	8732235
1700023D09Rik	-0.399108	0.0003284	0.0099945	90.6936	100.758	68.034	76.4372	8734323	chr19	8734723
Gm53311	0.0563871	0.879005	0.946491	3.75483	5.48541	5.21112	4.315	8734871	chr6	8735271
Mir7654	-0.35509	0.0197619	0.121496	36.6818	37.5318	26.9241	30.8214	8739571	chr8	8739971
Slc1a3	-0.339134	0.0720368	0.250298	20.796	25.9835	17.0809	19.7257	8739700	chr15	8740100
Sash1	-0.126818	0.75331	0.885754	5.199	4.33059	2.60556	6.16429	8741931	chr10	8742331
Pde10a	1.21265	0.00105306	0.0210792	4.04366	3.17577	7.81667	8.93822	8743832	chr17	8744232
Slc1a3	0.31798	0.429808	0.665153	3.75483	3.46447	3.76358	5.23964	8745446	chr15	8745846
Chd7	0.469825	0.153362	0.382392	4.3325	6.06283	6.36914	8.01357	8745660	chr4	8746060
Chd7	0.21222	0.595674	0.78709	4.04366	3.46447	4.92161	3.69857	8747159	chr4	8747559
Tmem223	-0.00360604	0.975193	0.990983	66.1428	52.8332	59.0593	58.8689	8748331	chr19	8748731
Sash1	-0.355452	0.265109	0.51498	7.22083	6.64024	4.92161	5.85607	8749265	chr10	8749665
Gm32561	-0.504294	0.183525	0.422346	4.91016	5.77412	3.76358	3.69857	8750016	chr3	8750416
Gm2518	0.204901	0.0370088	0.171762	80.5845	75.0636	86.2729	92.1561	8751612	chr19	8752012
Sash1	-0.353303	0.419489	0.656985	4.3325	3.75318	2.31605	4.00679	8754538	chr10	8754938
B630019K06Rik	-0.651463	0.00363406	0.0451799	17.6188	18.7659	11.0012	12.0204	8758583	chrX	8758983
Sash1	-0.256939	0.248399	0.497331	13.2863	14.724	12.4488	10.7875	8759290	chr10	8759690
Sash1	-0.306907	0.0195872	0.120943	54.0118	49.3687	38.7939	44.3829	8761777	chr10	8762177
Taf6l	0.118158	0.206129	0.450857	87.2276	84.8796	97.5637	87.8411	8763443	chr19	8763843
Ica1	0.112414	0.510036	0.727281	21.3737	23.3852	22.0025	26.1982	8770504	chr6	8770904
Chd7	0.302952	0.240537	0.489347	8.08733	8.94989	9.84322	11.0957	8775096	chr4	8775496
Polr2g	0.0429116	0.706768	0.853655	54.5895	57.7412	53.2692	61.9511	8775676	chr19	8776076
Ica1	-0.19181	0.140039	0.363369	44.1915	45.0381	39.0834	38.5268	8777601	chr6	8778001
Zbtb3	0.0316663	0.712471	0.857072	110.334	101.625	105.38	110.033	8779558	chr19	8779958
C230057A21Rik	0.499826	0.0839318	0.271426	7.7985	5.77412	10.4222	8.63	8782876	chr3	8783276
Wdr37	0.486301	0.336565	0.584735	1.44417	3.46447	4.05309	2.77393	8792742	chr13	8793142
Ttc9c	0.0210918	0.778406	0.899337	150.771	150.127	148.227	155.34	8797033	chr19	8797433
Sntn	0.237323	0.549798	0.755416	4.62133	4.04188	3.18457	7.08893	8798771	chr14	8799171
Chd7	-0.12278	0.632846	0.808416	8.95383	10.6821	8.68519	9.24643	8799362	chr4	8799762
Sash1	-0.441109	0.269231	0.519368	4.04366	5.77412	3.18457	4.00679	8804699	chr10	8805099
Chd7	-0.0402072	0.895652	0.952826	6.932	6.35153	6.94815	5.85607	8805853	chr4	8806253
Bscl2	0.0566601	0.853234	0.934887	7.7985	5.48541	7.23766	6.4725	8807047	chr19	8807447
Chd7	0.303425	0.388087	0.630368	4.91016	4.33059	4.92161	6.4725	8811167	chr4	8811567
Gm50613	0.106043	0.796353	0.903578	2.88833	5.19671	5.21112	3.39036	8811652	chr17	8812052
Chd7	0.00339861	0.993412	0.998219	4.3325	3.46447	3.18457	4.62322	8812415	chr4	8812815
Bscl2	0.0403172	0.654968	0.824103	88.0941	86.6118	89.747	88.7657	8814788	chr19	8815188
Bscl2	0.02469	0.812792	0.911677	65.2763	66.6911	70.6396	62.5675	8817795	chr19	8818195
Sdc1	0.0405	0.770395	0.895996	42.4585	38.3979	46.321	36.0611	8821916	chr12	8822316
Chd7	0.000370203	0.99898	0.999809	6.35433	8.66118	7.81667	7.08893	8822876	chr4	8823276
Lrrn4cl	-0.34849	0.103706	0.306217	15.597	16.1675	13.0278	11.7121	8829325	chr19	8829725
Sdc1	-0.0918527	0.662097	0.829909	15.597	13.8579	14.7648	12.6368	8829815	chr12	8830215
Gm52599	-0.257744	0.0861844	0.275625	38.4148	33.7786	31.8457	28.0475	8831904	chr3	8832304
Gm30444	-0.824157	0.0128073	0.0948421	10.1092	7.50636	4.3426	5.54786	8834187	chr16	8834587
Sdc1	0.0166422	0.946272	0.978096	11.8422	8.94989	10.1327	10.7875	8836916	chr12	8837316
Gm54232	0.218659	0.135663	0.357159	32.0605	34.0673	34.4513	42.2254	8837652	chr4	8838052
Gm54232	-0.0610891	0.808772	0.909318	13.2863	8.66118	10.1327	10.7875	8842699	chr4	8843099
Gm5106	0.123543	0.253773	0.503588	59.4996	69.8669	67.455	72.7386	8848296	chr5	8848696
Ubxn1	-0.0407844	0.695761	0.84908	72.4971	89.7876	76.1402	80.7522	8848868	chr19	8849268
Gm54232	0.00660061	0.986362	0.995338	4.04366	4.33059	4.05309	4.315	8854012	chr4	8854412
Gm5106	0.365395	0.199501	0.442884	8.37616	6.06283	10.1327	8.32179	8857413	chr5	8857813
Uqcc3	-0.0735219	0.432	0.666959	90.6936	105.955	92.642	93.0807	8858036	chr19	8858436
Gm33418	-0.695958	0.0628225	0.23097	6.0655	6.64024	2.89506	4.93143	8859081	chr12	8859481
Gm33418	-0.707121	0.02141	0.126731	8.665	9.5273	5.79013	5.23964	8861423	chr12	8861823
1810009A15Rik	0.031602	0.707699	0.854091	105.424	110.574	112.039	107.259	8865981	chr19	8866381
Ints5	-0.00170418	0.986272	0.995338	70.4753	73.3313	69.4815	73.355	8870216	chr19	8870616
Ganab	0.0777055	0.405617	0.645647	82.8951	79.6829	83.6674	86.9165	8875261	chr19	8875661
Gm54232	0.245513	0.614277	0.798132	4.04366	2.02094	4.92161	2.1575	8888267	chr4	8888667
Gm33418	0.567802	0.089185	0.280989	6.0655	4.04188	8.39569	6.4725	8896705	chr12	8897105
B3gat3	-0.316822	0.0161842	0.108566	54.5895	71.8878	52.1112	48.6979	8897829	chr19	8898229
Pgr	-0.257196	0.159271	0.390635	20.5072	23.6739	18.2389	18.4929	8900680	chr9	8901080
Eml3	-0.0447996	0.646059	0.817376	78.8515	73.62	74.4031	72.4304	8906711	chr19	8907111
Gm46842	0.0471568	0.798235	0.904175	17.6188	24.8287	22.0025	21.575	8912087	chr4	8912487
Gm46842	0.121192	0.588378	0.782554	10.9757	14.1466	14.7648	12.3286	8917104	chr4	8917504
Mta2	0.23715	0.0131642	0.096279	81.1621	81.7038	95.8266	94.93	8919138	chr19	8919538
Wdr37	0.18309	0.0578955	0.22039	79.4291	78.2393	92.3525	85.3754	8921248	chr13	8921648
Gm46842	0.290633	0.349668	0.596633	6.0655	6.92894	9.84322	5.85607	8922050	chr4	8922450
Rps18-ps2	0.296437	0.318491	0.568178	6.932	5.77412	8.10618	7.39715	8927702	chr4	8928102
Tut1	0.0240427	0.829356	0.921807	53.723	61.2057	58.7698	57.3279	8930827	chr19	8931227
Gm33483	-0.388468	0.270123	0.520362	5.199	7.79506	6.07963	3.69857	8934857	chr12	8935257
Idi1	0.07823	0.320037	0.569407	127.664	129.34	133.462	136.231	8935642	chr13	8936042
Rps18-ps2	0.19245	0.625984	0.804552	2.88833	5.77412	5.79013	4.00679	8938891	chr4	8939291
Abcb4	0.0674013	0.713346	0.857368	25.1285	19.632	19.9759	26.8147	8943882	chr5	8944282
Eef1g	0.14286	0.0852571	0.273745	120.732	116.349	126.225	134.073	8944245	chr19	8944645
Nxph1	-0.272673	0.446341	0.678546	4.91016	6.35153	5.50062	3.69857	8948936	chr6	8949336
Nxph1	-0.0780945	0.772636	0.896825	11.8422	7.50636	9.55371	8.63	8951051	chr6	8951451
Gm30957	1.40337	0.00328231	0.0425405	2.31067	1.73224	5.50062	5.23964	8951533	chr2	8951933
Rps18-ps2	-0.0400352	0.895652	0.952826	7.22083	6.06283	6.65865	6.16429	8954407	chr4	8954807
Ahnak	-0.359498	0.0234238	0.133438	31.4828	36.377	26.3451	26.1982	8960601	chr19	8961001
Hus1	0.179692	0.0689567	0.24429	74.2301	79.3942	82.7988	90.3068	8960767	chr11	8961167
Ahnak	-0.423714	0.0136018	0.0980164	27.728	34.356	23.1605	22.8079	8961862	chr19	8962262
Ahnak	0.202171	0.111122	0.319371	40.7255	46.7704	48.3476	51.78	8966830	chr19	8967230
Ahnak	-0.151071	0.216349	0.462994	48.2351	50.5236	44.005	44.3829	8970163	chr19	8970563
Laptm4a	0.273554	0.00217931	0.0332481	120.443	117.792	135.489	151.025	8971759	chr12	8972159
Ahnak	-0.0746276	0.616552	0.799468	33.2158	29.7367	30.9772	28.3557	8974951	chr19	8975351
Laptm4a	-0.022436	0.9358	0.973265	7.7985	8.37247	8.39569	7.39715	8978759	chr12	8979159
Gm34428	1.26688	0.0034987	0.044089	2.88833	2.30965	7.23766	5.23964	8988222	chr4	8988622
Mrps28	0.0954149	0.288541	0.538732	92.4266	92.3859	94.3791	102.019	8988758	chr3	8989158
Matn3	-0.300612	0.310747	0.56017	6.932	12.7031	6.94815	8.93822	8991669	chr12	8992069
Gm51794	-0.633476	0.0260266	0.141458	9.24266	12.7031	6.94815	7.08893	8993690	chr10	8994090
Ranbp3l	-0.339387	0.40103	0.641438	4.91016	4.6193	2.60556	4.93143	8997090	chr15	8997490
Matn3	-0.354212	0.0534501	0.210631	21.9513	24.54	17.9494	18.1846	8997711	chr12	8998111
Gm11992	0.134355	0.338475	0.586653	33.5046	35.2221	35.0303	40.0679	8998521	chr11	8998921
Gm34428	0.229937	0.471208	0.697906	6.35433	4.908	6.36914	6.78072	9009643	chr4	9010043
Gm23923	-0.407912	0.114816	0.325194	11.2645	10.6821	8.39569	8.01357	9012547	chr13	9012947
Gm34428	0.332497	0.399158	0.639916	2.31067	7.21765	5.79013	6.16429	9015659	chr4	9016059
Gm53396	1.00229	0.00739088	0.0692195	5.199	3.75318	11.8698	5.85607	9019434	chr8	9019834
Pde10a	-0.574124	0.118643	0.331333	9.82033	8.08377	9.2642	2.46572	9020302	chr17	9020702
Wdr35	-0.160982	0.229922	0.478014	44.7691	39.5527	37.6358	37.2939	9023762	chr12	9024162
Gm34428	-0.101679	0.390906	0.632794	55.1671	50.2348	50.6636	46.8486	9027877	chr4	9028277
Tpd52	-0.00705096	0.958134	0.983493	42.1696	42.7285	37.3463	46.8486	9029000	chr3	9029400
Scgb1a1	-0.431729	0.204321	0.448725	7.50966	5.48541	4.6321	4.93143	9030357	chr19	9030757
Tpd52	-0.141407	0.611777	0.796505	7.22083	10.6821	7.81667	8.32179	9034334	chr3	9034734
Gm53396	0.976383	0.00058407	0.0146319	7.7985	6.06283	13.3173	13.8696	9034975	chr8	9035375
Tpd52	-0.245164	0.389865	0.631954	9.24266	7.50636	7.23766	6.78072	9041192	chr3	9041592
Gm53396	-0.783344	0.0591801	0.222961	5.77666	4.6193	2.89506	3.08214	9042446	chr8	9042846
Scgb1a1	0.40087	0.112026	0.320573	10.1092	8.08377	11.0012	12.945	9043327	chr19	9043727
Gm53396	-0.333129	0.346589	0.593871	7.50966	4.6193	5.21112	4.315	9044661	chr8	9045061
Gtpbp4	0.14935	0.112601	0.321699	80.5845	81.7038	87.4309	91.5397	9045980	chr13	9046380
Crot	0.0788179	0.390709	0.632601	83.184	86.9005	90.905	87.5329	9047039	chr5	9047439
Tpd52	0.53761	0.148811	0.376641	4.04366	4.6193	8.10618	4.315	9047780	chr3	9048180
Scgb1a1	0.0201838	0.951067	0.980199	4.91016	6.64024	6.36914	5.23964	9049126	chr19	9049526
Scgb1a1	-0.0844998	0.751843	0.884833	10.6868	7.79506	8.68519	8.63	9059816	chr19	9060216
Gm8782	-0.268153	0.00390589	0.0472184	133.73	128.763	100.748	116.197	9061636	chr13	9062036
Scgb1a1	0.277418	0.451269	0.681987	3.466	5.19671	5.21112	5.23964	9065407	chr19	9065807
Lancl3	0.548022	0.00714808	0.0679316	16.4635	14.1466	20.2654	24.3489	9066010	chrX	9066410
Upp1	0.284498	0.0263897	0.142439	54.0118	42.4398	57.3223	59.4854	9068404	chr11	9068804
Tpd52	0.133086	0.258285	0.508009	49.3905	46.7704	52.1112	52.7047	9069055	chr3	9069455
Nadk2	-0.0491581	0.646343	0.817512	61.5215	60.6283	60.2173	57.0197	9071067	chr15	9071467
Pde10a	0.709439	0.0591229	0.22291	4.04366	3.46447	5.21112	7.08893	9075164	chr17	9075564
Ttc32	0.0541989	0.55328	0.757886	95.6038	101.625	108.854	94.3136	9080121	chr12	9080521
Gm41805	0.208556	0.405571	0.645647	8.95383	9.23859	10.1327	10.7875	9084465	chr19	9084865
Gm46832	0.650217	0.0230282	0.132213	6.932	6.64024	9.2642	12.0204	9085372	chr3	9085772
Gm46832	-0.141448	0.716394	0.859069	4.91016	4.04188	4.6321	3.39036	9092557	chr3	9092957
Nadk2	-0.552424	0.0360445	0.169324	12.4198	10.9708	7.52717	8.32179	9094450	chr15	9094850
Gm54233	-0.00698592	0.981962	0.993982	5.48783	7.79506	6.65865	6.4725	9096983	chr4	9097383
Gm54188	0.144925	0.52451	0.738192	10.6868	12.1257	13.3173	11.7121	9098827	chr3	9099227
Gm54188	-0.0820123	0.759082	0.889415	7.7985	10.9708	8.39569	9.24643	9103455	chr3	9103855
Gm40264	-0.579644	0.238441	0.487207	4.62133	2.59835	2.60556	2.1575	9109264	chr5	9109664
Asrgl1	0.331905	0.0127541	0.0946647	37.8371	44.7494	50.3741	53.0129	9112706	chr19	9113106
Gm50597	0.677093	0.00608039	0.0618072	8.95383	9.816	13.6068	16.3354	9115311	chr4	9115711
Tmem243	-0.368746	0.330132	0.578754	5.48783	4.6193	4.05309	3.69857	9119000	chr5	9119400
Gm50597	0.274993	0.553027	0.757769	4.3325	2.59835	6.07963	2.1575	9122714	chr4	9123114
Tmem243	-0.112457	0.789994	0.901468	3.466	4.33059	4.3426	2.77393	9123372	chr5	9123772
Skp2	-0.522721	0.183181	0.422023	5.48783	4.908	2.89506	4.315	9131531	chr15	9131931
Gm50597	0.549823	0.0789051	0.263383	9.24266	4.908	8.10618	12.6368	9131933	chr4	9132333
Gm36264	-0.97699	0.0404657	0.180443	3.466	6.06283	2.89506	1.84929	9131964	chr13	9132364
Tmem243	0.894208	0.000576906	0.0144884	7.50966	10.3934	17.6599	15.4107	9137374	chr5	9137774
Xk	-0.126242	0.52216	0.736784	18.7742	17.6111	18.8179	14.1779	9139090	chrX	9139490
Lmbrd2	0.17079	0.125682	0.341595	55.456	53.988	59.3488	63.1839	9140321	chr15	9140721
Abca13	0.918831	0.00657313	0.0649897	6.35433	3.46447	9.2642	9.24643	9141552	chr11	9141952
Abca13	0.730017	0.0411447	0.182222	5.48783	3.17577	7.81667	6.4725	9143960	chr11	9144360
Larp4b	-0.215294	0.197059	0.439918	31.194	49.3687	35.6093	33.2872	9144076	chr13	9144476
Tmem243	-0.483877	0.00575764	0.0597395	28.8833	28.2932	19.9759	20.6504	9150866	chr5	9151266
Tmem243	-0.260778	0.108162	0.314076	27.1503	29.7367	23.7395	23.4243	9157106	chr5	9157506
Larp4b	0.370652	0.216068	0.462727	7.7985	5.19671	8.68519	8.01357	9157421	chr13	9157821
Tmem243	-0.597666	0.0234021	0.133362	11.8422	11.8369	7.81667	7.70536	9161724	chr5	9162124
Gm23423	-0.162787	0.674378	0.83933	4.62133	5.48541	2.89506	6.16429	9184526	chr4	9184926
Larp4b	-0.641868	0.140863	0.364867	4.3325	4.6193	2.31605	3.39036	9189515	chr13	9189915
Gm6829	0.461749	0.11014	0.317654	7.22083	6.92894	11.5803	7.70536	9198637	chrX	9199037
Larp4b	0.101948	0.809283	0.909668	3.466	5.19671	6.65865	2.46572	9200075	chr13	9200475
1700010I14Rik	-0.0922433	0.531291	0.743048	36.1041	31.1803	29.8192	32.9789	9207294	chr17	9207694
Larp4b	0.261753	0.406758	0.646667	5.48783	5.77412	7.23766	6.16429	9209313	chr13	9209713
Dmtf1	-0.115993	0.323324	0.572233	57.189	52.8332	53.2692	47.465	9211747	chr5	9212147
Fzd8	-0.290148	0.022957	0.132056	52.8565	49.6574	41.6889	41.6089	9212138	chr18	9212538
Gm41996	0.334558	0.0334064	0.162197	25.4173	27.7158	31.5562	35.1364	9219326	chr3	9219726
Gm8784	0.435995	0.193138	0.43511	4.91016	4.6193	6.65865	6.16429	9223368	chr13	9223768
Gm8784	0.107666	0.545077	0.752074	18.7742	21.9417	20.555	23.1161	9230270	chr13	9230670
Arhgap42	-0.683791	0.00188896	0.0305363	23.9732	20.4981	11.5803	16.0271	9238832	chr9	9239232
Gm41996	-0.114581	0.61443	0.798208	14.4417	11.2595	12.1593	11.4039	9239256	chr3	9239656
Gm8784	-0.480678	0.0962458	0.293381	8.95383	9.5273	5.79013	7.39715	9241128	chr13	9241528
Gm8784	-0.228368	0.461665	0.690548	6.35433	8.08377	6.94815	5.23964	9249173	chr13	9249573
Gm33018	0.262211	0.516436	0.732381	4.04366	3.46447	3.47408	5.54786	9263602	chr3	9264002
Sntg1	-0.0903397	0.781098	0.899941	5.48783	6.35153	5.50062	5.54786	9307603	chr1	9308003
Zbtb10	-0.117118	0.438198	0.672129	43.9026	32.0464	33.5827	36.0611	9314832	chr3	9315232
Elapor2	-0.859238	2.57237e-05	0.00198011	31.7717	41.285	22.292	17.5682	9316101	chr5	9316501
Zbtb10	0.244305	0.109125	0.315993	26.5727	29.7367	31.8457	34.52	9316753	chr3	9317153
Dip2c	-0.458354	0.0222018	0.129538	20.5072	20.7868	16.2124	13.5614	9327251	chr13	9327651
Cybb	-0.32342	0.3075	0.557146	8.665	7.50636	8.39569	4.315	9333305	chrX	9333705
Clvs1	-0.0431796	0.914904	0.961741	4.04366	4.6193	5.50062	2.77393	9337482	chr4	9337882
Sntg1	-0.933269	0.0488436	0.20054	4.04366	5.19671	3.18457	1.54107	9369671	chr1	9370071
6530411M01Rik	0.179686	0.48651	0.709764	9.5315	10.1047	8.68519	13.5614	9386400	chr17	9386800
Gm41997	0.494904	0.241021	0.489827	4.04366	3.17577	6.94815	3.08214	9399295	chr3	9399695
Gm41997	-0.474406	0.13573	0.357256	8.37616	7.50636	6.94815	4.315	9405860	chr3	9406260
Gm41997	0.444484	0.0875681	0.277922	7.22083	12.4144	12.1593	14.4861	9411844	chr3	9412244
Gm19191	-0.369232	0.336206	0.584342	5.199	4.908	4.6321	3.08214	9430751	chr13	9431151
Capsl	-0.247868	0.347433	0.594713	8.95383	10.6821	8.10618	8.32179	9435882	chr15	9436282
Gm19191	-0.696523	0.0684794	0.243423	8.08733	4.6193	3.76358	4.00679	9437571	chr13	9437971
Ccny	0.113483	0.24513	0.4943	73.9413	71.3104	77.2982	78.9029	9449171	chr18	9449571
C030034L19Rik	0.628497	0.0270737	0.144255	6.932	6.64024	11.5803	9.24643	9468314	chr3	9468714
Gm19191	-0.163416	0.658065	0.826382	5.77666	4.33059	3.76358	5.23964	9480066	chr13	9480466
Il7r	0.268798	0.185464	0.424687	17.6188	15.0127	22.5815	16.3354	9528456	chr15	9528856
Dynlt3	0.274076	0.0466658	0.195558	34.0823	38.6866	45.163	42.2254	9528868	chrX	9529268
Il7r	0.567017	0.122238	0.336563	4.62133	3.46447	6.65865	5.23964	9535178	chr15	9535578
Gm19191	0.00729862	0.96517	0.986606	24.262	27.7158	29.2401	22.4996	9544742	chr13	9545142
Samd5	-0.291939	0.0705234	0.247561	39.5701	30.3141	30.1087	26.5064	9550330	chr10	9550730
Samd5	0.192623	0.422193	0.658958	10.9757	9.5273	10.7117	12.6368	9552579	chr10	9552979
Gm54189	0.184255	0.322116	0.5712	17.0412	17.3224	19.6864	19.1093	9564975	chr3	9565375
Gm31471	-0.366033	0.256527	0.506197	7.22083	6.35153	5.50062	4.93143	9574854	chr10	9575254
Zfp704	-0.537407	0.0743766	0.254712	8.37616	8.66118	6.07963	5.54786	9585409	chr3	9585809
Il7r	0.128946	0.575779	0.773811	10.1092	12.4144	12.1593	12.3286	9596621	chr15	9597021
Dreg1	0.238537	0.390458	0.632366	8.37616	6.64024	8.39569	9.24643	9598728	chr2	9599128
Sytl5	0.342564	0.220727	0.467281	6.35433	8.08377	8.9747	9.24643	9613757	chrX	9614157
Zfp704	1.40215	0.000111116	0.00517188	4.62133	3.17577	10.7117	9.86286	9614853	chr3	9615253
Rrs1	0.00717916	0.933064	0.971616	101.958	109.708	105.091	106.334	9615347	chr1	9615747
1700022H16Rik	0.201483	0.272754	0.523469	19.9295	18.1885	24.029	19.4175	9620256	chr12	9620656
Osr1	-0.00919968	0.971771	0.989695	8.95383	10.3934	10.1327	8.93822	9624422	chr12	9624822
Asph	0.370561	0.120555	0.334403	8.95383	12.4144	12.7383	14.7943	9631053	chr4	9631453
Osr1	-0.0310595	0.902685	0.956228	13.5752	10.3934	8.68519	14.7943	9634855	chr12	9635255
Asph	-0.203451	0.630632	0.807048	5.77666	2.88706	3.18457	4.315	9642147	chr4	9642547
Zfp704	-0.235447	0.581612	0.777499	3.466	4.33059	2.89506	3.69857	9644181	chr3	9644581
Asph	-0.354827	0.323699	0.572536	4.91016	6.64024	3.76358	5.23964	9647722	chr4	9648122
Asph	-0.460589	0.277973	0.528541	5.48783	4.04188	4.6321	2.1575	9657577	chr4	9657977
Asph	0.233319	0.0662343	0.238506	56.0336	51.9671	71.7976	53.9375	9668888	chr4	9669288
Zfp704	-0.221614	0.142329	0.36687	32.927	37.8205	32.4247	27.7393	9673785	chr3	9674185
Gm24152	0.490506	0.0759652	0.257663	7.50966	7.21765	11.5803	8.93822	9682629	chr4	9683029
Dreg1	0.22515	0.590079	0.783685	2.88833	4.04188	3.76358	4.315	9686622	chr2	9687022
Zfp704	0.0940759	0.807274	0.908468	7.50966	3.17577	7.23766	4.00679	9694894	chr3	9695294
Dreg1	0.466798	0.280541	0.530976	4.62133	2.30965	6.07963	3.39036	9696469	chr2	9696869
2610203C22Rik	0.221354	0.47961	0.704556	6.0655	5.77412	7.81667	5.85607	9700349	chr1	9700749
Colec12	-0.876385	0.000620655	0.0151643	15.0193	17.0337	8.39569	8.93822	9707672	chr18	9708072
Gm17806	-0.935096	0.0181729	0.115882	7.50966	5.19671	3.18457	3.39036	9712083	chr3	9712483
Gm25635	-0.845928	0.058634	0.221798	4.3325	4.908	2.31605	2.77393	9742657	chr10	9743057
Spef2	0.385927	0.0104947	0.0848922	28.3057	31.469	37.6358	40.0679	9748475	chr15	9748875
Mybl1	-0.714965	0.000131384	0.00569265	38.9925	59.1847	29.8192	29.5886	9770412	chr1	9770812
4930412C18Rik	0.240922	0.0582177	0.220906	41.8808	43.3059	47.4791	52.7047	9770644	chr4	9771044
Stxbp5	0.166951	0.35814	0.604429	18.1965	18.1885	20.555	20.0339	9774839	chr10	9775239
Gm46210	-0.597363	0.000393513	0.0112988	42.7473	49.9461	35.0303	25.5818	9776840	chr10	9777240
Gm46210	-0.175456	0.610266	0.795866	6.0655	5.48541	4.05309	6.16429	9783733	chr10	9784133
Zmynd11	0.407726	0.0257139	0.140683	17.6188	21.0755	27.2136	23.7325	9810115	chr13	9810515
Zmynd11	0.243236	0.0102378	0.0836903	99.0698	87.7666	108.275	111.574	9813273	chr13	9813673
Scgb2a2	-0.52229	0.011557	0.0898144	19.063	25.4061	15.9229	14.7943	9813796	chr19	9814196
Zmynd11	-0.266875	0.0624933	0.230141	37.5483	44.172	33.0037	34.52	9815025	chr13	9815425
1700034P13Rik	-0.0515	0.74304	0.878947	28.8833	26.561	24.8976	28.3557	9815771	chr1	9816171
Vcpip1	-0.0707001	0.44728	0.679182	88.6718	87.7666	80.1933	86.9165	9818405	chr1	9818805
Pag1	0.549203	0.0877921	0.278383	4.91016	6.35153	9.84322	6.4725	9820162	chr3	9820562
Nalf1	-0.111624	0.75113	0.884386	5.48783	4.908	4.3426	5.23964	9820620	chr8	9821020
Zmynd11	-0.0841937	0.804651	0.907163	5.48783	6.92894	7.52717	4.00679	9825924	chr13	9826324
Gm39590	-0.594422	0.0552541	0.214665	8.37616	9.816	4.6321	7.39715	9843308	chr1	9843708
Gdf6	-0.425384	0.15055	0.378896	9.24266	8.94989	5.21112	8.32179	9844406	chr4	9844806
Gdf6	0.190703	0.498943	0.719716	7.7985	6.92894	9.2642	7.39715	9859150	chr4	9859550
Sgk3	-0.18422	0.303432	0.553319	21.6625	27.1384	23.45	19.1093	9868729	chr1	9869129
Gata3	0.286605	0.0777055	0.261197	23.3955	23.3852	28.9506	27.7393	9875982	chr2	9876382
Gm6195	-0.186037	0.560583	0.762967	6.932	6.06283	6.36914	4.93143	9876072	chr1	9876472
Incenp	0.158539	0.150063	0.378232	54.8783	56.2977	60.5068	62.8757	9876184	chr19	9876584
Gata3	0.089435	0.426912	0.662703	70.7641	60.3396	63.1124	75.8207	9884282	chr2	9884682
Gata3os	0.28981	0.0782437	0.262112	27.4392	21.9417	30.6877	29.2804	9887424	chr2	9887824
Gm50340	-0.406141	0.169749	0.405255	8.95383	7.79506	5.79013	6.78072	9888610	chr19	9889010
Pag1	-0.0302109	0.848601	0.932594	26.5727	27.1384	24.3185	28.0475	9891137	chr3	9891537
Gm6195	0.498843	0.120677	0.334524	4.62133	5.77412	7.52717	7.08893	9893385	chr1	9893785
Gata3un	0.301151	0.0553895	0.214979	24.8397	26.8497	30.6877	32.6707	9894139	chr2	9894539
Pag1	-0.0516059	0.67214	0.837719	49.9681	45.3268	45.163	46.2322	9898401	chr3	9898801
Gm36913	0.822662	0.000974361	0.0201449	10.1092	8.37247	16.7914	15.7189	9908585	chr19	9908985
Gm36913	0.655819	0.00162787	0.0276708	14.1528	14.4353	20.8445	24.0407	9916130	chr19	9916530
Pag1	0.297675	0.124942	0.340594	17.0412	14.724	19.1074	19.7257	9918161	chr3	9918561
Sgk3	0.0797502	0.560007	0.762646	39.5701	35.5108	36.7673	42.2254	9918522	chr1	9918922
Gm40665	-0.143356	0.64634	0.817512	6.0655	7.21765	5.50062	6.4725	9923465	chr13	9923865
Gm33273	-0.299215	0.222293	0.469064	10.6868	12.9918	9.2642	9.86286	9928369	chr3	9928769
Gm40665	0.0311927	0.911905	0.960746	8.665	7.21765	6.94815	9.24643	9928618	chr13	9929018
Gm33273	0.556175	0.0452689	0.19235	8.08733	8.66118	9.2642	15.4107	9930605	chr3	9931005
Gm36913	-0.0566181	0.785756	0.900553	15.597	15.0127	16.5019	12.6368	9932189	chr19	9932589
Gm41806	-0.235107	0.590358	0.783802	4.62133	3.17577	2.60556	4.00679	9943405	chr19	9943805
Gm33273	0.00868788	0.981907	0.993982	4.62133	4.04188	3.76358	4.93143	9944055	chr3	9944455
Gm33273	0.340164	0.0280433	0.147342	27.728	28.2932	32.7142	37.9104	9952152	chr3	9952552
Gm2352	0.409306	0.306119	0.555705	4.3325	2.88706	5.21112	4.315	9952153	chr1	9952553
Gm41806	0.578057	0.00454832	0.0516981	15.0193	14.1466	20.555	22.8079	9952157	chr19	9952557
Thoc1	0.305517	0.00395614	0.047521	75.6743	73.9087	85.1149	98.9368	9957881	chr18	9958281
Fth1	0.334703	0.00100683	0.0204139	84.3393	76.2184	100.748	100.478	9959775	chr19	9960175
Best1	-0.535269	0.00493182	0.0543006	23.6843	25.9835	17.0809	16.9518	9970361	chr19	9970761
Gm54137	-0.932118	0.0511542	0.205354	3.75483	4.908	2.60556	1.84929	9977493	chr2	9977893
4930452A19Rik	-0.396252	0.026916	0.1439	28.5945	31.1803	18.8179	26.5064	9983799	chr17	9984199
Lig4	-0.974553	0.0272575	0.144799	4.62133	5.48541	2.60556	2.46572	9984865	chr8	9985265
4930452A19Rik	-0.731386	0.0936709	0.288999	4.04366	5.48541	2.31605	3.39036	9994425	chr17	9994825
Gm54137	-1.12147	0.0197562	0.121496	4.62133	4.6193	1.73704	2.46572	9994822	chr2	9995222
Rab3il1	-0.121971	0.385666	0.628255	37.2595	36.6657	31.5562	36.0611	9995604	chr19	9996004
Gm17877	0.277506	0.318886	0.568357	8.37616	7.21765	11.0012	7.70536	10008258	chr3	10008658
Atf7ip2	-0.0706605	0.754378	0.886354	15.8858	11.2595	12.1593	13.5614	10010828	chr16	10011228
Snhg6	0.115084	0.249355	0.498486	68.7423	71.3104	77.8772	72.7386	10014123	chr1	10014523
Fads3	-0.139611	0.341914	0.58936	32.3493	33.2012	28.6611	30.5132	10019019	chr19	10019419
Lig4	0.114876	0.298349	0.548559	70.1865	57.1638	68.3235	68.7318	10025993	chr8	10026393
Abhd13	-0.547647	0.00303748	0.0404128	33.2158	26.561	19.1074	21.575	10027918	chr8	10028318
Usp14	0.189384	0.0400108	0.179361	88.0941	91.8085	105.091	98.6286	10029585	chr18	10029985
Prlr	0.0578554	0.887735	0.949701	4.04366	4.04188	2.89506	5.54786	10035924	chr15	10036324
Gm29917	-0.117162	0.727203	0.867241	6.0655	6.64024	7.52717	4.00679	10037400	chr19	10037800
Tcf24	-0.131753	0.257171	0.506886	54.8783	53.4106	50.3741	47.7732	10038142	chr1	10038542
Gm17877	-0.118612	0.51526	0.731598	24.262	20.7868	17.9494	23.4243	10039381	chr3	10039781
Usp14	0.250232	0.153239	0.38232	20.2183	19.9207	25.1871	22.1914	10052164	chr18	10052564
Taf3	0.106413	0.291441	0.541924	71.3418	76.2184	83.9569	73.6632	10053278	chr2	10053678
Tnfsf13b	-0.0594981	0.669981	0.835822	38.126	35.7995	32.7142	37.9104	10057150	chr8	10057550
Gm31904	0.478678	0.0370851	0.171973	11.8422	11.8369	19.1074	13.5614	10060280	chr10	10060680
Ppp1r42	0.874379	0.00405833	0.0483106	7.50966	4.908	12.4488	10.1711	10061781	chr1	10062181
Usp14	-0.424192	0.273917	0.524672	4.62133	5.48541	3.18457	4.315	10062383	chr18	10062783
Gm31904	0.222822	0.443616	0.676048	8.37616	5.77412	8.10618	8.32179	10062441	chr10	10062841
Fabp5	-0.133637	0.251961	0.501618	73.9413	59.1847	63.6914	56.7114	10077373	chr3	10077773
Fads2	-0.247496	0.086103	0.275517	37.2595	36.9544	30.1087	32.0543	10078307	chr19	10078707
Ppp1r42	0.00597101	0.979157	0.992555	12.9975	11.5482	10.7117	13.8696	10079075	chr1	10079475
Tnfsf13b	0.991663	0.0482616	0.199349	1.44417	2.59835	4.05309	4.00679	10080838	chr8	10081238
Rpgr	-0.307756	0.0404535	0.180411	38.7036	45.0381	29.8192	37.6022	10082676	chrX	10083076
Atp5f1c	0.0905638	0.331454	0.579954	92.1378	97.5826	93.2211	107.875	10085187	chr2	10085587
Kin	0.00467626	0.99159	0.997497	6.0655	2.02094	4.05309	4.00679	10092000	chr2	10092400
Cops5	0.151417	0.101625	0.302918	124.776	103.357	120.724	131.299	10108091	chr1	10108491
Cspp1	-0.61222	2.79104e-05	0.00209393	55.7448	60.917	39.6624	36.0611	10109728	chr1	10110128
Gm40665	0.3065	0.31664	0.566517	6.35433	5.77412	8.39569	6.4725	10116101	chr13	10116501
Emp2	-1.18264	0.00139983	0.0251523	8.95383	7.50636	3.76358	3.39036	10117433	chr16	10117833
Emp2	-0.361367	0.0406271	0.180776	26.2838	32.0464	19.9759	25.2736	10131361	chr16	10131761
Gm50359	0.746503	0.0873463	0.277509	3.75483	2.30965	3.76358	6.4725	10150316	chr19	10150716
Gm50359	0.335126	0.392503	0.634355	2.88833	5.19671	4.3426	5.85607	10151393	chr19	10151793
Itih5	0.253184	0.11766	0.329868	27.728	35.2221	42.5574	31.7461	10158395	chr2	10158795
Fads1	0.0328082	0.757882	0.888565	62.9656	59.1847	63.9809	60.1018	10160772	chr19	10161172
Gm30724	0.763614	0.0574754	0.219498	2.88833	4.33059	7.81667	4.315	10165457	chr16	10165857
Rock1	-0.0121481	0.971742	0.989695	4.3325	8.08377	7.23766	4.93143	10174477	chr18	10174877
Prlr	0.10373	0.69118	0.848072	8.37616	8.94989	9.84322	8.63	10177872	chr15	10178272
Fen1	0.0799415	0.318301	0.568027	143.261	128.185	143.306	141.779	10181223	chr19	10181623
Rock1	-0.75372	1.91421e-07	6.93138e-05	74.519	74.4862	42.8469	44.9993	10181777	chr18	10182177
Cep15	0.298802	0.00557999	0.0586179	64.121	60.917	76.4297	76.4372	10184820	chr14	10185220
Gm41419	-0.496235	0.268775	0.518891	4.62133	3.46447	2.31605	3.39036	10192011	chr16	10192411
Tekt5	0.0844863	0.695314	0.848932	14.4417	14.4353	17.9494	12.3286	10201887	chr16	10202287
Tekt5	-0.57668	0.0170669	0.111968	15.8858	13.2805	9.2642	10.1711	10212813	chr16	10213213
Myrf	-0.501626	0.00763453	0.0704417	23.9732	25.4061	16.7914	17.8764	10217556	chr19	10217956
Zik1	-0.196432	0.180062	0.418776	33.2158	38.3979	31.2667	30.8214	10228875	chr7	10229275
Nubp1	-0.100512	0.368739	0.613987	67.587	57.7412	57.0328	59.1772	10229660	chr16	10230060
Gm19052	0.288921	0.599301	0.789191	1.15533	3.75318	2.02654	4.00679	10242415	chr18	10242815
Dagla	-0.644435	0.0184361	0.116909	14.7305	10.6821	6.94815	9.24643	10255121	chr19	10255521
Dagla	-0.598885	0.0516808	0.206386	7.7985	9.5273	6.07963	5.23964	10256980	chr19	10257380
Gm30042	-0.725842	0.0153462	0.105295	8.95383	10.9708	5.79013	6.16429	10268018	chr19	10268418
Tvp23a	-0.762395	0.011828	0.0909838	8.95383	10.9708	6.07963	5.54786	10270257	chr16	10270657
Fabp4	-0.302967	0.360005	0.605927	6.0655	6.92894	4.3426	6.16429	10270393	chr3	10270793
Gm30042	-0.654066	0.0100425	0.0828955	21.0848	12.9918	11.5803	9.86286	10274454	chr19	10274854
Dagla	-0.779819	9.27925e-05	0.00462455	27.728	30.6028	17.6599	16.0271	10281652	chr19	10282052
Arfgef1	-0.541905	0.00100752	0.0204139	43.9026	48.5026	26.3451	36.9857	10303283	chr1	10303683
Ciita	-0.463173	0.00711037	0.0677756	31.7717	29.1593	20.555	23.4243	10308086	chr16	10308486
Gm39758	1.13089	0.000595084	0.0147776	5.77666	4.33059	12.4488	9.55465	10319750	chr2	10320150
Greb1l	-0.460353	0.0133516	0.0970328	25.4173	23.3852	17.9494	17.26	10325122	chr18	10325522
Arfgef1	-0.497747	0.302376	0.55232	4.62133	4.33059	1.15803	5.23964	10327241	chr1	10327641
Adgb	0.712941	0.0347018	0.165904	4.3325	4.6193	7.52717	7.08893	10332795	chr10	10333195
Gm57630	0.603276	0.0433261	0.187718	6.0655	5.77412	9.2642	8.63	10342733	chr16	10343133
Adgb	-0.0938021	0.754864	0.886667	6.64316	7.79506	5.79013	7.70536	10344510	chr10	10344910
Adgb	-0.769445	0.00863079	0.0760361	13.5752	9.5273	6.36914	7.08893	10347857	chr10	10348257
Gm13261	-0.0157633	0.963474	0.985683	6.0655	5.48541	4.05309	7.39715	10348121	chr2	10348521
Arfgef1	0.5052	0.182138	0.421011	5.48783	3.17577	4.6321	7.70536	10350471	chr1	10350871
Tspan7	-0.498316	0.0310116	0.155581	14.7305	15.0127	9.84322	11.0957	10351317	chrX	10351717
Dexi	0.0883905	0.362384	0.607959	81.1621	80.8377	79.9038	91.5397	10360801	chr16	10361201
Clec16a	-0.118905	0.205942	0.450619	95.0261	88.0553	81.0618	86.6082	10362976	chr16	10363376
Syt7	-1.16266	1.17923e-06	0.000227816	25.995	30.6028	11.8698	13.2532	10365998	chr19	10366398
Sfmbt2	0.302043	0.0357729	0.168696	32.3493	31.469	40.5309	37.6022	10379349	chr2	10379749
Arfgef1	0.525467	0.044986	0.191725	7.7985	8.66118	13.0278	10.4793	10386852	chr1	10387252
Arfgef1	0.784212	0.108662	0.315032	2.31067	2.02094	3.47408	4.00679	10395770	chr1	10396170
Impa1	0.148973	0.179724	0.418432	54.5895	63.804	66.0075	64.4168	10396049	chr3	10396449
Slc10a5	-0.0818188	0.549484	0.755287	38.4148	46.7704	42.5574	37.2939	10407524	chr3	10407924
Chrm3	-0.683627	0.0296424	0.151894	7.7985	10.1047	4.92161	6.16429	10410350	chr13	10410750
Syt7	-0.356041	0.243975	0.493125	7.22083	7.79506	6.07963	5.54786	10412597	chr19	10412997
Zfand1	0.0193907	0.831963	0.923114	85.4946	92.3859	88.0099	91.2315	10416109	chr3	10416509
Rab32	0.101605	0.783521	0.900553	4.62133	4.33059	5.50062	4.00679	10421913	chr10	10422313
Chmp4c	-0.212912	0.228992	0.476879	25.7062	21.653	21.4235	19.1093	10431977	chr3	10432377
Chmp4c	-0.44591	0.114719	0.325023	10.1092	10.3934	5.79013	9.24643	10433268	chr3	10433668
Rab32	0.299066	0.00625725	0.0629557	65.2763	59.4734	78.1667	74.2797	10433685	chr10	10434085
Lrrc10b	-0.884008	0.00236604	0.0347835	11.8422	17.0337	9.55371	5.85607	10434716	chr19	10435116
Lrrc10b	-0.289679	0.321882	0.571057	8.37616	7.79506	7.23766	5.85607	10439443	chr19	10439843
Rdh14	0.263289	0.0166372	0.110387	64.4098	72.1765	87.7204	74.8961	10440680	chr12	10441080
Gm34972	-0.370337	0.427461	0.663121	4.3325	3.46447	1.73704	4.315	10451066	chr17	10451466
Gm52264	0.665302	0.0513104	0.20567	5.77666	4.04188	9.2642	6.16429	10457771	chr16	10458171
Saxo4	0.613839	0.177158	0.415563	1.733	4.33059	3.76358	5.54786	10459576	chr19	10459976
Dnajc21	-0.34497	0.042281	0.185004	26.2838	30.6028	21.4235	23.1161	10470606	chr15	10471006
Saxo4	-0.744173	0.0490491	0.200953	6.64316	5.48541	3.47408	3.69857	10474905	chr19	10475305
Saxo4	0.288225	0.562764	0.764792	2.88833	2.02094	2.60556	3.39036	10479888	chr19	10480288
Gm52264	0.205193	0.482424	0.706504	6.64316	6.64024	7.23766	8.01357	10483174	chr16	10483574
Brix1	-0.00727803	0.939778	0.974859	80.8733	76.7958	74.9822	81.0604	10485879	chr15	10486279
Cpsf7	-0.284506	0.0611144	0.227161	46.5021	44.172	43.7155	29.8968	10502653	chr19	10503053
Snx16	-0.165882	0.200816	0.444495	43.0361	45.6156	39.3729	39.1432	10505010	chr3	10505410
Gm15558	0.0567961	0.865101	0.940497	4.91016	5.77412	5.50062	5.54786	10507802	chr16	10508202
Qki	-0.521972	0.400408	0.640992	4.62133	1.44353	3.47408	0.616429	10519906	chr17	10520306
Greb1l	0.397037	0.00195575	0.0312199	42.7473	44.172	56.1642	57.6361	10532722	chr18	10533122
Tmem216	0.202856	0.0180803	0.115441	124.776	115.194	132.594	142.087	10532905	chr19	10533305
Qki	-0.0650108	0.642965	0.815065	34.66	36.6657	35.6093	32.0543	10536754	chr17	10537154
Cahm	-0.661275	5.17888e-05	0.003151	52.8565	55.4316	39.3729	28.3557	10538879	chr17	10539279
1700110C19Rik	-1.01664	0.00445456	0.0509425	8.08733	7.79506	3.47408	4.315	10545620	chr17	10546020
Gm53935	0.522079	0.0167059	0.110581	14.1528	14.724	16.7914	24.6572	10550217	chr16	10550617
1700110C19Rik	-0.356255	0.0310817	0.155718	40.7255	34.356	24.608	33.9036	10554020	chr17	10554420
Cyb561a3	0.196056	0.0348651	0.166316	97.3368	88.9215	102.485	109.724	10554516	chr19	10554916
Gm53935	0.461192	0.117659	0.329868	6.0655	6.35153	8.9747	8.01357	10559076	chr16	10559476
Gm23601	1.76425	0.000343004	0.0102629	2.02183	1.73224	5.21112	7.70536	10565008	chr10	10565408
Gm53935	-0.124814	0.653706	0.823025	9.5315	7.50636	8.39569	7.08893	10572344	chr16	10572744
Tkfc	-0.249406	0.133921	0.354491	31.194	27.7158	27.5031	21.575	10580046	chr19	10580446
Gm39565	-1.59772	0.00358791	0.0447839	5.48783	3.75318	1.73704	1.23286	10580782	chr17	10581182
Ddb1	0.0713521	0.409611	0.648791	108.024	107.11	106.249	118.663	10582654	chr19	10583054
Mid1ip1	0.114848	0.333085	0.581399	51.99	46.4817	54.7167	51.1636	10583418	chrX	10583818
Socs1	0.181019	0.57127	0.771437	7.7985	4.908	8.39569	5.85607	10586955	chr16	10587355
Socs1	0.33192	0.123868	0.339033	11.2645	16.1675	17.3704	16.9518	10589979	chr16	10590379
Esco1	-0.617091	0.13277	0.352901	6.932	4.6193	5.21112	2.1575	10599325	chr18	10599725
Socs1	0.253875	0.151878	0.380751	20.796	32.3351	33.2932	29.5886	10600635	chr16	10601035
Socs1	-0.0593403	0.514968	0.731406	87.8053	90.9424	85.9834	84.4507	10603326	chr16	10603726
Gm53612	0.483831	0.253977	0.503747	4.3325	2.30965	4.05309	5.23964	10608666	chr10	10609066
Esco1	-0.161891	0.190484	0.43181	54.8783	49.3687	43.426	49.3143	10609544	chr18	10609944
Vwce	-0.683152	0.000274773	0.00889167	32.927	28.8706	18.8179	19.4175	10611906	chr19	10612306
Snrpd1	-0.420105	0.00474191	0.0529322	48.524	51.6784	31.8457	42.8418	10617698	chr18	10618098
Snrpd1	-0.980989	0.0457441	0.193477	3.466	4.908	2.02654	2.1575	10625665	chr18	10626065
Gm17913	-0.636968	0.000126052	0.00554284	40.7255	40.1301	26.6346	24.9654	10653020	chr16	10653420
Gm17913	0.127191	0.484168	0.707798	27.728	18.4772	25.7661	24.3489	10655886	chr16	10656286
Gm17913	0.19691	0.289788	0.540095	16.7523	19.9207	22.292	19.4175	10661722	chr16	10662122
Vps37c	-0.112977	0.262303	0.511742	78.2738	77.9506	76.4297	66.8825	10666083	chr19	10666483
Vps37c	-0.191475	0.389038	0.631133	14.7305	18.1885	17.3704	11.0957	10671422	chr19	10671822
Vps37c	0.32255	0.155385	0.385367	20.2183	11.2595	17.3704	21.8832	10675670	chr19	10676070
Gm52214	-0.755792	0.15447	0.384156	3.466	3.17577	2.60556	1.23286	10679994	chr15	10680394
A230009B12Rik	-1.22488	0.0341575	0.164399	4.62133	4.6193	0.289506	3.69857	10682473	chr17	10682873
Vps37c	0.0904355	0.775384	0.897756	5.48783	6.92894	5.50062	7.70536	10686633	chr19	10687033
Gm52214	-0.424634	0.22071	0.467281	7.7985	6.35153	3.47408	7.08893	10690339	chr15	10690739
4930563E18Rik	-0.00133113	0.990113	0.996968	84.917	66.9798	73.5346	77.3618	10706498	chr18	10706898
4930556M19Rik	-0.152292	0.210906	0.456436	51.4123	49.08	46.321	43.4582	10714886	chr15	10715286
A230009B12Rik	-2.11829	0.000366597	0.0107513	4.04366	6.64024	0.868519	1.54107	10715177	chr17	10715577
Cd5	0.31003	0.0520705	0.207332	23.6843	25.9835	30.3982	30.8214	10716015	chr19	10716415
A230009B12Rik	-1.37046	0.00908196	0.0782618	4.3325	4.33059	1.44753	1.84929	10719916	chr17	10720316
Rai14	-0.298353	0.402972	0.643282	9.24266	5.19671	3.76358	8.01357	10721296	chr15	10721696
A430093F15Rik	0.08835	0.686687	0.847074	11.5533	15.0127	13.0278	15.1025	10725620	chr19	10726020
Mib1	0.036091	0.792065	0.901827	37.5483	39.264	35.6093	42.8418	10726183	chr18	10726583
Mib1	-0.106235	0.593654	0.785913	15.8858	16.4562	15.3438	14.4861	10727899	chr18	10728299
A430093F15Rik	0.057397	0.831681	0.923062	8.95383	7.79506	7.81667	9.55465	10740757	chr19	10741157
Gm25116	0.158825	0.685798	0.846819	3.466	4.33059	4.3426	4.315	10742683	chr18	10743083
A430093F15Rik	-0.0585246	0.891373	0.951317	4.3325	3.17577	4.3426	2.77393	10750828	chr19	10751228
Rai14	-0.883274	0.0631675	0.231804	3.75483	4.6193	2.31605	2.1575	10760114	chr15	10760514
Cd6	0.268792	0.363904	0.609338	6.0655	6.64024	7.52717	7.70536	10765205	chr19	10765605
Cd6	-0.23008	0.630082	0.80668	2.88833	3.46447	3.18457	2.1575	10778452	chr19	10778852
Litaf	0.472008	0.0726862	0.251373	10.398	8.66118	10.1327	16.3354	10794103	chr16	10794503
Cd6	-0.570833	0.035473	0.16784	13.2863	10.3934	8.9747	6.78072	10795884	chr19	10796284
Litaf	0.264599	0.299633	0.549669	14.1528	8.08377	15.0543	11.4039	10797468	chr16	10797868
Cd6	0.766718	0.00086185	0.0186258	10.1092	12.9918	19.6864	19.4175	10806466	chr19	10806866
Litaf	0.0759523	0.412573	0.651301	94.7373	86.6118	90.6155	99.5532	10809912	chr16	10810312
Gm19276	-1.02222	0.00768492	0.0707228	6.64316	8.08377	2.60556	4.62322	10818303	chr15	10818703
Slc15a3	0.152146	0.319824	0.569277	25.995	29.1593	29.8192	31.1297	10819563	chr19	10819963
Gm4262	0.470136	0.034194	0.164486	11.8422	13.2805	19.6864	14.7943	10819587	chr16	10819987
Gm4262	-0.186801	0.441559	0.674614	10.9757	11.2595	10.1327	9.24643	10826078	chr16	10826478
Gm4262	-0.194529	0.440096	0.673572	14.1528	9.23859	10.1327	10.1711	10830738	chr16	10831138
Gm10832	0.230527	0.523792	0.73773	5.199	3.75318	5.21112	5.23964	10839929	chr16	10840329
Tmem132a	-0.220802	0.0976916	0.296082	42.7473	44.4607	36.1883	38.2186	10846708	chr19	10847108
Gm3919	-0.156972	0.659476	0.827692	5.199	5.19671	4.05309	5.23964	10853945	chr16	10854345
Tmem109	-0.0711228	0.489357	0.711813	65.854	69.8669	64.2704	64.1086	10858864	chr19	10859264
Gm18724	0.0558909	0.884077	0.94821	3.466	6.06283	6.07963	3.69857	10864240	chr16	10864640
Gm19276	-0.448126	0.228999	0.476879	5.199	5.48541	3.76358	4.00679	10869390	chr15	10869790
Gm18764	-0.936513	0.0149418	0.103501	6.64316	7.21765	4.6321	2.46572	10869479	chr18	10869879
Prpf19	0.0178476	0.88354	0.948032	46.791	48.5026	44.8735	51.1636	10872531	chr19	10872931
[truncated: 33,487 more rows]

## Sheet: Table S3B
GeneName	seqnames	start	end	width	strand	peakid	K27ac_CKO3	K27ac_CKO4	K27ac_WT1	K27ac_WT2	logFC	logCPM	PValue
Nlrp1c-ps	11	71141798	71145598	3801	*	K27ac_CKO_peaks_11240	132.983	120.071	0	0	10.0025	2.22944	1.26417e-75
Nlrp1a	11	71034590	71037619	3030	*	K27ac_CKO_peaks_11239	76.2666	69.7682	16.2731	15.7287	2.25709	1.74071	1.55457e-19
Ablim1	19	57105142	57113003	7862	*	K27ac_CKO_peaks_17573	558.057	505.135	328.241	322.736	0.632522	4.9514	4.08949e-17
Tns1	1	74037289	74040512	3224	*	K27ac_CKO_peaks_371	92.6651	83.3889	187.822	183.147	-1.10538	3.31762	2.61676e-16
Dpysl2	14	67081381	67085363	3983	*	K27ac_WT_peaks_15121	132.923	120.045	218.748	213.238	-0.818023	3.6379	2.34983e-12
Wnt7a	6	91365731	91368219	2489	*	K27ac_WT_peaks_6783	59.9985	53.9916	125.57	122.426	-1.11821	2.73263	3.23651e-12
Rin2	2	145700708	145705362	4655	*	K27ac_WT_peaks_2482	168.014	151.966	256.865	251.102	-0.723008	3.90849	3.71244e-12
Wnt7a	6	91364698	91367020	2323	*	K27ac_CKO_peaks_6166	56.3299	50.6618	120.049	116.946	-1.13896	2.66069	4.95073e-12
Pak4	7	28273170	28278002	4833	*	K27ac_WT_peaks_7532	237.958	215.025	334.257	327.716	-0.613924	4.33428	7.05677e-12
Ablim1	19	57119147	57122233	3087	*	K27ac_WT_peaks_19128	328.831	297.176	193.49	189.517	0.644509	4.19159	9.09174e-12
Grk3	5	113159897	113165138	5242	*	K27ac_WT_peaks_5744	98.4242	88.5718	174.123	169.854	-0.908144	3.27537	1.36103e-11
Anxa11	14	25881672	25886450	4779	*	K27ac_WT_peaks_14763	361.673	327.292	469.485	461.484	-0.508345	4.87	1.68508e-11
Anxa11	14	25881711	25886496	4786	*	K27ac_CKO_peaks_13685	360.627	326.338	466.969	459.001	-0.504712	4.86378	2.54073e-11
Dpysl2	14	67081786	67085549	3764	*	K27ac_CKO_peaks_13998	130.335	117.615	209.16	203.841	-0.779605	3.58707	5.16581e-11
Tmem184b	15	79251882	79256022	4141	*	K27ac_WT_peaks_15893	274.209	247.857	370.914	364.055	-0.563173	4.50615	5.83004e-11
Tns1	1	73992416	73996767	4352	*	K27ac_CKO_peaks_370	115.224	103.777	191.416	186.531	-0.822902	3.44196	5.83894e-11
Gm26674	10	8759114	8762409	3296	*	K27ac_WT_peaks_10661	63.1533	56.8402	124.539	121.442	-1.03371	2.74811	7.72911e-11
Tmbim1	1	74334157	74338541	4385	*	K27ac_WT_peaks_400	370.963	335.722	474.514	466.464	-0.487373	4.89436	7.79531e-11
Rap1gap2	11	74462225	74464932	2708	*	K27ac_CKO_peaks_11265	224.974	203.11	124.071	120.932	0.758903	3.61302	1.30748e-10
Ano1	7	144300223	144309252	9030	*	K27ac_WT_peaks_8587	198.502	179.448	282.008	276.012	-0.623084	4.08388	1.53361e-10
Rasgef1a	6	118041517	118045616	4100	*	K27ac_WT_peaks_6988	153.858	139.159	234.274	228.68	-0.71208	3.77861	1.70003e-10
Tmbim1	1	74333551	74338141	4591	*	K27ac_CKO_peaks_379	372.552	337.162	473.516	465.485	-0.478184	4.89532	1.71562e-10
Tanc1	2	59500360	59507351	6992	*	K27ac_WT_peaks_1816	222.698	201.251	307.631	301.381	-0.586921	4.22497	2.42039e-10
Phf11d	14	59599991	59604774	4784	*	K27ac_WT_peaks_15031	110.984	99.8992	183.323	178.67	-0.812296	3.38351	2.50313e-10
Anxa11	14	25875759	25878317	2559	*	K27ac_WT_peaks_14762	234.817	212.182	322.193	315.804	-0.579142	4.29532	3.22159e-10
Shb	4	45487167	45490691	3525	*	K27ac_WT_peaks_4159	147.049	132.933	222.736	217.232	-0.701481	3.70897	5.02838e-10
Soga1	2	156910789	156916204	5416	*	K27ac_WT_peaks_2638	213.79	193.225	295.043	288.928	-0.583791	4.16553	6.63996e-10
Tvp23a	16	10267053	10272078	5026	*	K27ac_CKO_peaks_15015	131.414	118.562	204.571	199.363	-0.734979	3.5718	7.0237e-10
Gm41361	15	79908396	79913285	4890	*	K27ac_WT_peaks_15911	179.05	161.934	255.309	249.639	-0.62352	3.93918	1.16683e-09
Ablim1	19	57119868	57122309	2442	*	K27ac_CKO_peaks_17574	289.903	262.119	175.9	172.105	0.605403	4.02803	1.28241e-09
Tanc1	2	59457747	59463314	5568	*	K27ac_WT_peaks_1813	121.563	109.523	190.942	186.063	-0.74339	3.46819	2.05465e-09
A2ml1	6	128525229	128529440	4212	*	K27ac_WT_peaks_7119	44.1941	39.8065	94.914	92.0762	-1.12333	2.32541	2.07093e-09
Gm19340	12	25289827	25292875	3049	*	K27ac_CKO_peaks_12072	288.336	260.705	176.398	172.589	0.59364	4.02477	2.71647e-09
Tns1	1	74120536	74125121	4586	*	K27ac_WT_peaks_392	116.853	105.215	184.343	179.644	-0.747377	3.41566	3.50134e-09
Clic5	17	44548142	44551093	2952	*	K27ac_WT_peaks_17515	87.319	78.6624	148.745	145.281	-0.846598	3.07169	3.60816e-09
Sesn1	10	41768778	41770429	1652	*	K27ac_CKO_peaks_9889	74.8188	68.1215	31.5134	30.4876	1.26193	1.936	4.49772e-09
Myo5c	9	75141415	75146174	4760	*	K27ac_WT_peaks_10166	116.784	105.145	183.341	178.668	-0.740081	3.41066	5.23166e-09
Gm35853	15	101234245	101237679	3435	*	K27ac_WT_peaks_16195	175.855	159.058	249.293	243.7	-0.614104	3.90847	6.30032e-09
Gm25127	3	148815186	148818508	3323	*	K27ac_WT_peaks_3879	97.3249	87.6241	159.876	156.089	-0.799016	3.19269	6.78643e-09
Arhgap26	18	39317292	39321598	4307	*	K27ac_CKO_peaks_16716	115.274	103.763	180.271	175.686	-0.733643	3.3886	9.29442e-09
Phf11d	14	59601788	59605093	3306	*	K27ac_CKO_peaks_13915	96.2438	86.6596	157.357	153.644	-0.791494	3.17273	1.14323e-08
Abcc5	16	20230598	20235220	4623	*	K27ac_WT_peaks_16424	108.395	97.542	171.621	167.359	-0.749231	3.31231	1.21817e-08
Cttnbp2nl	3	104923495	104928185	4691	*	K27ac_WT_peaks_3579	118.355	106.563	182.811	178.151	-0.716798	3.41543	1.41582e-08
Ctnnd1	2	84461871	84466752	4882	*	K27ac_WT_peaks_2013	151.778	137.214	219.704	214.293	-0.636394	3.71499	1.44605e-08
Arhgap26	18	39317985	39321434	3450	*	K27ac_WT_peaks_18194	102.643	92.3841	164.47	160.486	-0.764655	3.24563	1.4607e-08
9530026P05Rik	6	93232518	93236589	4072	*	K27ac_WT_peaks_6802	34.052	30.9386	77.7296	75.2699	-1.17951	2.02146	2.00255e-08
Fam174b	7	73396570	73400565	3996	*	K27ac_WT_peaks_7839	74.7075	67.3149	128.53	125.465	-0.846564	2.85954	2.63114e-08
Mdfic	6	15726437	15731836	5400	*	K27ac_WT_peaks_6272	162.784	147.251	229.725	224.287	-0.60324	3.79382	2.79214e-08
Tnfrsf23	7	143239128	143241014	1887	*	K27ac_WT_peaks_8576	71.5786	64.4671	124.499	121.486	-0.857967	2.80868	2.83634e-08
Gm45781	8	124443227	124448332	5106	*	K27ac_WT_peaks_9499	80.4629	72.5167	135.585	132.397	-0.823187	2.94606	2.91321e-08
Hspbap1	16	35622444	35625308	2865	*	K27ac_WT_peaks_16604	30.3394	27.6522	71.681	69.3154	-1.21416	1.89476	3.3601e-08
Gm7527	18	9503058	9509137	6080	*	K27ac_CKO_peaks_16533	192.281	173.87	260.31	254.647	-0.550709	3.99742	3.76663e-08
Shtn1	19	59051961	59056561	4601	*	K27ac_WT_peaks_19147	55.2824	49.7152	103.922	101.056	-0.947706	2.51412	3.82651e-08
Ncor2	5	125146538	125153593	7056	*	K27ac_WT_peaks_5916	431.538	390.744	518.764	510.241	-0.399511	5.06179	3.99891e-08
Sipa1l3	7	29122867	29125899	3033	*	K27ac_WT_peaks_7555	92.5566	83.3671	149.737	146.246	-0.773849	3.10806	4.40913e-08
Htra3	5	35827912	35832868	4957	*	K27ac_WT_peaks_5269	131.991	119.016	194.967	189.992	-0.657583	3.53213	5.06648e-08
Wwtr1	3	57480810	57484375	3566	*	K27ac_WT_peaks_3178	99.463	89.5484	157.859	154.118	-0.749454	3.19279	5.09861e-08
Mob3b	4	34985908	34988360	2453	*	K27ac_WT_peaks_4075	23.9959	22.005	61.5312	59.4601	-1.30704	1.6525	5.28179e-08
Kcnq1	7	142688480	142693016	4537	*	K27ac_WT_peaks_8564	79.9292	72.0371	133.578	130.434	-0.810145	2.9292	5.3911e-08
Shb	4	45451723	45455845	4123	*	K27ac_WT_peaks_4157	160.673	145.325	227.231	221.806	-0.605591	3.77691	6.16253e-08
Gan	8	117901799	117906746	4948	*	K27ac_WT_peaks_9393	169.097	152.957	234.221	228.781	-0.577869	3.83254	6.3078e-08
Pwwp2b	7	138844379	138849040	4662	*	K27ac_WT_peaks_8504	209.544	189.42	276.928	271.067	-0.519354	4.10056	7.33285e-08
Neurl1a	19	47205740	47211906	6167	*	K27ac_WT_peaks_19062	86.2918	77.7569	140.643	137.356	-0.779936	3.01514	8.20905e-08
Mrgpre	7	143334369	143340039	5671	*	K27ac_WT_peaks_8578	108.397	97.539	167.047	162.931	-0.709615	3.28864	8.47302e-08
Rapgef5	12	117442807	117446451	3645	*	K27ac_WT_peaks_13752	119.949	107.993	180.27	175.676	-0.677124	3.41056	8.53014e-08
Tvp23a	16	10269421	10272237	2817	*	K27ac_WT_peaks_16295	96.8115	87.1795	153.282	149.678	-0.74447	3.15249	9.02199e-08
Bmf	2	118369764	118371903	2140	*	K27ac_WT_peaks_2183	103.68	93.3178	162.978	159.033	-0.736997	3.24297	9.42611e-08
Pcsk6	7	65628272	65632503	4232	*	K27ac_WT_peaks_7780	38.288	34.707	80.7523	78.2394	-1.07534	2.10817	1.12614e-07
9030622O22Rik	2	147859501	147861608	2108	*	K27ac_WT_peaks_2494	43.0986	38.9175	86.8496	84.1774	-1.02244	2.22935	1.21049e-07
Gm5541	3	93502989	93506700	3712	*	K27ac_WT_peaks_3411	122.052	109.92	183.347	178.669	-0.677615	3.43491	1.26854e-07
Gm52713	4	155318032	155322944	4913	*	K27ac_WT_peaks_4998	266.809	241.113	335.696	329.293	-0.456816	4.40692	1.58273e-07
Cttnbp2nl	3	104959832	104963376	3545	*	K27ac_WT_peaks_3581	121.516	109.416	180.319	175.722	-0.659233	3.41803	1.67639e-07
Sncg	14	34083485	34087428	3944	*	K27ac_WT_peaks_14850	94.1664	84.8125	150.21	146.7	-0.753936	3.11995	1.6935e-07
Cabin1	10	75511322	75514513	3192	*	K27ac_WT_peaks_11106	150.762	136.25	212.157	206.865	-0.594272	3.68113	1.7256e-07
Gm13816	2	92578125	92582546	4422	*	K27ac_CKO_peaks_1907	83.6196	75.3597	135.592	132.41	-0.769345	2.96615	1.75619e-07
Zfp827	8	79819959	79824566	4608	*	K27ac_WT_peaks_9071	50.5059	45.441	95.3811	92.6051	-0.944227	2.39096	1.78207e-07
Adam22	5	8406638	8408251	1614	*	K27ac_WT_peaks_5054	24.5186	22.4864	60.5215	58.4834	-1.25193	1.64436	1.78933e-07
Plxna4	6	32487035	32491176	4142	*	K27ac_CKO_peaks_5751	134.034	120.876	195.482	190.497	-0.639709	3.5432	1.99879e-07
Sparc	11	55308334	55311414	3081	*	K27ac_WT_peaks_12060	101.002	90.9348	156.326	152.624	-0.7132	3.19265	2.08252e-07
Gm19340	12	25288367	25292921	4555	*	K27ac_WT_peaks_13044	329.922	298.132	218.181	213.806	0.474213	4.26211	2.34449e-07
Gm7160	1	105899053	105900921	1869	*	K27ac_WT_peaks_650	80.9871	72.9902	133.071	129.939	-0.785992	2.93261	2.49825e-07
Kifbp	10	62389197	62392995	3799	*	K27ac_WT_peaks_11026	224.346	202.727	138.742	135.274	0.591376	3.67117	2.49839e-07
Gm41361	15	79907630	79912285	4656	*	K27ac_CKO_peaks_14685	178.006	161.011	239.693	234.257	-0.539023	3.8824	2.51139e-07
Mab21l4	1	93086592	93091102	4511	*	K27ac_WT_peaks_597	115.218	103.695	172.137	167.815	-0.666588	3.3483	2.54923e-07
Creg1	1	165590246	165594257	4012	*	K27ac_WT_peaks_1026	154.38	139.556	214.659	209.345	-0.577939	3.70504	2.807e-07
Gm38293	1	180598382	180599928	1547	*	K27ac_CKO_peaks_1102	124.733	112.307	68.8494	67.1641	0.798043	2.77517	2.98016e-07
Gm34470	6	5506122	5510692	4571	*	K27ac_CKO_peaks_5649	60.566	54.4598	106.426	103.584	-0.855727	2.58079	3.03711e-07
Hebp1	6	135143451	135147093	3643	*	K27ac_WT_peaks_7184	82.5885	74.4325	133.062	129.934	-0.758459	2.94279	3.04809e-07
Adgrg1	8	95710471	95713673	3203	*	K27ac_WT_peaks_9231	169.042	152.909	229.686	224.302	-0.549414	3.81589	3.17525e-07
Shroom3	5	93072043	93073348	1306	*	K27ac_WT_peaks_5574	30.3248	27.6741	68.1275	65.8616	-1.1364	1.84513	3.21081e-07
Atxn7l1	12	33222999	33226676	3678	*	K27ac_WT_peaks_13097	183.252	165.744	244.238	238.775	-0.525457	3.91556	3.48279e-07
Mrtfb	16	13056762	13058614	1853	*	K27ac_WT_peaks_16335	32.9754	30.0286	71.6627	69.3242	-1.09811	1.92922	3.53248e-07
Plxna2	1	194353630	194355810	2181	*	K27ac_WT_peaks_1312	54.2245	48.7694	99.8953	97.0838	-0.915039	2.46802	3.54158e-07
Btaf1	19	36899998	36903922	3925	*	K27ac_CKO_peaks_17383	227.886	205.997	142.262	138.732	0.576774	3.69914	3.55987e-07
Grm1	10	10614878	10616852	1975	*	K27ac_CKO_peaks_9677	110.054	98.9579	59.2923	57.7124	0.846708	2.58515	3.67056e-07
Proser2	2	6084462	6087751	3290	*	K27ac_WT_peaks_1357	86.2556	77.733	137.086	133.876	-0.742231	2.99237	3.76616e-07
Chchd6	6	89397342	89402572	5231	*	K27ac_WT_peaks_6768	235.365	212.695	298.513	292.466	-0.46401	4.23333	4.75885e-07
Trio	15	27824901	27829406	4506	*	K27ac_CKO_peaks_14322	244.164	220.863	155.325	151.676	0.54488	3.80877	4.81661e-07
Adrb1	19	56708639	56715734	7096	*	K27ac_WT_peaks_19119	94.6947	85.2955	146.683	143.266	-0.711029	3.10205	4.84175e-07
Gm43611	5	28241753	28244788	3036	*	K27ac_CKO_peaks_4638	71.0478	63.9524	117.958	115.038	-0.786602	2.75589	5.00375e-07
Aff4	11	53239734	53244605	4872	*	K27ac_CKO_peaks_11012	222.719	201.239	139.244	135.76	0.575915	3.66695	5.23733e-07
Gm11809	4	8647051	8648842	1792	*	K27ac_CKO_peaks_3517	109.998	98.9066	59.8006	58.2081	0.833585	2.58933	5.24316e-07
Sparc	11	55308242	55311327	3086	*	K27ac_CKO_peaks_11059	102.593	92.3641	155.824	152.126	-0.686219	3.19833	5.41424e-07
Gm4876	6	17168929	17172288	3360	*	K27ac_WT_peaks_6280	61.0735	54.9165	105.911	103.077	-0.836439	2.58062	5.4303e-07
Gatad1	5	3697052	3699747	2696	*	K27ac_CKO_peaks_4533	95.2144	85.6985	49.7313	48.2704	0.908539	2.36619	5.65013e-07
Eva1a	6	82060448	82063821	3374	*	K27ac_WT_peaks_6663	61.6105	55.3985	106.41	103.575	-0.831302	2.5893	5.8176e-07
Ptprm	17	67000318	67003132	2815	*	K27ac_CKO_peaks_16300	55.8057	50.1901	99.3877	96.6028	-0.867148	2.4774	6.37141e-07
Tmcc3	10	94410240	94412917	2678	*	K27ac_WT_peaks_11332	82.0387	73.9389	130.539	127.464	-0.738963	2.92238	6.81952e-07
Pparg	6	115456124	115458919	2796	*	K27ac_WT_peaks_6942	109.493	98.5336	162.997	159.003	-0.659359	3.27279	7.17397e-07
Rusc2	4	43398241	43401683	3443	*	K27ac_WT_peaks_4125	113.178	101.846	167.082	162.929	-0.648451	3.31248	7.43805e-07
Mal2	15	54434502	54437706	3205	*	K27ac_WT_peaks_15619	47.3327	42.6584	88.8452	86.1545	-0.926464	2.29405	7.75641e-07
Entrep1	19	23993612	23997531	3920	*	K27ac_WT_peaks_18805	55.8035	50.1888	98.8839	96.1074	-0.859503	2.47273	8.28818e-07
Gm34470	6	5507911	5511139	3229	*	K27ac_WT_peaks_6234	52.1245	46.89	94.374	91.641	-0.884579	2.39616	8.83826e-07
Adgrf5	17	43684084	43687968	3885	*	K27ac_WT_peaks_17506	44.6668	40.3386	85.3063	82.679	-0.944804	2.2292	9.01198e-07
Atxn7l1	12	33222754	33226201	3448	*	K27ac_CKO_peaks_12131	181.691	164.342	239.711	234.313	-0.510164	3.89489	9.16119e-07
Mical2	7	111822914	111827304	4391	*	K27ac_WT_peaks_8219	133.121	119.995	188.384	183.571	-0.594729	3.5074	1.00021e-06
Cnksr3	10	7160395	7163243	2849	*	K27ac_WT_peaks_10645	102.572	92.3448	155.857	152.156	-0.686852	3.19841	1.05686e-06
Slc22a23	13	34428980	34431508	2529	*	K27ac_WT_peaks_13983	39.3338	35.673	78.2102	75.7714	-0.988658	2.09003	1.0982e-06
Gm36640	6	135272170	135276333	4164	*	K27ac_WT_peaks_7186	92.5939	83.4178	142.16	138.848	-0.696355	3.06242	1.11257e-06
Slco2b1	7	99353375	99357618	4244	*	K27ac_WT_peaks_8072	52.1282	46.897	93.8505	91.1242	-0.875827	2.39113	1.17351e-06
Mta1	12	113095426	113098778	3353	*	K27ac_WT_peaks_13691	143.975	129.954	199.529	194.465	-0.568822	3.60207	1.20838e-06
Gprin3	6	59399528	59404624	5097	*	K27ac_WT_peaks_6587	143.493	129.51	199.01	193.955	-0.569742	3.59783	1.20954e-06
Wwtr1	3	57481440	57484339	2900	*	K27ac_CKO_peaks_2862	93.6486	84.3636	143.155	139.822	-0.690693	3.07472	1.23029e-06
Eea1	10	95775806	95778761	2956	*	K27ac_CKO_peaks_10389	151.442	136.426	87.5226	85.4848	0.710959	3.07477	1.29201e-06
Gm49936	17	13918685	13922246	3562	*	K27ac_WT_peaks_17102	142.438	128.537	197.491	192.468	-0.568829	3.58704	1.38753e-06
Fam13a	6	58989750	58994422	4673	*	K27ac_WT_peaks_6583	51.5856	46.42	92.8621	90.1485	-0.874356	2.37629	1.40074e-06
Lama5	2	179855377	179858167	2791	*	K27ac_WT_peaks_2881	125.188	112.733	178.769	174.21	-0.604212	3.42757	1.42225e-06
Nhlrc2	19	56575810	56579132	3323	*	K27ac_WT_peaks_19117	99.9863	90.0371	150.283	146.747	-0.669605	3.15267	1.42304e-06
Gm50065	18	5412216	5415558	3343	*	K27ac_WT_peaks_17982	72.0908	64.8893	116.935	114.036	-0.752851	2.75576	1.45228e-06
Ralgds	2	28413815	28418048	4234	*	K27ac_WT_peaks_1553	483.885	438.336	553.912	545.029	-0.330074	5.18782	1.48186e-06
Cdk3	11	116107744	116111507	3764	*	K27ac_WT_peaks_12818	158.636	143.421	214.141	208.882	-0.535955	3.71909	1.6221e-06
Sparc	11	55295240	55298846	3607	*	K27ac_WT_peaks_12059	85.764	77.2916	134.565	131.409	-0.72245	2.97281	1.70484e-06
Bcr	10	74950942	74953216	2275	*	K27ac_WT_peaks_11092	64.7442	58.2225	107.918	105.089	-0.78276	2.62752	1.72522e-06
Tpst2	5	112424079	112424611	533	*	K27ac_WT_peaks_5739	212.778	192.079	134.709	131.296	0.560266	3.60857	1.79241e-06
Nlrp1a	11	70996449	70998805	2357	*	K27ac_CKO_peaks_11238	68.5347	62.4674	34.0641	32.9396	1.02875	1.88793	1.8084e-06
Milr1	11	106640579	106643739	3161	*	K27ac_CKO_peaks_11735	190.971	172.007	118.523	115.498	0.596151	3.44224	1.85126e-06
Depp1	6	116626296	116631579	5284	*	K27ac_CKO_peaks_6312	228.974	206.934	289.462	283.511	-0.45808	4.19116	1.88769e-06
Dlgap1	17	71052453	71055758	3306	*	K27ac_WT_peaks_17726	141.402	127.579	195.476	190.501	-0.563995	3.57408	1.90754e-06
Abca4	3	121923754	121925655	1902	*	K27ac_WT_peaks_3705	67.9262	61.0961	111.426	108.573	-0.763588	2.68114	1.92982e-06
Syne1	10	5238033	5239995	1963	*	K27ac_WT_peaks_10627	30.3104	27.6916	65.0856	62.907	-1.06677	1.80122	2.04098e-06
Gm26243	10	79819079	79825353	6275	*	K27ac_CKO_peaks_10163	515.345	466.469	368.593	362.409	0.350481	4.95033	2.04099e-06
Septin11	5	93298089	93300911	2823	*	K27ac_WT_peaks_5579	224.829	203.204	282.433	276.571	-0.448081	4.15989	2.07194e-06
Gm9395	14	122060447	122064766	4320	*	K27ac_CKO_peaks_14214	97.8485	88.1272	146.723	143.292	-0.664949	3.12017	2.12628e-06
Gm10603	7	100114132	100117488	3357	*	K27ac_CKO_peaks_7339	170.134	153.898	227.169	221.834	-0.524092	3.81052	2.23839e-06
Gm16545	14	44315223	44316864	1642	*	K27ac_WT_peaks_14876	15.5683	14.4321	42.8072	41.1926	-1.35867	1.1321	2.27419e-06
Gm54647	3	82699950	82701561	1612	*	K27ac_CKO_peaks_2955	36.7822	34.2172	14.7736	14.2266	1.41787	0.95628	2.3034e-06
Rps2-ps7	16	18472267	18476998	4732	*	K27ac_CKO_peaks_15117	107.431	96.6012	60.3097	58.6933	0.788361	2.57215	2.3102e-06
Prr29	11	106264810	106269781	4972	*	K27ac_WT_peaks_12687	137.76	124.231	190.934	186.064	-0.566137	3.5389	2.39125e-06
Shroom3	5	92971029	92974392	3364	*	K27ac_WT_peaks_5571	56.3263	50.6605	97.3671	94.6217	-0.823028	2.46334	2.4749e-06
Hebp1	6	135142746	135146443	3698	*	K27ac_CKO_peaks_6505	86.8027	78.228	133.061	129.939	-0.688707	2.96954	2.66299e-06
Xylt1	7	117026085	117030060	3976	*	K27ac_CKO_peaks_7495	278.33	251.658	186.007	181.99	0.466246	4.02475	2.6973e-06
Treml2	17	48606972	48610782	3811	*	K27ac_CKO_peaks_16187	243.683	220.425	159.357	155.639	0.504547	3.82172	2.70449e-06
Btaf1	19	36900097	36904560	4464	*	K27ac_WT_peaks_18929	235.184	212.701	152.833	149.165	0.515951	3.76735	2.7103e-06
Gm36495	12	16902687	16905149	2463	*	K27ac_WT_peaks_13003	53.6895	48.295	95.3616	92.6231	-0.858612	2.4204	2.83367e-06
Hif1a	12	73953568	73956478	2911	*	K27ac_CKO_peaks_12321	182.165	163.967	112.937	110.074	0.600276	3.37397	2.84402e-06
Sh3tc1	5	35895577	35899003	3427	*	K27ac_WT_peaks_5271	124.202	111.822	175.727	171.249	-0.59012	3.40829	2.91114e-06
Tns1	1	74073370	74076453	3084	*	K27ac_WT_peaks_390	116.853	105.161	167.559	163.371	-0.607025	3.33303	2.92526e-06
Or2c1	16	3630473	3634119	3647	*	K27ac_CKO_peaks_14963	62.6773	57.313	31.0189	29.9811	1.0477	1.76361	3.05893e-06
Klhdc2	12	69334028	69335942	1915	*	K27ac_CKO_peaks_12252	47.8573	44.1444	21.9012	21.099	1.19656	1.36132	3.20082e-06
Iqck	7	118527133	118529787	2655	*	K27ac_WT_peaks_8297	63.7131	57.2895	105.399	102.603	-0.769911	2.59793	3.21994e-06
AU022754	15	85494184	85498888	4705	*	K27ac_WT_peaks_16017	147.131	132.834	200.024	194.964	-0.541775	3.61697	3.27027e-06
Ralgds	2	28413839	28418254	4416	*	K27ac_CKO_peaks_1459	501.166	454.076	567.482	558.457	-0.314676	5.22988	3.39823e-06
Ctnnd2	15	30607238	30608734	1497	*	K27ac_CKO_peaks_14323	66.4259	60.6007	33.5547	32.4408	1.00917	1.85248	3.56648e-06
Mast4	13	103013433	103017541	4109	*	K27ac_WT_peaks_14511	125.227	112.753	176.239	171.746	-0.582763	3.41556	3.61316e-06
Flnb	14	14515231	14519010	3780	*	K27ac_WT_peaks_14684	135.665	122.297	187.388	182.601	-0.560038	3.51411	3.77641e-06
Yy1	12	108758087	108759094	1008	*	K27ac_CKO_peaks_12606	94.7381	85.2353	52.2628	50.7426	0.827724	2.38626	4.03033e-06
Aqp1	6	55318718	55322916	4199	*	K27ac_WT_peaks_6564	80.4481	72.4925	124.478	121.517	-0.694459	2.87008	4.03746e-06
Lrrfip1	1	90950096	90953953	3858	*	K27ac_WT_peaks_554	199.053	179.991	255.27	249.723	-0.472759	4.00223	4.26715e-06
Ltbp3	19	5792517	5795020	2504	*	K27ac_WT_peaks_18610	74.1667	66.77	116.941	114.064	-0.713274	2.77105	4.36335e-06
Slc35f5	1	125452850	125455407	2558	*	K27ac_WT_peaks_706	54.7639	49.2608	94.3587	91.6542	-0.815226	2.42059	4.45742e-06
Gatad1	5	3695603	3698377	2775	*	K27ac_WT_peaks_5037	91.5055	82.4052	50.25	48.7544	0.839255	2.33571	4.54498e-06
Gm15762	6	147659931	147663517	3587	*	K27ac_WT_peaks_7293	76.8194	69.189	119.948	117.047	-0.702778	2.81234	4.5644e-06
Pou2af1	9	51122905	51125571	2667	*	K27ac_CKO_peaks_8940	97.3948	87.6077	53.2673	51.741	0.837236	2.42061	4.69941e-06
Rybp	6	100172134	100174927	2794	*	K27ac_WT_peaks_6854	55.2863	49.7294	94.8578	92.1489	-0.809848	2.4302	4.72777e-06
Gm4544	15	102563700	102568540	4841	*	K27ac_WT_peaks_16224	43.0348	38.9555	80.2347	77.7407	-0.90254	2.15542	4.7624e-06
Gm55673	3	144307998	144311817	3820	*	K27ac_WT_peaks_3847	65.2783	58.7009	106.396	103.596	-0.749843	2.61909	4.77181e-06
Ablim1	19	57110899	57114020	3122	*	K27ac_WT_peaks_19127	203.518	183.569	130.163	126.846	0.548074	3.55023	4.81875e-06
Nebl	2	17720102	17723433	3332	*	K27ac_WT_peaks_1434	45.1698	40.8207	82.7855	80.2217	-0.883323	2.20694	4.88724e-06
Scmh1	4	120371842	120375832	3991	*	K27ac_WT_peaks_4553	80.4835	72.5241	123.979	121.029	-0.687973	2.86668	5.04936e-06
Gm13337	2	22020922	22024295	3374	*	K27ac_CKO_peaks_1370	26.2708	24.7296	9.15672	8.84329	1.6671	0.468197	5.0728e-06
Klf13	7	63587470	63590280	2811	*	K27ac_CKO_peaks_7038	383.875	346.992	268.99	264.028	0.385188	4.51425	5.12032e-06
Msh6	17	88281871	88283856	1986	*	K27ac_CKO_peaks_16467	125.194	112.763	73.8949	72.1104	0.698381	2.81608	5.15388e-06
Arpin	7	79584471	79586533	2063	*	K27ac_WT_peaks_7890	58.9533	53.0178	98.8695	96.1254	-0.782351	2.50044	5.2912e-06
Tgm2	2	157979882	157984036	4155	*	K27ac_WT_peaks_2661	228.53	206.542	282.933	277.084	-0.427472	4.17155	5.42509e-06
Pparg	6	115455628	115458961	3334	*	K27ac_CKO_peaks_6288	118.444	106.597	167.602	163.399	-0.588193	3.3409	5.44569e-06
Pvt1	15	61968417	61971157	2741	*	K27ac_WT_peaks_15702	49.9809	45.026	88.3249	85.6739	-0.841779	2.31508	5.47007e-06
Atxn1	13	45973728	45975953	2226	*	K27ac_WT_peaks_14111	49.9949	45.0366	88.329	85.6807	-0.841679	2.31517	5.48388e-06
Atp11b	3	35807574	35810032	2459	*	K27ac_CKO_peaks_2761	140.932	127.006	84.4856	82.5075	0.662558	2.99248	5.60978e-06
Pip5k1b	19	24297006	24299954	2949	*	K27ac_WT_peaks_18815	30.8318	28.1726	64.0699	61.9254	-1.01899	1.79379	5.64937e-06
Snx24	18	53396754	53402055	5302	*	K27ac_WT_peaks_18262	176.935	160.046	229.152	223.85	-0.481314	3.84152	5.76778e-06
Srp9	1	181935281	181938155	2875	*	K27ac_CKO_peaks_1125	141.595	127.598	84.9912	83.0027	0.660172	2.9992	5.82626e-06
Gm14055	2	137253887	137256022	2136	*	K27ac_CKO_peaks_2211	34.5494	31.4603	70.1429	67.8558	-1.00047	1.92929	6.06218e-06
Tns1	1	73965987	73969885	3899	*	K27ac_WT_peaks_385	116.907	105.207	165.556	161.427	-0.588816	3.32293	6.16004e-06
Camk2b	11	5949209	5954279	5071	*	K27ac_WT_peaks_11670	216.917	196.083	270.365	264.648	-0.434996	4.10219	6.1923e-06
Syk	13	52767426	52769953	2528	*	K27ac_CKO_peaks_13126	185.782	167.279	117.504	114.509	0.570065	3.41338	6.31465e-06
Gpsm1	2	26228784	26234268	5485	*	K27ac_WT_peaks_1518	159.147	143.868	210.595	205.388	-0.506662	3.70708	6.32937e-06
Cant1	11	118305871	118310400	4530	*	K27ac_WT_peaks_12866	303.5	274.362	360.298	353.702	-0.375555	4.54541	6.50948e-06
Sh3tc1	5	35885492	35888457	2966	*	K27ac_WT_peaks_5270	260.01	234.953	315.06	308.907	-0.400957	4.33939	6.51195e-06
Gm57472	2	180083332	180086447	3116	*	K27ac_CKO_peaks_2598	245.805	222.342	163.397	159.628	0.480043	3.84371	6.53451e-06
Fcrl1	3	87306532	87311005	4474	*	K27ac_CKO_peaks_2992	121.547	109.436	71.8843	70.1227	0.69882	2.77506	6.57943e-06
Kifbp	10	62389149	62390084	936	*	K27ac_CKO_peaks_10033	120.01	108.03	70.8791	69.1277	0.702116	2.75608	6.71916e-06
Cyp2ab1	16	20140997	20144433	3437	*	K27ac_WT_peaks_16423	68.9739	62.0374	109.906	107.085	-0.721392	2.67704	6.81737e-06
Rab3c	13	110364267	110367383	3117	*	K27ac_WT_peaks_14568	21.8592	20.1393	50.9158	49.0854	-1.14716	1.43014	6.9927e-06
Tns1	1	74070189	74071597	1409	*	K27ac_WT_peaks_389	75.2396	67.744	116.94	114.078	-0.693396	2.77877	7.49964e-06
Cavin3	7	105129352	105131985	2634	*	K27ac_WT_peaks_8148	50.5081	45.4972	88.3194	85.6739	-0.827035	2.32026	7.52107e-06
Gm43611	5	28241671	28243715	2045	*	K27ac_WT_peaks_5158	62.6569	56.3419	102.378	99.6181	-0.749539	2.56324	7.54834e-06
Adgrg1	8	95723571	95728725	5155	*	K27ac_WT_peaks_9232	290.054	262.165	345.702	339.269	-0.380264	4.48338	7.57971e-06
Itgb3	11	104534201	104539873	5673	*	K27ac_CKO_peaks_11701	197.264	177.82	126.626	123.391	0.54472	3.50759	7.73115e-06
Me2	18	73967702	73969909	2208	*	K27ac_CKO_peaks_16925	134.636	121.342	80.9521	79.0465	0.662694	2.92929	7.87093e-06
5330439M10Rik	10	117917666	117922092	4427	*	K27ac_CKO_peaks_10519	306.3	276.823	210.673	206.33	0.419856	4.17884	8.20106e-06
2610035D17Rik	11	112950547	112952383	1837	*	K27ac_WT_peaks_12756	81.5255	73.4668	123.969	121.024	-0.669818	2.8737	8.40426e-06
2900026A02Rik	5	113254407	113256531	2125	*	K27ac_WT_peaks_5747	84.1303	75.825	126.995	124.001	-0.662228	2.91204	8.50351e-06
Gm12951	4	116031502	116034813	3312	*	K27ac_WT_peaks_4495	140.953	127.133	190.416	185.563	-0.529745	3.55008	9.11262e-06
4930471C04Rik	14	64340877	64344634	3758	*	K27ac_CKO_peaks_13965	52.6116	48.3868	25.9514	25.0481	1.075	1.5233	9.27435e-06
Ano1	7	144241179	144243015	1837	*	K27ac_WT_peaks_8586	29.2373	26.7617	61.0198	58.9791	-1.01839	1.72488	9.29003e-06
9530026P05Rik	6	92917195	92919084	1890	*	K27ac_WT_peaks_6801	36.1216	32.8764	70.1377	67.8672	-0.938654	1.94953	9.57952e-06
Tfcp2l1	1	118569683	118571845	2163	*	K27ac_WT_peaks_683	30.3019	27.7	63.5567	61.4298	-1.0307	1.77871	1.00013e-05
Cdc42bpb	12	111352224	111354301	2078	*	K27ac_WT_peaks_13648	65.8044	59.1729	105.38	102.601	-0.724113	2.61482	1.00712e-05
Dmxl2	9	54414631	54415589	959	*	K27ac_CKO_peaks_8955	33.1126	30.887	13.7504	13.2496	1.38216	0.830733	1.02913e-05
Dusp8	7	141637168	141641221	4054	*	K27ac_WT_peaks_8552	76.2879	68.6955	117.427	114.566	-0.680202	2.78997	1.02922e-05
Gm41818	19	21690517	21693511	2995	*	K27ac_CKO_peaks_17268	145.757	131.318	89.0415	86.9652	0.632202	3.0501	1.05295e-05
Phf3	1	30911756	30915001	3246	*	K27ac_CKO_peaks_68	138.345	124.678	83.9884	82.019	0.645596	2.97293	1.0591e-05
2310022B05Rik	8	125369579	125371747	2169	*	K27ac_WT_peaks_9513	41.4263	37.5658	76.6866	74.298	-0.886348	2.09608	1.06552e-05
Zc2hc1a	3	7565679	7569102	3424	*	K27ac_WT_peaks_2919	82.5935	74.4364	124.463	121.517	-0.657756	2.8843	1.1346e-05
Lpcat1	13	73646931	73651483	4553	*	K27ac_WT_peaks_14332	144.013	129.936	192.959	188.048	-0.518959	3.57412	1.14262e-05
Rassf3	10	121279487	121283346	3860	*	K27ac_WT_peaks_11511	115.255	103.708	161.964	157.962	-0.576851	3.29651	1.14633e-05
Camk2b	11	5949211	5954480	5270	*	K27ac_CKO_peaks_10698	225.334	203.668	276.893	271.119	-0.415833	4.14531	1.15469e-05
Sptbn1	11	30193377	30196107	2731	*	K27ac_WT_peaks_11837	47.8343	43.1686	84.2862	81.7051	-0.831144	2.25115	1.16852e-05
Atp11a	8	12792573	12794454	1882	*	K27ac_CKO_peaks_7839	71.2012	64.7632	38.111	36.8891	0.91258	1.97611	1.17248e-05
Myocd	11	65099390	65101282	1893	*	K27ac_WT_peaks_12163	10.8554	10.1443	33.0971	31.9032	-1.46682	0.75591	1.18219e-05
Dlgap1	17	71044353	71046630	2278	*	K27ac_WT_peaks_17724	90.4755	81.5346	133.556	130.429	-0.6361	2.99571	1.21202e-05
Gm57382	11	30238089	30242455	4367	*	K27ac_WT_peaks_11839	60.0199	53.9765	98.3518	95.628	-0.749327	2.50502	1.21395e-05
Gm17779	10	38758883	38762723	3841	*	K27ac_WT_peaks_10838	29.2394	26.766	60.5189	58.495	-1.00608	1.71715	1.23423e-05
Mical2	7	111849852	111852070	2219	*	K27ac_WT_peaks_8221	68.4409	61.5532	107.89	105.096	-0.704418	2.65658	1.27232e-05
2610035D17Rik	11	112948666	112952496	3831	*	K27ac_CKO_peaks_11786	121.586	109.434	168.627	164.372	-0.559808	3.36119	1.27564e-05
Chst3	10	60040975	60043511	2537	*	K27ac_CKO_peaks_9999	80.3193	72.6944	44.1862	42.8129	0.853928	2.15561	1.28133e-05
Tnfsf15	4	63661589	63664107	2519	*	K27ac_WT_peaks_4284	39.3097	35.7022	73.6572	71.3335	-0.897163	2.03423	1.28572e-05
Plxna2	1	194321194	194325067	3874	*	K27ac_WT_peaks_1309	93.6175	84.3503	137.093	133.893	-0.626774	3.03729	1.29261e-05
Frmd4a	2	4393183	4397630	4448	*	K27ac_WT_peaks_1336	51.0293	45.9673	87.8109	85.1798	-0.803873	2.32023	1.31312e-05
Bcr	10	75005318	75007618	2301	*	K27ac_WT_peaks_11095	111.593	100.428	159.442	155.548	-0.599978	3.2647	1.3243e-05
Slc12a7	13	73951223	73953325	2103	*	K27ac_WT_peaks_14338	61.074	54.9226	99.3604	96.6323	-0.740351	2.52321	1.32736e-05
Agrn	4	156275827	156280303	4477	*	K27ac_WT_peaks_5021	137.258	123.729	185.356	180.62	-0.527393	3.51184	1.3364e-05
Bmf	2	118383398	118385818	2421	*	K27ac_WT_peaks_2184	68.9779	62.0412	109.909	107.09	-0.721418	2.67709	1.36239e-05
Cant1	11	118305696	118310400	4705	*	K27ac_CKO_peaks_11899	312.416	282.449	366.326	359.675	-0.358229	4.57725	1.39032e-05
Frmd4a	2	4457120	4460607	3488	*	K27ac_WT_peaks_1337	47.304	42.7107	83.2776	80.7174	-0.828309	2.23477	1.41062e-05
Ighv14-2	12	113955713	113958775	3063	*	K27ac_CKO_peaks_12678	49.4509	45.5495	24.4374	23.5627	1.0798	1.4398	1.46442e-05
4930443O20Rik	2	84935476	84938454	2979	*	K27ac_WT_peaks_2026	56.8577	51.1417	94.3412	91.656	-0.762268	2.43972	1.46654e-05
Ighv8-10	12	115481760	115485375	3616	*	K27ac_CKO_peaks_12704	73.8729	67.0911	40.1374	38.8715	0.884421	2.03427	1.46826e-05
Rnf130	11	49999376	50000932	1557	*	K27ac_CKO_peaks_10968	57.3878	52.6109	29.4953	28.504	1.00291	1.66081	1.47583e-05
Gm50419	18	83845251	83848215	2965	*	K27ac_WT_peaks_18518	56.8776	51.1593	94.3415	91.6591	-0.761962	2.43982	1.4781e-05
Slc5a9	4	111757536	111762897	5362	*	K27ac_CKO_peaks_4014	57.3883	52.6104	29.4962	28.5049	1.00281	1.66083	1.4789e-05
Cdc42bpb	12	111319130	111321363	2234	*	K27ac_WT_peaks_13644	73.1628	65.8378	112.904	110.077	-0.679351	2.73263	1.49722e-05
Me1	9	86475904	86480153	4250	*	K27ac_WT_peaks_10236	70.5329	63.4419	109.898	107.09	-0.689799	2.68906	1.51505e-05
Gm48462	11	82985398	82988296	2899	*	K27ac_CKO_peaks_11409	99.535	89.5166	57.8066	56.1932	0.745927	2.48224	1.5242e-05
Uhrf1bp1l	10	89610610	89613750	3141	*	K27ac_WT_peaks_11283	26.5891	24.4079	56.4565	54.5468	-1.032	1.61072	1.54673e-05
Ctnna3	10	63470123	63477212	7090	*	K27ac_CKO_peaks_10046	85.164	76.8852	46.7194	45.2845	0.85	2.23491	1.55303e-05
Gm32687	10	81699175	81699720	546	*	K27ac_WT_peaks_11214	4.09784	3.90214	20.3044	19.6957	-2.0666	0.00870292	1.60508e-05
Rcsd1	1	165533048	165537787	4740	*	K27ac_CKO_peaks_959	346.241	312.883	243.86	239.153	0.38068	4.36901	1.66594e-05
Frmd4b	6	97269257	97273010	3754	*	K27ac_WT_peaks_6818	204.86	185.228	256.774	251.23	-0.440557	4.0248	1.67339e-05
Fchsd2	7	100740345	100746055	5711	*	K27ac_CKO_peaks_7357	240.442	217.494	161.904	158.121	0.462499	3.81981	1.68108e-05
Gm25127	3	148789000	148792504	3505	*	K27ac_WT_peaks_3878	89.9394	81.0535	132.052	128.957	-0.62751	2.98268	1.68758e-05
Zfp462	4	55052768	55056790	4023	*	K27ac_WT_peaks_4222	15.0347	13.9654	39.233	37.7668	-1.27414	1.03423	1.69362e-05
Sag	1	87753596	87760216	6621	*	K27ac_WT_peaks_511	403.329	364.665	288.606	283.397	0.353657	4.59802	1.69855e-05
Pbx1	1	168046915	168050008	3094	*	K27ac_WT_peaks_1044	55.8186	50.2105	92.8253	90.1571	-0.76362	2.41566	1.70249e-05
Gm28706	1	125390459	125396146	5688	*	K27ac_CKO_peaks_637	299.362	270.574	207.667	203.346	0.408421	4.15122	1.70885e-05
Ccm2	11	6508572	6512865	4294	*	K27ac_WT_peaks_11686	316.706	286.2	221.247	216.771	0.395853	4.23618	1.79431e-05
Myh10	11	68581977	68584044	2068	*	K27ac_WT_peaks_12183	26.0586	23.9361	55.445	53.5526	-1.03213	1.58496	1.80338e-05
Lifr	15	7143208	7145915	2708	*	K27ac_CKO_peaks_14252	86.2262	77.7692	48.7447	47.2593	0.803748	2.26749	1.80422e-05
Bach2	4	32342267	32344652	2386	*	K27ac_CKO_peaks_3602	156.844	141.225	98.16	95.8439	0.592484	3.16724	1.81113e-05
Gm14325	2	177480790	177483520	2731	*	K27ac_WT_peaks_2864	52.0778	46.8972	88.329	85.7019	-0.784721	2.33578	1.84183e-05
Cyb5r3	15	83049213	83051945	2733	*	K27ac_WT_peaks_15984	149.285	134.775	197.014	192.029	-0.498925	3.61297	1.84255e-05
Ciita	16	10315685	10319381	3697	*	K27ac_WT_peaks_16298	107.354	96.6487	151.782	148.174	-0.583073	3.20122	1.89123e-05
Gm47241	9	61609647	61610677	1031	*	K27ac_CKO_peaks_9052	117.908	106.124	71.3933	69.62	0.667099	2.74454	1.9608e-05
Bcar1	8	112451146	112453791	2646	*	K27ac_WT_peaks_9351	124.146	111.75	172.194	167.812	-0.56075	3.39101	1.97113e-05
Lmo7	14	102096776	102100105	3330	*	K27ac_WT_peaks_15275	40.3626	36.6414	74.1585	71.8277	-0.870867	2.05305	1.9759e-05
Mx1	16	97261883	97265177	3295	*	K27ac_WT_peaks_16974	119.497	107.545	167.072	162.881	-0.570906	3.34336	1.97641e-05
Frmd4b	6	97330820	97334255	3436	*	K27ac_WT_peaks_6819	63.1802	56.8132	100.873	98.1449	-0.715705	2.55452	1.97956e-05
Mcfd2	17	87543382	87546033	2652	*	K27ac_WT_peaks_17910	68.9882	62.0462	107.39	104.612	-0.686471	2.65673	2.07456e-05
Skil	3	31147281	31150220	2940	*	K27ac_CKO_peaks_2742	289.34	261.551	200.626	196.384	0.410576	4.10219	2.12409e-05
Gm48968	14	77054503	77059069	4567	*	K27ac_WT_peaks_15213	110.483	99.4407	156.88	153.082	-0.590457	3.24554	2.13104e-05
Cidec	6	113411746	113414970	3225	*	K27ac_WT_peaks_6912	51.0249	45.9716	86.8032	84.191	-0.786408	2.30982	2.13792e-05
Epha4	1	77489189	77494478	5290	*	K27ac_WT_peaks_428	48.8794	44.0992	84.2822	81.7073	-0.800886	2.26193	2.16296e-05
Swap70	7	109867825	109871877	4053	*	K27ac_CKO_peaks_7431	256.779	232.242	175.455	171.541	0.437583	3.92251	2.16502e-05
Slc44a2	9	21238560	21241325	2766	*	K27ac_CKO_peaks_8727	173.068	155.745	110.89	108.128	0.554385	3.32024	2.17991e-05
Adgre1	17	57648936	57652111	3176	*	K27ac_CKO_peaks_16259	161.066	144.994	101.72	99.289	0.57809	3.2099	2.18911e-05
Plekha5	6	140485989	140494317	8329	*	K27ac_CKO_peaks_6538	165.409	149.566	213.092	207.908	-0.469459	3.74042	2.18921e-05
D330041H03Rik	17	24632516	24635189	2674	*	K27ac_WT_peaks_17193	150.295	135.7	197.522	192.53	-0.493143	3.61926	2.19255e-05
Gm57215	7	144578309	144581335	3027	*	K27ac_WT_peaks_8591	75.2507	67.7376	114.406	111.577	-0.659966	2.75966	2.19327e-05
Rasgef1c	11	49866400	49867442	1043	*	K27ac_CKO_peaks_10965	58.9825	54.0075	31.0191	29.9819	0.965443	1.70916	2.2008e-05
Blm	7	80148803	80151528	2726	*	K27ac_CKO_peaks_7184	100.052	89.9783	58.8192	57.1876	0.727325	2.49609	2.20227e-05
Csk	9	57557604	57561204	3601	*	K27ac_CKO_peaks_9006	268.33	242.643	184.515	180.491	0.426262	3.9893	2.20985e-05
Aco1	4	40142454	40144583	2130	*	K27ac_WT_peaks_4083	204.841	185.214	255.761	250.232	-0.434854	4.02153	2.23062e-05
Gm43800	6	31260403	31267768	7366	*	K27ac_WT_peaks_6359	114.735	103.247	159.458	155.538	-0.560517	3.28076	2.23394e-05
Mast4	13	103238166	103240000	1835	*	K27ac_WT_peaks_14515	21.331	19.6675	49.3982	47.6002	-1.13511	1.3911	2.23889e-05
Gm56875	8	122871128	122874278	3151	*	K27ac_WT_peaks_9458	70.0153	62.9731	108.393	105.606	-0.679535	2.67296	2.24037e-05
Afap1l1	18	61888289	61896592	8304	*	K27ac_WT_peaks_18334	169.052	152.889	216.583	211.381	-0.462587	3.76718	2.34484e-05
Pik3ip1	11	3278407	3288439	10033	*	K27ac_CKO_peaks_10649	605.449	548.505	451.101	443.896	0.289167	5.20771	2.34838e-05
Mms22l	4	24539750	24543354	3605	*	K27ac_CKO_peaks_3587	27.8594	26.1399	11.1971	10.803	1.45219	0.593685	2.35273e-05
G930009F23Rik	15	38419927	38424030	4104	*	K27ac_WT_peaks_15559	116.843	105.14	161.484	157.485	-0.553049	3.30189	2.46605e-05
Tiam1	16	89769404	89772353	2950	*	K27ac_CKO_peaks_15531	155.883	140.362	98.1715	95.8562	0.58355	3.16166	2.48351e-05
Gm5546	3	104259059	104261012	1954	*	K27ac_WT_peaks_3561	17.1263	15.8734	41.7877	40.2115	-1.18819	1.14381	2.57017e-05
Ube2j1	4	33030482	33031758	1277	*	K27ac_CKO_peaks_3610	74.9507	68.0173	41.651	40.3456	0.848797	2.0655	2.57433e-05
Zc2hc1a	3	7565776	7569850	4075	*	K27ac_CKO_peaks_2633	87.8532	79.1771	128.499	125.479	-0.619358	2.94613	2.58266e-05
Daglb	5	143460408	143463156	2749	*	K27ac_CKO_peaks_5535	147.318	132.708	92.0828	89.9396	0.597682	3.078	2.5919e-05
Fads6	11	115188044	115190629	2586	*	K27ac_CKO_peaks_11823	54.7394	50.2584	28.4814	27.5162	0.990847	1.60222	2.61355e-05
Gm57471	2	102786601	102790542	3942	*	K27ac_CKO_peaks_1935	193.076	173.996	126.614	123.376	0.514801	3.48914	2.63859e-05
Zdhhc17	10	110843363	110847082	3720	*	K27ac_CKO_peaks_10467	137.854	124.234	85.5052	83.5016	0.614141	2.97958	2.64252e-05
Bik	15	83418138	83420532	2395	*	K27ac_WT_peaks_15997	77.8525	70.1099	116.924	114.084	-0.645416	2.79746	2.66436e-05
Tuft1	3	94554618	94558284	3667	*	K27ac_WT_peaks_3420	80.5061	72.5263	119.936	117.058	-0.637375	2.83798	2.67078e-05
Prkci	3	31075985	31078847	2863	*	K27ac_WT_peaks_3034	53.1684	47.8651	88.8112	86.1885	-0.76431	2.35115	2.6711e-05
Radil	5	142528949	142532148	3200	*	K27ac_WT_peaks_6079	42.4973	38.5266	76.181	73.8101	-0.841062	2.10224	2.70506e-05
Polr1a	6	71956531	71958981	2451	*	K27ac_WT_peaks_6629	193.749	175.227	241.188	235.837	-0.427818	3.93943	2.70818e-05
Csk	9	57557812	57561091	3280	*	K27ac_WT_peaks_9968	257.825	233.182	176.971	173.035	0.430748	3.93106	2.72332e-05
Fam136b-ps	15	31278319	31280906	2588	*	K27ac_CKO_peaks_14327	88.8784	80.0605	51.2696	49.734	0.769783	2.32026	2.73918e-05
Prag1	8	36588354	36591929	3576	*	K27ac_WT_peaks_8813	111.126	100.022	154.862	151.119	-0.56332	3.2376	2.77272e-05
Fgfr2	7	129837891	129840077	2187	*	K27ac_WT_peaks_8441	20.2767	18.7237	46.3618	44.6379	-1.10989	1.30988	2.77947e-05
Gm30211	6	70711067	70713085	2019	*	K27ac_CKO_peaks_5967	40.4873	37.5128	19.3652	18.6346	1.15005	1.15558	2.80542e-05
Bmp3	5	99002151	99005058	2908	*	K27ac_WT_peaks_5606	21.3259	19.6737	47.8782	46.1214	-1.08804	1.36118	2.81336e-05
Fgf1	18	39014036	39015811	1776	*	K27ac_WT_peaks_18178	36.1079	32.8858	68.1168	65.8893	-0.893916	1.92243	2.81427e-05
Col4a2	8	11395703	11397124	1422	*	K27ac_WT_peaks_8638	36.1116	32.8886	68.1158	65.8889	-0.893824	1.92245	2.81974e-05
B230206L02Rik	11	94049280	94054535	5256	*	K27ac_WT_peaks_12491	184.742	167.104	234.141	228.835	-0.451752	3.88575	2.88244e-05
Tns1	1	74045974	74049098	3125	*	K27ac_WT_peaks_388	125.231	112.725	170.165	165.84	-0.531014	3.38614	2.89142e-05
Cavin2	1	51327346	51329970	2625	*	K27ac_WT_peaks_204	49.4138	44.5736	84.2767	81.7056	-0.785692	2.26733	2.93835e-05
Abhd2	7	78979820	78986779	6960	*	K27ac_WT_peaks_7884	182.194	164.801	229.131	223.878	-0.439683	3.85953	2.94923e-05
Flvcr2	12	85792430	85794774	2345	*	K27ac_WT_peaks_13467	56.8666	51.1518	92.8266	90.1697	-0.737668	2.42536	2.98202e-05
Gm37169	2	32382975	32386923	3949	*	K27ac_CKO_peaks_1533	276.206	249.729	191.565	187.44	0.412396	4.03582	2.99975e-05
Nol4l	2	153269992	153272445	2454	*	K27ac_WT_peaks_2574	95.7429	86.2552	139.114	135.872	-0.616892	3.06236	3.02088e-05
Ccm2	11	6508576	6513163	4588	*	K27ac_CKO_peaks_10713	326.718	295.226	230.803	226.216	0.378352	4.28756	3.04227e-05
Gm44663	7	121997486	122005486	8001	*	K27ac_CKO_peaks_7530	250.994	227.03	169.925	166.081	0.452177	3.88445	3.09631e-05
Gm44714	8	11156469	11158330	1862	*	K27ac_CKO_peaks_7821	62.1753	56.8131	33.5599	32.4366	0.92021	1.79378	3.09968e-05
Serpina12	12	104020395	104025890	5496	*	K27ac_WT_peaks_13587	138.818	125.144	184.39	179.68	-0.503781	3.51429	3.10645e-05
Gm48875	10	122111692	122113856	2165	*	K27ac_WT_peaks_11528	18.6999	17.3007	43.8257	42.1733	-1.13787	1.22372	3.15338e-05
Larp4b	13	9215960	9220092	4133	*	K27ac_WT_peaks_13815	133.105	119.911	178.277	173.724	-0.513376	3.46106	3.183e-05
Gm10603	7	100108905	100111533	2629	*	K27ac_WT_peaks_8084	123.626	111.272	168.114	163.866	-0.531583	3.36856	3.19211e-05
Pacsin2	15	83291283	83297963	6681	*	K27ac_CKO_peaks_14750	378.971	342.91	434.223	426.775	-0.328025	4.83687	3.2005e-05
Cdc42bpb	12	111351275	111354174	2900	*	K27ac_CKO_peaks_12636	72.1041	64.8604	109.888	107.094	-0.658751	2.70102	3.26026e-05
Gm49282	15	36841249	36844466	3218	*	K27ac_WT_peaks_15537	83.6298	75.3682	122.958	120.044	-0.621975	2.8808	3.29283e-05
Trappc9	15	72763576	72765987	2412	*	K27ac_WT_peaks_15763	33.9948	31.0145	65.0825	62.9216	-0.907564	1.85245	3.31726e-05
AB124611	9	21436094	21438003	1910	*	K27ac_CKO_peaks_8734	145.744	131.297	91.573	89.4399	0.590869	3.06566	3.41329e-05
Me1	9	86564307	86567444	3138	*	K27ac_WT_peaks_10238	15.0304	13.9693	38.211	36.7879	-1.23387	1.00863	3.49208e-05
Cmtm7	9	114599009	114601663	2655	*	K27ac_CKO_peaks_9503	118.45	106.631	72.8998	71.1022	0.642443	2.75993	3.56471e-05
Hivep3	4	119822452	119825571	3120	*	K27ac_WT_peaks_4551	98.3513	88.5973	139.637	136.387	-0.584593	3.08089	3.64633e-05
Gm10603	7	100108479	100111533	3055	*	K27ac_CKO_peaks_7338	132.536	119.386	177.252	172.726	-0.510843	3.45383	3.64777e-05
Gm12294	11	64928663	64930965	2303	*	K27ac_CKO_peaks_11160	18.1736	16.8261	42.8081	41.1928	-1.14211	1.19004	3.65525e-05
Treml2	17	48605758	48611172	5415	*	K27ac_WT_peaks_17583	280.501	253.591	195.592	191.411	0.403759	4.06106	3.74226e-05
Gm47241	9	61605397	61610372	4976	*	K27ac_WT_peaks_10006	266.873	241.325	185.034	181	0.414338	3.98641	3.77904e-05
Sncaip	18	52998034	53002201	4168	*	K27ac_CKO_peaks_16763	57.9436	53.0728	31.0195	29.9815	0.941038	1.69332	3.78946e-05
Zcchc7	4	44905306	44906805	1500	*	K27ac_CKO_peaks_3696	43.1286	39.8715	21.4011	20.5987	1.08904	1.25666	3.81353e-05
Atp2b1	10	98749716	98752425	2710	*	K27ac_CKO_peaks_10436	246.23	222.724	168.931	165.069	0.43381	3.86491	3.85661e-05
Hif1a	12	73953350	73956176	2827	*	K27ac_WT_peaks_13307	175.837	158.258	114.444	111.564	0.530858	3.35124	3.85836e-05
Dapk2	9	66146984	66149754	2771	*	K27ac_WT_peaks_10081	54.7465	49.2637	89.8196	87.1958	-0.740851	2.37632	3.87832e-05
Nmt1	11	102940392	102944495	4104	*	K27ac_WT_peaks_12641	133.59	120.362	180.296	175.689	-0.524801	3.47268	3.91014e-05
Lamc2	1	153004395	153006648	2254	*	K27ac_WT_peaks_917	68.9558	62.0134	105.873	103.116	-0.665519	2.64415	3.92018e-05
Shtn1	19	59062914	59064942	2029	*	K27ac_WT_peaks_19148	36.6403	33.3657	68.1044	65.8823	-0.873325	1.92923	4.03628e-05
Gm37093	14	99931689	99933143	1455	*	K27ac_CKO_peaks_14142	9.61621	9.38385	1.5149	1.48511	2.87445	-0.891695	4.10183e-05
Ptprt	2	161416117	161416915	799	*	K27ac_WT_peaks_2685	4.09516	3.90478	19.2841	18.7159	-1.98778	-0.0437764	4.19401e-05
Spata17	1	186866165	186869000	2836	*	K27ac_WT_peaks_1245	27.1049	24.8883	55.4384	53.5569	-0.977034	1.60211	4.22014e-05
Gm27184	1	119448538	119454828	6291	*	K27ac_WT_peaks_689	215.845	195.132	262.273	256.681	-0.397362	4.07455	4.25804e-05
Rhbdf2	11	116511651	116515171	3521	*	K27ac_WT_peaks_12827	273.702	247.336	321.579	315.41	-0.357707	4.38865	4.33296e-05
Spef1l	7	139550752	139555775	5024	*	K27ac_CKO_peaks_7712	476.224	430.934	350.483	344.494	0.310227	4.8543	4.34122e-05
Nckap5	1	126744192	126746201	2010	*	K27ac_WT_peaks_715	35.5653	32.4151	66.6022	64.4043	-0.879972	1.89476	4.35379e-05
Btaf1	19	36940051	36941834	1784	*	K27ac_CKO_peaks_17384	27.8661	26.1339	11.7067	11.2933	1.38719	0.610775	4.45946e-05
Arf5	6	28421048	28424539	3492	*	K27ac_WT_peaks_6325	261.592	236.381	309.03	302.972	-0.364087	4.32796	4.46527e-05
Tnfaip8	18	50165720	50166923	1204	*	K27ac_CKO_peaks_16757	107.97	97.0945	65.8639	64.1379	0.665098	2.62356	4.46553e-05
Gm50269	17	26681752	26686045	4294	*	K27ac_WT_peaks_17230	205.872	186.15	251.744	246.29	-0.404504	4.01201	4.58784e-05
Gm56361	7	34780113	34782004	1892	*	K27ac_WT_peaks_7615	78.3937	70.6035	117.914	115.057	-0.648441	2.80855	4.59869e-05
Aopep	13	63396987	63399619	2633	*	K27ac_WT_peaks_14272	168.554	152.436	216.098	210.902	-0.463519	3.76353	4.6502e-05
Fzd4	7	89050572	89054038	3467	*	K27ac_WT_peaks_7987	96.2563	86.7229	136.581	133.396	-0.582008	3.04986	4.67584e-05
Moxd1	10	24168364	24169087	724	*	K27ac_CKO_peaks_9796	13.7581	13.2419	3.5456	3.45441	2.17185	-0.406293	4.71574e-05
Gm53207	8	128166251	128168620	2370	*	K27ac_CKO_peaks_8617	105.248	94.7709	146.732	143.275	-0.561542	3.16135	4.71753e-05
Plpp3	4	105082617	105085060	2444	*	K27ac_WT_peaks_4426	65.7981	59.1644	101.859	99.1381	-0.673224	2.58492	4.72142e-05
Nrp1	8	129082885	129086475	3591	*	K27ac_WT_peaks_9580	91.5158	82.474	131.025	127.955	-0.591368	2.98589	4.83804e-05
Tjp2	19	24143632	24146392	2761	*	K27ac_CKO_peaks_17286	163.297	147.636	210.576	205.407	-0.470056	3.72278	4.89243e-05
D330041H03Rik	17	24632018	24635431	3414	*	K27ac_CKO_peaks_15827	168.563	152.434	213.594	208.437	-0.446271	3.75404	4.91868e-05
Gm53034	12	100861173	100862193	1021	*	K27ac_CKO_peaks_12535	91.0452	81.9429	53.7887	52.21	0.730968	2.36627	4.958e-05
Slc12a7	13	73917377	73918925	1549	*	K27ac_WT_peaks_14337	69.4908	62.4957	105.873	103.122	-0.654764	2.64835	5.04909e-05
Chd9	8	91551242	91553795	2554	*	K27ac_CKO_peaks_8282	74.953	67.9986	42.6657	41.3318	0.812937	2.07781	5.05767e-05
Gm13282	4	88624374	88627292	2919	*	K27ac_WT_peaks_4344	49.9733	45.073	83.7663	81.2133	-0.761114	2.26747	5.07749e-05
Myl10	5	136666705	136671791	5087	*	K27ac_CKO_peaks_5443	209.217	188.903	140.777	137.22	0.47189	3.61934	5.11548e-05
Gm10287	3	148925334	148926745	1412	*	K27ac_WT_peaks_3882	29.2204	26.7787	57.9711	56.0261	-0.94084	1.67705	5.12215e-05
Rpl3	15	79937727	79939062	1336	*	K27ac_WT_peaks_15912	38.2237	34.7744	69.6119	67.3733	-0.848581	1.96946	5.15337e-05
Col4a2	8	11389159	11393058	3900	*	K27ac_CKO_peaks_7825	174.315	157.68	221.609	216.389	-0.453122	3.80491	5.1572e-05
Gm57381	11	87639173	87643158	3986	*	K27ac_CKO_peaks_11483	452.003	408.917	331.884	326.125	0.314364	4.77786	5.19426e-05
Tamalin	15	101133038	101135167	2130	*	K27ac_WT_peaks_16187	85.7188	77.2563	125.981	123.011	-0.624003	2.9155	5.22911e-05
Mitf	6	97783426	97788450	5025	*	K27ac_WT_peaks_6826	93.0497	83.8512	132.554	129.452	-0.585266	3.00534	5.26931e-05
Gm13816	2	92580018	92582610	2593	*	K27ac_WT_peaks_2067	64.2371	57.7638	99.8515	97.1498	-0.677087	2.55448	5.27002e-05
Itgb3	11	104534488	104539873	5386	*	K27ac_WT_peaks_12669	187.329	168.746	124.092	120.923	0.50178	3.4518	5.31024e-05
Sash1	10	8749160	8751716	2557	*	K27ac_WT_peaks_10660	58.4326	52.5577	93.3228	90.6711	-0.707623	2.44445	5.33635e-05
Lncbate6	13	37721488	37723041	1554	*	K27ac_CKO_peaks_12967	113.758	102.344	70.3915	68.6118	0.638787	2.70538	5.37259e-05
Llgl1	11	60597414	60599578	2165	*	K27ac_WT_peaks_12121	128.921	116.078	172.197	167.808	-0.507351	3.4132	5.38856e-05
Paip1	13	119564199	119568736	4538	*	K27ac_CKO_peaks_13557	109.504	98.4816	67.3752	65.6261	0.651229	2.64846	5.46256e-05
Gm56842	8	127377601	127380375	2775	*	K27ac_CKO_peaks_8594	98.463	88.5517	59.325	57.6713	0.692776	2.48679	5.51097e-05
Mexis	4	53277728	53278796	1069	*	K27ac_CKO_peaks_3756	49.463	45.5374	25.9604	25.0401	0.990745	1.46819	5.53615e-05
Unc13b	4	43057758	43059790	2033	*	K27ac_WT_peaks_4120	27.1062	24.8923	54.9342	53.0665	-0.963319	1.59364	5.56894e-05
1700054K19Rik	6	112185851	112189603	3753	*	K27ac_WT_peaks_6894	53.6853	48.3357	87.7979	85.1983	-0.733275	2.34602	5.64413e-05
Clrn3	7	135117361	135120889	3529	*	K27ac_CKO_peaks_7682	63.253	57.7412	35.0842	33.9152	0.877132	1.83073	5.6554e-05
Gm47120	13	34644445	34648647	4203	*	K27ac_WT_peaks_13986	37.1691	33.8405	68.1048	65.8893	-0.853673	1.93606	5.66258e-05
Rhoh	5	66020508	66026742	6235	*	K27ac_CKO_peaks_4874	375.069	339.018	271.012	265.995	0.341134	4.49958	5.71267e-05
Agpat3	10	78177723	78181504	3782	*	K27ac_WT_peaks_11147	71.0971	63.9465	107.374	104.616	-0.643987	2.67306	5.74218e-05
Gm44930	7	144300221	144303284	3064	*	K27ac_CKO_peaks_7783	88.8922	80.1134	127.498	124.501	-0.591175	2.94615	5.82279e-05
Iqsec1	6	90760489	90768130	7642	*	K27ac_WT_peaks_6777	298.928	270.204	349.213	342.765	-0.351854	4.51084	5.82451e-05
Rbpms	8	34285070	34290005	4936	*	K27ac_WT_peaks_8776	117.403	105.641	159.465	155.524	-0.527843	3.29409	5.90218e-05
Pitpnc1	11	107331986	107333388	1403	*	K27ac_CKO_peaks_11751	66.9874	61.0165	37.6159	36.3838	0.850289	1.91564	5.91481e-05
Trim62	4	128781723	128787292	5570	*	K27ac_WT_peaks_4633	109.929	98.9614	151.291	147.68	-0.544514	3.21236	5.91913e-05
Gm14642	2	173191080	173192283	1204	*	K27ac_WT_peaks_2841	66.9852	61.0147	37.6164	36.3841	0.850238	1.91564	5.92088e-05
Alkbh3	2	93821368	93822523	1156	*	K27ac_WT_peaks_2077	15.5506	14.449	38.2124	36.7868	-1.1865	1.02146	5.97641e-05
Acvr2b	9	119253696	119260228	6533	*	K27ac_WT_peaks_10532	77.8965	70.1393	114.896	112.088	-0.61828	2.78253	6.08328e-05
Atp13a4	16	29344443	29347039	2597	*	K27ac_WT_peaks_16501	28.1707	25.8316	57.4674	55.5338	-0.978664	1.65258	6.11327e-05
Gm29599	1	128638863	128643676	4814	*	K27ac_CKO_peaks_670	374.736	338.719	271.007	265.991	0.339866	4.49874	6.11866e-05
Pde4d	13	109396788	109401676	4889	*	K27ac_WT_peaks_14556	109.999	99.0171	153.327	149.647	-0.563219	3.22364	6.12098e-05
Ly86	13	37537947	37541335	3389	*	K27ac_CKO_peaks_12962	174.275	156.847	114.446	111.571	0.518163	3.34365	6.1321e-05
Ifih1	2	62473795	62476941	3147	*	K27ac_WT_peaks_1859	123.161	110.848	165.583	161.416	-0.514787	3.3536	6.14729e-05
Snx30	4	59803307	59806801	3495	*	K27ac_CKO_peaks_3806	158.413	142.615	102.221	99.7904	0.547371	3.19863	6.1584e-05
Gprin3	6	59401489	59404846	3358	*	K27ac_CKO_peaks_5940	118.956	107.044	160.987	156.99	-0.523016	3.30978	6.22819e-05
Gm12070	11	26754625	26755490	866	*	K27ac_CKO_peaks_10826	41.5539	38.4493	20.8942	20.1058	1.07317	1.21271	6.2668e-05
Dock4	12	40507434	40510617	3184	*	K27ac_WT_peaks_13137	84.7002	76.3364	122.455	119.558	-0.598214	2.88441	6.30985e-05
Jade2	11	51765152	51768362	3211	*	K27ac_CKO_peaks_10989	209.54	189.457	254.238	248.755	-0.39383	4.03099	6.4529e-05
Fam53b	7	132401251	132406841	5591	*	K27ac_WT_peaks_8465	488.065	442.095	537.815	529.161	-0.27498	5.17071	6.51591e-05
Enthd1	15	80420610	80425287	4678	*	K27ac_CKO_peaks_14694	187.888	169.264	125.098	121.902	0.494125	3.45891	6.56756e-05
Gm54553	16	92899373	92900377	1005	*	K27ac_CKO_peaks_15582	18.9651	18.035	6.60068	6.39937	1.70697	0.0593895	6.57061e-05
Cxxc5	18	35980263	35984377	4115	*	K27ac_CKO_peaks_16667	215.359	194.587	146.328	142.666	0.455967	3.6669	6.65176e-05
Jade2	11	51765008	51768419	3412	*	K27ac_WT_peaks_11991	211.645	191.353	256.25	250.743	-0.391207	4.04362	6.6993e-05
Rasgef1a	6	118027049	118030010	2962	*	K27ac_WT_peaks_6987	55.7866	50.1937	89.8059	87.1903	-0.71418	2.38614	6.71294e-05
Wwtr1	3	57439606	57442017	2412	*	K27ac_WT_peaks_3176	25.5238	23.4754	52.4121	50.5862	-0.975061	1.52323	6.71795e-05
Gm57381	11	87638092	87643071	4980	*	K27ac_WT_peaks_12456	494.423	447.485	367.112	360.911	0.296867	4.91395	6.76342e-05
Gm55988	9	115215339	115218453	3115	*	K27ac_CKO_peaks_9509	78.7324	71.2602	45.7102	44.2895	0.776497	2.15557	6.86077e-05
Nipal1	5	72803720	72807438	3719	*	K27ac_WT_peaks_5465	94.1451	84.8342	133.047	129.937	-0.574323	3.01503	6.91127e-05
Mrtfb	16	13154543	13156861	2319	*	K27ac_WT_peaks_16339	58.9605	53.0317	93.3216	90.6756	-0.695065	2.44922	6.93961e-05
Schip1	3	68399286	68403237	3952	*	K27ac_WT_peaks_3239	112.691	101.43	153.828	150.108	-0.533533	3.24023	6.96934e-05
Gm12033	11	20307726	20309367	1642	*	K27ac_WT_peaks_11752	30.8029	28.1941	59.4982	57.5084	-0.907199	1.72491	7.01429e-05
Tgfa	6	86210547	86213052	2506	*	K27ac_WT_peaks_6717	30.8048	28.1963	59.4936	57.5039	-0.906925	1.72489	7.05023e-05
Gm4951	18	60371612	60372900	1289	*	K27ac_WT_peaks_18306	18.1694	16.831	41.7877	40.2112	-1.10566	1.16712	7.05396e-05
Gm22296	12	55976789	55979321	2533	*	K27ac_WT_peaks_13213	11.3683	10.6315	31.5671	30.433	-1.32974	0.724896	7.15738e-05
Zfp704	3	9564738	9569626	4889	*	K27ac_CKO_peaks_2647	155.466	140.42	198.997	193.993	-0.456109	3.64616	7.20418e-05
Ppard	17	28498272	28502448	4177	*	K27ac_WT_peaks_17280	154.995	139.99	198.505	193.511	-0.456824	3.64219	7.20494e-05
Piezo1	8	123249765	123254898	5134	*	K27ac_WT_peaks_9466	269.994	243.98	315.533	309.426	-0.349397	4.36476	7.35245e-05
Gm37783	1	194331945	194335888	3944	*	K27ac_WT_peaks_1310	86.7922	78.2242	124.442	121.508	-0.588052	2.91201	7.38265e-05
Hivep3	4	119822489	119826655	4167	*	K27ac_CKO_peaks_4072	115.247	103.714	156.422	152.598	-0.526053	3.26739	7.39078e-05
Tnr	1	159749783	159753213	3431	*	K27ac_WT_peaks_966	60.0272	53.9881	94.3206	91.6685	-0.686141	2.46811	7.5458e-05
Mdfic	6	15735809	15739502	3694	*	K27ac_WT_peaks_6273	101.522	91.4424	141.12	137.83	-0.555208	3.10806	7.54996e-05
Sacs	14	61423055	61424051	997	*	K27ac_CKO_peaks_13935	20.5317	19.4682	7.62045	7.37961	1.60463	0.178666	7.59263e-05
Flnb	14	14513924	14518027	4104	*	K27ac_CKO_peaks_13603	160.199	144.781	203.526	198.449	-0.446886	3.68302	7.84518e-05
Sap30bp	11	115854707	115857155	2449	*	K27ac_WT_peaks_12808	82.064	73.9312	118.922	116.071	-0.597726	2.84153	7.86985e-05
Gm20619	6	6283471	6285840	2370	*	K27ac_WT_peaks_6237	148.223	133.772	193.453	188.536	-0.482017	3.59359	7.91841e-05
Cotl1	8	120538049	120541228	3180	*	K27ac_CKO_peaks_8493	300.464	271.555	213.71	209.293	0.371729	4.17154	7.99847e-05
Gm47241	9	61573202	61578663	5462	*	K27ac_CKO_peaks_9050	335.112	302.817	240.858	236.149	0.3523	4.3345	8.001e-05
Trim29	9	43235177	43238383	3207	*	K27ac_WT_peaks_9809	58.4255	52.553	92.3101	89.6752	-0.691219	2.43485	8.34296e-05
Fam110b	4	5791780	5794370	2591	*	K27ac_WT_peaks_3945	30.2773	27.7294	58.4747	56.519	-0.904662	1.7012	8.36276e-05
Gm18578	14	26012403	26014754	2352	*	K27ac_WT_peaks_14768	61.6041	55.4019	95.8317	93.1696	-0.67393	2.49596	8.38115e-05
Dpep2	8	106716764	106721035	4272	*	K27ac_WT_peaks_9279	94.2327	84.9082	134.563	131.419	-0.589999	3.02481	8.39852e-05
Rasgef1b	5	99371140	99372844	1705	*	K27ac_WT_peaks_5607	16.5963	15.4039	39.2363	37.764	-1.13639	1.07174	8.40874e-05
Ror1	4	100243140	100245899	2760	*	K27ac_WT_peaks_4396	16.5963	15.404	39.236	37.7638	-1.13632	1.07172	8.41471e-05
Nebl	2	17329696	17332738	3043	*	K27ac_CKO_peaks_1337	22.1014	20.8992	8.64094	8.35896	1.52009	0.288877	8.44295e-05
Me2	18	73966017	73969822	3806	*	K27ac_WT_peaks_18431	159.972	144.004	104.247	101.749	0.532719	3.21817	8.50649e-05
Gm53031	2	24998997	25001952	2956	*	K27ac_WT_peaks_1495	134.64	121.29	176.738	172.224	-0.484249	3.46088	8.60425e-05
Fermt2	14	45700991	45704080	3090	*	K27ac_WT_peaks_14891	35.0457	31.9661	64.5769	62.4358	-0.853496	1.85965	8.69785e-05
Relt	7	100502450	100507037	4588	*	K27ac_CKO_peaks_7345	378.625	342.25	275.554	270.475	0.330506	4.51769	8.77082e-05
Gm42958	6	69667015	69668175	1161	*	K27ac_CKO_peaks_5965	10.136	9.8641	2.02114	1.97886	2.55299	-0.798599	8.79422e-05
Gm40348	5	137207972	137210468	2497	*	K27ac_CKO_peaks_5449	39.4437	36.5558	19.8748	19.1251	1.07635	1.14388	8.87172e-05
Scn2b	9	45037655	45038559	905	*	K27ac_CKO_peaks_8876	39.446	36.5552	19.8749	19.1252	1.07613	1.14395	8.90521e-05
Rps6kc1	1	190624331	190626708	2378	*	K27ac_CKO_peaks_1180	69.1059	62.8638	39.6427	38.3698	0.813391	1.96959	9.02194e-05
Fchsd2	7	100741815	100745942	4128	*	K27ac_WT_peaks_8101	189.35	170.613	127.142	123.893	0.481281	3.47526	9.12142e-05
Mir6366	16	17975403	17980107	4705	*	K27ac_CKO_peaks_15109	205.052	185.076	139.27	135.734	0.45936	3.59598	9.23331e-05
Gm57020	9	123721208	124022491	301284	*	K27ac_CKO_peaks_9614	5635.91	5255.93	4719.45	4670.38	0.127162	8.51007	9.25517e-05
Gm19340	12	25316089	25320507	4419	*	K27ac_CKO_peaks_12073	257.372	232.764	180.51	176.512	0.399266	3.94143	9.3193e-05
Sh3bp5	14	31128476	31133385	4910	*	K27ac_CKO_peaks_13735	347.269	313.815	248.377	243.604	0.358192	4.38256	9.35071e-05
Cops8	1	90526833	90531436	4604	*	K27ac_WT_peaks_547	149.256	134.717	193.959	189.036	-0.476036	3.6	9.43052e-05
Acvr1	2	58422704	58427946	5243	*	K27ac_WT_peaks_1810	62.6647	56.3525	98.3437	95.6506	-0.688937	2.52777	9.43768e-05
Dapk1	13	60849120	60850728	1609	*	K27ac_WT_peaks_14254	44.6136	40.4158	76.1783	73.8089	-0.773479	2.12618	9.45298e-05
Izumo2	7	44344437	44347209	2773	*	K27ac_WT_peaks_7663	40.8671	37.124	71.6306	69.3671	-0.800275	2.02784	9.49995e-05
Gm22727	1	137583970	137585864	1895	*	K27ac_WT_peaks_834	10.3218	9.67788	29.5215	28.4773	-1.36046	0.627499	9.52734e-05
Atp2c1	9	105371705	105373842	2138	*	K27ac_CKO_peaks_9387	110.564	99.4396	67.8766	66.1242	0.653554	2.66083	9.54671e-05
Gm47389	10	44591668	44595262	3595	*	K27ac_CKO_peaks_9936	74.9859	68.0032	43.68	42.3186	0.778215	2.09011	9.57181e-05
Rxra	2	27576375	27579340	2966	*	K27ac_WT_peaks_1550	133.118	119.898	174.717	170.257	-0.483424	3.44444	9.78252e-05
B3gnt5	16	19585909	19588910	3002	*	K27ac_CKO_peaks_15127	69.6437	63.3367	40.1391	38.8554	0.805428	1.98268	9.81523e-05
Gm55421	15	91516132	91520465	4334	*	K27ac_CKO_peaks_14817	164.746	148.262	108.322	105.675	0.518608	3.26479	9.81671e-05
Macroh2a3	15	62263549	62265889	2341	*	K27ac_WT_peaks_15710	29.745	27.2583	57.4636	55.5359	-0.902778	1.67709	9.82598e-05
Gm28563	5	118496704	118501303	4600	*	K27ac_WT_peaks_5818	86.7884	78.2103	50.7727	49.2369	0.751717	2.29419	9.84782e-05
Fyn	10	39287833	39294611	6779	*	K27ac_WT_peaks_10844	272.714	246.44	317.032	310.921	-0.342059	4.375	9.85598e-05
Gsg1	6	135226987	135231717	4731	*	K27ac_WT_peaks_7185	127.9	115.13	169.125	164.817	-0.491972	3.39351	0.000100661
Myo5b	18	74683507	74685857	2351	*	K27ac_WT_peaks_18436	52.6043	47.3943	85.2814	82.7155	-0.7171	2.30984	0.000101204
Gm32633	7	63648512	63652380	3869	*	K27ac_WT_peaks_7763	332.099	300.09	236.816	232.158	0.364085	4.31653	0.000101663
Slc7a8	14	55003588	55008086	4499	*	K27ac_CKO_peaks_13865	112.649	101.337	70.8995	69.1004	0.614928	2.70121	0.000101977
Ubash3a	17	31441640	31447162	5523	*	K27ac_CKO_peaks_15968	267.855	242.203	189.054	184.948	0.388211	4.00238	0.000102016
Map3k5	10	19976888	19982305	5418	*	K27ac_WT_peaks_10746	261.106	235.939	304.996	298.993	-0.347548	4.31635	0.000103131
Svbp	4	119050701	119052982	2282	*	K27ac_CKO_peaks_4064	71.8061	65.2223	41.6564	40.3412	0.790665	2.02798	0.000103452
Grk3	5	113169279	113174993	5715	*	K27ac_WT_peaks_5745	64.7724	58.2454	98.842	96.1638	-0.650274	2.55011	0.00010419
Trio	15	27825433	27828952	3520	*	K27ac_WT_peaks_15487	207.074	186.946	141.287	137.712	0.452132	3.61292	0.000107171
Slc66a2	18	80297993	80300346	2354	*	K27ac_WT_peaks_18488	193.201	174.737	238.152	232.845	-0.413206	3.92741	0.000108755
Dock5	14	68047490	68052033	4544	*	K27ac_CKO_peaks_14009	105.748	95.2253	144.728	141.323	-0.534594	3.15267	0.000110354
Ptprc	1	138099779	138105174	5396	*	K27ac_CKO_peaks_772	269.413	243.605	190.56	186.431	0.384846	4.01195	0.00011089
Plxna4	6	32453647	32458710	5064	*	K27ac_WT_peaks_6370	59.4942	53.5116	92.8166	90.1864	-0.674375	2.44928	0.000111904
Capzb	4	138983046	138986616	3571	*	K27ac_WT_peaks_4838	165.421	149.554	207.553	202.451	-0.430454	3.71895	0.000112701
Magi1	6	94179926	94182879	2954	*	K27ac_WT_peaks_6805	35.0299	31.9625	64.0597	61.9313	-0.841182	1.85231	0.000112924
Frmd4a	2	4485106	4487385	2280	*	K27ac_WT_peaks_1338	59.527	53.5406	92.8108	90.1839	-0.673714	2.44939	0.000113652
Pard3	8	128164256	128168618	4363	*	K27ac_WT_peaks_9573	148.234	133.753	189.91	185.078	-0.45456	3.57847	0.000115157
Gm33100	5	97015393	97018062	2670	*	K27ac_CKO_peaks_5022	47.3561	43.6379	25.4589	24.5406	0.960863	1.42047	0.000115236
Ly6c1	15	74916607	74924847	8241	*	K27ac_CKO_peaks_14584	245.296	221.67	288.406	282.558	-0.354672	4.23179	0.000115486
Gm56599	16	55616399	55619724	3326	*	K27ac_CKO_peaks_15407	91.0409	81.9172	55.3098	53.6971	0.689348	2.38127	0.000116043
Dagla	19	10273419	10276740	3322	*	K27ac_WT_peaks_18694	44.6036	40.3951	77.1938	74.7934	-0.793815	2.13793	0.000116267
Prkcb	7	121886718	121890403	3686	*	K27ac_CKO_peaks_7527	156.252	140.68	102.205	99.7858	0.528205	3.18716	0.000116275
Ckap5	2	91357008	91358614	1607	*	K27ac_CKO_peaks_1894	57.9474	53.05	32.5426	31.4544	0.870363	1.71705	0.000116883
Itk	11	46270556	46271856	1301	*	K27ac_CKO_peaks_10931	80.3523	72.6381	47.7409	46.2588	0.739332	2.19573	0.000117044
Hsd17b2	8	118457144	118459387	2244	*	K27ac_CKO_peaks_8482	45.777	42.2205	24.4473	23.5533	0.974324	1.37128	0.00011744
Gm53031	2	24998434	25001862	3429	*	K27ac_CKO_peaks_1400	141.44	127.511	182.816	178.147	-0.464508	3.51858	0.000117581
Ppfibp1	6	146831572	146837310	5739	*	K27ac_WT_peaks_7280	100.486	90.5177	138.614	135.39	-0.543406	3.08702	0.0001181
Gm41818	19	21690028	21692187	2160	*	K27ac_WT_peaks_18790	127.281	114.713	81.4684	79.5411	0.575794	2.88442	0.000118101
Synm	7	67388524	67392459	3936	*	K27ac_WT_peaks_7808	49.3848	44.5916	81.2534	78.7544	-0.730777	2.23472	0.000118689
Proser2	2	6122036	6124652	2617	*	K27ac_WT_peaks_1358	70.5559	63.4541	104.867	102.145	-0.619269	2.64847	0.000123668
G430095P16Rik	8	85444024	85453083	9060	*	K27ac_CKO_peaks_8238	225.372	203.717	267.803	262.17	-0.366637	4.1187	0.000125159
Xpo6	7	125797519	125800358	2840	*	K27ac_CKO_peaks_7564	174.763	157.288	114.939	112.049	0.515913	3.34861	0.000127713
Dapk1	13	60817848	60822340	4493	*	K27ac_CKO_peaks_13196	235.847	213.152	278.366	272.622	-0.358733	4.17853	0.000127907
Nrp1	8	129082985	129086740	3756	*	K27ac_CKO_peaks_8622	95.727	86.2561	133.04	129.932	-0.550732	3.0246	0.000128912
Fars2	13	36336862	36337697	836	*	K27ac_WT_peaks_14008	11.8873	11.1128	31.5678	30.4314	-1.26759	0.740475	0.000129299
9130015G15Rik	7	48808197	48810485	2289	*	K27ac_WT_peaks_7722	37.6797	34.3126	67.0926	64.9031	-0.811489	1.92921	0.000129567
Procr	2	155584230	155586871	2642	*	K27ac_WT_peaks_2608	41.4001	37.6011	71.628	69.368	-0.782373	2.03421	0.000129637
Jak2	19	29215517	29217878	2362	*	K27ac_CKO_peaks_17313	102.125	91.8351	62.3479	60.6544	0.669633	2.54564	0.000131189
Sytl2	7	90010931	90013249	2319	*	K27ac_WT_peaks_8005	34.4919	31.489	63.0542	60.9521	-0.838374	1.83063	0.000132791
Gramd2	9	59598751	59599798	1048	*	K27ac_WT_peaks_9994	34.4969	31.493	63.0515	60.9498	-0.838182	1.83065	0.00013327
Aox1	1	58066625	58070857	4233	*	K27ac_WT_peaks_282	133.126	119.898	173.689	169.257	-0.474605	3.43962	0.000134113
St3gal1	15	66986950	66990778	3829	*	K27ac_WT_peaks_15748	388.55	351.594	433.181	425.773	-0.288713	4.85143	0.000135603
Nrros	16	31948206	31951178	2973	*	K27ac_CKO_peaks_15242	139.855	126.017	90.5609	88.4451	0.549763	3.02467	0.000135992
Cfap20dc	14	13947600	13948142	543	*	K27ac_WT_peaks_14677	1.52316	1.47684	12.137	11.863	-2.61552	-0.669341	0.000136007
Atp2b1	10	98749741	98752963	3223	*	K27ac_WT_peaks_11405	264.643	239.311	187.545	183.452	0.382905	3.9876	0.000137032
Clec2i	6	128863635	128868332	4698	*	K27ac_CKO_peaks_6451	290.894	262.937	208.182	203.816	0.364206	4.12897	0.00013863
Car12	9	66586774	66588444	1671	*	K27ac_CKO_peaks_9135	104.221	93.7123	65.3721	63.6311	0.627608	2.58932	0.000139
Rai14	15	10712924	10718026	5103	*	K27ac_CKO_peaks_14272	107.305	96.622	145.715	142.279	-0.523754	3.16701	0.000140971
Selenot	3	58482990	58484785	1796	*	K27ac_CKO_peaks_2869	93.6708	84.2601	56.3078	54.6882	0.701895	2.41559	0.000141731
Pam	1	97838345	97840447	2103	*	K27ac_WT_peaks_635	27.6234	25.3731	53.918	52.078	-0.908247	1.58497	0.000143368
Marchf8	6	116357743	116358922	1180	*	K27ac_CKO_peaks_6309	27.8802	26.1211	12.7263	12.2737	1.26477	0.644412	0.000146451
Tjp1	7	65116745	65120433	3689	*	K27ac_WT_peaks_7777	98.3377	88.5953	135.589	132.427	-0.541039	3.05614	0.000146498
Polr1a	6	71954594	71959515	4922	*	K27ac_CKO_peaks_5991	278.929	252.064	321.58	315.438	-0.330719	4.40101	0.000146587
Pacs1	19	5322180	5326961	4782	*	K27ac_WT_peaks_18595	255.789	231.135	297.974	292.043	-0.342811	4.28473	0.000149391
Ppfibp2	7	107262266	107266172	3907	*	K27ac_CKO_peaks_7414	138.34	124.662	178.763	174.192	-0.462715	3.48661	0.000150343
Pex26	6	121170417	121173692	3276	*	K27ac_WT_peaks_7034	80.4764	72.4779	115.409	112.612	-0.579558	2.80493	0.000151226
Snx1	9	65998013	66002231	4219	*	K27ac_CKO_peaks_9120	117.395	105.641	156.424	152.582	-0.499771	3.27818	0.000154764
Cep295nl	11	118251482	118254718	3237	*	K27ac_CKO_peaks_11896	216.356	195.6	257.754	252.241	-0.368513	4.0623	0.000155844
Plekhd1	12	80752016	80754940	2925	*	K27ac_WT_peaks_13387	30.7948	28.2049	57.9653	56.026	-0.867511	1.70113	0.000156718
Dop1a	9	86349161	86350542	1382	*	K27ac_CKO_peaks_9274	78.1998	70.7669	46.7282	45.2761	0.734512	2.16136	0.000156772
Mif-ps9	19	56758503	56760321	1819	*	K27ac_WT_peaks_19120	25.5176	23.4822	50.8939	49.1047	-0.930559	1.49594	0.00015679
Gm55992	1	194559547	194563154	3608	*	K27ac_WT_peaks_1313	99.417	89.5629	136.578	133.396	-0.53642	3.06852	0.000157104
Gm56884	17	35437095	35439980	2886	*	K27ac_CKO_peaks_16073	276.225	249.733	197.111	192.886	0.370777	4.05308	0.000157316
Gm49121	17	14158732	14162684	3953	*	K27ac_WT_peaks_17107	55.2551	49.7421	87.2802	84.7047	-0.684021	2.35609	0.000157367
Akr1b8	6	34330749	34333235	2487	*	K27ac_WT_peaks_6381	49.9358	45.0784	81.2472	78.7532	-0.71545	2.24028	0.000157878
Gm4291	14	77182813	77185223	2411	*	K27ac_WT_peaks_15214	45.1486	40.8794	77.1898	74.7899	-0.777006	2.14386	0.000158392
Cyrib	15	63893784	63897788	4005	*	K27ac_CKO_peaks_14515	297.242	268.656	211.197	206.807	0.373764	4.1555	0.000159861
Ptk2b	14	66454828	66456963	2136	*	K27ac_CKO_peaks_13991	116.837	105.168	73.4119	71.5936	0.613336	2.75217	0.000161607
Eid3	10	82734695	82737645	2951	*	K27ac_WT_peaks_11227	118.984	107.065	157.979	154.072	-0.49513	3.29422	0.000162468
4930477G07Rik	12	100039645	100040185	541	*	K27ac_CKO_peaks_12516	15.3245	14.6752	5.07041	4.92961	1.8043	-0.213682	0.00016593
Adam22	5	8383503	8384572	1070	*	K27ac_WT_peaks_5053	5.12381	4.87612	19.7991	19.2009	-1.71898	0.0342242	0.000166528
Lamr1-ps1	2	131726406	131730613	4208	*	K27ac_CKO_peaks_2161	118.954	107.12	76.4258	74.5669	0.578273	2.79017	0.000167974
Plscr1	9	92130909	92137573	6665	*	K27ac_WT_peaks_10274	246.391	222.659	287.904	282.071	-0.345808	4.23332	0.000168962
Ppfibp1	6	146810309	146815215	4907	*	K27ac_WT_peaks_7279	97.3309	87.6946	134.049	130.92	-0.538566	3.04048	0.000169058
Slco4a1	2	180096531	180098411	1881	*	K27ac_CKO_peaks_2599	109.037	98.0637	67.885	66.1265	0.63388	2.64869	0.00016989
Gm47471	17	67045398	67047530	2133	*	K27ac_WT_peaks_17712	41.9285	38.0562	73.1533	70.8575	-0.797223	2.0593	0.000169951
Slamf1	1	171643322	171647129	3808	*	K27ac_CKO_peaks_1012	124.678	112.342	80.4591	78.5414	0.566087	2.85963	0.000169956
Slc39a2	14	52129765	52133889	4125	*	K27ac_WT_peaks_14947	85.7512	77.2806	120.932	118.067	-0.562021	2.88084	0.000170273
Zfp385b	2	77366427	77368079	1653	*	K27ac_WT_peaks_1976	4.60703	4.3929	18.7766	18.2234	-1.78411	-0.0437827	0.000170668
Ppfibp1	6	146789584	146793429	3846	*	K27ac_WT_peaks_7278	137.836	124.201	177.776	173.231	-0.459789	3.47981	0.000171917
Gm49121	17	14144779	14146855	2077	*	K27ac_WT_peaks_17106	50.987	45.9983	82.2571	79.7451	-0.705269	2.262	0.00017213
Farp1	14	121373520	121376512	2993	*	K27ac_WT_peaks_15343	74.2282	66.785	109.875	107.105	-0.618184	2.71698	0.000172357
Soga1	2	156917324	156920141	2818	*	K27ac_WT_peaks_2639	86.2302	77.7152	121.435	118.562	-0.560355	2.88772	0.000172463
Gm7593	1	13524828	13527742	2915	*	K27ac_CKO_peaks_30	29.9822	28.017	14.2572	13.7428	1.19572	0.755945	0.000172854
Ell	8	71002470	71007464	4995	*	K27ac_WT_peaks_8979	232.136	209.812	273.346	267.66	-0.354603	4.15398	0.000173078
Gpr180	14	118414458	118419348	4891	*	K27ac_WT_peaks_15317	63.1775	56.8156	95.8253	93.1791	-0.638486	2.50966	0.0001755
Tead4	6	128262367	128265157	2791	*	K27ac_WT_peaks_7115	51.01	45.9936	83.7759	81.2291	-0.732725	2.27817	0.000175547
Samd3	10	26138436	26141127	2692	*	K27ac_WT_peaks_10797	21.3127	19.6862	44.8353	43.1646	-0.989156	1.29931	0.000175572
Arhgef26	3	62255458	62258478	3021	*	K27ac_WT_peaks_3216	26.0423	23.9566	51.3979	49.6023	-0.917251	1.51421	0.000175678
Hpcal1	12	17799235	17802706	3472	*	K27ac_CKO_peaks_12049	189.027	170.979	229.591	224.391	-0.390443	3.88425	0.000176207
Gm38616	19	32385715	32389678	3964	*	K27ac_CKO_peaks_17348	74.9864	67.9807	44.6981	43.3071	0.743822	2.10223	0.000177655
Shb	4	45512482	45515070	2589	*	K27ac_WT_peaks_4160	89.9073	81.029	125.486	122.534	-0.551349	2.93937	0.000178682
Abr	11	76383528	76389075	5548	*	K27ac_WT_peaks_12299	380.081	343.894	423.117	415.833	-0.28625	4.81858	0.000179754
Gm56713	15	77220208	77223774	3567	*	K27ac_WT_peaks_15842	51.5356	46.4737	82.7664	80.2475	-0.700087	2.27286	0.000180281
Gpr39	1	125615396	125616908	1513	*	K27ac_WT_peaks_710	19.212	17.7879	41.7884	40.2116	-1.02773	1.19002	0.000180769
Lamc2	1	153004492	153007451	2960	*	K27ac_CKO_peaks_844	83.6251	75.3416	118.411	115.577	-0.564893	2.84869	0.000181549
Slc6a6	6	91704059	91708892	4834	*	K27ac_WT_peaks_6794	157.615	142.374	197.98	193.008	-0.429159	3.65041	0.000181664
Klhl18	9	110266877	110270981	4105	*	K27ac_CKO_peaks_9470	97.4198	87.612	60.8497	59.1584	0.64038	2.4915	0.000182666
Nsmf	2	24942339	24946679	4341	*	K27ac_WT_peaks_1494	127.412	114.685	166.619	162.39	-0.475634	3.37885	0.00018338
Gm19519	18	57874544	57881820	7277	*	K27ac_WT_peaks_18305	109.424	98.5199	147.228	143.744	-0.511186	3.18704	0.00018436
Lpp	16	24321881	24327955	6075	*	K27ac_WT_peaks_16473	144.584	130.406	186.881	182.118	-0.466043	3.55002	0.000184503
1700054K19Rik	6	112184007	112189456	5450	*	K27ac_CKO_peaks_6244	67.3984	60.6031	100.339	97.6626	-0.617158	2.58504	0.000185387
Rin2	2	145729338	145731964	2627	*	K27ac_WT_peaks_2483	73.7184	66.3089	107.36	104.624	-0.592954	2.69318	0.000185565
Ttll7	3	146557695	146559926	2232	*	K27ac_WT_peaks_3873	42.4495	38.5367	72.1304	69.863	-0.758341	2.05302	0.000185929
Xylt1	7	116978496	116983531	5036	*	K27ac_CKO_peaks_7492	222.186	200.888	154.893	151.105	0.41634	3.72698	0.000186991
Pwwp2b	7	138825571	138833543	7973	*	K27ac_WT_peaks_8503	544.522	493.555	588.086	578.889	-0.246983	5.31305	0.000188001
Fgfr2	7	131957924	131963003	5080	*	K27ac_CKO_peaks_7663	200.32	180.733	137.749	134.243	0.442741	3.56992	0.00018862
Ppfibp2	7	107262479	107266095	3617	*	K27ac_WT_peaks_8173	135.204	121.79	174.708	170.247	-0.461296	3.45387	0.000189262
Maml2	9	13579669	13583984	4316	*	K27ac_WT_peaks_9628	96.2948	86.7672	132.526	129.43	-0.536692	3.02466	0.000189673
Hpcal1	12	17787492	17790807	3316	*	K27ac_CKO_peaks_12048	241.057	217.848	281.883	276.111	-0.346024	4.20255	0.000194928
Napg	18	63116974	63119101	2128	*	K27ac_WT_peaks_18353	29.208	26.7943	55.4339	53.5648	-0.873247	1.63598	0.000196877
Alms1	6	85678045	85681531	3487	*	K27ac_WT_peaks_6710	29.2065	26.7937	55.4332	53.5639	-0.873202	1.63595	0.000197028
Lcp1	14	75415838	75416887	1050	*	K27ac_CKO_peaks_14078	133.591	120.395	87.022	84.9795	0.544878	2.96294	0.000198091
4930554G24Rik	11	14091911	14093460	1550	*	K27ac_CKO_peaks_10742	21.0628	19.9377	8.63929	8.36072	1.45579	0.24582	0.000198843
Gm13686	2	83523272	83526587	3316	*	K27ac_CKO_peaks_1842	88.9423	80.0633	54.8085	53.1935	0.671134	2.35622	0.000199137
Foxp1	6	99401484	99402093	610	*	K27ac_CKO_peaks_6209	32.0876	29.912	15.7886	15.2114	1.1364	0.859584	0.00019948
Rnf111	9	70409390	70412204	2815	*	K27ac_CKO_peaks_9161	120.494	108.517	76.4264	74.573	0.595931	2.80131	0.000202093
Gm50357	19	61253663	61256066	2404	*	K27ac_CKO_peaks_17613	86.7808	78.1707	53.2994	51.7031	0.679477	2.32027	0.000202848
Zdhhc18	4	133339365	133342915	3551	*	K27ac_CKO_peaks_4248	322.542	291.619	364.287	357.705	-0.304475	4.59375	0.0002033
Rubcnl	14	75242230	75244825	2596	*	K27ac_CKO_peaks_14066	66.4779	60.532	39.1374	37.8619	0.780668	1.92933	0.000203487
Ppard	17	28498638	28502339	3702	*	K27ac_CKO_peaks_15916	147.719	133.264	187.398	182.627	-0.439839	3.56547	0.000203863
Serpinh1	7	99000224	99002764	2541	*	K27ac_WT_peaks_8065	65.8299	59.1959	98.329	95.67	-0.619771	2.55453	0.000207882
Gm13321	2	12427558	12429463	1906	*	K27ac_CKO_peaks_1310	41.0371	37.9641	21.9129	21.0871	0.986234	1.22379	0.00020869
Nav1	1	135616058	135619517	3460	*	K27ac_WT_peaks_821	98.3648	88.6225	134.555	131.417	-0.529251	3.04986	0.000208772
Gm21960	3	96319924	96322179	2256	*	K27ac_CKO_peaks_3130	28.9342	27.0663	13.7466	13.2535	1.20128	0.709223	0.000209371
Gm7912	17	23835641	23837029	1389	*	K27ac_CKO_peaks_15808	44.7314	41.2705	24.449	23.5505	0.942519	1.35116	0.000210378
Eml1	12	108333942	108338991	5050	*	K27ac_WT_peaks_13608	109.383	98.4841	146.744	143.274	-0.506893	3.18421	0.000211063
Syne2	12	76058939	76063670	4732	*	K27ac_WT_peaks_13320	69.4942	62.4922	102.343	99.6504	-0.603815	2.61912	0.000211169
Irag1	7	110538210	110542486	4277	*	K27ac_WT_peaks_8208	117.407	105.654	155.425	151.613	-0.490276	3.27291	0.000211493
Sdhaf1	7	30020549	30023408	2860	*	K27ac_CKO_peaks_6868	217.419	196.51	149.361	145.64	0.439273	3.68716	0.000212218
Trerf1	17	47530350	47534057	3708	*	K27ac_WT_peaks_17560	105.28	94.8127	142.157	138.823	-0.514488	3.13506	0.000213169
Tmed2	5	124678521	124679725	1205	*	K27ac_CKO_peaks_5350	64.8672	59.1174	38.1293	36.8716	0.786994	1.89484	0.000213665
Gm29599	1	128638585	128643465	4881	*	K27ac_WT_peaks_742	375.225	339.174	276.552	271.451	0.312325	4.5124	0.000214147
Dennd2b	7	109245939	109249287	3349	*	K27ac_WT_peaks_8179	53.6752	48.3536	84.7654	82.2219	-0.679957	2.3151	0.000216112
Gm20098	17	52183174	52188713	5540	*	K27ac_CKO_peaks_16216	130.414	117.537	85.0096	83.0087	0.546268	2.92933	0.000216454
Lhpp	7	132271804	132274751	2948	*	K27ac_WT_peaks_8459	150.875	136.161	190.402	185.561	-0.433428	3.59143	0.000218408
Fam169b	7	67928245	67931365	3121	*	K27ac_CKO_peaks_7087	202.347	182.607	139.789	136.234	0.435281	3.58728	0.000219417
Gm25127	3	148788902	148792041	3140	*	K27ac_CKO_peaks_3453	87.3069	78.6891	121.943	119.065	-0.549475	2.8983	0.000220075
Spint1	2	119078636	119082575	3940	*	K27ac_WT_peaks_2194	161.291	145.755	200.996	195.976	-0.418847	3.67703	0.000220474
Col18a1	10	76977886	76978635	750	*	K27ac_WT_peaks_11120	17.6366	16.3628	39.2374	37.7619	-1.05122	1.0961	0.000221348
Gm29725	7	16376623	16379768	3146	*	K27ac_CKO_peaks_6708	43.1496	39.8511	23.4364	22.564	0.955713	1.29946	0.000223169
Gm35808	2	38423066	38427558	4493	*	K27ac_CKO_peaks_1614	552.743	501.076	599.701	590.371	-0.253704	5.33829	0.000223983
Nfix	8	85449185	85452935	3751	*	K27ac_WT_peaks_9134	136.29	122.781	175.238	170.762	-0.454551	3.46113	0.000225344
Golga5	12	102435019	102437842	2824	*	K27ac_CKO_peaks_12557	115.183	103.668	74.4253	72.5741	0.57374	2.74807	0.000225703
Slc35f6	5	30805010	30809143	4134	*	K27ac_CKO_peaks_4657	187.979	170.033	227.594	222.414	-0.385479	3.87377	0.000226268
Rhou	8	124374724	124376692	1969	*	K27ac_WT_peaks_9496	22.3635	20.6371	45.8455	44.1558	-0.95614	1.34097	0.000227223
Gm12742	4	108165927	108168493	2567	*	K27ac_CKO_peaks_3983	125.21	112.822	79.9539	78.0485	0.58126	2.85965	0.000227959
Aox1	1	58066344	58070776	4433	*	K27ac_CKO_peaks_278	137.304	123.705	176.227	171.724	-0.452264	3.47034	0.000230224
Wls	3	159552378	159553685	1308	*	K27ac_WT_peaks_3927	8.2336	7.76641	24.9178	24.0823	-1.41505	0.391186	0.000230491
Gm57362	11	94976731	94980410	3680	*	K27ac_WT_peaks_12504	111.508	100.385	148.772	145.227	-0.499636	3.20683	0.00023142
Fam3b	16	97311710	97313959	2250	*	K27ac_WT_peaks_16975	42.4459	38.5404	71.6211	69.3664	-0.747507	2.04674	0.000234922
Tmem245	4	56943168	56948595	5428	*	K27ac_WT_peaks_4232	121.023	108.904	158.946	155.002	-0.479734	3.30965	0.000236087
Ccdc83	7	89924450	89927609	3160	*	K27ac_WT_peaks_8002	35.034	31.9809	62.5384	60.4548	-0.804519	1.83074	0.000239452
Megf9	4	70452248	70454712	2465	*	K27ac_WT_peaks_4297	135.707	122.261	176.765	172.249	-0.473381	3.46574	0.000239486
Otogl	10	107704782	107709372	4591	*	K27ac_CKO_peaks_10459	71.2429	64.7094	42.6681	41.3213	0.744722	2.03413	0.000241542
Pde4d	13	110038276	110041144	2869	*	K27ac_CKO_peaks_13508	146.219	131.706	96.6258	94.3753	0.516635	3.09918	0.000242393
Sdccag8	1	176840850	176843211	2362	*	K27ac_WT_peaks_1133	76.8356	69.1594	111.888	109.113	-0.597404	2.75206	0.000244204
Atp8b1	18	64716180	64719703	3524	*	K27ac_WT_peaks_18360	47.2742	42.7729	77.1855	74.7872	-0.713113	2.16715	0.000247985
Apbb1ip	2	22685083	22687746	2664	*	K27ac_CKO_peaks_1376	154.672	139.266	101.208	98.8173	0.528147	3.17296	0.000249574
Tcaf1	6	42668840	42670340	1501	*	K27ac_WT_peaks_6462	37.1429	33.8509	65.0783	62.9315	-0.784501	1.89484	0.000249602
Gm56703	15	36855101	36858544	3444	*	K27ac_WT_peaks_15538	137.285	123.702	178.28	173.723	-0.469615	3.47975	0.000249648
Mtss1	15	58875474	58879322	3849	*	K27ac_WT_peaks_15656	197.416	178.545	236.633	231.376	-0.373163	3.93598	0.000252602
Macir	1	97587062	97589864	2803	*	K27ac_CKO_peaks_568	137.748	124.127	90.556	88.4384	0.528683	3.01184	0.000253057
H2-Eb1	17	34522533	34526015	3483	*	K27ac_WT_peaks_17419	218.508	197.536	260.768	255.215	-0.371546	4.07782	0.000253203
Neu1	17	35156843	35158749	1907	*	K27ac_CKO_peaks_16056	95.8549	86.2091	60.345	58.6543	0.630493	2.47294	0.000253386
Gm13903	2	106955965	106957009	1045	*	K27ac_CKO_peaks_1962	26.3066	24.6933	12.2143	11.7858	1.24748	0.576431	0.000256209
Gm56745	15	96370470	96374749	4280	*	K27ac_CKO_peaks_14846	152.136	136.992	101.19	98.8064	0.505053	3.15858	0.000256822
Farp1	14	121287289	121293803	6515	*	K27ac_WT_peaks_15342	83.609	75.3216	117.404	114.587	-0.552148	2.84142	0.000259397
Col11a2	17	34265904	34267591	1688	*	K27ac_CKO_peaks_16027	58.4953	53.5087	34.0686	32.9289	0.814956	1.74827	0.000259571
Gm5122	9	60904923	60906931	2009	*	K27ac_WT_peaks_10003	205.016	185.053	140.276	136.717	0.448597	3.60018	0.000260913
Gm56875	8	122870845	122874058	3214	*	K27ac_CKO_peaks_8528	73.1653	65.807	105.857	103.139	-0.582276	2.67698	0.000261108
Vmp1	11	86543000	86545097	2098	*	K27ac_CKO_peaks_11458	136.249	122.783	89.5524	87.4565	0.529655	2.99587	0.000262033
Pde4d	13	109434457	109436275	1819	*	K27ac_WT_peaks_14558	43.5231	39.488	72.6429	70.3704	-0.735095	2.07177	0.000262772
Entrep1	19	23944293	23946403	2111	*	K27ac_WT_peaks_18804	32.3733	29.6214	58.9855	57.0124	-0.824599	1.74045	0.000262906
Hpcal1	12	17787498	17790895	3398	*	K27ac_WT_peaks_13017	246.311	222.589	285.9	280.094	-0.336021	4.22766	0.000263472
Sipa1l1	12	82272305	82274386	2082	*	K27ac_CKO_peaks_12415	144.145	129.856	93.5904	91.4106	0.543478	3.06868	0.000265349
Scarb1	5	125414418	125418602	4185	*	K27ac_WT_peaks_5918	146.18	131.844	184.872	180.16	-0.434595	3.54791	0.000266499
Epb41l4b	4	57153098	57157046	3949	*	K27ac_WT_peaks_4233	59.9876	53.9573	91.3056	88.7048	-0.637869	2.43964	0.000266821
Gm56838	8	73024093	73028124	4032	*	K27ac_CKO_peaks_8148	308.814	279.073	224.777	220.21	0.336977	4.22497	0.000268971
Gm16252	9	103365038	103367902	2865	*	K27ac_CKO_peaks_9377	73.9218	67.0403	44.6966	43.3031	0.724671	2.09006	0.000272083
Arhgap27	11	103253467	103257049	3583	*	K27ac_WT_peaks_12653	230.538	208.377	269.814	264.173	-0.345323	4.13924	0.000273083
Krt8	15	101882229	101886838	4610	*	K27ac_WT_peaks_16201	231.038	208.827	270.311	264.664	-0.34492	4.14207	0.000273727
Spint1	2	119078248	119082507	4260	*	K27ac_CKO_peaks_2016	168.592	152.433	207.523	202.451	-0.403384	3.7307	0.00027477
Gm32046	11	68307776	68312100	4325	*	K27ac_CKO_peaks_11173	78.2562	70.7853	47.7455	46.2623	0.703058	2.17303	0.000274949
1700016K19Rik	11	75867076	75869355	2280	*	K27ac_CKO_peaks_11294	98.9636	88.996	62.8588	61.1329	0.614294	2.52321	0.000275207
Cuedc1	11	88077130	88080958	3829	*	K27ac_CKO_peaks_11491	113.187	101.85	73.42	71.5784	0.569538	2.725	0.000278519
Lcp2	11	34006457	34006904	448	*	K27ac_CKO_peaks_10880	36.8223	34.1774	19.3631	18.6366	1.02142	1.07171	0.000279524
Gm11827	4	11122894	11128726	5833	*	K27ac_CKO_peaks_3551	261.512	236.485	187.556	183.45	0.365952	3.97785	0.000279721
Cd47	16	49636051	49641987	5937	*	K27ac_CKO_peaks_15369	172.739	155.47	117.48	114.521	0.467484	3.35131	0.000281531
Cav1	6	17305974	17310099	4126	*	K27ac_WT_peaks_6283	85.7217	77.2546	121.429	118.553	-0.568515	2.88422	0.000282409
Hpse	5	100875718	100878181	2464	*	K27ac_CKO_peaks_5055	62.7571	57.2522	37.1191	35.8871	0.782144	1.85251	0.000282988
Gm12967	4	129647267	129649419	2153	*	K27ac_CKO_peaks_4174	83.0889	74.9522	51.278	49.7132	0.677988	2.2621	0.000285329
Gm47682	12	56320562	56323928	3367	*	K27ac_WT_peaks_13215	46.7137	42.2888	76.1862	73.8179	-0.709727	2.14972	0.000289814
Casc3	11	98705526	98708294	2769	*	K27ac_CKO_peaks_11610	80.941	73.099	49.7693	48.2362	0.686891	2.22384	0.000290786
Mall	2	127563487	127566112	2626	*	K27ac_CKO_peaks_2095	88.9096	80.132	122.938	120.04	-0.536208	2.91557	0.000290804
Arf6	12	69417736	69421360	3625	*	K27ac_WT_peaks_13238	227.301	205.572	160.429	156.579	0.396864	3.76735	0.000292429
Gm44073	6	55283298	55287697	4400	*	K27ac_WT_peaks_6563	49.3842	44.6208	79.2232	76.7735	-0.692235	2.21256	0.000292786
Sh3bp4	1	89015955	89020653	4699	*	K27ac_WT_peaks_539	109.427	98.5259	145.721	142.278	-0.496055	3.17854	0.000293764
Zfp318	17	46693962	46696187	2226	*	K27ac_CKO_peaks_16158	74.4493	67.4988	45.2007	43.7939	0.717627	2.10214	0.000293992
Tspan9	6	128100956	128102275	1320	*	K27ac_WT_peaks_7110	49.3741	44.6164	79.2095	76.7581	-0.691943	2.21244	0.00029455
Gm37240	3	84560257	84566314	6058	*	K27ac_CKO_peaks_2967	275.222	248.83	196.107	191.899	0.373049	4.04698	0.000296542
Gm48607	12	16241056	16242230	1175	*	K27ac_CKO_peaks_12030	35.2473	32.7542	18.3418	17.658	1.04174	1.00878	0.000296818
E230025N22Rik	18	36839980	36843601	3622	*	K27ac_WT_peaks_18152	165.906	149.98	204.527	199.472	-0.404575	3.70896	0.000298404
Tbc1d5	17	51041498	51045343	3846	*	K27ac_WT_peaks_17605	153.974	139.004	192.437	187.566	-0.420365	3.6128	0.000299945
Cat	2	103313308	103316055	2748	*	K27ac_WT_peaks_2111	86.7854	78.2191	122.445	119.554	-0.564007	2.89829	0.000300388
Cd200	16	45195942	45200172	4231	*	K27ac_WT_peaks_16678	75.8001	68.1991	108.359	105.627	-0.567965	2.71697	0.000301629
Herc1	9	66256878	66258633	1756	*	K27ac_CKO_peaks_9130	119.975	108.06	78.4487	76.5529	0.551081	2.81247	0.000303124
Dad1	14	54476371	54477017	647	*	K27ac_CKO_peaks_13848	53.7169	49.2863	31.023	29.9761	0.83833	1.62766	0.000305054
Pkn2	3	142586539	142588961	2423	*	K27ac_CKO_peaks_3428	147.792	133.116	96.636	94.3812	0.531553	3.10826	0.000307637
Plekha5	6	140410079	140414309	4231	*	K27ac_WT_peaks_7220	55.7812	50.2179	86.2823	83.7336	-0.653584	2.35112	0.000307787
Uqcc6	10	82457577	82459666	2090	*	K27ac_WT_peaks_11222	74.228	66.777	108.377	105.631	-0.597608	2.70519	0.000310223
Elp1	4	56766808	56769624	2817	*	K27ac_CKO_peaks_3775	69.5031	62.4989	101.342	98.6696	-0.589061	2.61077	0.000311626
Dapk1	13	60791552	60793748	2197	*	K27ac_WT_peaks_14253	64.746	58.2229	97.8354	95.1704	-0.635279	2.54112	0.000313437
Gstp2	19	4095552	4098538	2987	*	K27ac_WT_peaks_18561	87.3101	78.6917	120.922	118.065	-0.53672	2.89128	0.000313602
Csgalnact1	8	68843637	68846763	3127	*	K27ac_WT_peaks_8939	62.669	56.3606	93.8131	91.1992	-0.618049	2.48684	0.000316081
Gapdh	6	125137547	125144567	7021	*	K27ac_WT_peaks_7078	483.307	437.749	527.731	519.204	-0.26162	5.14952	0.000317331
Cd19	7	126015524	126017793	2270	*	K27ac_CKO_peaks_7570	88.4049	79.5797	55.3191	53.6891	0.649062	2.35622	0.000317469
1700027J07Rik	10	43664709	43670836	6128	*	K27ac_CKO_peaks_9916	100.56	90.4264	64.3766	62.6328	0.600833	2.55014	0.000322345
Zfp119a	17	56184164	56186784	2621	*	K27ac_WT_peaks_17624	104.674	94.2747	140.136	136.86	-0.501556	3.12011	0.000324864
Gm13255	2	8747383	8750423	3041	*	K27ac_WT_peaks_1373	13.4502	12.5503	32.5923	31.4074	-1.14534	0.816097	0.000325009
Stard7	2	127114528	127115051	524	*	K27ac_CKO_peaks_2088	32.0925	29.9073	16.2985	15.7015	1.08969	0.873799	0.000325382
Sh2d2a	3	87753325	87756731	3407	*	K27ac_WT_peaks_3329	268.374	242.665	191.083	186.942	0.375323	4.01052	0.00032829
4930469K13Rik	11	33978796	33982201	3406	*	K27ac_CKO_peaks_10877	226.807	205.122	160.427	156.575	0.393806	3.76548	0.000328695
Gm41271	15	11713917	11718946	5030	*	K27ac_CKO_peaks_14278	112.68	101.391	73.4208	71.5766	0.563288	2.72111	0.00033007
Lrig2	3	104347317	104350748	3432	*	K27ac_WT_peaks_3564	88.3567	79.6334	123.955	121.035	-0.557259	2.91895	0.000330924
Rnf130	11	49936887	49939193	2307	*	K27ac_CKO_peaks_10967	57.9498	53.0241	34.0692	32.9296	0.802497	1.74044	0.000331183
Ifih1	2	62475631	62476838	1208	*	K27ac_CKO_peaks_1720	84.7031	76.3165	117.904	115.086	-0.540706	2.85237	0.000331255
Epha4	1	77256176	77258558	2383	*	K27ac_WT_peaks_425	9.7938	9.20618	26.9678	26.0328	-1.29533	0.523313	0.000333722
Ermp1	19	29624851	29626741	1891	*	K27ac_CKO_peaks_17326	76.6245	69.3962	45.7158	44.2942	0.739297	2.13221	0.000334443
Rbm26	14	105322580	105324675	2096	*	K27ac_WT_peaks_15299	9.79357	9.20653	26.967	26.0325	-1.29508	0.523269	0.000334512
Igfbp5	1	72951767	72954235	2469	*	K27ac_WT_peaks_383	23.9348	22.0637	47.359	45.6404	-0.910136	1.40097	0.000335473
Fto	8	92119066	92123425	4360	*	K27ac_WT_peaks_9197	122.674	110.396	159.515	155.537	-0.465812	3.32044	0.000336523
Zfp654	16	64644474	64647859	3386	*	K27ac_CKO_peaks_15452	54.2358	49.745	31.5317	30.4695	0.827483	1.64426	0.00033732
Gm1600	16	10153739	10156183	2445	*	K27ac_WT_peaks_16293	54.1821	48.8111	84.2659	81.7363	-0.657823	2.31506	0.000340556
Plxna2	1	194339371	194343388	4018	*	K27ac_WT_peaks_1311	88.8808	80.1065	122.438	119.551	-0.530487	2.91208	0.000340772
Tarbp2	15	102425592	102428843	3252	*	K27ac_WT_peaks_16222	196.89	178.069	237.636	232.359	-0.383147	3.93762	0.000340784
Kcnip1	11	33880564	33883281	2718	*	K27ac_CKO_peaks_10874	92.1016	82.8507	56.819	55.1786	0.665249	2.40587	0.000343275
Cx3cr1	9	119882174	119885651	3478	*	K27ac_CKO_peaks_9555	250.47	226.54	179.505	175.491	0.369046	3.91564	0.00034451
Gm37638	1	161540042	161540909	868	*	K27ac_CKO_peaks_921	29.9813	28.0174	14.2571	13.7428	1.19589	0.755906	0.000344905
Gm56649	19	5858788	5861924	3137	*	K27ac_WT_peaks_18614	258.936	233.977	297.434	291.524	-0.322699	4.29114	0.000345943
Gm56573	13	104745871	104748188	2318	*	K27ac_CKO_peaks_13470	154.198	138.839	101.698	99.2961	0.516768	3.17295	0.000346204
1600010M07Rik	7	109591970	109593791	1822	*	K27ac_WT_peaks_8186	48.8423	44.1571	78.2044	75.7759	-0.687606	2.19562	0.000349781
Mllt3	4	87808391	87809937	1547	*	K27ac_CKO_peaks_3881	28.938	27.0616	14.2561	13.7438	1.14818	0.724918	0.000350556
Runx3	4	134905361	134907839	2479	*	K27ac_CKO_peaks_4287	139.475	125.667	92.5914	90.4302	0.513136	3.03447	0.000350917
Bach2	4	32343068	32345446	2379	*	K27ac_WT_peaks_4050	148.955	134.146	99.6718	97.335	0.49734	3.13223	0.00035525
Fstl4	11	53018589	53020805	2217	*	K27ac_WT_peaks_12016	25.5137	23.489	49.3754	47.6248	-0.884894	1.46818	0.000355442
Gm56212	4	11874637	11876256	1620	*	K27ac_WT_peaks_4002	17.1101	15.8898	37.7048	36.2942	-1.03288	1.04679	0.000361499
Large1	8	73559192	73561505	2314	*	K27ac_WT_peaks_9039	49.3868	44.6291	78.7209	76.2841	-0.682576	2.20701	0.000363796
Gm12934	4	126430343	126431469	1127	*	K27ac_CKO_peaks_4141	64.3733	58.6615	38.6371	37.3634	0.756568	1.89496	0.000365929
Ermard	17	15326280	15329055	2776	*	K27ac_CKO_peaks_15758	64.3606	58.6518	38.6385	37.3645	0.75636	1.89492	0.000367298
Oacyl	18	65869130	65873116	3987	*	K27ac_CKO_peaks_16868	68.9771	62.0229	100.334	97.6726	-0.584671	2.59795	0.000367549
Fbxl4	4	22418671	22422729	4059	*	K27ac_WT_peaks_4029	31.3178	28.6878	56.9519	55.0453	-0.817416	1.69322	0.000367721
Ndfip1	18	38538866	38541624	2759	*	K27ac_CKO_peaks_16703	171.077	153.967	116.972	114.037	0.460113	3.341	0.000368591
Gm20681	8	123095025	123097255	2231	*	K27ac_WT_peaks_9460	42.4453	38.5501	70.6161	68.3883	-0.726061	2.03423	0.000369149
Pvt1	15	62199004	62203459	4456	*	K27ac_WT_peaks_15709	96.7819	87.209	131.021	127.958	-0.512584	3.01824	0.000369214
Tpcn2	7	144774673	144779461	4789	*	K27ac_CKO_peaks_7789	87.2947	78.6781	122.435	119.545	-0.555573	2.90166	0.000370247
Irag2	6	145035314	145037295	1982	*	K27ac_CKO_peaks_6569	43.6803	40.3186	24.4521	23.5476	0.910103	1.33062	0.000371412
Gm20452	17	36809232	36812081	2850	*	K27ac_CKO_peaks_16107	70.2386	63.8053	42.6777	41.3291	0.724489	2.02169	0.000371646
Stmnd1	13	46490899	46494460	3562	*	K27ac_CKO_peaks_13062	125.742	113.327	82.9857	81.0233	0.531551	2.8845	0.000371651
Zc3h12a	4	125015594	125022403	6810	*	K27ac_WT_peaks_4598	685.959	622.998	729.804	719.125	-0.22638	5.63469	0.000373785
Aak1	6	86824571	86831627	7057	*	K27ac_WT_peaks_6735	315.606	285.317	354.233	347.769	-0.294865	4.55766	0.000373787
Gm43598	5	150522029	150525138	3110	*	K27ac_WT_peaks_6195	236.311	213.757	168.456	164.538	0.379955	3.82898	0.000374704
Atp6v0d2	4	19922220	19923687	1468	*	K27ac_WT_peaks_4019	36.6113	33.3899	63.5565	61.4508	-0.768255	1.86671	0.000376061
Tpp1	7	105398561	105404590	6030	*	K27ac_WT_peaks_8156	220.59	199.413	261.278	255.727	-0.36095	4.08549	0.000376547
Dagla	19	10255048	10258622	3575	*	K27ac_WT_peaks_18693	188.464	170.472	226.08	220.922	-0.371954	3.8701	0.00037935
Trim71	9	114338446	114339347	902	*	K27ac_CKO_peaks_9497	22.6367	21.3632	10.1695	9.83038	1.31449	0.371281	0.000379376
Mink1	11	70484370	70489452	5083	*	K27ac_WT_peaks_12229	209.493	189.429	247.177	241.813	-0.352758	4.00851	0.000380048
Gm38572	8	32063126	32065000	1875	*	K27ac_WT_peaks_8765	15.018	13.9827	34.6374	33.3618	-1.08524	0.915615	0.000380567
Zfp787	7	6154088	6159982	5895	*	K27ac_WT_peaks_7357	341.756	309.062	380.374	373.609	-0.284238	4.66559	0.000388301
Gm57358	11	99061280	99064106	2827	*	K27ac_CKO_peaks_11617	90.5769	81.4803	57.3322	55.6737	0.628649	2.39626	0.000396385
Lypla2	4	135697147	135702072	4926	*	K27ac_CKO_peaks_4309	227.921	206.147	161.941	158.075	0.386832	3.77516	0.000396596
Gm37783	1	194332561	194335950	3390	*	K27ac_CKO_peaks_1231	81.0359	72.9738	113.364	110.606	-0.542761	2.7937	0.000399064
Fam110b	4	5728432	5729158	727	*	K27ac_WT_peaks_3944	3.05872	2.9413	14.6917	14.3084	-1.96909	-0.372351	0.000399073
Arhgap25	6	87476144	87481589	5446	*	K27ac_CKO_peaks_6106	566.839	513.378	435.04	427.988	0.247044	5.13162	0.000402817
Gls	1	52229484	52231600	2117	*	K27ac_CKO_peaks_221	34.7232	32.2765	18.3414	17.6589	1.02165	0.995808	0.000407258
L3mbtl3	10	26239352	26241315	1964	*	K27ac_CKO_peaks_9813	55.3027	50.6806	32.5466	31.4547	0.806818	1.67706	0.000407559
Naa40	19	7203569	7205860	2292	*	K27ac_CKO_peaks_17131	114.755	103.294	75.4322	73.564	0.548306	2.75218	0.000412632
Fto	8	92119006	92123427	4422	*	K27ac_CKO_peaks_8297	124.775	112.295	161.044	157.006	-0.455598	3.33848	0.000413176
Septin11	5	93298408	93302024	3617	*	K27ac_CKO_peaks_5013	255.309	230.706	292.927	287.067	-0.320496	4.27007	0.000416048
Phldb2	16	45710972	45715756	4785	*	K27ac_WT_peaks_16688	48.3172	43.7019	77.1946	74.7966	-0.682976	2.17863	0.000416707
Tiam1	16	89769065	89772131	3067	*	K27ac_WT_peaks_16855	153.789	138.463	103.745	101.289	0.483754	3.18182	0.000418128
Gm18114	12	16218546	16222724	4179	*	K27ac_CKO_peaks_12029	131.015	118.076	87.0189	84.9738	0.517972	2.94628	0.000422177
Tmem174	13	98786715	98789886	3172	*	K27ac_WT_peaks_14474	29.1967	26.8016	53.9122	52.0885	-0.831265	1.61072	0.000426369
Plekhh2	17	84816872	84820749	3878	*	K27ac_WT_peaks_17879	48.8291	44.1522	77.7064	75.2931	-0.678269	2.18997	0.000430282
Rhoc	3	104695022	104698478	3457	*	K27ac_WT_peaks_3573	173.828	157.205	211.021	205.946	-0.384817	3.76351	0.00043405
Gm19257	1	82764579	82766964	2386	*	K27ac_WT_peaks_456	57.9039	52.0957	87.7866	85.2333	-0.628097	2.38627	0.000434619
Sipa1l3	7	29146509	29147561	1053	*	K27ac_WT_peaks_7557	44.0293	39.9516	72.1267	69.8683	-0.707737	2.07163	0.000434798
Gm14376	7	144020817	144024748	3932	*	K27ac_WT_peaks_8582	121.085	108.957	156.937	153.052	-0.460457	3.29937	0.00043635
Fam53b	7	132387182	132389914	2733	*	K27ac_WT_peaks_8464	204.813	185.209	244.675	239.332	-0.369979	3.98599	0.000437735
Zfp592	7	80642740	80648142	5403	*	K27ac_CKO_peaks_7206	320.288	289.418	235.858	231.162	0.318583	4.28464	0.000441659
Nfkb1	3	135394891	135399978	5088	*	K27ac_CKO_peaks_3398	308.839	279.093	226.796	222.197	0.324034	4.23058	0.000446252
Bach2	4	32361548	32364645	3098	*	K27ac_CKO_peaks_3604	139.973	126.112	93.587	91.4036	0.502495	3.04378	0.000446676
Ide	19	37338920	37342626	3707	*	K27ac_WT_peaks_18932	179.368	161.503	124.082	120.919	0.440942	3.4156	0.000447648
Map3k14	11	103148858	103154563	5706	*	K27ac_WT_peaks_12648	487.145	440.889	370.628	364.36	0.261793	4.90788	0.000447901
Gm57160	1	128532728	128536877	4150	*	K27ac_CKO_peaks_666	206.504	186.472	145.331	141.664	0.406894	3.62762	0.000448203
Gm24152	4	9688191	9689887	1697	*	K27ac_CKO_peaks_3541	38.9325	36.0656	21.4036	20.5962	0.949537	1.16709	0.000449711
Sh3rf2	18	42194479	42195817	1339	*	K27ac_WT_peaks_18213	19.2048	17.7951	40.2589	38.7402	-0.971532	1.1555	0.000450251
Gm18578	14	26013758	26015578	1821	*	K27ac_CKO_peaks_13689	46.7079	42.2982	75.1707	72.8333	-0.689448	2.138	0.0004506
Gm15738	16	13253747	13256704	2958	*	K27ac_WT_peaks_16341	58.4431	52.5744	88.2719	85.7135	-0.623443	2.39608	0.000455352
Gm56884	17	35436911	35440024	3114	*	K27ac_WT_peaks_17445	281.495	254.465	205.173	200.823	0.338904	4.09311	0.000456172
Mgst3	1	167214032	167216092	2061	*	K27ac_WT_peaks_1040	22.3621	20.6374	45.8457	44.1542	-0.955893	1.34087	0.000456173
Ppp1r12b	1	134710709	134714332	3624	*	K27ac_WT_peaks_807	106.875	96.2402	143.694	140.313	-0.509011	3.15273	0.000459053
Nod1	6	54916142	54918009	1868	*	K27ac_WT_peaks_6556	108.917	98.0742	143.674	140.289	-0.481848	3.16413	0.000460629
Il6ra	3	89812939	89821023	8085	*	K27ac_CKO_peaks_3052	398.027	359.874	295.165	289.841	0.302135	4.60115	0.000461093
Tanc1	2	59476728	59478119	1392	*	K27ac_WT_peaks_1814	38.2033	34.8063	65.0609	62.9222	-0.745057	1.90867	0.000463029
Spaca6	17	18056456	18059552	3097	*	K27ac_WT_peaks_17140	286.264	258.704	323.559	317.419	-0.302541	4.42277	0.000467457
Rasgrp1	2	117155984	117160096	4113	*	K27ac_CKO_peaks_1988	121.492	109.439	78.9528	77.0518	0.558913	2.82703	0.000468825
Dagla	19	10254048	10258988	4941	*	K27ac_CKO_peaks_17174	227.392	205.546	264.287	258.719	-0.334554	4.11412	0.00047116
Gm20128	3	58278319	58281862	3544	*	K27ac_WT_peaks_3182	92.0316	82.9424	124.969	122.033	-0.512508	2.94948	0.000471425
1600020E01Rik	6	86539027	86540482	1456	*	K27ac_CKO_peaks_6084	54.2562	49.7483	32.0396	30.9619	0.803903	1.65264	0.000473651
Sstr4	2	148236814	148241535	4722	*	K27ac_WT_peaks_2499	156.61	141.417	193.434	188.553	-0.403963	3.62757	0.000474401
Slc12a7	13	73951554	73954318	2765	*	K27ac_CKO_peaks_13276	73.7103	66.2967	104.847	102.153	-0.557623	2.67301	0.000475177
Gm28981	1	64228439	64229339	901	*	K27ac_CKO_peaks_325	54.2441	49.7583	31.0238	29.9781	0.851459	1.63605	0.000475362
Gm43090	5	90842126	90846573	4448	*	K27ac_CKO_peaks_4979	229.037	207.176	163.461	159.583	0.379878	3.78484	0.000478044
Pik3ip1	11	3279317	3280828	1512	*	K27ac_WT_peaks_11618	97.4331	87.6211	62.8661	61.1327	0.592344	2.5098	0.000479725
Synpo	18	60792920	60795480	2561	*	K27ac_WT_peaks_18313	77.8915	70.0995	109.357	106.629	-0.543775	2.74041	0.000481106
Coq8a	1	180025600	180027787	2188	*	K27ac_CKO_peaks_1086	119.994	108.076	77.9453	76.0603	0.560797	2.80883	0.000482889
Disc1	8	125979911	125982356	2446	*	K27ac_WT_peaks_9521	59.5	53.5218	89.2852	86.7203	-0.615782	2.41571	0.000483782
Gm56719	15	96551894	96554177	2284	*	K27ac_CKO_peaks_14851	100.059	89.9757	64.8789	63.122	0.582396	2.55017	0.000485729
Gm43414	3	37740459	37744175	3717	*	K27ac_CKO_peaks_2776	70.5575	63.4486	101.328	98.6628	-0.567639	2.61916	0.00048729
Efna5	17	63088012	63091466	3455	*	K27ac_WT_peaks_17669	47.7558	43.2218	76.1738	73.8064	-0.678535	2.16122	0.000492939
Mthfsl	9	88590745	88593823	3079	*	K27ac_WT_peaks_10252	85.7667	77.2808	117.907	115.096	-0.523527	2.85962	0.000492989
Lgals3	14	47598789	47600306	1518	*	K27ac_WT_peaks_14912	89.4403	80.6105	121.941	119.067	-0.51578	2.91222	0.000493447
Gm11981	11	6654076	6658053	3978	*	K27ac_CKO_peaks_10717	87.8761	79.1055	55.8222	54.1765	0.627512	2.35617	0.000494489
Arf6	12	69417603	69420855	3253	*	K27ac_CKO_peaks_12255	213.701	193.128	151.394	147.616	0.395206	3.68104	0.000495872
Bcl11a	11	24079459	24083483	4025	*	K27ac_CKO_peaks_10819	136.816	123.284	91.5692	89.4284	0.502669	3.01204	0.000497623
Acp2	2	91031392	91033471	2080	*	K27ac_WT_peaks_2044	59.9965	53.9677	89.7777	87.2036	-0.612108	2.42519	0.000497639
Itsn1	16	91586015	91588143	2129	*	K27ac_CKO_peaks_15567	73.4021	66.5896	44.1868	42.8058	0.732308	2.07785	0.000498305
Gm11980	11	6644081	6645835	1755	*	K27ac_CKO_peaks_10716	135.692	122.285	89.0402	86.9551	0.532486	2.98926	0.000498315
Gm44442	6	99906960	99912215	5256	*	K27ac_WT_peaks_6852	82.0942	73.9357	113.877	111.118	-0.531733	2.80499	0.000498445
Eri3	4	117490802	117495525	4724	*	K27ac_WT_peaks_4521	60.022	53.99	89.7848	87.2149	-0.611932	2.42536	0.000499467
Uvrag	7	98673298	98677544	4247	*	K27ac_WT_peaks_8053	111.545	100.425	146.25	142.783	-0.474199	3.19287	0.000504094
Ablim3	18	61969224	61972129	2906	*	K27ac_WT_peaks_18337	96.7729	87.2032	130.019	126.979	-0.501339	3.01186	0.000504893
Ighv14-2	12	113957441	113958730	1290	*	K27ac_WT_peaks_13699	39.4631	36.5364	21.9135	21.0866	0.932992	1.19006	0.000505844
Cyld	8	89440810	89443714	2905	*	K27ac_CKO_peaks_8278	39.4635	36.5363	21.9135	21.0866	0.932949	1.19008	0.000506154
Esrrg	1	187653717	187655940	2224	*	K27ac_WT_peaks_1252	16.0615	14.9383	35.6611	34.339	-1.0361	0.96952	0.000512594
Serpinb1a	13	33031187	33036112	4926	*	K27ac_CKO_peaks_12927	170.447	153.399	117.478	114.533	0.448646	3.34084	0.000513038
Zmiz1os1	14	25303954	25305778	1825	*	K27ac_WT_peaks_14740	43.4979	39.4881	71.1161	68.8807	-0.702896	2.05303	0.000514696
Ptprv	1	135057158	135062461	5304	*	K27ac_CKO_peaks_740	423.226	382.785	319.315	313.684	0.276001	4.70025	0.000517144
Gm18955	12	117723680	117727639	3960	*	K27ac_WT_peaks_13756	79.4545	71.525	110.863	108.127	-0.536666	2.76349	0.000520206
Xpa	4	46195599	46198034	2436	*	K27ac_CKO_peaks_3712	116.818	105.187	77.4474	75.5564	0.533684	2.78261	0.000520322
Laptm4b	15	34237576	34241402	3827	*	K27ac_WT_peaks_15505	75.804	68.1952	106.862	104.155	-0.547109	2.70521	0.000522384
Ciita	16	10304418	10309669	5252	*	K27ac_WT_peaks_16297	112.605	101.374	147.242	143.737	-0.470577	3.20407	0.000526744
H2-Q10	17	35737745	35738231	487	*	K27ac_CKO_peaks_16081	13.2548	12.7454	4.55951	4.44046	1.76366	-0.372328	0.000527592
Scin	12	40163515	40163973	459	*	K27ac_CKO_peaks_12165	9.62881	9.37118	2.52638	2.47361	2.17695	-0.798631	0.000528065
Aff3	1	38701509	38706531	5023	*	K27ac_WT_peaks_144	187.755	169.193	131.169	127.815	0.42375	3.4867	0.000528706
Myof	19	38002875	38005919	3045	*	K27ac_WT_peaks_18940	75.8197	68.2088	106.849	104.142	-0.54658	2.70518	0.000528972
Plin2	4	86585144	86588691	3548	*	K27ac_WT_peaks_4327	257.923	233.064	294.44	288.573	-0.313539	4.28081	0.00052964
Atxn7	14	8379425	8382672	3248	*	K27ac_CKO_peaks_13590	135.202	121.839	90.5692	88.4496	0.502235	2.9959	0.000531839
Gbp11	5	105491469	105495204	3736	*	K27ac_WT_peaks_5661	57.8878	52.0883	87.2754	84.7284	-0.619365	2.3812	0.000532661
Gm43302	5	105440481	105445032	4552	*	K27ac_WT_peaks_5660	136.289	122.759	172.189	167.794	-0.428617	3.44688	0.0005365
Bckdha	7	25329703	25332982	3280	*	K27ac_CKO_peaks_6787	316.115	285.653	233.344	228.671	0.315581	4.2673	0.000536763
Rnf125	18	21093932	21096401	2470	*	K27ac_CKO_peaks_16585	174.178	156.771	118.495	115.502	0.466778	3.36373	0.000538623
Ubac2	14	122174450	122178010	3561	*	K27ac_CKO_peaks_14220	225.749	204.152	158.932	155.098	0.400949	3.75599	0.000541347
Gm27201	9	32417510	32421517	4008	*	K27ac_CKO_peaks_8779	497.033	449.881	379.709	373.326	0.255547	4.93954	0.000541586
Atp6v0d1	8	106270532	106274096	3565	*	K27ac_WT_peaks_9264	138.316	124.61	174.224	169.774	-0.425019	3.46566	0.000545109
Gm25608	5	64178364	64182212	3849	*	K27ac_CKO_peaks_4830	115.273	103.774	76.443	74.5607	0.534673	2.76371	0.000545935
Emb	13	117377360	117383695	6336	*	K27ac_CKO_peaks_13553	193.459	174.447	135.741	132.277	0.415424	3.53228	0.000546685
Zfp141	7	42138884	42142837	3954	*	K27ac_CKO_peaks_6937	72.8864	66.1077	45.2082	43.7976	0.688391	2.08405	0.000548201
Pwwp2b	7	138845683	138848182	2500	*	K27ac_CKO_peaks_7701	158.138	142.818	194.442	189.545	-0.39785	3.63794	0.000548433
Tpp2	1	43995792	43997692	1901	*	K27ac_CKO_peaks_190	23.688	22.3114	11.1904	10.8096	1.23535	0.449267	0.000549827
Frk	10	34358898	34360770	1873	*	K27ac_WT_peaks_10825	54.1952	48.8169	84.7728	82.2355	-0.666765	2.32032	0.000552001
Snd1	6	28789040	28792409	3370	*	K27ac_WT_peaks_6326	49.3489	44.6159	77.7072	75.2941	-0.663513	2.1956	0.000553002
Ttc39c	18	12853640	12859489	5850	*	K27ac_WT_peaks_18035	139.439	125.641	175.256	170.776	-0.422405	3.47527	0.000563628
Gm8396	14	14665185	14666022	838	*	K27ac_WT_peaks_14689	7.70922	7.29069	22.8727	22.1273	-1.37487	0.288796	0.000563958
1700022N22Rik	17	26201540	26205371	3832	*	K27ac_WT_peaks_17222	132.045	118.877	167.619	163.348	-0.433593	3.40572	0.000564844
Anxa4	6	86747466	86750410	2945	*	K27ac_CKO_peaks_6094	104.722	94.3165	140.633	137.343	-0.506139	3.12315	0.000566234
Rpl27a	7	109117160	109119614	2455	*	K27ac_WT_peaks_8175	141.448	127.494	179.795	175.2	-0.439819	3.50501	0.000567532
Lrrc8e	8	4280420	4282951	2532	*	K27ac_WT_peaks_8611	58.9458	53.0263	88.2706	85.7148	-0.611283	2.40089	0.000570174
Nos2	11	78786213	78789860	3648	*	K27ac_CKO_peaks_11355	63.2979	57.7067	38.6376	37.3604	0.734086	1.88086	0.000571032
Mink1	11	70476173	70479694	3522	*	K27ac_WT_peaks_12228	191.645	173.347	227.578	222.43	-0.358009	3.88607	0.000573688
Ski	4	155260980	155264240	3261	*	K27ac_WT_peaks_4994	234.722	212.151	270.794	265.157	-0.32502	4.15369	0.000573971
Slc7a7	14	54645438	54649068	3631	*	K27ac_WT_peaks_14968	141.951	127.934	177.77	173.224	-0.418023	3.49808	0.000576007
Tead1	7	112392504	112393674	1171	*	K27ac_WT_peaks_8227	20.2519	18.7471	41.2787	39.721	-0.935262	1.20128	0.000578984
E230034D01Rik	9	43898305	43902164	3860	*	K27ac_WT_peaks_9811	66.8382	60.1035	96.8176	94.1895	-0.574976	2.54995	0.000579932
Lncpint	6	31051689	31060163	8475	*	K27ac_WT_peaks_6350	743.444	675.713	778.086	766.941	-0.202792	5.7386	0.000582239
Arhgap27	11	103252274	103256938	4665	*	K27ac_CKO_peaks_11680	278.36	251.543	314.52	308.47	-0.301185	4.38229	0.000584056
4930512J16Rik	6	89257287	89259875	2589	*	K27ac_WT_peaks_6764	70.56	63.45	100.827	98.1715	-0.56022	2.61497	0.000586874
Pex7	10	19782814	19784737	1924	*	K27ac_CKO_peaks_9752	65.4062	59.5598	40.1564	38.8465	0.720595	1.92925	0.000588663
Ubash3b	9	41060725	41062682	1958	*	K27ac_CKO_peaks_8827	102.147	91.8481	66.8936	65.1103	0.565678	2.5851	0.000590546
Dock4	12	40512931	40514863	1933	*	K27ac_WT_peaks_13138	44.5729	40.4191	73.6385	71.3448	-0.722635	2.09608	0.00059068
Kdm5b	1	134487519	134488474	956	*	K27ac_CKO_peaks_733	47.9038	44.0952	27.995	27.0055	0.835527	1.47751	0.000593543
Gm56826	8	35222725	35225166	2442	*	K27ac_CKO_peaks_7960	75.518	68.3952	47.234	45.7651	0.671396	2.13788	0.000594123
Zbtb7c	18	76242869	76246184	3316	*	K27ac_WT_peaks_18465	86.2792	77.7442	117.902	115.094	-0.515091	2.86313	0.000597338
Ywhaz	15	36791920	36795055	3136	*	K27ac_CKO_peaks_14365	290.927	262.956	213.725	209.267	0.325976	4.14521	0.00059778
1600022D10Rik	17	71468593	71469970	1378	*	K27ac_WT_peaks_17739	92.1113	82.8535	59.3464	57.6506	0.600804	2.43014	0.000598863
Ell	8	71010866	71015768	4903	*	K27ac_WT_peaks_8980	268.473	242.6	304.469	298.512	-0.305341	4.33318	0.000599331
Tmem201	4	149821235	149822695	1461	*	K27ac_CKO_peaks_4446	67.5543	61.4437	41.6669	40.3318	0.708406	1.97616	0.000599589
Pbx1	1	168198796	168203462	4667	*	K27ac_WT_peaks_1047	104.206	93.861	137.599	134.392	-0.481099	3.10224	0.000602289
C77080	4	129144603	129146002	1400	*	K27ac_WT_peaks_4641	36.5996	33.3936	62.5378	60.4604	-0.743682	1.85235	0.000602593
Dock10	1	80642771	80643219	449	*	K27ac_WT_peaks_447	53.7338	49.2775	32.0408	30.9621	0.790548	1.64442	0.000603766
Spats2l	1	57887281	57892119	4839	*	K27ac_WT_peaks_279	86.7704	78.1896	118.397	115.58	-0.513294	2.87008	0.000607765
P2rx7	5	122781881	122784796	2916	*	K27ac_WT_peaks_5869	129.999	117.025	167.627	163.357	-0.455843	3.39606	0.000612474
Gm13670	2	75648141	75650219	2079	*	K27ac_CKO_peaks_1814	50.0141	45.9801	29.5112	28.4901	0.815814	1.54122	0.00061408
Cd69	6	129259976	129262495	2520	*	K27ac_CKO_peaks_6464	122.079	109.981	79.9628	78.0456	0.546332	2.83812	0.000614948
Gm34189	12	73823068	73829403	6336	*	K27ac_WT_peaks_13304	424.094	383.888	464.382	456.609	-0.263902	4.96362	0.000615966
Gm2477	16	84402357	84404594	2238	*	K27ac_CKO_peaks_15498	55.8592	51.1544	33.5612	32.4391	0.774456	1.70129	0.00061683
Tut4	4	108315376	108318745	3370	*	K27ac_CKO_peaks_3987	171.641	154.482	118.989	115.992	0.43987	3.35372	0.000619143
Slc37a3	6	39310997	39313578	2582	*	K27ac_CKO_peaks_5796	151.609	136.512	103.221	100.785	0.471099	3.16728	0.000621172
Maml3	3	51608493	51609848	1356	*	K27ac_WT_peaks_3129	27.0869	24.916	50.3797	48.6214	-0.832274	1.51429	0.000624511
Gm55913	3	108966535	108968231	1697	*	K27ac_CKO_peaks_3275	25.7908	24.2093	12.7232	12.2768	1.1608	0.576429	0.000630065
Zdhhc14	17	5778579	5782444	3866	*	K27ac_CKO_peaks_15671	228.422	206.616	163.966	160.07	0.371662	3.78463	0.000631189
Itga4	2	79089723	79090867	1145	*	K27ac_CKO_peaks_1832	80.9633	73.0823	51.2862	49.7129	0.642486	2.24037	0.000637187
Gpr39	1	125682819	125684133	1315	*	K27ac_WT_peaks_711	13.4449	12.5551	31.5714	30.4282	-1.09672	0.78629	0.000637867
Satb2	1	56963115	56964258	1144	*	K27ac_WT_peaks_276	4.60235	4.3976	17.247	16.753	-1.65466	-0.126243	0.000639273
Adam10	9	70584859	70589859	5001	*	K27ac_CKO_peaks_9167	100.575	90.4399	64.373	62.6294	0.601117	2.55015	0.000640458
Cracr2a	6	127532194	127533435	1242	*	K27ac_WT_peaks_7107	18.1534	16.8461	38.2175	36.7821	-0.970924	1.08394	0.000640569
Mindy4	6	55179710	55182025	2316	*	K27ac_WT_peaks_6561	37.1396	33.8711	63.0456	60.9571	-0.736114	1.86673	0.000642922
Cttnbp2nl	3	104937831	104941268	3438	*	K27ac_CKO_peaks_3215	43.5124	39.5046	70.611	68.39	-0.691801	2.04688	0.000643338
Wdr93	7	79429223	79432261	3039	*	K27ac_WT_peaks_7888	51.4863	46.4821	79.726	77.277	-0.643953	2.24018	0.0006471
Abl1	2	31648937	31651986	3050	*	K27ac_WT_peaks_1618	92.0073	82.9214	123.96	121.044	-0.500636	2.9427	0.000647845
Cttnbp2nl	3	104937689	104940929	3241	*	K27ac_WT_peaks_3580	41.3823	37.627	68.0871	65.9162	-0.705169	1.98928	0.000648504
Chst13	6	90295212	90300085	4874	*	K27ac_CKO_peaks_6142	268.383	242.663	196.117	191.884	0.337385	4.02641	0.000649762
Il5ra	6	106724207	106728426	4220	*	K27ac_CKO_peaks_6221	62.2658	56.7896	38.1323	36.8686	0.73107	1.85975	0.000654542
9930014A18Rik	15	60693407	60698425	5019	*	K27ac_WT_peaks_15692	163.843	148.068	199.484	194.505	-0.385438	3.68096	0.000655442
Fyn	10	39380756	39384408	3653	*	K27ac_WT_peaks_10848	65.2904	58.7146	94.8067	92.2005	-0.576452	2.51878	0.000656224
Gm34908	7	131966347	131970709	4363	*	K27ac_CKO_peaks_7664	220.667	199.525	157.917	154.067	0.378292	3.73291	0.000658793
G930009F23Rik	15	38420490	38423795	3306	*	K27ac_CKO_peaks_14381	110.492	99.4868	144.183	140.778	-0.466668	3.17563	0.000659805
Cnr2	4	135621792	135627955	6164	*	K27ac_CKO_peaks_4304	518.174	469.097	394.273	387.717	0.260773	4.99679	0.000661404
Osbpl9	4	108968846	108970805	1960	*	K27ac_WT_peaks_4470	76.8592	69.1529	107.349	104.643	-0.534563	2.71702	0.000661518
Bcas3	11	85296453	85299717	3265	*	K27ac_CKO_peaks_11443	44.7423	41.2573	25.9735	25.0267	0.853557	1.3813	0.000664579
Dcun1d2	8	13320036	13321910	1875	*	K27ac_WT_peaks_8658	23.4047	21.5952	45.3337	43.6659	-0.875245	1.35107	0.000666201
Gm50280	19	17271416	17274335	2920	*	K27ac_CKO_peaks_17240	74.5321	67.5262	46.7242	45.2708	0.66924	2.12032	0.00066734
Gm20139	10	19098427	19103220	4794	*	K27ac_CKO_peaks_9738	101.128	90.9338	66.3938	64.6156	0.562754	2.57222	0.000670004
Tns3	11	8531954	8533695	1742	*	K27ac_WT_peaks_11697	77.3688	69.6158	107.844	105.133	-0.532121	2.72477	0.000675833
Bptf	11	106996992	106998667	1676	*	K27ac_CKO_peaks_11745	81.4702	73.521	51.7903	50.2048	0.636588	2.2512	0.000678404
Svil	18	4995978	4998791	2814	*	K27ac_WT_peaks_17976	96.7166	87.1563	128.996	125.977	-0.490271	3.00523	0.000682277
Ide	19	37339160	37342567	3408	*	K27ac_CKO_peaks_17385	169.946	152.948	117.979	115.021	0.438263	3.34085	0.000687563
Ccz1	5	143929031	143931929	2899	*	K27ac_WT_peaks_6106	66.3302	59.6479	95.81	93.1957	-0.570056	2.53669	0.000688484
Pde4d	13	109617455	109619260	1806	*	K27ac_WT_peaks_14562	27.6093	25.3893	50.8817	49.1138	-0.820398	1.53219	0.000688507
4930579D07Rik	17	4916655	4920221	3567	*	K27ac_WT_peaks_16994	46.6877	42.2969	74.1562	71.8496	-0.669194	2.12613	0.000689203
Cx3cr1	9	119882294	119885704	3411	*	K27ac_WT_peaks_10540	247.324	223.701	179.512	175.484	0.351094	3.90531	0.000691112
U90926	5	92366614	92369506	2893	*	K27ac_WT_peaks_5558	74.7695	67.2584	106.858	104.142	-0.56622	2.69724	0.000693136
Lpcat1	13	73656238	73658144	1907	*	K27ac_WT_peaks_14333	46.6866	42.2981	74.146	71.8396	-0.668863	2.12606	0.000693477
Arhgap15	2	43639857	43643347	3491	*	K27ac_WT_peaks_1740	164.774	148.267	113.914	111.097	0.445492	3.29421	0.000697923
Septin1	7	126815947	126819784	3838	*	K27ac_CKO_peaks_7597	206.548	186.534	146.848	143.148	0.391929	3.63399	0.00069842
Dolpp1	2	30282063	30285465	3403	*	K27ac_CKO_peaks_1492	156.105	140.941	191.435	186.595	-0.393265	3.61717	0.000700085
Gm2116	18	79345454	79348179	2726	*	K27ac_CKO_peaks_16967	71.8406	65.2089	43.6845	42.313	0.7201	2.05321	0.000700755
Xkr5	8	19000329	19004495	4167	*	K27ac_CKO_peaks_7874	176.392	158.779	121.045	117.965	0.453572	3.38643	0.000711267
Ddx47	6	135016800	135018774	1975	*	K27ac_CKO_peaks_6503	21.8339	20.1661	44.3257	42.675	-0.938351	1.2994	0.00071238
Synj2	17	6025455	6030123	4669	*	K27ac_WT_peaks_17018	459.131	415.739	498.571	490.392	-0.25293	5.07145	0.000712627
Carhsp1	16	8481229	8485937	4709	*	K27ac_CKO_peaks_15004	410.429	371.466	449.796	442.2	-0.264646	4.91714	0.000717046
Gnaq	19	16247698	16251964	4267	*	K27ac_CKO_peaks_17231	90.4803	81.5472	121.942	119.069	-0.499601	2.91907	0.000717869
St3gal1	15	66987389	66991552	4164	*	K27ac_CKO_peaks_14541	409.485	370.601	444.739	437.215	-0.251561	4.90686	0.000718717
Arhgap26	18	39272566	39274964	2399	*	K27ac_WT_peaks_18193	96.2644	86.745	130.516	127.464	-0.514429	3.01186	0.000720494
Egf	3	129489465	129490170	706	*	K27ac_CKO_peaks_3361	11.1824	10.8176	3.54174	3.45824	1.89904	-0.589172	0.00072317
Gm14221	2	160460485	160463984	3500	*	K27ac_WT_peaks_2678	101.5	91.4406	134.052	130.929	-0.479454	3.0654	0.000724116
Dysf	6	83995759	83999319	3561	*	K27ac_WT_peaks_6697	40.3139	36.6869	66.5712	64.4207	-0.706292	1.9562	0.000729232
Myom1	17	71394019	71397784	3766	*	K27ac_WT_peaks_17737	203.219	183.782	238.112	232.863	-0.34113	3.95945	0.000732475
Gm13056	4	140998709	141003493	4785	*	K27ac_WT_peaks_4862	214.271	193.736	249.182	243.806	-0.332624	4.02941	0.000734812
Gm21726	13	90663871	90664881	1011	*	K27ac_WT_peaks_14405	21.3019	19.6982	42.2946	40.7057	-0.901809	1.24576	0.00073522
Gm10941	10	77085455	77089108	3654	*	K27ac_WT_peaks_11124	90.9887	82.005	122.433	119.55	-0.497643	2.92578	0.000736417
Septin1	7	126815972	126819901	3930	*	K27ac_WT_peaks_8387	207.577	187.486	147.856	144.138	0.388891	3.6423	0.000739113
Nrp1	8	129115876	129119642	3767	*	K27ac_WT_peaks_9581	102.042	91.9265	134.551	131.417	-0.477459	3.07158	0.000743941
Epgn	5	91184604	91187274	2671	*	K27ac_WT_peaks_5548	60.0254	53.9947	88.7706	86.2191	-0.594691	2.41566	0.000744486
Mif-ps9	19	56742201	56746594	4394	*	K27ac_CKO_peaks_17570	71.6119	64.3985	101.318	98.6622	-0.546679	2.62754	0.000747422
Sppl3	5	115181923	115184513	2591	*	K27ac_CKO_peaks_5226	69.1832	62.8595	43.1825	41.8157	0.686636	2.01524	0.00074826
Gm725	6	13287925	13289238	1314	*	K27ac_WT_peaks_6265	11.8762	11.1238	29.0168	27.9833	-1.13972	0.660798	0.000749065
Glipr2	4	43970287	43975097	4811	*	K27ac_WT_peaks_4136	377.593	341.334	284.112	278.898	0.282207	4.53452	0.000749856
Rit1	3	88624058	88627856	3799	*	K27ac_WT_peaks_3353	149.879	135.211	184.852	180.145	-0.399125	3.56335	0.000750456
Haao	17	84153461	84156313	2853	*	K27ac_CKO_peaks_16410	242.569	219.412	173.484	169.527	0.373705	3.86853	0.000750929
Tep1	14	51073744	51076175	2432	*	K27ac_WT_peaks_14932	56.8349	51.1684	85.2537	82.7331	-0.609178	2.35104	0.000753937
Utrn	10	12685679	12690525	4847	*	K27ac_CKO_peaks_9682	313.04	282.879	232.335	227.666	0.308005	4.25659	0.000758338
Gphn	12	78345546	78347111	1566	*	K27ac_CKO_peaks_12362	29.9976	28.0018	15.7863	15.2136	1.04605	0.801257	0.000759471
Rpl21-ps6	17	56183973	56253013	69041	*	K27ac_CKO_peaks_16226	826.419	751.946	857.954	846.015	-0.19109	5.88524	0.000760355
Ssh2	11	77269489	77270833	1345	*	K27ac_WT_peaks_12311	53.2065	48.8052	32.0402	30.9603	0.777254	1.63608	0.000765193
Lipa	19	34493099	34497264	4166	*	K27ac_CKO_peaks_17369	152.96	138.04	187.893	183.116	-0.394468	3.58935	0.000766924
Itga8	2	12228293	12233586	5294	*	K27ac_CKO_peaks_1308	73.4492	66.5801	46.2239	44.7855	0.665363	2.10235	0.000770149
Zdhhc13	7	48475134	48476511	1378	*	K27ac_CKO_peaks_7005	24.743	23.2576	12.2117	11.7882	1.16524	0.523336	0.000770167
Tmigd1	11	76775230	76776425	1196	*	K27ac_CKO_peaks_11312	63.2979	57.6959	39.148	37.8555	0.714443	1.88789	0.000771565
Msrb2	2	19390568	19394571	4004	*	K27ac_CKO_peaks_1361	183.67	165.467	129.163	125.864	0.415273	3.45897	0.000773274
Shroom3	5	93107293	93111201	3909	*	K27ac_WT_peaks_5575	106.834	96.2148	139.637	136.367	-0.467393	3.12916	0.000773815
Lipa	19	34493135	34497323	4189	*	K27ac_WT_peaks_18912	154.002	138.998	188.904	184.108	-0.39279	3.59794	0.000776229
Onecut1	9	74812294	74818149	5856	*	K27ac_CKO_peaks_9202	166.514	150.519	201.48	196.479	-0.377279	3.6991	0.000777352
Galnt9	5	110712428	110715830	3403	*	K27ac_WT_peaks_5728	35.0144	31.9926	60.0077	57.9991	-0.742101	1.79387	0.00078725
Idua	5	108805760	108809116	3357	*	K27ac_WT_peaks_5708	134.7	121.298	169.155	164.841	-0.418958	3.4253	0.000787606
Cyb561	11	105841538	105844715	3178	*	K27ac_WT_peaks_12676	80.9988	72.9262	111.36	108.628	-0.516388	2.77857	0.000789758
Gm30603	5	140579642	140584209	4568	*	K27ac_CKO_peaks_5505	452.079	409.011	341.443	335.541	0.273464	4.79574	0.000791486
Synj2	17	6055373	6060198	4826	*	K27ac_WT_peaks_17019	401.552	363.39	436.207	428.787	-0.251554	4.87893	0.000796314
Gm16066	19	3868613	3871334	2722	*	K27ac_WT_peaks_18550	43.5055	39.5052	70.105	67.8968	-0.680935	2.04058	0.00079764
Ndfip1	18	38538887	38541940	3054	*	K27ac_WT_peaks_18173	175.787	158.242	123.074	119.939	0.424447	3.39374	0.000798242
Kcna4	2	107057224	107058965	1742	*	K27ac_CKO_peaks_1963	23.1679	21.8316	11.1895	10.8105	1.20549	0.430174	0.000798908
Mdh1	11	21501822	21502596	775	*	K27ac_CKO_peaks_10790	23.1685	21.8313	11.1896	10.8105	1.20534	0.430203	0.000800162
Slc35e4	11	3860221	3864731	4511	*	K27ac_CKO_peaks_10658	241.649	218.385	279.349	273.619	-0.329332	4.197	0.000800338
Zdhhc7	8	120789130	120790923	1794	*	K27ac_CKO_peaks_8500	76.1242	68.899	48.2457	46.7462	0.650279	2.15558	0.00080779
Dennd3	15	73442424	73443915	1492	*	K27ac_WT_peaks_15781	41.3726	37.6256	67.5803	65.4191	-0.693813	1.98269	0.000808304
Sirt2	7	28479659	28481878	2220	*	K27ac_CKO_peaks_6835	194.01	174.941	135.216	131.766	0.425138	3.53221	0.000810318
Cald1	6	34706182	34708100	1919	*	K27ac_WT_peaks_6387	19.2007	17.7996	39.2399	37.7599	-0.933121	1.1321	0.000811675
Bfsp2	9	103325762	103329069	3308	*	K27ac_CKO_peaks_9376	73.9716	67.0337	46.7279	45.2741	0.658997	2.11429	0.000822487
Cphx1	14	25936434	25941556	5123	*	K27ac_WT_peaks_14765	147.219	132.76	181.805	177.168	-0.39976	3.53885	0.000823629
Cdkal1	13	29685490	29689822	4333	*	K27ac_WT_peaks_13944	77.9136	70.1117	107.849	105.147	-0.522621	2.72884	0.000825401
Vit	17	78870244	78871398	1155	*	K27ac_WT_peaks_17793	7.70735	7.29264	22.3622	21.6377	-1.34065	0.267433	0.000825585
Gm3734	18	46767854	46770331	2478	*	K27ac_WT_peaks_18240	28.6604	26.3363	51.8875	50.1055	-0.798255	1.56756	0.000825648
Lypla1	1	4877602	4880913	3312	*	K27ac_CKO_peaks_2	73.9531	67.0194	46.7291	45.2753	0.65872	2.11425	0.000826677
Fut8	12	77295198	77296013	816	*	K27ac_CKO_peaks_12356	16.8981	16.1016	7.10561	6.89439	1.44622	-0.0172953	0.000826767
Mrpl37	4	106922531	106926070	3540	*	K27ac_WT_peaks_4441	100.974	90.9706	133.045	129.943	-0.475591	3.0561	0.000826845
Klhl18	9	110267418	110271841	4424	*	K27ac_WT_peaks_10450	93.2023	83.8282	60.8618	59.1424	0.579326	2.45412	0.0008291
Sftpb	6	72279531	72282148	2618	*	K27ac_WT_peaks_6634	118.438	106.591	151.841	148.141	-0.44363	3.2593	0.000840434
Myo1e	9	70114437	70119445	5009	*	K27ac_CKO_peaks_9158	161.795	146.174	196.466	191.542	-0.3808	3.66072	0.000841355
Camk2d	3	126623057	126625665	2609	*	K27ac_WT_peaks_3729	97.838	88.1608	129.531	126.503	-0.480421	3.01518	0.000844526
Fam222a	5	114730626	114735606	4981	*	K27ac_CKO_peaks_5215	188.371	169.781	133.201	129.796	0.40568	3.49843	0.000856502
4933406D12Rik	2	146373129	146377759	4631	*	K27ac_WT_peaks_2488	78.9334	71.0401	108.852	106.141	-0.518249	2.74427	0.000856897
Steap4	5	8024077	8025057	981	*	K27ac_CKO_peaks_4549	50.0252	45.9797	30.0171	28.9823	0.79068	1.55014	0.000861317
2310034O05Rik	5	100363794	100367721	3928	*	K27ac_CKO_peaks_5042	50.028	45.9806	30.0173	28.983	0.79059	1.55018	0.000862522
Myo5b	18	74829150	74830701	1552	*	K27ac_WT_peaks_18437	14.4893	13.5111	32.5946	31.4053	-1.04199	0.845232	0.000863967
Gm8167	8	83323036	83324043	1008	*	K27ac_CKO_peaks_8207	12.7395	12.2607	4.55869	4.44131	1.71105	-0.406254	0.000868077
Usp40	1	87935467	87937680	2214	*	K27ac_WT_peaks_518	33.9455	31.048	58.4774	56.521	-0.745475	1.75588	0.000869535
Socs3	11	117859590	117861979	2390	*	K27ac_CKO_peaks_11884	253.096	228.898	185.044	180.943	0.339393	3.9428	0.000871739
Tjp1	7	64968967	64972597	3631	*	K27ac_WT_peaks_7776	23.4021	21.5974	44.8268	43.1726	-0.858289	1.34086	0.000872276
Gm36435	9	42205532	42209061	3530	*	K27ac_CKO_peaks_8839	72.3678	65.6394	45.7097	44.2832	0.662366	2.08401	0.000873073
Emp1	6	135344316	135346857	2542	*	K27ac_WT_peaks_7190	59.4903	53.5156	87.7681	85.2299	-0.590053	2.40101	0.000873616
Gm4832	17	88419368	88421419	2052	*	K27ac_WT_peaks_17929	293.148	264.955	214.236	209.782	0.333176	4.15288	0.000874435
Tut4	4	108409901	108412792	2892	*	K27ac_CKO_peaks_3988	65.3878	59.555	39.6507	38.3534	0.739371	1.92238	0.000876057
Arhgap15	2	43640597	43643354	2758	*	K27ac_CKO_peaks_1625	146.298	131.761	100.182	97.8385	0.464467	3.12036	0.000880268
Prdm16	4	154531519	154536447	4929	*	K27ac_WT_peaks_4985	56.2859	50.688	84.2583	81.7507	-0.604781	2.33573	0.000880322
Foxp4	17	48208562	48211134	2573	*	K27ac_WT_peaks_17580	67.3984	60.607	96.3036	93.6925	-0.555466	2.55005	0.00088036
Kif2a	13	107157614	107159668	2055	*	K27ac_CKO_peaks_13479	101.61	91.3654	67.4	65.6024	0.54729	2.58506	0.000880527
Mmd	11	90154213	90155674	1462	*	K27ac_CKO_peaks_11510	62.2223	56.751	38.639	37.3583	0.711162	1.86663	0.000883698
Tbc1d5	17	51080879	51082528	1650	*	K27ac_WT_peaks_17606	13.4428	12.5572	31.0615	29.9387	-1.07209	0.771208	0.000884442
Bicd2	13	49522596	49526297	3702	*	K27ac_CKO_peaks_13091	254.812	230.261	288.891	283.089	-0.302973	4.25796	0.000885769
Setd3	12	108145034	108146862	1829	*	K27ac_CKO_peaks_12598	133.977	120.74	91.0542	88.9215	0.482083	2.99221	0.00088635
Gpr89	3	96788298	96790582	2285	*	K27ac_WT_peaks_3482	53.085	47.8851	80.7285	78.2657	-0.620612	2.26733	0.000887472
Ppard	17	28490563	28493303	2741	*	K27ac_WT_peaks_17279	116.859	105.173	152.363	148.656	-0.4678	3.25395	0.000890323
D7Ertd443e	7	133863065	133865908	2844	*	K27ac_WT_peaks_8487	53.1003	47.8963	80.728	78.2663	-0.620356	2.26739	0.000891861
Mical2	7	111887547	111889990	2444	*	K27ac_WT_peaks_8222	83.6552	75.3481	113.871	111.119	-0.505352	2.81601	0.000892138
Egln3	12	54193629	54194698	1070	*	K27ac_CKO_peaks_12203	25.2688	23.7313	12.7222	12.2775	1.13357	0.558908	0.0008962
Sfta2	17	35959285	35962221	2937	*	K27ac_WT_peaks_17458	60.0059	53.9781	88.2704	85.7267	-0.586526	2.41074	0.00089621
Phf2	13	48994234	48997259	3026	*	K27ac_WT_peaks_14132	134.689	121.285	168.657	164.357	-0.414735	3.4229	0.000898367
Alcam	16	52287942	52291157	3216	*	K27ac_CKO_peaks_15400	229.942	207.999	166.478	162.549	0.358752	3.79948	0.000899077
Dppa3	6	122607535	122610700	3166	*	K27ac_WT_peaks_7042	79.9946	72.0099	109.86	107.146	-0.51367	2.75978	0.000900279
Sipa1l3	7	29090967	29096726	5760	*	K27ac_WT_peaks_7554	186.894	169.054	221.04	215.937	-0.350571	3.84683	0.000903115
Garre1	7	33964936	33968590	3655	*	K27ac_WT_peaks_7607	143.538	129.397	180.282	175.677	-0.423049	3.5163	0.000904117
Gm5444	13	4833217	4836765	3549	*	K27ac_WT_peaks_13780	46.7027	42.2962	75.1614	72.8242	-0.689225	2.13793	0.000905121
5430421F17Rik	8	25764049	25766637	2589	*	K27ac_CKO_peaks_7902	217.999	197.091	156.926	153.074	0.370444	3.71915	0.00090769
Dnm1	2	32231105	32235011	3907	*	K27ac_WT_peaks_1630	76.8338	69.136	108.366	105.644	-0.549214	2.72486	0.00090787
Hspa12a	19	58837434	58839726	2293	*	K27ac_WT_peaks_19145	45.0966	40.9103	71.6205	69.3823	-0.664133	2.07788	0.00091874
Tamalin	15	101130462	101131864	1403	*	K27ac_WT_peaks_16186	69.4983	62.4921	100.324	97.6662	-0.573865	2.60215	0.00091912
Inpp4a	1	37394114	37397941	3828	*	K27ac_WT_peaks_129	53.6358	48.3629	81.2318	78.7616	-0.615956	2.27812	0.000922792
Cetn3	13	81940784	81943665	2882	*	K27ac_CKO_peaks_13322	75.0526	67.9645	47.7409	46.2564	0.646694	2.13804	0.000929941
Tec	5	72985726	72987934	2209	*	K27ac_CKO_peaks_4914	116.278	104.704	78.4579	76.5449	0.508099	2.78634	0.000933151
Rpl35a-ps2	1	181071722	181077450	5729	*	K27ac_CKO_peaks_1115	234.116	211.771	169.989	166.03	0.35355	3.82705	0.000933891
Fam169b	7	67945937	67949181	3245	*	K27ac_CKO_peaks_7088	122.618	110.493	82.9983	81.0244	0.496693	2.86339	0.000934325
Gm5122	9	60919942	60924307	4366	*	K27ac_CKO_peaks_9043	206.556	186.555	147.864	144.143	0.381838	3.63822	0.000936526
Xylt1	7	117027601	117029885	2285	*	K27ac_WT_peaks_8275	212.198	191.767	152.401	148.598	0.375502	3.67911	0.000938355
1700026D11Rik	2	132351136	132352947	1812	*	K27ac_CKO_peaks_2179	112.111	100.89	75.4443	73.5582	0.516043	2.73278	0.000940842
Pon3	6	5254508	5260386	5879	*	K27ac_WT_peaks_6225	104.182	93.8443	136.067	132.902	-0.4649	3.09306	0.000942595
Tmem18	12	30631947	30635740	3794	*	K27ac_WT_peaks_13062	118.369	106.532	151.336	147.655	-0.439543	3.25648	0.00094871
4921539E11Rik	4	103120168	103123844	3677	*	K27ac_WT_peaks_4423	61.0756	54.9369	89.2768	86.727	-0.57912	2.43019	0.000951937
Gm5259	1	89162525	89165004	2480	*	K27ac_CKO_peaks_499	76.1217	68.9185	47.232	45.7636	0.681819	2.14394	0.000952141
Cd36	5	18061079	18064711	3633	*	K27ac_CKO_peaks_4571	124.249	111.817	159.985	155.987	-0.451888	3.33061	0.000955589
Nfe2l1	11	96715020	96717778	2759	*	K27ac_WT_peaks_12533	112.63	101.402	145.208	141.767	-0.449926	3.19282	0.000958608
Fbxw7	3	84733406	84735090	1685	*	K27ac_CKO_peaks_2974	64.8959	59.0958	40.6585	39.332	0.691504	1.92923	0.000961275
Gm49734	16	43508493	43513430	4938	*	K27ac_CKO_peaks_15329	110.018	98.9758	73.9382	72.0659	0.520086	2.70522	0.00096222
Proser2	2	6120850	6124815	3966	*	K27ac_CKO_peaks_1264	89.9358	81.0579	120.425	117.585	-0.489203	2.90525	0.000962336
Gm31452	13	107304858	107308070	3213	*	K27ac_WT_peaks_14535	29.718	27.2845	52.8966	51.1047	-0.777821	1.60226	0.000976134
Zfp143	7	109684529	109688224	3696	*	K27ac_WT_peaks_8190	81.573	73.4486	111.348	108.626	-0.506571	2.78248	0.000976811
Sh3pxd2b	11	32384183	32388733	4551	*	K27ac_WT_peaks_11860	65.8076	59.1799	94.2979	91.7041	-0.55724	2.51872	0.000981228
Pvt1	15	61914915	61917296	2382	*	K27ac_WT_peaks_15700	86.2497	77.7085	116.385	113.602	-0.495786	2.85227	0.000981537
Aff1	5	103850468	103851263	796	*	K27ac_CKO_peaks_5070	67.0303	60.9655	42.1785	40.8276	0.679516	1.9762	0.000983385
Ccdc25	14	66118835	66121413	2579	*	K27ac_WT_peaks_15109	43.486	39.4972	69.5963	67.3998	-0.67007	2.03416	0.000985154
Kcnq1	7	142732035	142735328	3294	*	K27ac_WT_peaks_8565	65.8284	59.1984	94.2939	91.702	-0.556839	2.51879	0.000989546
Ikzf1	11	11633853	11636956	3104	*	K27ac_CKO_peaks_10736	184.535	166.261	130.687	127.348	0.404797	3.47044	0.000993202
Lrmda	14	22151056	22154827	3772	*	K27ac_WT_peaks_14729	46.1596	41.8444	72.6451	70.3844	-0.653892	2.1023	0.000996036
Pacs2	12	113007277	113009139	1863	*	K27ac_CKO_peaks_12670	95.307	85.712	62.8758	61.1273	0.561716	2.49145	0.000998546
Mink1	11	70475950	70479709	3760	*	K27ac_CKO_peaks_11227	199.016	179.996	232.595	227.414	-0.336459	3.92757	0.000998941
Dlc1	8	37078299	37081613	3315	*	K27ac_WT_peaks_8818	46.1634	41.851	72.6263	70.366	-0.653152	2.10222	0.00100941
Gm25826	18	32728681	32729565	885	*	K27ac_CKO_peaks_16632	15.8585	15.1414	6.59543	6.40454	1.4696	-0.0981968	0.00101171
Asap2	12	21275507	21280592	5086	*	K27ac_CKO_peaks_12055	170.159	153.842	204.015	199.013	-0.365187	3.72298	0.00101828
Gm49654	12	81765341	81768803	3463	*	K27ac_CKO_peaks_12409	179.907	162.021	127.125	123.882	0.409585	3.43257	0.00102246
Gm26843	8	94409369	94412546	3178	*	K27ac_WT_peaks_9207	13.9652	13.0351	31.5733	30.4273	-1.04453	0.801323	0.00102563
Rnf20	4	49620300	49622480	2181	*	K27ac_WT_peaks_4204	33.4228	30.5853	57.4602	55.5383	-0.740574	1.73276	0.00102705
Iqck	7	118532900	118537327	4428	*	K27ac_WT_peaks_8298	83.1162	74.8547	112.866	110.129	-0.500879	2.80488	0.00102837
Otor	2	142923226	142925332	2107	*	K27ac_WT_peaks_2452	10.8295	10.1705	26.9714	26.0286	-1.15575	0.558914	0.00103025
Sptbn1	11	30185427	30188401	2975	*	K27ac_WT_peaks_11836	44.0215	39.9692	70.1031	67.8971	-0.66442	2.0468	0.00103256
Gm42906	5	151039886	151041775	1890	*	K27ac_WT_peaks_6204	27.0821	24.9206	49.367	47.6331	-0.801546	1.49601	0.00103788
E230016K23Rik	11	83503858	83509730	5873	*	K27ac_CKO_peaks_11422	177.954	160.239	125.616	122.413	0.411606	3.41595	0.00103976
Rubcnl	14	75258544	75260277	1734	*	K27ac_CKO_peaks_14069	95.8509	86.1996	63.379	61.6246	0.557688	2.50069	0.00103983
Btrc	19	45468540	45469670	1131	*	K27ac_CKO_peaks_17469	25.7965	24.2035	13.233	12.7671	1.10318	0.593712	0.00104021
Ust	10	8380256	8383706	3451	*	K27ac_CKO_peaks_9661	93.1809	83.8085	61.3634	59.6315	0.567011	2.45873	0.00104106
Ywhaz	15	36791809	36794966	3158	*	K27ac_WT_peaks_15536	292.507	264.373	217.251	212.74	0.309753	4.15977	0.00104141
Arfgef1	1	10301505	10304045	2541	*	K27ac_CKO_peaks_19	108.425	97.5246	72.9405	71.0768	0.520125	2.68522	0.00104325
Gm14465	2	79008960	79011754	2795	*	K27ac_CKO_peaks_1830	65.4424	59.5675	41.171	39.8366	0.683478	1.94292	0.00104365
Rad51b	12	79364621	79368458	3838	*	K27ac_CKO_peaks_12376	93.1842	83.8111	61.368	59.6369	0.566846	2.45879	0.00104457
Pacs1	19	5321775	5326036	4262	*	K27ac_CKO_peaks_17076	252.106	227.821	285.39	279.624	-0.300317	4.24154	0.00104659
Mapkapk3	9	107155538	107159014	3477	*	K27ac_CKO_peaks_9407	423.792	383.31	323.354	317.664	0.259693	4.70934	0.0010499
Asap2	12	21275479	21278050	2572	*	K27ac_WT_peaks_13027	111.536	100.425	143.697	140.302	-0.448388	3.17856	0.00105009
Nfatc2	2	168431184	168433752	2569	*	K27ac_CKO_peaks_2528	138.893	125.137	95.1067	92.8882	0.467988	3.04689	0.001052
Chac1	2	119188483	119192881	4399	*	K27ac_CKO_peaks_2024	160.586	144.52	111.863	109.131	0.435436	3.26215	0.00105578
Gm57070	4	128925326	128930085	4760	*	K27ac_CKO_peaks_4159	542.115	490.887	420.456	413.564	0.232432	5.07413	0.00105606
Camp	9	109677396	109679750	2355	*	K27ac_WT_peaks_10441	111.059	99.9296	74.9436	73.0594	0.512989	2.72102	0.00105677
Myo7a	7	97765575	97770973	5399	*	K27ac_WT_peaks_8038	146.687	132.265	180.308	175.707	-0.392688	3.52996	0.00105707
Rai14	15	10659500	10664128	4629	*	K27ac_WT_peaks_15432	61.0702	54.9301	90.783	88.2036	-0.604322	2.44446	0.00106176
Slc16a12	19	34723727	34725183	1457	*	K27ac_WT_peaks_18921	30.242	27.7562	53.3999	51.5952	-0.767663	1.61914	0.00106238
Cry1	10	85025213	85026804	1592	*	K27ac_WT_peaks_11255	24.4527	22.5478	45.8358	44.1653	-0.831068	1.38132	0.00106305
Gm30238	12	112653997	112655812	1816	*	K27ac_CKO_peaks_12661	106.361	95.6586	71.4279	69.5817	0.524457	2.65679	0.00106485
Gm48867	10	94881546	94886135	4590	*	K27ac_WT_peaks_11341	37.6535	34.3416	62.5378	60.4655	-0.704497	1.86667	0.00107129
Gm56254	5	141009865	141011932	2068	*	K27ac_CKO_peaks_5514	57.4712	52.5565	35.5967	34.4057	0.72534	1.75609	0.0010737
Dock8	19	25051494	25054392	2899	*	K27ac_WT_peaks_18829	71.6211	64.4052	100.312	97.6744	-0.531622	2.61919	0.00107473
Pla2g6	15	79206297	79209502	3206	*	K27ac_WT_peaks_15889	254.756	230.211	287.9	282.112	-0.298255	4.25523	0.0010752
Cln8	8	14938000	14941338	3339	*	K27ac_WT_peaks_8676	217.971	197.07	251.197	245.804	-0.320159	4.04685	0.00107526
Gm55992	1	194559077	194562528	3452	*	K27ac_CKO_peaks_1233	99.9135	90.0232	131.021	127.962	-0.467682	3.03726	0.00107583
Gm43522	3	130588793	130592110	3318	*	K27ac_CKO_peaks_3368	47.3832	43.6163	28.5038	27.4961	0.793977	1.4775	0.00107851
Rps8-ps3	6	52100666	52101037	372	*	K27ac_CKO_peaks_5879	7.0573	6.94271	1.51197	1.48804	2.47077	-1.15475	0.00107953
Snx29	16	11483352	11486499	3148	*	K27ac_CKO_peaks_15053	91.0798	81.9266	59.8515	58.1382	0.572713	2.42534	0.00107997
Pde9a	17	31625862	31629023	3162	*	K27ac_WT_peaks_17341	44.561	40.444	70.6107	68.3954	-0.658854	2.05935	0.00108169
Sipa1l3	7	29160734	29164452	3719	*	K27ac_WT_peaks_7559	129.466	116.529	162.541	158.432	-0.416505	3.36867	0.0010822
Gm31522	11	81905742	81907928	2187	*	K27ac_WT_peaks_12378	103.741	93.2856	67.8969	66.104	0.565011	2.60657	0.00108566
Chn2	6	54137670	54138109	440	*	K27ac_CKO_peaks_5905	37.3627	34.6364	21.4036	20.5964	0.89323	1.13209	0.00108577
Gm29519	1	83119613	83121320	1708	*	K27ac_WT_peaks_459	19.1975	17.8021	38.7298	37.2696	-0.91327	1.12016	0.0010873
E430024P14Rik	17	8090211	8094562	4352	*	K27ac_CKO_peaks_15712	274.676	248.321	203.17	198.833	0.31853	4.06713	0.00108798
Zdhhc14	17	5778466	5782516	4051	*	K27ac_WT_peaks_17012	231.569	209.469	168.493	164.544	0.351006	3.81258	0.00108886
Dym	18	75366698	75369208	2511	*	K27ac_CKO_peaks_16939	78.7832	71.1817	50.7897	49.2196	0.620165	2.2126	0.00109237
Gm18921	12	119030584	119032428	1845	*	K27ac_CKO_peaks_12733	24.2211	22.7787	12.2108	11.7893	1.13676	0.505166	0.00109885
Gm13966	2	113270651	113272970	2320	*	K27ac_WT_peaks_2144	58.4177	52.5564	87.7745	85.2235	-0.615348	2.39109	0.00110117
Dse	10	34081902	34086134	4233	*	K27ac_WT_peaks_10821	89.4201	80.594	119.418	116.599	-0.484706	2.89488	0.00110464
Adal	2	120968008	120971652	3645	*	K27ac_WT_peaks_2228	138.905	125.133	172.202	167.804	-0.401843	3.45875	0.00110643
Epb41l2	10	25308410	25311834	3425	*	K27ac_WT_peaks_10793	85.1963	76.7471	114.877	112.115	-0.493131	2.8342	0.00110969
Nova2	7	18681615	18685367	3753	*	K27ac_WT_peaks_7420	64.2372	57.7716	92.2763	89.7008	-0.558356	2.48667	0.00111124
Ccdc25	14	66126124	66128727	2604	*	K27ac_WT_peaks_15110	46.6938	42.2944	74.6644	72.3423	-0.679462	2.13206	0.00111425
Lima1	15	99716417	99718098	1682	*	K27ac_WT_peaks_16154	50.4297	45.5793	77.203	74.8099	-0.623925	2.2014	0.00111548
Gm4714	6	136658539	136662878	4340	*	K27ac_CKO_peaks_6516	210.177	189.909	151.394	147.607	0.371713	3.66704	0.00111758
H2-Ab1	17	34480274	34484383	4110	*	K27ac_CKO_peaks_16040	242.16	218.847	278.346	272.634	-0.321061	4.19559	0.00112179
Kcnn4	7	24068235	24076362	8128	*	K27ac_CKO_peaks_6754	438.776	396.92	332.41	326.613	0.269504	4.75486	0.0011279
Gm13670	2	75652149	75654812	2664	*	K27ac_CKO_peaks_1815	84.1565	75.8213	54.8211	53.1717	0.595746	2.30984	0.00113571
Src	2	157291686	157294379	2694	*	K27ac_WT_peaks_2652	200.077	180.953	233.092	227.909	-0.332041	3.93267	0.00113691
Tcaf1	6	42667181	42670499	3319	*	K27ac_CKO_peaks_5823	47.7495	43.2423	74.1567	71.8508	-0.638093	2.13798	0.00113724
Supt3	17	45169672	45173631	3960	*	K27ac_WT_peaks_17525	20.7728	19.2277	40.7692	39.2307	-0.881325	1.20137	0.00113992
1700018A04Rik	13	31751345	31755309	3965	*	K27ac_WT_peaks_13962	47.7554	43.2473	74.1539	71.8482	-0.63789	2.13799	0.00114142
Slc4a4	5	89294305	89295957	1653	*	K27ac_WT_peaks_5530	15.5325	14.4671	33.6175	32.3821	-0.992319	0.90174	0.00114398
Cdin1	2	115438357	115442017	3661	*	K27ac_WT_peaks_2151	29.1874	26.8136	51.8858	50.1112	-0.773213	1.57637	0.0011446
Gm57070	4	128925285	128930085	4801	*	K27ac_WT_peaks_4637	542.114	490.887	420.96	414.061	0.230695	5.07491	0.00114796
Arhgap25	6	87475834	87481500	5667	*	K27ac_WT_peaks_6744	583.051	528.161	454.666	447.369	0.223631	5.18248	0.00114869
Acp2	2	91032658	91034806	2149	*	K27ac_CKO_peaks_1890	65.2687	58.6969	93.2905	90.7069	-0.552509	2.50502	0.00115053
Stn1	19	47524593	47527631	3039	*	K27ac_WT_peaks_19068	203.202	183.77	236.11	230.895	-0.328878	3.95283	0.00115988
Gm17613	14	120976278	120978023	1746	*	K27ac_WT_peaks_15339	6.15067	5.84937	19.294	18.706	-1.42686	0.0593512	0.00116096
Col15a1	4	47279928	47282189	2262	*	K27ac_CKO_peaks_3728	142.558	128.415	98.1499	95.8667	0.457986	3.08711	0.00116596
Ptdss1	13	67090963	67091406	444	*	K27ac_CKO_peaks_13240	13.2605	12.7397	5.06704	4.93293	1.61243	-0.339168	0.00116635
Gm49206	15	7625611	7628588	2978	*	K27ac_WT_peaks_15407	34.4757	31.5251	58.4802	56.5235	-0.72423	1.76361	0.00116886
Smarca5	8	81464789	81467525	2737	*	K27ac_CKO_peaks_8190	208.601	188.424	147.864	144.149	0.395732	3.64646	0.00116914
Gm48834	9	85375910	85381571	5662	*	K27ac_CKO_peaks_9268	89.4768	80.5023	57.3359	55.6679	0.612101	2.38625	0.00117043
Slc37a1	17	31522828	31528547	5720	*	K27ac_WT_peaks_17340	225.851	204.16	261.763	256.228	-0.330163	4.10215	0.00117685
Nxpe3	16	55707615	55709309	1695	*	K27ac_CKO_peaks_15411	77.1713	69.7905	49.771	48.2251	0.622539	2.1843	0.00117865
Gm36640	6	135274651	135277485	2835	*	K27ac_CKO_peaks_6506	57.8973	52.1141	85.2534	82.7454	-0.583612	2.36122	0.00118204
Anxa4	6	86741646	86743278	1633	*	K27ac_WT_peaks_6733	45.6195	41.3792	71.6175	69.3819	-0.648054	2.08397	0.00118308
Mir6401	7	139360285	139363288	3004	*	K27ac_CKO_peaks_7710	35.7863	33.2147	20.3822	19.6174	0.906718	1.07175	0.0011847
Niban2	2	32771412	32773276	1865	*	K27ac_WT_peaks_1652	152.498	137.627	188.401	183.612	-0.402808	3.5895	0.00118503
Gm24221	2	148011775	148015048	3274	*	K27ac_WT_peaks_2495	40.8435	37.1665	66.0684	63.9361	-0.676894	1.95628	0.00118694
Hs2st1	3	144218820	144220082	1263	*	K27ac_WT_peaks_3844	14.4862	13.5135	32.0839	30.9159	-1.01781	0.830675	0.0011894
Nfilz	17	33702755	33703810	1056	*	K27ac_WT_peaks_17389	30.0034	27.9964	16.2962	15.7038	0.99911	0.816086	0.00119193
Flnb	14	14615013	14618737	3725	*	K27ac_WT_peaks_14686	111.01	99.956	142.67	139.304	-0.444514	3.16989	0.00119498
Gm30961	18	39765265	39770944	5680	*	K27ac_WT_peaks_18201	134.73	121.315	167.623	163.349	-0.405213	3.41805	0.0011996
Gm45316	8	85868205	85871047	2843	*	K27ac_CKO_peaks_8245	67.5648	61.4506	41.6684	40.3342	0.708372	1.97622	0.00119994
Tbr1	2	61635272	61637856	2585	*	K27ac_CKO_peaks_1715	21.0779	19.922	10.1668	9.83325	1.21883	0.3099	0.00120572
Aff1	5	103900234	103902922	2689	*	K27ac_CKO_peaks_5076	221.063	199.884	157.938	154.089	0.380659	3.73475	0.00120786
Sipa1l1	12	82290832	82296090	5259	*	K27ac_CKO_peaks_12417	284.183	256.876	211.219	206.779	0.309909	4.11882	0.00121422
Bicd2	13	49523076	49526466	3391	*	K27ac_WT_peaks_14148	243.232	219.818	275.824	270.157	-0.301454	4.19141	0.00121458
Myo5b	18	74869652	74875182	5531	*	K27ac_WT_peaks_18438	78.9589	71.0582	107.843	105.15	-0.503908	2.73661	0.0012159
Gm36462	2	172902023	172907159	5137	*	K27ac_CKO_peaks_2553	326.817	295.32	245.414	240.603	0.289302	4.32573	0.00121772
Fhdc1	3	84334210	84337093	2884	*	K27ac_WT_peaks_3295	58.4497	52.5997	85.7544	83.2452	-0.57955	2.37137	0.00122312
Xrn2	2	146863820	146866124	2305	*	K27ac_CKO_peaks_2254	44.2197	40.7781	26.483	25.5167	0.809067	1.38121	0.00122821
Or9a7	6	40520354	40523378	3025	*	K27ac_CKO_peaks_5809	44.2205	40.7775	26.483	25.5172	0.808948	1.38125	0.00123028
Anxa5	3	36503391	36504929	1539	*	K27ac_WT_peaks_3061	46.1379	41.8386	72.119	69.8725	-0.642925	2.09606	0.00123263
2810407A14Rik	16	87580036	87582788	2753	*	K27ac_WT_peaks_16852	46.1583	41.8525	72.127	69.882	-0.6429	2.09621	0.00123318
Maml3	3	51992737	51998044	5308	*	K27ac_CKO_peaks_2834	146.765	132.333	179.787	175.198	-0.387704	3.52782	0.00123431
Dguok	6	83478981	83482019	3039	*	K27ac_WT_peaks_6689	137.837	124.154	170.688	166.331	-0.399724	3.4469	0.00123569
Gm26273	1	13839347	13845606	6260	*	K27ac_CKO_peaks_35	82.5557	74.4246	53.8162	52.1824	0.597199	2.28349	0.00123607
Gm7854	5	43342202	43343453	1252	*	K27ac_CKO_peaks_4776	56.3987	51.6098	35.0859	33.9123	0.721552	1.73278	0.00124028
Gm33440	11	24204250	24208574	4325	*	K27ac_CKO_peaks_10820	90.0188	80.9754	59.3567	57.6482	0.568828	2.41085	0.00124052
Gm10432	12	100246100	100249158	3059	*	K27ac_WT_peaks_13534	117.352	105.625	149.3	145.691	-0.432054	3.24019	0.00124057
Gm48190	13	52237265	52240091	2827	*	K27ac_CKO_peaks_13117	138.956	125.191	95.6126	93.3831	0.460739	3.05012	0.0012408
Elac1	18	73881812	73883279	1468	*	K27ac_CKO_peaks_16923	82.5338	74.4064	53.8205	52.1863	0.596766	2.28347	0.00124628
Hs3st3b1	11	63811226	63814599	3374	*	K27ac_WT_peaks_12156	62.6603	56.3585	90.2712	87.718	-0.560023	2.454	0.00124679
Sdccag8	1	176820526	176823126	2601	*	K27ac_CKO_peaks_1053	127.832	115.21	87.5341	85.4739	0.475227	2.92938	0.00125954
Arap1	7	101009752	101013080	3329	*	K27ac_CKO_peaks_7362	347.217	313.785	262	257.021	0.280258	4.4158	0.00125986
Pkib	10	57519315	57522951	3637	*	K27ac_WT_peaks_10954	39.2459	35.7547	64.055	61.9506	-0.684103	1.90872	0.00126413
Ifitm1	7	140553166	140555167	2002	*	K27ac_CKO_peaks_7723	62.79	57.2307	39.6548	38.3458	0.68419	1.88794	0.00126449
Stxbp5	10	9774902	9778683	3782	*	K27ac_WT_peaks_10665	121.481	109.455	82.9864	81.0047	0.484639	2.85591	0.00126458
Arid5b	10	67925299	67929064	3766	*	K27ac_WT_peaks_11067	96.7655	87.2038	127.002	124.029	-0.466647	2.99252	0.00126547
Cacna1d	14	29903405	29908236	4832	*	K27ac_CKO_peaks_13713	62.782	57.2244	39.6561	38.347	0.684023	1.88792	0.00126796
Ptpn3	4	57299569	57302115	2547	*	K27ac_WT_peaks_4235	84.157	75.7981	113.357	110.616	-0.489988	2.81587	0.00126885
Gm5893	7	24522385	24526260	3876	*	K27ac_CKO_peaks_6768	119.408	107.566	81.4864	79.5275	0.48802	2.83077	0.0012703
Gm11674	11	111691532	111693556	2025	*	K27ac_CKO_peaks_11784	28.4266	26.5731	15.275	14.7249	1.02221	0.740518	0.00127618
Gm6091	8	127239708	127242223	2516	*	K27ac_WT_peaks_9539	96.7729	87.211	126.979	124.006	-0.466178	2.99243	0.00127983
4930469K13Rik	11	33958308	33962124	3817	*	K27ac_CKO_peaks_10876	391.737	354.181	298.199	292.812	0.264503	4.59475	0.00127986
Gm23040	7	98170271	98173204	2934	*	K27ac_WT_peaks_8044	75.7976	68.1764	104.329	101.659	-0.510929	2.68504	0.00128044
Sgsm3	15	80883760	80886210	2451	*	K27ac_WT_peaks_15936	44.0368	39.9882	69.5883	67.3962	-0.652771	2.04056	0.00128783
Itpr2	6	146020683	146023515	2833	*	K27ac_CKO_peaks_6585	141.462	127.435	97.628	95.3551	0.455182	3.07777	0.00128933
Fam3d	14	14110656	14113676	3021	*	K27ac_WT_peaks_14678	105.205	94.7633	136.093	132.924	-0.451342	3.09917	0.00129146
Laptm5	4	130626826	130633959	7134	*	K27ac_WT_peaks_4675	437.901	396.127	332.397	326.599	0.266688	4.75312	0.00129648
Ccdc57	11	120823499	120824801	1303	*	K27ac_CKO_peaks_11945	71.2934	64.6878	45.7124	44.2817	0.642224	2.07169	0.00129736
Dipk1a	5	108073647	108076209	2563	*	K27ac_CKO_peaks_5125	103.202	92.7991	67.8993	66.1026	0.557796	2.60228	0.00129912
Rgs3	4	62586614	62589398	2785	*	K27ac_WT_peaks_4276	141.509	127.51	174.236	169.782	-0.392894	3.47982	0.00130367
Sfmbt1	14	30436673	30439844	3172	*	K27ac_CKO_peaks_13722	83.0869	74.8792	54.3226	52.6778	0.591932	2.29409	0.00130372
Tmem18	12	30631902	30635735	3834	*	K27ac_CKO_peaks_12099	119.946	107.944	151.851	148.141	-0.425664	3.26727	0.00130379
Gm16050	17	13524855	13773532	248678	*	K27ac_WT_peaks_17097	1619.22	1485.28	1637.52	1617.52	-0.152161	6.8378	0.00130514
Gm14221	2	160459857	160464063	4207	*	K27ac_CKO_peaks_2413	114.163	102.777	145.726	142.258	-0.435843	3.20404	0.00131087
Nup160	2	90503793	90504450	658	*	K27ac_CKO_peaks_1877	36.3133	33.6868	20.8932	20.1071	0.889903	1.09623	0.00131227
Gm44981	6	91688685	91693249	4565	*	K27ac_WT_peaks_6793	370.705	335.351	402.484	395.477	-0.249597	4.76347	0.00131604
Gm25216	19	42647938	42650710	2773	*	K27ac_WT_peaks_18996	60.005	53.9789	87.2564	84.7308	-0.569065	2.40092	0.0013165
Gm7514	7	140560124	140563385	3262	*	K27ac_CKO_peaks_7724	128.343	115.669	88.0311	85.9601	0.472452	2.93608	0.00131788
Gm57314	5	113729887	113730300	414	*	K27ac_CKO_peaks_5187	38.4212	35.5789	22.4233	21.5773	0.862322	1.17871	0.00131906
Gm47152	13	34908795	34910917	2123	*	K27ac_WT_peaks_13992	53.1011	47.9107	79.7207	77.2841	-0.60135	2.25666	0.00132655
Zfp787	7	6154404	6159982	5579	*	K27ac_CKO_peaks_6661	333.898	301.91	365.779	359.206	-0.260781	4.61995	0.00132763
Gm2272	1	191148035	191149500	1466	*	K27ac_CKO_peaks_1204	108.985	98.0387	73.9441	72.0662	0.506864	2.69733	0.00132841
E230029C05Rik	7	89708415	89710622	2208	*	K27ac_CKO_peaks_7265	256.26	231.749	186.551	182.438	0.345118	3.95791	0.00132891
Chn2	6	54091942	54097561	5620	*	K27ac_CKO_peaks_5902	183.607	165.4	128.642	125.357	0.420802	3.45642	0.00133111
Rasgrp1	2	117181872	117183929	2058	*	K27ac_CKO_peaks_1990	54.8038	50.2002	34.0697	32.9292	0.726322	1.69324	0.00133255
Rab40c	17	26130667	26134027	3361	*	K27ac_WT_peaks_17220	101.54	91.4807	132.041	128.962	-0.45656	3.0531	0.00133552
C1galt1	6	7856097	7860331	4235	*	K27ac_WT_peaks_6245	85.7734	77.273	114.888	112.133	-0.484311	2.8381	0.00134122
Ppl	16	4952464	4955538	3075	*	K27ac_WT_peaks_16274	103.597	93.3187	136.571	133.394	-0.478232	3.09293	0.00134338
Atp1a1	3	101423370	101424969	1600	*	K27ac_WT_peaks_3527	30.242	27.7602	52.8948	51.1059	-0.753445	1.61076	0.00134405
Gm32880	13	95872828	95874357	1530	*	K27ac_CKO_peaks_13387	30.5306	28.4691	16.8067	16.1934	0.976904	0.845242	0.00134514
Gm26577	10	21019540	21023343	3804	*	K27ac_CKO_peaks_9770	76.1319	68.88	49.2668	47.736	0.619063	2.1672	0.00134578
Podxl	6	31508555	31509604	1050	*	K27ac_WT_peaks_6365	20.2463	18.7542	39.7498	38.2502	-0.878789	1.16716	0.00134623
Gm20128	3	58278482	58281849	3368	*	K27ac_CKO_peaks_2865	90.4475	81.5191	119.917	117.088	-0.474864	2.90519	0.00134678
Tank	2	61491877	61494745	2869	*	K27ac_WT_peaks_1855	20.2459	18.7543	39.7497	38.2501	-0.878722	1.16714	0.00134754
Frmpd2	14	33220581	33221698	1118	*	K27ac_WT_peaks_14846	20.2458	18.7543	39.7497	38.2501	-0.878699	1.16713	0.00134804
Irf4	13	30943171	30945886	2716	*	K27ac_CKO_peaks_12910	113.658	102.314	77.4603	75.5478	0.49574	2.75981	0.00134805
Arhgef2	3	88530896	88534998	4103	*	K27ac_WT_peaks_3351	228.452	206.504	263.773	258.218	-0.325076	4.11559	0.00134883
Dock4	12	40547524	40550805	3282	*	K27ac_WT_peaks_13139	65.8226	59.1922	95.3063	92.6972	-0.573001	2.5278	0.00135126
Stard9	2	120480814	120483869	3056	*	K27ac_WT_peaks_2222	50.4148	45.5756	76.6977	74.3161	-0.614213	2.19571	0.00135833
Gm47159	9	122965861	122969869	4009	*	K27ac_WT_peaks_10595	90.4761	81.5448	119.915	117.087	-0.474477	2.90526	0.00135917
Cmtm7	9	114608755	114611825	3071	*	K27ac_CKO_peaks_9504	202.316	182.648	145.843	142.151	0.372912	3.61285	0.00136504
Ccn2	10	24471235	24473917	2683	*	K27ac_WT_peaks_10777	42.4253	38.5702	67.5786	65.4285	-0.659224	1.99576	0.0013664
Ppp5c	7	16748907	16751841	2935	*	K27ac_WT_peaks_7413	86.2878	77.7406	115.387	112.625	-0.482456	2.84527	0.00136659
Kcmf1	6	72875711	72875992	282	*	K27ac_WT_peaks_6651	44.747	41.2479	26.9897	26.0107	0.797141	1.401	0.00136727
Ltb	17	35411737	35415049	3313	*	K27ac_CKO_peaks_16070	293.612	265.364	219.279	214.742	0.301459	4.16868	0.00136831
Rassf5	1	131126690	131129307	2618	*	K27ac_CKO_peaks_690	203.487	183.711	144.345	140.693	0.396025	3.61106	0.00136863
Galnt15	14	31770652	31773968	3317	*	K27ac_WT_peaks_14829	42.4318	38.5751	67.5782	65.4289	-0.65912	1.9958	0.0013688
Gm19619	5	91429087	91433583	4497	*	K27ac_WT_peaks_5551	68.9927	62.0385	96.7954	94.1928	-0.530462	2.56768	0.00136997
Manba	3	135224579	135228635	4057	*	K27ac_WT_peaks_3785	121.578	109.402	153.38	149.606	-0.42109	3.28341	0.00137316
Met	6	17527476	17530473	2998	*	K27ac_WT_peaks_6289	42.4313	38.5756	67.5738	65.4239	-0.658929	1.99577	0.00137325
Plin2	4	86589991	86590711	721	*	K27ac_CKO_peaks_3873	78.811	71.1936	51.2906	49.7074	0.605962	2.21819	0.00137942
Gm8594	18	54168872	54172319	3448	*	K27ac_WT_peaks_18270	24.4495	22.5504	45.3289	43.6708	-0.814157	1.37126	0.00138066
Alcam	16	52287715	52291157	3443	*	K27ac_WT_peaks_16731	234.143	211.794	171.505	167.522	0.340669	3.8326	0.00138672
Gm23092	5	91351821	91355650	3830	*	K27ac_WT_peaks_5549	61.077	54.9396	88.2704	85.7399	-0.562052	2.42057	0.00138787
Ralgapa2	2	146245729	146250035	4307	*	K27ac_WT_peaks_2485	45.0823	40.9114	70.6094	68.3967	-0.642679	2.06553	0.00138906
Cry2	2	92257572	92259048	1477	*	K27ac_WT_peaks_2064	47.7366	43.2406	73.6449	71.3545	-0.627754	2.13201	0.00139454
Ccnd3	17	47840575	47843170	2596	*	K27ac_CKO_peaks_16176	116.267	104.701	79.4629	77.5307	0.489132	2.79377	0.00139735
Sorbs1	19	40389305	40391705	2401	*	K27ac_CKO_peaks_17398	143.098	128.904	97.1238	94.8639	0.478789	3.084	0.0014009
Cmtm8	9	114670813	114674782	3970	*	K27ac_WT_peaks_10487	95.2103	85.8051	124.965	122.033	-0.465029	2.96952	0.00140734
Cuedc1	11	88078254	88080840	2587	*	K27ac_WT_peaks_12464	91.6224	82.4107	60.8655	59.1354	0.55576	2.43984	0.00141611
Man1a2	3	100591121	100593850	2730	*	K27ac_CKO_peaks_3165	114.152	102.766	77.961	76.0412	0.492283	2.76733	0.00141955
Itgb3	11	104496822	104501035	4214	*	K27ac_CKO_peaks_11698	215.3	194.63	156.415	152.546	0.357849	3.70702	0.00142055
Gm20294	18	66548037	66548706	670	*	K27ac_CKO_peaks_16873	21.6034	20.3967	10.6773	10.3228	1.17986	0.351156	0.00142331
A230108P19Rik	2	6312709	6314821	2113	*	K27ac_CKO_peaks_1269	34.736	32.2641	19.8713	19.1286	0.903751	1.03427	0.0014296
Ceacam15	7	16402046	16405844	3799	*	K27ac_CKO_peaks_6709	34.7362	32.2637	19.8716	19.1287	0.903664	1.03429	0.00143082
4930469K13Rik	11	33958257	33962124	3868	*	K27ac_WT_peaks_11881	392.263	354.659	299.206	293.805	0.261526	4.59797	0.00143453
Rgsl1	1	153665718	153667338	1621	*	K27ac_CKO_peaks_852	53.2177	48.7946	33.0567	31.9449	0.731067	1.65267	0.00143536
n-R5s92	9	115452885	115454236	1352	*	K27ac_CKO_peaks_9511	55.3358	50.6673	34.5777	33.4215	0.717437	1.70918	0.00143756
Bptf	11	107031448	107033783	2336	*	K27ac_CKO_peaks_11747	55.3507	50.6758	34.5792	33.4229	0.717369	1.7093	0.00143914
Zfp738	13	67830059	67832443	2385	*	K27ac_WT_peaks_14315	86.7913	78.2076	117.902	115.096	-0.50681	2.86665	0.00143944
Map3k14	11	103148619	103154014	5396	*	K27ac_CKO_peaks_11676	468.264	423.739	361.583	355.411	0.240891	4.86048	0.00144449
Kifc5b	17	27134372	27136724	2353	*	K27ac_CKO_peaks_15881	79.3679	71.668	51.7967	50.2031	0.600706	2.22935	0.00144891
Celf2	2	6558886	6562867	3982	*	K27ac_CKO_peaks_1276	79.3717	71.6699	51.7984	50.205	0.60066	2.22937	0.00145013
Nek1	8	61444881	61447539	2659	*	K27ac_WT_peaks_8907	175.349	158.585	210.522	205.467	-0.368972	3.76725	0.00145066
Gm49236	14	122299237	122305048	5812	*	K27ac_WT_peaks_15367	386.596	349.515	294.665	289.316	0.262926	4.57646	0.00145704
Cdk1	10	69184667	69189138	4472	*	K27ac_WT_peaks_11081	104.153	93.8234	134.546	131.415	-0.448547	3.08385	0.00145734
Cdyl2	8	117415676	117418574	2899	*	K27ac_CKO_peaks_8458	61.7159	56.2831	39.1518	37.855	0.679996	1.86676	0.00145805
Hacd3	9	64917715	64921124	3410	*	K27ac_CKO_peaks_9097	118.926	107.13	81.4851	79.5251	0.482381	2.82721	0.00145996
Rnf149	1	39615031	39618564	3534	*	K27ac_CKO_peaks_148	262.481	237.344	194.618	190.389	0.317208	4.00373	0.00146018
Gm56887	17	87038175	87042327	4153	*	K27ac_WT_peaks_17903	98.2907	88.5668	130.52	127.47	-0.484996	3.0245	0.00146044
Fig4	10	41120037	41121737	1701	*	K27ac_WT_peaks_10874	41.0589	37.9405	24.457	23.543	0.825109	1.27818	0.00146168
Lrrc8d	5	105945848	105950169	4322	*	K27ac_WT_peaks_5674	148.778	134.197	183.835	179.15	-0.401298	3.5544	0.00146365
Marf1	16	13929886	13932771	2886	*	K27ac_WT_peaks_16352	51.4786	46.5082	77.6919	75.2916	-0.60469	2.21806	0.00146548
Mcoln3	3	145847679	145850016	2338	*	K27ac_WT_peaks_3862	16.578	15.4222	34.6415	33.3589	-0.947992	0.956268	0.00146604
Krt78	15	101874047	101877445	3399	*	K27ac_WT_peaks_16199	103.706	93.4216	134.041	130.921	-0.449157	3.07789	0.00146685
Kif13b	14	64902864	64906846	3983	*	K27ac_CKO_peaks_13973	104.666	94.2824	135.054	131.912	-0.447222	3.08993	0.0014738
Tbc1d1	5	64483125	64485197	2073	*	K27ac_WT_peaks_5389	92.5416	83.4041	121.918	119.048	-0.46753	2.93248	0.00147453
Sla	15	66683401	66684641	1241	*	K27ac_CKO_peaks_14537	154.137	138.761	107.78	105.21	0.431481	3.2069	0.00147639
Myl10	5	136668286	136671857	3572	*	K27ac_WT_peaks_6002	166.876	150.176	117.966	115.021	0.412541	3.32551	0.00147648
Cyrib	15	63910774	63914336	3563	*	K27ac_WT_peaks_15719	267.421	241.646	298.949	293.067	-0.284236	4.31648	0.00148061
Dennd4a	9	64728773	64735367	6595	*	K27ac_WT_peaks_10049	271.546	245.508	199.139	194.863	0.331604	4.04538	0.00148085
Smg9	7	24092319	24095880	3562	*	K27ac_CKO_peaks_6756	148.885	134.069	103.714	101.274	0.438621	3.15551	0.00148403
Ier2	8	85381481	85384365	2885	*	K27ac_WT_peaks_9131	98.3393	88.61	130.514	127.464	-0.484292	3.02458	0.00148684
Prrc2a	17	35382963	35384499	1537	*	K27ac_CKO_peaks_16067	136.209	122.732	94.1019	91.9035	0.456384	3.02472	0.00149114
Rbpms	8	34331046	34335241	4196	*	K27ac_WT_peaks_8777	113.157	101.879	144.188	140.774	-0.43292	3.18996	0.00149333
Pmepa1	2	173102817	173106987	4171	*	K27ac_CKO_peaks_2557	268.981	243.057	300.456	294.561	-0.283281	4.32423	0.00149481
Dao	5	114136642	114139061	2420	*	K27ac_CKO_peaks_5206	77.2168	69.8125	50.2803	48.7189	0.607846	2.19011	0.00149499
Gstk1	6	42220581	42224625	4045	*	K27ac_WT_peaks_6455	58.9331	53.0346	85.7527	83.2436	-0.567677	2.37617	0.00150022
Strada	11	106055397	106059931	4535	*	K27ac_CKO_peaks_11714	243.658	220.392	179.52	175.476	0.329884	3.89317	0.00150062
Cmtm7	9	114607979	114611867	3889	*	K27ac_WT_peaks_10485	226.276	204.668	165.467	161.527	0.345106	3.78251	0.00150743
Kif5c	2	49633153	49636172	3020	*	K27ac_WT_peaks_1778	58.9416	53.0422	85.7475	83.2387	-0.567392	2.37618	0.00150853
Rpl30-ps6	1	86396802	86401136	4335	*	K27ac_WT_peaks_491	219.031	198.028	250.677	245.296	-0.310204	4.04835	0.00152153
Ptprt	2	161434898	161436996	2099	*	K27ac_WT_peaks_2686	17.6294	16.3707	37.1965	35.8043	-0.970891	1.04687	0.00152271
A430072C10Rik	3	130812266	130814584	2319	*	K27ac_CKO_peaks_3371	100.562	90.4242	67.9018	66.086	0.522087	2.58067	0.00152323
Itgb3bp	4	99785186	99789378	4193	*	K27ac_CKO_peaks_3931	143.104	128.966	175.251	170.769	-0.38564	3.49145	0.00152485
Hipk3	2	104323362	104328176	4815	*	K27ac_CKO_peaks_1953	155.298	139.796	108.802	106.193	0.428319	3.21825	0.00152721
Sftpb	6	72253905	72258835	4931	*	K27ac_WT_peaks_6633	144.077	129.854	176.24	171.734	-0.384248	3.50039	0.00152772
Gm23057	9	72546572	72548991	2420	*	K27ac_WT_peaks_10145	68.4365	61.5382	97.8101	95.1824	-0.55727	2.57193	0.00152824
Taf6	5	138184737	138186970	2234	*	K27ac_CKO_peaks_5467	122.554	110.427	82.4829	80.5164	0.505628	2.85957	0.00153176
Gm37997	19	14618546	14620074	1529	*	K27ac_CKO_peaks_17220	18.4674	17.5322	8.63442	8.36554	1.28082	0.13207	0.00153304
Dennd2b	7	109212154	109217306	5153	*	K27ac_WT_peaks_8177	126.827	114.139	158.466	154.501	-0.408629	3.33563	0.00153628
D830026I12Rik	6	17179512	17180426	915	*	K27ac_WT_peaks_6281	6.66698	6.33298	19.8062	19.1938	-1.35539	0.108235	0.00153723
Lrp5	19	3702961	3706565	3605	*	K27ac_WT_peaks_18546	134.149	120.773	166.088	161.856	-0.397662	3.40812	0.00153757
Macroh2a1	13	56261004	56264191	3188	*	K27ac_WT_peaks_14228	135.181	121.718	167.129	162.869	-0.396093	3.41794	0.0015417
BC034090	1	155097032	155101751	4720	*	K27ac_CKO_peaks_869	251.591	227.536	186.062	181.939	0.322867	3.94133	0.00154484
Pde10a	17	8865149	8866731	1583	*	K27ac_WT_peaks_17065	18.1478	16.8526	36.6862	35.3133	-0.909386	1.04684	0.00154778
Slc25a12	2	71098307	71099833	1527	*	K27ac_WT_peaks_1909	15.5309	14.4691	33.1076	31.8928	-0.969397	0.887865	0.00154845
Gm34593	15	75378042	75379472	1431	*	K27ac_WT_peaks_15801	15.5309	14.4693	33.1072	31.8925	-0.969306	0.88785	0.00154962
Gm18660	3	57175138	57178201	3064	*	K27ac_WT_peaks_3171	49.3525	44.6525	75.1753	72.8394	-0.613262	2.16718	0.00155338
Mir146	11	43259625	43262913	3289	*	K27ac_CKO_peaks_10897	82.5817	74.4331	54.321	52.6746	0.583577	2.28885	0.0015539
Ssr1	13	38176941	38179159	2219	*	K27ac_CKO_peaks_12977	92.6499	83.3306	61.8766	60.131	0.546697	2.45878	0.00155791
Yeats2	16	19993096	19994009	914	*	K27ac_CKO_peaks_15132	15.342	14.6581	6.59458	6.40543	1.42535	-0.126187	0.00156594
Scaper	9	55592124	55593061	938	*	K27ac_CKO_peaks_8969	16.9044	16.0957	7.61429	7.38577	1.34553	0.00875982	0.00156846
Fbxw8	5	118281551	118283694	2144	*	K27ac_WT_peaks_5815	52.5719	47.4568	78.7075	76.292	-0.595767	2.24032	0.00156896
Runx1	16	92614292	92616319	2028	*	K27ac_CKO_peaks_15579	149.314	134.453	104.226	101.771	0.435545	3.1612	0.00157061
Fyn	10	39282057	39282798	742	*	K27ac_WT_peaks_10843	28.1292	25.8709	49.8682	48.1318	-0.764039	1.52327	0.00157106
Gm25487	3	41369818	41374492	4675	*	K27ac_CKO_peaks_2805	77.7705	70.2843	50.7889	49.2157	0.602347	2.20149	0.0015743
Nfib	4	82364944	82366209	1266	*	K27ac_WT_peaks_4310	22.345	20.6542	42.2918	40.7078	-0.834682	1.26738	0.00157446
2410004B18Rik	3	145668895	145671234	2340	*	K27ac_WT_peaks_3859	39.2392	35.7567	63.5428	61.4483	-0.671712	1.90173	0.00157783
Hspa12b	2	130975982	130978992	3011	*	K27ac_WT_peaks_2349	76.8401	69.1169	104.823	102.152	-0.498781	2.697	0.00158682
Fam118b	9	35176793	35182049	5257	*	K27ac_WT_peaks_9764	96.2609	86.7482	127.99	124.994	-0.48546	2.99571	0.00158811
Gm56618	16	13005339	13008713	3375	*	K27ac_WT_peaks_16333	56.2865	50.7029	82.7359	80.2568	-0.576994	2.32023	0.00158837
Gm15323	13	112137439	112139317	1879	*	K27ac_CKO_peaks_13520	130.449	117.564	90.0631	87.9494	0.461017	2.96299	0.00159559
Nav2	7	48741858	48744481	2624	*	K27ac_WT_peaks_7721	93.0414	83.8525	124.45	121.526	-0.490802	2.95266	0.00159645
Cmah	13	24625552	24629301	3750	*	K27ac_CKO_peaks_12878	145.315	130.876	101.18	98.8128	0.440457	3.12038	0.00159671
Laptm5	4	130640526	130645423	4898	*	K27ac_CKO_peaks_4195	438.84	396.993	337.949	332.069	0.245762	4.76547	0.00159731
Rab40c	17	26130583	26134050	3468	*	K27ac_CKO_peaks_15856	102.59	92.423	132.546	129.457	-0.447735	3.06243	0.00159902
Tmem202	9	59444304	59448116	3813	*	K27ac_WT_peaks_9989	241.055	217.861	272.321	266.697	-0.295489	4.17566	0.00160494
Lhfp	3	53108242	53110948	2707	*	K27ac_WT_peaks_3156	19.7193	18.2807	38.7303	37.2695	-0.87605	1.13208	0.00160587
Gm24291	8	114259514	114260149	636	*	K27ac_WT_peaks_9361	3.05441	2.9456	13.1639	12.8361	-1.80183	-0.476706	0.00160844
D730003I15Rik	1	190954181	190954637	457	*	K27ac_WT_peaks_1270	41.8861	38.0999	66.5665	64.4314	-0.653388	1.97607	0.00161379
Specc1l	10	75047347	75048560	1214	*	K27ac_CKO_peaks_10101	87.8711	79.0871	56.8364	55.1679	0.600577	2.36625	0.00161767
Gm41307	15	38370357	38372409	2053	*	K27ac_WT_peaks_15555	53.1007	47.9187	79.2107	76.7862	-0.591557	2.25122	0.0016181
Pigl	11	62357176	62358040	865	*	K27ac_CKO_peaks_11144	93.1822	83.8073	62.3757	60.6225	0.542702	2.46814	0.00161833
Cd302	2	60112942	60116707	3766	*	K27ac_WT_peaks_1832	94.7179	85.3621	123.956	121.046	-0.460228	2.95966	0.00161978
Myl12b	17	71295506	71298962	3457	*	K27ac_WT_peaks_17733	246.356	222.634	280.852	275.123	-0.309703	4.21382	0.00162386
Arhgef3	14	26957593	26961048	3456	*	K27ac_CKO_peaks_13702	180.472	162.553	129.144	125.847	0.390877	3.44455	0.00163326
D7Ertd443e	7	133862828	133865796	2969	*	K27ac_CKO_peaks_7681	56.8165	51.171	83.2376	80.7543	-0.57318	2.33056	0.00163346
Rit1	3	88624113	88628520	4408	*	K27ac_CKO_peaks_3023	164.485	148.631	196.45	191.539	-0.357409	3.67106	0.00164255
Asap1	15	63945965	63948487	2523	*	K27ac_CKO_peaks_14519	219.054	198.07	159.958	156.063	0.349091	3.73491	0.00164388
Rnf216	5	143097929	143099244	1316	*	K27ac_CKO_peaks_5532	50.035	45.9703	31.0319	29.9688	0.741398	1.56775	0.00164707
Gm45666	8	91885219	91887796	2578	*	K27ac_CKO_peaks_8294	85.8052	77.2515	56.8393	55.1582	0.567872	2.34612	0.00164952
Gm12708	4	95117527	95119294	1768	*	K27ac_CKO_peaks_3914	73.4538	66.5541	47.74	46.2549	0.617544	2.12024	0.00165914
Gm39348	9	60961374	60965300	3927	*	K27ac_CKO_peaks_9046	177.833	160.135	127.114	123.873	0.39342	3.42291	0.00166309
Gse1	8	121199904	121203225	3322	*	K27ac_WT_peaks_9439	95.7311	86.2741	124.962	122.031	-0.457348	2.9728	0.001668
Adamtsl2	2	26972872	26975365	2494	*	K27ac_WT_peaks_1542	35.5308	32.4736	58.9797	57.0058	-0.695088	1.78625	0.00166883
Svil	18	5133118	5135591	2474	*	K27ac_WT_peaks_17978	113.063	101.797	143.678	140.28	-0.428807	3.18693	0.00166979
Nek6	2	38402053	38405545	3493	*	K27ac_WT_peaks_1721	188.025	170.077	219.533	214.468	-0.332058	3.8453	0.00167541
Pira12	7	3897343	3902518	5176	*	K27ac_CKO_peaks_6633	203.941	184.163	147.869	144.14	0.363854	3.62777	0.00167664
Nr3c1	18	39622529	39624989	2461	*	K27ac_CKO_peaks_16720	162.483	146.209	114.9	112.071	0.413195	3.28852	0.00168391
Atp8b5	4	43286963	43289048	2086	*	K27ac_WT_peaks_4121	13.4373	12.5622	30.0405	28.9593	-1.02109	0.74045	0.00168488
Gm49173	15	95699904	95703512	3609	*	K27ac_WT_peaks_16084	178.485	161.445	213.019	207.956	-0.3613	3.78799	0.00168638
Jph3	8	122501957	122505134	3178	*	K27ac_CKO_peaks_8521	93.7362	84.3025	62.8839	61.1258	0.53857	2.47762	0.00168672
Sirt6	10	81459717	81464368	4652	*	K27ac_WT_peaks_11211	206.882	187.088	238.109	232.882	-0.315743	3.97107	0.00168839
Gm48339	14	20073988	20077617	3630	*	K27ac_CKO_peaks_13612	118.364	106.617	81.4763	79.5122	0.476342	2.82336	0.0016901
Itgb3bp	4	99786345	99788897	2553	*	K27ac_WT_peaks_4392	113.166	101.888	143.707	140.305	-0.42796	3.18724	0.0017057
Mmrn2	14	34097096	34101460	4365	*	K27ac_WT_peaks_14851	143.019	128.88	174.719	170.251	-0.381843	3.48885	0.0017114
Dynlt2a3	17	15198133	15198659	527	*	K27ac_CKO_peaks_15753	11.1881	10.8118	4.04863	3.95135	1.70909	-0.550711	0.00171171
Lzts2	19	45006922	45009483	2562	*	K27ac_WT_peaks_19017	92.5518	83.4134	121.422	118.563	-0.461355	2.92916	0.00171643
Aff3	1	38701480	38705168	3689	*	K27ac_CKO_peaks_137	160.519	144.454	113.378	110.603	0.415278	3.27009	0.00171992
Ahi1	10	20800621	20802488	1868	*	K27ac_CKO_peaks_9766	37.8949	35.1037	22.4229	21.577	0.843898	1.16711	0.0017312
Gm28183	2	117532680	117534652	1973	*	K27ac_WT_peaks_2166	7.70374	7.29645	21.3418	20.6582	-1.27008	0.22377	0.00173505
Cald1	6	34596027	34599355	3329	*	K27ac_WT_peaks_6386	22.8702	21.1291	42.7987	41.2015	-0.820343	1.28878	0.00173735
N4bp1	8	87524236	87525042	807	*	K27ac_CKO_peaks_8260	42.1197	38.8826	25.4719	24.5281	0.79965	1.32039	0.00174168
Gm40828	13	21662936	21664715	1780	*	K27ac_WT_peaks_13885	22.8689	21.1295	42.7986	41.2006	-0.820148	1.2887	0.00174181
Gm44008	6	54712677	54715754	3078	*	K27ac_CKO_peaks_5908	166.841	150.147	118.486	115.526	0.405813	3.32811	0.00174248
Sccpdh	1	179495445	179497278	1834	*	K27ac_CKO_peaks_1082	40.0033	36.9935	23.9502	23.0502	0.820564	1.2457	0.00174288
Gm26571	12	83973598	83976641	3044	*	K27ac_CKO_peaks_12428	190.379	171.653	137.243	133.74	0.37672	3.52555	0.00174812
Pex14	4	149174157	149174898	742	*	K27ac_CKO_peaks_4435	20.5582	19.4415	10.1657	9.83428	1.18551	0.288818	0.00175062
Gm32624	16	86617655	86618114	460	*	K27ac_WT_peaks_16839	16.0531	14.947	33.6187	32.3809	-0.946759	0.915579	0.00175477
Gm39380	9	80570338	80572708	2371	*	K27ac_CKO_peaks_9259	20.5592	19.441	10.1659	9.83415	1.18524	0.28887	0.00175523
Usp15	10	123031569	123034568	3000	*	K27ac_CKO_peaks_10569	136.242	122.76	94.5966	92.3871	0.449027	3.02789	0.00175673
Tbc1d8	1	39486796	39491933	5138	*	K27ac_CKO_peaks_144	251.584	227.528	186.574	182.443	0.318794	3.94306	0.001757
Hs3st1	5	39787552	39788965	1414	*	K27ac_CKO_peaks_4766	44.2251	40.7737	26.9905	26.0091	0.780964	1.39118	0.00175752
Cep120	18	53920583	53922797	2215	*	K27ac_CKO_peaks_16769	27.9051	26.0949	15.2745	14.7255	0.997179	0.724946	0.00176024
Prkcb	7	121993150	121993661	512	*	K27ac_CKO_peaks_7529	48.4424	44.5529	30.0229	28.9777	0.746977	1.52328	0.00176581
Rufy3	5	88775430	88781733	6304	*	K27ac_WT_peaks_5525	102.584	92.4128	134.56	131.427	-0.47016	3.07473	0.00176779
Itgb3	11	104556899	104559371	2473	*	K27ac_CKO_peaks_11703	151.593	136.494	104.234	101.772	0.456675	3.17301	0.00177056
2310015D24Rik	16	13321583	13325592	4010	*	K27ac_WT_peaks_16342	54.71	49.3198	80.723	78.2731	-0.579113	2.28354	0.00177516
Gm40787	10	121322865	121325200	2336	*	K27ac_CKO_peaks_10547	161.022	144.902	113.893	111.099	0.413121	3.27544	0.00177855
Shroom3	5	92921608	92923204	1597	*	K27ac_WT_peaks_5570	24.4475	22.5526	44.8219	43.1782	-0.797316	1.36123	0.00178049
Hspb11	4	107109285	107112810	3526	*	K27ac_CKO_peaks_3972	118.877	107.087	81.9853	80.0135	0.472941	2.83069	0.00178157
Gata6os	18	11035000	11036661	1662	*	K27ac_WT_peaks_18016	20.2426	18.7569	39.2399	37.7597	-0.859185	1.1555	0.00178207
Ggcx	6	72386147	72388021	1875	*	K27ac_CKO_peaks_6002	69.7228	63.3001	45.2083	43.7865	0.628581	2.04689	0.00178225
Rac1	5	143495069	143499419	4351	*	K27ac_CKO_peaks_5537	239.519	216.478	270.288	264.686	-0.293581	4.16555	0.00178376
Il7	3	7677379	7679971	2593	*	K27ac_WT_peaks_2921	53.1142	47.9052	80.7334	78.2731	-0.62032	2.26749	0.00178489
Sdr39u1	14	56142742	56144560	1819	*	K27ac_CKO_peaks_13890	69.738	63.3093	45.2129	43.7917	0.628443	2.04699	0.00178648
Ifnar2	16	91194520	91195747	1228	*	K27ac_CKO_peaks_15551	160.609	144.542	111.362	108.645	0.44215	3.25952	0.00178917
Alox12	11	70171047	70174164	3118	*	K27ac_CKO_peaks_11217	54.8217	50.203	34.5774	33.4212	0.704511	1.70132	0.00179051
Pwwp2b	7	138851518	138855711	4194	*	K27ac_WT_peaks_8505	199.551	180.482	230.567	225.422	-0.319788	3.92242	0.00179422
Fyb	15	6568162	6571256	3095	*	K27ac_CKO_peaks_14244	67.5837	61.4279	43.6964	42.3094	0.637416	2.00234	0.00179743
Clec4g	8	3759631	3762998	3368	*	K27ac_CKO_peaks_7801	76.6903	69.347	50.2816	48.72	0.598452	2.18444	0.00180248
Map3k4	17	12507736	12514081	6346	*	K27ac_WT_peaks_17084	135.765	122.249	167.121	162.86	-0.389962	3.42046	0.00180284
Tnfaip8l1	17	56468418	56471747	3330	*	K27ac_WT_peaks_17633	201.639	182.365	232.567	227.399	-0.317635	3.93591	0.00182215
Gm11707	11	106848159	106853118	4960	*	K27ac_WT_peaks_12706	162.893	147.159	194.444	189.568	-0.356024	3.65673	0.00182268
Cmtm4	8	105109702	105111292	1591	*	K27ac_WT_peaks_9246	84.1856	75.8307	114.371	111.613	-0.503194	2.82335	0.00182778
Slc26a8	17	28901176	28903968	2793	*	K27ac_CKO_peaks_15926	107.897	97.0499	73.9414	72.0533	0.493365	2.68911	0.00182843
6030468B19Rik	11	117687087	117690656	3570	*	K27ac_CKO_peaks_11877	171.057	153.964	122.036	118.952	0.398186	3.36628	0.00182935
Rasal3	17	32620434	32624334	3901	*	K27ac_CKO_peaks_15996	160.509	144.453	111.362	108.647	0.441307	3.25937	0.00183053
Syne1	10	5131679	5135940	4262	*	K27ac_CKO_peaks_9631	188.275	169.718	135.736	132.269	0.377314	3.50973	0.00183258
Syne1	10	5131701	5135938	4238	*	K27ac_WT_peaks_10623	188.275	169.718	135.736	132.269	0.377314	3.50973	0.00183258
Cnih3	1	181154484	181155623	1140	*	K27ac_CKO_peaks_1117	56.3941	51.6143	34.579	33.4225	0.742998	1.72499	0.001837
Rictor	15	6742739	6744939	2201	*	K27ac_WT_peaks_15403	34.4592	31.5257	57.4587	55.5366	-0.697639	1.74812	0.00183886
Fli1	9	32427437	32428336	900	*	K27ac_CKO_peaks_8780	94.761	85.2206	63.8882	62.1139	0.530221	2.49598	0.00183959
Cpt1a	19	3387814	3389996	2183	*	K27ac_WT_peaks_18543	136.74	123.156	170.672	166.317	-0.410804	3.44196	0.00184386
Gm35330	13	5653615	5656614	3000	*	K27ac_WT_peaks_13785	72.1263	64.8582	99.3078	96.6912	-0.506653	2.61492	0.00184411
Dpp8	9	64980794	64983976	3183	*	K27ac_CKO_peaks_9100	89.4907	80.5005	59.8633	58.14	0.548144	2.41084	0.00184594
Bdh1	16	31278603	31279706	1104	*	K27ac_WT_peaks_16530	17.6225	16.3772	35.6648	34.3358	-0.907289	1.00871	0.00184885
Med12l	3	58988119	58989663	1545	*	K27ac_CKO_peaks_2872	139.427	125.609	97.1345	94.8712	0.442258	3.06252	0.00185021
Wipf1	2	73337588	73343820	6233	*	K27ac_WT_peaks_1948	216.922	196.13	247.659	242.321	-0.306175	4.03262	0.00185573
Tmem51os1	4	141807202	141812988	5787	*	K27ac_WT_peaks_4877	150.88	136.096	182.31	177.665	-0.369162	3.55658	0.00186188
Arhgap26	18	39214356	39219626	5271	*	K27ac_WT_peaks_18192	168.096	151.949	199.491	194.539	-0.349351	3.69729	0.00186451
Gm4956	1	21379135	21379787	653	*	K27ac_CKO_peaks_59	12.7446	12.2553	5.06612	4.93392	1.55994	-0.372349	0.00186651
Primpol	8	47048254	47051406	3153	*	K27ac_CKO_peaks_8007	117.334	105.682	80.9815	79.0244	0.473256	2.81246	0.00187256
Lamr1-ps1	2	131728575	131730623	2049	*	K27ac_WT_peaks_2372	84.7349	76.3095	56.3379	54.6602	0.564045	2.33073	0.00188112
Mir6366	16	17976073	17979559	3487	*	K27ac_WT_peaks_16402	174.756	157.323	125.095	121.908	0.392287	3.39867	0.00188647
Map4k3	17	81002863	81006514	3652	*	K27ac_WT_peaks_17832	104.092	93.7705	133.565	130.455	-0.438538	3.07774	0.00189034
Tm4sf1	3	57194145	57197295	3151	*	K27ac_WT_peaks_3173	68.4349	61.5392	95.2921	92.7069	-0.518181	2.54999	0.00189172
Ebi3	17	56256909	56262139	5231	*	K27ac_CKO_peaks_16227	206.553	186.585	150.401	146.625	0.356825	3.64867	0.00189528
Rarb	14	5683996	5686084	2089	*	K27ac_CKO_peaks_13576	17.4267	16.5732	8.12376	7.87622	1.29199	0.0593432	0.00189877
Gm18685	15	92994027	92994804	778	*	K27ac_CKO_peaks_14823	17.4268	16.573	8.12381	7.87622	1.29191	0.0593545	0.00189985
1700123J17Rik	7	125834056	125837821	3766	*	K27ac_CKO_peaks_7565	105.793	95.1483	72.4386	70.567	0.496441	2.66075	0.00190316
Gm43820	3	37696666	37698308	1643	*	K27ac_WT_peaks_3074	32.8764	30.1167	55.43	53.574	-0.708499	1.69317	0.00190554
Mcc	18	44743600	44745602	2003	*	K27ac_WT_peaks_18222	23.3959	21.6037	43.3057	41.6956	-0.806604	1.30989	0.00190823
Gm10322	10	59471194	59473156	1963	*	K27ac_CKO_peaks_9987	61.7306	56.2857	39.6567	38.3447	0.661129	1.87386	0.00191135
1700072O05Rik	6	120542291	120546523	4233	*	K27ac_CKO_peaks_6359	90.0607	81.0101	60.3662	58.6376	0.544238	2.42068	0.00191278
Gse1	8	121057967	121059796	1830	*	K27ac_CKO_peaks_8507	87.3698	78.6207	58.3527	56.6477	0.553417	2.37629	0.00191559
Myocd	11	65105665	65106874	1210	*	K27ac_WT_peaks_12164	19.1934	17.8065	37.7089	36.2906	-0.873056	1.09614	0.00191821
9430041J12Rik	7	4073312	4074835	1524	*	K27ac_CKO_peaks_6634	63.8392	58.141	41.1749	39.8289	0.650326	1.92246	0.00191899
Vezf1	11	87958163	87960247	2085	*	K27ac_CKO_peaks_11487	90.0387	80.9908	60.3657	58.6359	0.544041	2.4206	0.0019201
Gm15755	11	59274127	59276477	2351	*	K27ac_CKO_peaks_11095	55.3395	50.6613	35.0861	33.9128	0.695836	1.71708	0.00192637
Ksr1	11	79031067	79035169	4103	*	K27ac_WT_peaks_12347	262.026	236.938	192.594	188.402	0.330007	3.99575	0.00192966
Epsti1	14	78140641	78143243	2603	*	K27ac_CKO_peaks_14104	126.232	113.769	87.5372	85.475	0.457798	2.91911	0.00193446
Afap1	5	36061403	36067219	5817	*	K27ac_CKO_peaks_4738	104.165	93.8359	133.559	130.45	-0.437564	3.07786	0.00193508
Suox	10	128509260	128511229	1970	*	K27ac_CKO_peaks_10621	89.9887	80.9467	60.3659	58.6333	0.543534	2.42045	0.00193912
Fmo3	1	162780186	162783001	2816	*	K27ac_WT_peaks_1004	18.6747	17.3251	38.2187	36.7812	-0.931664	1.09615	0.00194017
Gm7850	8	71978906	71981812	2907	*	K27ac_WT_peaks_9001	57.8864	52.1013	85.7561	83.2368	-0.592655	2.36619	0.00194266
Gm47401	13	9873291	9876868	3578	*	K27ac_CKO_peaks_12783	122.013	109.949	84.4996	82.4907	0.463651	2.87018	0.00194412
Gm41333	15	62440634	62441982	1349	*	K27ac_WT_peaks_15711	24.9724	23.0281	45.3261	43.673	-0.784576	1.38125	0.00194843
Klf10	15	38299295	38303345	4051	*	K27ac_CKO_peaks_14378	340.275	307.496	258.473	253.517	0.271251	4.39094	0.00194906
Camk1d	2	5616488	5620853	4366	*	K27ac_WT_peaks_1345	156.142	140.936	187.37	182.615	-0.361242	3.60011	0.00196511
Nrp2	1	62762921	62765670	2750	*	K27ac_WT_peaks_326	73.7144	66.2926	100.816	98.1894	-0.49884	2.64016	0.00196584
Tut4	4	108314912	108318930	4019	*	K27ac_WT_peaks_4460	181.554	163.551	130.651	127.314	0.382276	3.45641	0.00196835
Iscu	5	113914372	113915253	882	*	K27ac_CKO_peaks_5192	98.4537	88.5322	66.9024	65.0923	0.514741	2.55448	0.00196835
Gm5864	5	32566289	32570260	3972	*	K27ac_CKO_peaks_4695	115.756	104.242	79.9719	78.0281	0.473472	2.79384	0.00197299
Gm8189	19	8494715	8499287	4573	*	K27ac_CKO_peaks_17137	82.0935	73.9261	111.869	109.148	-0.504947	2.79014	0.00197438
Polr3b	10	84457520	84460144	2625	*	K27ac_CKO_peaks_10258	101.524	91.4644	133.047	129.946	-0.468006	3.05927	0.00197451
Psap	10	60119632	60121202	1571	*	K27ac_CKO_peaks_10004	140.463	126.542	96.1173	93.8776	0.46814	3.06246	0.00198188
Gm37613	7	48845016	48846627	1612	*	K27ac_WT_peaks_7723	29.7093	27.2921	51.3786	49.6222	-0.733768	1.57641	0.00198413
Rassf4	6	116610808	116613617	2810	*	K27ac_WT_peaks_6968	105.763	95.2595	137.613	134.401	-0.4602	3.11127	0.00198564
Atrnl1	19	58060289	58063937	3649	*	K27ac_CKO_peaks_17582	87.8462	79.153	115.877	113.114	-0.463811	2.85951	0.00198613
Elovl5	9	77871368	77875440	4073	*	K27ac_WT_peaks_10189	159.699	144.207	190.9	186.083	-0.356812	3.62953	0.00198774
Enpp4	17	44415502	44419990	4489	*	K27ac_WT_peaks_17514	83.1268	74.8544	110.85	108.15	-0.473539	2.79001	0.00198793
Gm16004	9	99588729	99592720	3992	*	K27ac_WT_peaks_10328	41.8908	38.1089	66.0608	63.9378	-0.641652	1.96952	0.00199165
Farp1	14	121449978	121454400	4423	*	K27ac_WT_peaks_15345	53.6118	48.3714	79.224	76.8025	-0.578577	2.25666	0.0019929
Gm41311	15	40225827	40230729	4903	*	K27ac_WT_peaks_15580	41.8939	38.1112	66.0605	63.938	-0.641604	1.96954	0.0019932
Zfp710	7	79705691	79710592	4902	*	K27ac_WT_peaks_7896	329.289	297.729	362.773	356.234	-0.26875	4.60434	0.00199413
Gm56777	3	27915641	27919352	3712	*	K27ac_WT_peaks_3012	87.8605	79.1664	115.876	113.113	-0.463626	2.85955	0.00199448
Psmb7	2	38533358	38534864	1507	*	K27ac_WT_peaks_1724	44.5505	40.4543	69.0907	66.9144	-0.625787	2.04057	0.00200739
Etl4	2	20756951	20759720	2770	*	K27ac_WT_peaks_1457	61.0565	54.9233	87.2506	84.7351	-0.544711	2.41069	0.00200894
Gm5122	9	60920227	60924254	4028	*	K27ac_WT_peaks_10004	196.119	176.949	142.312	138.69	0.365094	3.57214	0.00201574
Slc1a3	15	8722371	8724169	1799	*	K27ac_WT_peaks_15417	10.8246	10.1754	25.9498	25.0503	-1.09731	0.523296	0.00202266
Mtif2	11	29474707	29477975	3269	*	K27ac_CKO_peaks_10830	68.6558	62.3613	44.7061	43.2946	0.624458	2.02797	0.00203428
Gm36947	1	13943367	13944976	1610	*	K27ac_WT_peaks_36	33.409	30.5916	55.9351	54.0648	-0.700065	1.70914	0.00203506
Esr1	10	4570954	4571762	809	*	K27ac_CKO_peaks_9630	30.5347	28.4646	17.3166	16.6836	0.932953	0.859576	0.00204139
Gm14073	2	139950808	139952128	1321	*	K27ac_CKO_peaks_2217	21.0829	19.9167	10.6761	10.3239	1.14744	0.330648	0.00204536
Gm8146	1	181137364	181138891	1528	*	K27ac_WT_peaks_1191	64.3872	58.6182	41.6791	40.3243	0.643345	1.93613	0.00204599
Fam241a	3	127689903	127690994	1092	*	K27ac_CKO_peaks_3354	66.4719	60.457	43.1891	41.806	0.633366	1.98257	0.00205056
Myom1	17	71394097	71397784	3688	*	K27ac_CKO_peaks_16318	202.691	183.313	233.071	227.901	-0.313427	3.941	0.00205135
Ccdc57	11	120804350	120808585	4236	*	K27ac_CKO_peaks_11943	193.977	174.945	138.256	134.731	0.392244	3.54558	0.00205816
Anxa6	11	54912183	54915405	3223	*	K27ac_WT_peaks_12049	202.16	182.83	235.594	230.379	-0.332946	3.94771	0.00205981
Wipf1	2	73356461	73357680	1220	*	K27ac_WT_peaks_1949	35.5216	32.4706	58.4799	56.5228	-0.682557	1.77874	0.0020627
4930546K05Rik	9	42119305	42121405	2101	*	K27ac_CKO_peaks_8837	109.513	98.5316	75.453	73.5506	0.483508	2.71322	0.00206338
Gm13844	6	31346313	31350433	4121	*	K27ac_WT_peaks_6360	70.5559	63.4424	97.2937	94.6969	-0.506745	2.58499	0.00206454
Med12l	3	59167147	59169324	2178	*	K27ac_CKO_peaks_2875	134.17	120.91	91.572	89.4289	0.475354	2.99588	0.00206554
Hlcs	16	94021281	94026031	4751	*	K27ac_CKO_peaks_15596	214.286	193.699	154.422	150.585	0.369933	3.69525	0.00206698
Nrp2	1	62728392	62731059	2668	*	K27ac_CKO_peaks_315	41.0636	37.9358	24.9657	24.0343	0.794841	1.28883	0.0020695
Zbtb7a	10	80968791	80970367	1577	*	K27ac_CKO_peaks_10206	98.9445	88.9723	67.4106	65.5929	0.51048	2.56321	0.00206961
2010110G14Rik	3	130602500	130604500	2001	*	K27ac_CKO_peaks_3369	41.0638	37.9353	24.9659	24.0346	0.794773	1.28885	0.00207135
4930556M19Rik	15	10758862	10760720	1859	*	K27ac_WT_peaks_15433	57.8788	52.1128	83.7387	81.2575	-0.55668	2.34596	0.00207852
Gm28053	6	48703619	48705750	2132	*	K27ac_CKO_peaks_5847	129.915	117.084	88.5339	86.4534	0.480862	2.94953	0.00207873
Gm14041	2	129386476	129389428	2953	*	K27ac_CKO_peaks_2128	170.518	153.477	122.042	118.96	0.39363	3.36378	0.00208085
Cav2	6	17280129	17283580	3452	*	K27ac_WT_peaks_6282	145.102	130.807	178.765	174.199	-0.395233	3.51628	0.00208396
Gm20662	9	107911738	107914390	2653	*	K27ac_CKO_peaks_9431	113.117	101.81	76.4462	74.5458	0.50897	2.74813	0.00208539
BC035044	6	128828838	128831771	2934	*	K27ac_CKO_peaks_6450	131.458	118.471	91.5713	89.4248	0.447182	2.97938	0.00209641
Fgfr4	13	55330173	55335140	4968	*	K27ac_CKO_peaks_13153	150.881	136.095	181.822	177.189	-0.365238	3.55446	0.00209781
Ago2	15	73042290	73042937	648	*	K27ac_CKO_peaks_14564	132.011	118.97	90.0607	87.9488	0.477546	2.97289	0.00210061
Iqch	9	63509188	63511401	2214	*	K27ac_CKO_peaks_9073	131.438	118.453	91.5689	89.4224	0.447066	2.97933	0.00210197
Pvt1	15	61914300	61917697	3398	*	K27ac_CKO_peaks_14499	106.793	96.1889	136.081	132.907	-0.429936	3.10817	0.00210218
Lrp5	19	3703225	3706566	3342	*	K27ac_CKO_peaks_17032	129.436	116.495	159.983	155.957	-0.393568	3.35593	0.00210298
Ehf	2	103115174	103117874	2701	*	K27ac_WT_peaks_2109	50.9453	46.0582	76.1712	73.8059	-0.589014	2.19563	0.00210672
Gm16534	2	31951256	31954038	2783	*	K27ac_CKO_peaks_1520	158.424	142.581	112.364	109.631	0.409697	3.25394	0.00211074
Or10aa1	1	173868305	173871742	3438	*	K27ac_CKO_peaks_1045	164.773	148.278	117.475	114.553	0.400586	3.31264	0.00211809
Ttc39c	18	12854101	12859038	4938	*	K27ac_CKO_peaks_16568	129.524	116.577	160.033	155.999	-0.393185	3.35631	0.00212375
2610307P16Rik	13	28918938	28924562	5625	*	K27ac_CKO_peaks_12897	80.5212	72.4722	107.829	105.149	-0.476249	2.74813	0.00213472
Gm32914	6	145943916	145945136	1221	*	K27ac_WT_peaks_7258	30.2336	27.7639	51.8831	50.1194	-0.724296	1.59366	0.0021364
Msrb3	10	120728484	120732191	3708	*	K27ac_WT_peaks_11505	71.5981	64.3804	98.3042	95.7005	-0.501742	2.60218	0.00213947
Exoc3	13	74345247	74347726	2480	*	K27ac_CKO_peaks_13278	26.8548	25.1445	14.7634	14.2365	0.996131	0.67706	0.00214002
Gm20150	15	59549567	59552791	3225	*	K27ac_WT_peaks_15672	171.715	155.247	202.48	197.512	-0.341111	3.72285	0.00214031
Ciita	16	10281671	10284231	2561	*	K27ac_WT_peaks_16296	58.4243	52.5933	84.2379	81.7542	-0.552812	2.35616	0.0021443
Tas2r143	6	42372914	42375519	2606	*	K27ac_WT_peaks_6460	149.523	134.641	103.225	100.794	0.451447	3.15577	0.00215382
Spata48	11	11469348	11473408	4061	*	K27ac_CKO_peaks_10731	122.103	110.025	82.9938	81.0176	0.491058	2.8598	0.00215619
Gm34047	12	35716249	35718495	2247	*	K27ac_WT_peaks_13120	33.9372	31.0627	56.4456	54.5578	-0.692158	1.72492	0.00215888
Pla1a	16	38225647	38228229	2583	*	K27ac_CKO_peaks_15311	164.34	147.88	114.922	112.076	0.428885	3.29695	0.00215993
Clic4	4	134996922	134997825	904	*	K27ac_WT_peaks_4779	48.2708	43.7229	73.1374	70.8628	-0.601908	2.13206	0.00216023
Fzd1	5	4599738	4600492	755	*	K27ac_CKO_peaks_4541	19.5154	18.4845	9.65451	9.34545	1.19111	0.223738	0.00216601
Gm13185	2	3785809	3786498	690	*	K27ac_CKO_peaks_1255	19.5153	18.4844	9.65459	9.34552	1.19109	0.223738	0.00216604
Gm3924	15	78934666	78938108	3443	*	K27ac_WT_peaks_15884	103.579	93.3125	132.539	129.451	-0.43401	3.06846	0.00216714
Mxi1	19	53291672	53294880	3209	*	K27ac_CKO_peaks_17530	88.9898	80.051	59.858	58.1315	0.540554	2.40596	0.00216945
Dgkq	5	108806608	108809075	2468	*	K27ac_CKO_peaks_5139	117.874	106.099	147.786	144.221	-0.410831	3.23473	0.0021706
Utp6	11	79817746	79821140	3395	*	K27ac_WT_peaks_12362	21.2922	19.7082	40.2598	38.7405	-0.827884	1.20138	0.00217159
Dennd2b	7	109164928	109168273	3346	*	K27ac_WT_peaks_8176	90.9559	81.9778	118.905	116.099	-0.454251	2.90168	0.00217266
Vwf	6	125527915	125531886	3972	*	K27ac_WT_peaks_7093	94.6848	85.3333	122.935	120.047	-0.448156	2.95284	0.00217433
Gm43266	5	54103626	54107921	4296	*	K27ac_WT_peaks_5363	140.469	126.543	171.167	166.795	-0.377046	3.46099	0.00217775
Gm54449	14	27100915	27107205	6291	*	K27ac_CKO_peaks_13707	355.107	320.943	271.046	265.957	0.262949	4.4553	0.0021781
Nudt7	8	114859902	114862092	2191	*	K27ac_WT_peaks_9365	84.6849	76.2825	114.378	111.623	-0.495027	2.82698	0.00217882
Nup160	2	90441697	90446360	4664	*	K27ac_WT_peaks_2032	131.562	118.419	162.052	157.946	-0.389248	3.37621	0.00217933
Gm31499	17	88516625	88518363	1739	*	K27ac_CKO_peaks_16474	62.7862	57.2094	40.6707	39.3316	0.646394	1.90183	0.00218725
Tnfrsf10b	14	70017535	70019576	2042	*	K27ac_CKO_peaks_14019	144.698	130.321	101.684	99.3061	0.427249	3.12023	0.00219228
Uqcrfs1	13	30727890	30731043	3154	*	K27ac_WT_peaks_13950	81.5545	73.4157	108.842	106.156	-0.472598	2.76351	0.00220126
Pmp22	11	63005035	63008360	3326	*	K27ac_WT_peaks_12152	14.4817	13.5181	31.0636	29.9366	-0.968889	0.801263	0.00220442
Gm57284	5	29286180	29291036	4857	*	K27ac_WT_peaks_5166	42.4203	38.5609	68.084	65.9209	-0.670672	2.00219	0.00220696
Daam1	12	71877276	71879658	2383	*	K27ac_WT_peaks_13275	93.0939	83.9001	123.449	120.547	-0.478116	2.94614	0.00221185
Gm28694	1	156864809	156868260	3452	*	K27ac_CKO_peaks_894	107.929	97.0823	74.4461	72.5502	0.483556	2.69323	0.00221362
Tspan2	3	102673165	102675384	2220	*	K27ac_CKO_peaks_3186	63.856	58.1698	40.1623	38.8449	0.687624	1.90885	0.0022151
Mbnl1	3	60387769	60393923	6155	*	K27ac_WT_peaks_3202	257.858	233.177	192.608	188.399	0.307165	3.98282	0.00221691
Chn2	6	54178977	54182844	3868	*	K27ac_WT_peaks_6545	67.9253	61.0823	94.2832	91.7113	-0.512743	2.53672	0.00222393
Gm45640	8	91602653	91604712	2060	*	K27ac_WT_peaks_9187	138.917	125.144	172.194	167.796	-0.40165	3.45875	0.00222522
Gm34907	14	103704047	103707943	3897	*	K27ac_WT_peaks_15295	164.952	149.077	198.493	193.542	-0.368654	3.6812	0.00222628
Gm15897	16	11311960	11314794	2835	*	K27ac_CKO_peaks_15048	94.7884	85.2443	64.3908	62.6074	0.518918	2.50063	0.00224984
Gm43465	3	101022747	101025013	2267	*	K27ac_WT_peaks_3521	63.7052	57.2976	89.7646	87.2303	-0.528448	2.45871	0.00225106
Rpl9-ps1	11	83529739	83532558	2820	*	K27ac_CKO_peaks_11423	265.276	239.854	198.649	194.361	0.302113	4.02495	0.00225576
Mrps24	11	5654612	5657976	3365	*	K27ac_CKO_peaks_10689	94.7765	85.2336	64.3947	62.6112	0.518648	2.50063	0.00226184
Srgn	10	62346683	62348610	1928	*	K27ac_WT_peaks_11024	84.1794	75.839	54.8227	53.1748	0.595888	2.30992	0.00226517
Gm25622	12	113189879	113192899	3021	*	K27ac_CKO_peaks_12674	139.954	126.078	98.1428	95.8574	0.432331	3.07178	0.00226611
Gm53617	10	20727927	20729047	1121	*	K27ac_CKO_peaks_9764	17.9498	17.05	8.63355	8.36647	1.24259	0.108257	0.00227235
Clpx	9	65198957	65203416	4460	*	K27ac_WT_peaks_10057	109.411	98.5328	138.615	135.364	-0.422678	3.13786	0.00227294
Gm48893	10	26593490	26595789	2300	*	K27ac_CKO_peaks_9815	31.0626	28.9376	17.8272	17.1729	0.912882	0.887903	0.00227478
Slc2a9	5	38603037	38603856	820	*	K27ac_CKO_peaks_4760	17.9505	17.0498	8.63361	8.36635	1.2424	0.108292	0.00227634
Gm48663	14	36065274	36067260	1987	*	K27ac_CKO_peaks_13762	31.0631	28.9376	17.8272	17.1729	0.912811	0.887922	0.00227685
1700122C19Rik	19	37459944	37461879	1936	*	K27ac_CKO_peaks_17386	37.3732	34.6266	22.4232	21.5773	0.824656	1.1556	0.00228223
Npvf	6	50661438	50663451	2014	*	K27ac_WT_peaks_6518	38.7064	35.2952	62.0259	59.9729	-0.653792	1.87377	0.00229132
4930447M23Rik	2	19358394	19358785	392	*	K27ac_CKO_peaks_1359	11.7088	11.2912	4.55678	4.44324	1.59974	-0.476686	0.00229339
4930542M03Rik	17	46170134	46171280	1147	*	K27ac_WT_peaks_17537	13.4355	12.5645	29.5305	28.4695	-0.995341	0.724908	0.00229741
Itga6	2	71629978	71633468	3491	*	K27ac_WT_peaks_1919	166.944	150.878	197.468	192.542	-0.343902	3.68494	0.00230643
Mtch1	17	29549626	29553825	4200	*	K27ac_WT_peaks_17307	126.885	114.189	156.966	153.044	-0.394136	3.32812	0.00230756
Carmil2	8	106411725	106413479	1755	*	K27ac_CKO_peaks_8359	103.186	92.7927	70.9308	69.0732	0.492975	2.62763	0.00230796
Jakmip1	5	37222663	37225528	2866	*	K27ac_CKO_peaks_4756	223.191	201.845	161.968	158.068	0.35709	3.75805	0.00230966
Gm31499	17	88497296	88500909	3614	*	K27ac_CKO_peaks_16473	156.782	141.115	111.351	108.658	0.408123	3.24025	0.00231373
Gm2a	11	55004306	55007215	2910	*	K27ac_WT_peaks_12053	126.228	113.765	88.0361	85.9625	0.449397	2.92247	0.0023142
Gm5855	3	130739536	130741449	1914	*	K27ac_CKO_peaks_3370	57.9935	53.0175	36.1041	34.896	0.716804	1.77128	0.00231594
Sncaip	18	53041569	53043900	2332	*	K27ac_CKO_peaks_16765	97.94	88.0708	66.9058	65.0931	0.50735	2.55012	0.00231899
Hk2	6	82727500	82731977	4478	*	K27ac_CKO_peaks_6025	161.896	146.233	192.43	187.594	-0.349411	3.64446	0.00232699
Gm11426	11	82558092	82562961	4870	*	K27ac_CKO_peaks_11396	79.3492	71.6303	52.8128	51.1918	0.57149	2.24029	0.00232785
Susd3	13	49394913	49398348	3436	*	K27ac_CKO_peaks_13086	310.024	280.153	234.862	230.145	0.278411	4.25554	0.00232893
Bace1	9	45761310	45762752	1443	*	K27ac_CKO_peaks_8888	97.9165	88.0498	66.9093	65.0958	0.506993	2.55008	0.00233567
Dym	18	75411084	75413627	2544	*	K27ac_CKO_peaks_16940	178.239	160.513	128.635	125.353	0.37927	3.43236	0.0023386
Atf3	1	190932160	190934062	1903	*	K27ac_WT_peaks_1269	151.007	135.959	106.767	104.24	0.416131	3.18437	0.00233879
Oas2	5	120886136	120888912	2777	*	K27ac_WT_peaks_5838	88.3493	79.608	115.877	113.115	-0.455766	2.86301	0.00234638
Parva	7	112090603	112091997	1395	*	K27ac_WT_peaks_8224	27.597	25.4006	48.3519	46.6457	-0.74334	1.48668	0.00235206
Spata13	14	60963538	60965645	2108	*	K27ac_CKO_peaks_13931	140.509	126.581	96.6323	94.3814	0.46064	3.06569	0.0023561
Selplg	5	113962291	113965382	3092	*	K27ac_CKO_peaks_5194	364.483	329.445	279.09	273.914	0.257598	4.49481	0.00236306
Map3k3	11	105996586	105997868	1283	*	K27ac_CKO_peaks_11710	56.9283	52.0583	36.611	35.386	0.671158	1.76356	0.00236989
Gm57285	5	43219258	43221440	2183	*	K27ac_CKO_peaks_4773	74.5179	67.4574	49.2702	47.7387	0.589916	2.14975	0.00237627
Gm38358	1	184390877	184392649	1773	*	K27ac_CKO_peaks_1155	56.9307	52.0584	36.6134	35.3884	0.670971	1.7636	0.00237662
Nsmce2	15	59437720	59440277	2558	*	K27ac_WT_peaks_15668	74.2522	66.7776	100.814	98.1938	-0.488722	2.64437	0.002381
Xdh	17	74225000	74229483	4484	*	K27ac_WT_peaks_17767	83.6702	75.3479	110.849	108.155	-0.464587	2.79383	0.00238401
Gm13814	2	92313660	92316729	3070	*	K27ac_WT_peaks_2066	74.2565	66.7815	100.811	98.1902	-0.488574	2.64436	0.00238831
Gm12411	4	45584877	45586944	2068	*	K27ac_WT_peaks_4162	32.8719	30.1199	54.9196	53.0785	-0.694467	1.68509	0.0023894
Gm13994	2	124560298	124563249	2952	*	K27ac_WT_peaks_2257	88.9084	80.1193	116.392	113.626	-0.453993	2.87031	0.00238948
Ctnnbl1	2	157634881	157636846	1966	*	K27ac_CKO_peaks_2391	66.5267	60.5137	42.178	40.825	0.669161	1.96967	0.00239632
Ssh2	11	77128775	77133329	4555	*	K27ac_CKO_peaks_11316	126.811	114.29	88.5467	86.4629	0.447017	2.92944	0.00239733
Cdc42bpb	12	111333064	111335629	2566	*	K27ac_WT_peaks_13646	39.2427	35.7692	62.5346	60.4701	-0.647481	1.88791	0.00240493
Blm	7	80092373	80096170	3798	*	K27ac_CKO_peaks_7182	161.03	144.905	114.913	112.087	0.400196	3.28082	0.00241139
Mapk4	18	74079738	74083867	4130	*	K27ac_WT_peaks_18433	124.716	112.404	87.0317	84.9794	0.449536	2.90546	0.00241234
Steap4	5	8008381	8010821	2441	*	K27ac_CKO_peaks_4548	50.5686	46.4353	32.0442	30.9558	0.708088	1.59372	0.00241774
Dach1	14	98403781	98406160	2380	*	K27ac_CKO_peaks_14136	79.9175	72.1157	53.3135	51.6821	0.566977	2.25126	0.00241774
Gm13498	2	50730660	50733811	3152	*	K27ac_CKO_peaks_1665	46.3394	42.6618	29.0144	27.9858	0.737198	1.46819	0.002424
Gm39321	9	42038049	42040371	2323	*	K27ac_CKO_peaks_8834	146.28	131.734	103.22	100.798	0.420633	3.13808	0.0024254
Nedd4l	18	65051988	65055064	3077	*	K27ac_CKO_peaks_16856	112.643	101.385	76.4562	74.5569	0.502628	2.74453	0.00243446
Rgs18	1	144641220	144643893	2674	*	K27ac_CKO_peaks_813	44.2268	40.7685	27.4988	26.5013	0.753504	1.401	0.00243603
Snd1	6	28927988	28930738	2751	*	K27ac_CKO_peaks_5722	44.2296	40.7699	27.4983	26.5012	0.753493	1.40103	0.00243644
Gm35160	13	40996720	41000106	3387	*	K27ac_CKO_peaks_12989	113.641	102.312	78.9743	77.0346	0.466792	2.77122	0.00243757
Fam3d	14	14110925	14113666	2742	*	K27ac_CKO_peaks_13597	102.566	92.4061	131.034	127.978	-0.431002	3.05307	0.00244121
Pde4d	13	109576001	109578529	2529	*	K27ac_WT_peaks_14561	47.2125	42.8024	71.6087	69.3801	-0.600478	2.10221	0.00245296
Zbtb20	16	43284278	43286614	2337	*	K27ac_WT_peaks_16648	61.5976	55.4089	87.2526	84.7446	-0.532616	2.41566	0.00246893
E030044B06Rik	19	40861492	40862270	779	*	K27ac_CKO_peaks_17408	29.4873	27.5133	16.8056	16.1945	0.929879	0.816135	0.00248257
Gm8824	16	49942686	49943227	542	*	K27ac_CKO_peaks_15384	9.12215	8.87786	3.03168	2.96832	1.84942	-0.79862	0.0024845
Thap4	1	93681168	93682854	1687	*	K27ac_WT_peaks_610	87.9019	79.0801	59.3587	57.6347	0.536251	2.39115	0.00248491
Gm28050	5	106687334	106687924	591	*	K27ac_CKO_peaks_5107	9.1222	8.8778	3.03169	2.96831	1.84938	-0.798614	0.00248512
Ttc28	5	111205640	111208149	2510	*	K27ac_CKO_peaks_5164	93.1777	83.8005	63.3957	61.6223	0.518392	2.47756	0.00248997
U2surp	9	95393097	95396106	3010	*	K27ac_CKO_peaks_9316	157.643	142.308	187.889	183.129	-0.35176	3.60857	0.00249094
Arhgap15	2	43660004	43666452	6449	*	K27ac_CKO_peaks_1626	203.356	183.638	148.885	145.131	0.349794	3.62979	0.00249323
Shroom3	5	93051651	93056351	4701	*	K27ac_WT_peaks_5573	89.9655	81.0806	117.378	114.6	-0.450167	2.88432	0.00249467
Gm36041	10	122244320	122246205	1886	*	K27ac_WT_peaks_11529	7.7016	7.29846	20.8316	20.1687	-1.2334	0.201401	0.00249612
Rasgef1b	5	99566901	99568731	1831	*	K27ac_WT_peaks_5610	24.9703	23.0304	44.8191	43.1801	-0.767707	1.37128	0.00249691
Fcrl1	3	87306504	87309161	2658	*	K27ac_WT_peaks_3325	87.9031	79.0789	59.3652	57.6422	0.535961	2.39121	0.00249837
2610307P16Rik	13	28864226	28864931	706	*	K27ac_WT_peaks_13938	7.70141	7.29862	20.8313	20.1688	-1.23322	0.201369	0.00249997
Napsa	7	44220204	44223664	3461	*	K27ac_CKO_peaks_6956	138.898	125.132	97.6408	95.3657	0.429289	3.06252	0.00250254
Fnta	8	26504196	26508217	4022	*	K27ac_CKO_peaks_7915	58.5006	53.4668	36.6136	35.3882	0.708153	1.78626	0.00250587
4933425B07Rik	14	46871922	46875622	3701	*	K27ac_WT_peaks_14899	75.7995	68.1746	102.321	99.6863	-0.481902	2.66891	0.00250609
Itpk1	12	102669771	102674269	4499	*	K27ac_CKO_peaks_12563	188.737	170.153	137.251	133.746	0.364515	3.51869	0.00251378
Cnih3	1	181199901	181200865	965	*	K27ac_CKO_peaks_1118	31.5886	29.4107	18.3378	17.6624	0.893863	0.915621	0.00251713
Ubac2	14	122165060	122169811	4752	*	K27ac_CKO_peaks_14219	328.848	297.159	250.448	245.568	0.268549	4.34357	0.00251772
Ninj2	6	120130821	120134737	3917	*	K27ac_CKO_peaks_6349	216.38	195.632	159.455	155.546	0.336525	3.723	0.00251805
Mob1b	5	88875628	88876600	973	*	K27ac_CKO_peaks_4968	23.7061	22.294	12.7196	12.2804	1.04757	0.505179	0.00251928
Msi2	11	88489111	88491128	2018	*	K27ac_CKO_peaks_11496	117.321	105.661	79.966	78.0281	0.492059	2.80496	0.00252321
Sorcs2	5	36513646	36518378	4733	*	K27ac_WT_peaks_5278	112.624	101.408	141.656	138.312	-0.413574	3.17283	0.00253332
Gm56933	6	144847443	144850269	2827	*	K27ac_CKO_peaks_6568	127.814	115.193	87.5385	85.4782	0.474953	2.92938	0.00253549
Galnt1	18	24366798	24370874	4077	*	K27ac_CKO_peaks_16605	57.462	52.5255	37.1208	35.8786	0.663174	1.77877	0.00253662
Gm29264	5	149181682	149184625	2944	*	K27ac_CKO_peaks_5613	168.406	151.567	121.032	117.989	0.388051	3.34862	0.00254298
Gm36199	17	29650585	29654501	3917	*	K27ac_WT_peaks_17312	218.926	197.938	248.165	242.824	-0.296045	4.04028	0.00254335
Paqr5	9	61888522	61891284	2763	*	K27ac_CKO_peaks_9059	112.134	100.935	77.9635	76.0332	0.467422	2.75221	0.00254355
Mapk6	9	75316246	75318695	2450	*	K27ac_CKO_peaks_9212	268.858	243.084	199.154	194.868	0.317422	4.03747	0.00254523
Dnajc4	19	6969727	6970944	1218	*	K27ac_CKO_peaks_17126	96.354	86.6479	65.9067	64.1037	0.507027	2.52787	0.00254544
F630040K05Rik	17	46063012	46065945	2934	*	K27ac_CKO_peaks_16146	189.896	171.201	135.741	132.275	0.38924	3.51667	0.00254615
4930503O07Rik	1	193770853	193774416	3564	*	K27ac_WT_peaks_1308	26.5456	24.4528	46.8392	45.1607	-0.749187	1.43972	0.00255058
Wdr62	7	29979111	29980929	1819	*	K27ac_WT_peaks_7580	75.7998	68.1785	104.331	101.662	-0.510969	2.68507	0.00255864
Ptpn1	2	167804391	167807377	2987	*	K27ac_WT_peaks_2792	132.655	119.407	162.548	158.419	-0.381941	3.3837	0.00256291
Abcc4	14	118872413	118874488	2076	*	K27ac_WT_peaks_15319	54.6935	49.3208	79.7196	77.2937	-0.560513	2.27287	0.00257075
Lpp	16	24426264	24430265	4002	*	K27ac_CKO_peaks_15188	112.095	100.899	77.969	76.0374	0.466922	2.75215	0.00257081
Plxnb2	15	89053692	89055826	2135	*	K27ac_WT_peaks_16053	76.348	68.6703	102.822	100.186	-0.479254	2.67713	0.00257096
Gm1647	3	69084178	69086884	2707	*	K27ac_CKO_peaks_2924	83.1181	74.8826	55.842	54.1637	0.551073	2.30993	0.00257239
Hibadh	6	52586710	52588696	1987	*	K27ac_WT_peaks_6529	54.681	49.3139	79.7108	77.2835	-0.560407	2.27277	0.00257572
Tjp2	19	24132974	24134135	1162	*	K27ac_CKO_peaks_17285	35.5226	32.4783	57.9644	56.0248	-0.668972	1.77115	0.00257912
Rpl9-ps1	11	83529779	83532879	3101	*	K27ac_WT_peaks_12400	275.803	249.325	207.713	203.301	0.291921	4.08424	0.00258462
Gm39993	2	168794700	168798214	3515	*	K27ac_WT_peaks_2806	133.663	120.318	163.548	159.384	-0.380085	3.39344	0.00259343
Mrpl37	4	106923195	106925897	2703	*	K27ac_CKO_peaks_3970	91.4961	82.4644	118.895	116.09	-0.445832	2.90513	0.0025946
Prr5l	2	101625936	101628363	2428	*	K27ac_WT_peaks_2088	72.1377	64.8669	98.3018	95.7043	-0.491284	2.6065	0.00259709
Zpbp	11	11411597	11412837	1241	*	K27ac_CKO_peaks_10730	73.4265	66.5433	47.2355	45.7659	0.632975	2.11423	0.00260111
S1pr1	3	115496704	115499037	2334	*	K27ac_CKO_peaks_3288	95.7998	86.1536	63.8805	62.112	0.545595	2.50505	0.00260651
Gm47816	13	55401600	55403363	1764	*	K27ac_CKO_peaks_13156	46.8666	43.1332	29.5202	28.4801	0.726976	1.48679	0.0026144
Pdxk-ps	17	32308511	32311447	2937	*	K27ac_CKO_peaks_15992	145.289	130.847	102.694	100.288	0.418511	3.12922	0.00261915
Pkm	9	59566948	59568854	1907	*	K27ac_WT_peaks_9993	113.703	102.373	142.661	139.286	-0.410441	3.18428	0.00263616
Gm20150	15	59549719	59552747	3029	*	K27ac_CKO_peaks_14483	165.978	149.985	195.943	191.047	-0.340739	3.67495	0.00263619
Chit1	1	134088842	134090515	1674	*	K27ac_WT_peaks_800	22.3415	20.659	41.2753	39.725	-0.798472	1.24579	0.00263802
Gm24474	12	70654045	70656873	2829	*	K27ac_WT_peaks_13263	22.3406	20.6593	41.2753	39.7244	-0.798326	1.24573	0.00264282
Csgalnact2	6	118076252	118077261	1010	*	K27ac_WT_peaks_6989	16.5728	15.4266	33.6201	32.3801	-0.902485	0.929232	0.00264454
Plin2	4	86586342	86588675	2334	*	K27ac_CKO_peaks_3872	223.743	202.274	252.707	247.314	-0.291861	4.06868	0.00265697
Eml6	11	29972838	29976599	3762	*	K27ac_WT_peaks_11833	45.5934	41.3856	69.5839	67.3988	-0.604337	2.0592	0.00266004
Map4k3	17	81015620	81019921	4302	*	K27ac_WT_peaks_17833	68.4563	61.5572	96.298	93.6981	-0.533627	2.5589	0.00266639
Sgk1	10	21780549	21781765	1217	*	K27ac_CKO_peaks_9779	94.236	84.7484	64.3944	62.606	0.51086	2.49598	0.0026739
Megf11	9	64601745	64605239	3495	*	K27ac_WT_peaks_10044	114.756	103.313	143.719	140.306	-0.408263	3.19579	0.00267656
Sel1l	12	91810597	91816189	5593	*	K27ac_WT_peaks_13509	169.13	152.885	198.973	194.038	-0.336809	3.69921	0.00267885
Dapk1	13	60883593	60887634	4042	*	K27ac_WT_peaks_14256	149.867	135.156	179.797	175.212	-0.358233	3.54121	0.00268029
Mb	15	76919236	76922708	3473	*	K27ac_WT_peaks_15839	30.2318	27.7676	51.3757	49.6239	-0.709372	1.58504	0.00268703
Gm55619	6	112221054	112224934	3881	*	K27ac_WT_peaks_6895	30.2316	27.7677	51.3752	49.6232	-0.709325	1.58503	0.00268882
Phf2	13	48994103	48997121	3019	*	K27ac_CKO_peaks_13076	137.836	124.131	167.644	163.367	-0.373169	3.43252	0.00268917
Cdk19	10	40327170	40328538	1369	*	K27ac_CKO_peaks_9871	104.271	93.7703	70.4163	68.576	0.518191	2.63186	0.0026929
Tecpr1	5	144156125	144160644	4520	*	K27ac_WT_peaks_6111	254.8	230.255	283.355	277.634	-0.274731	4.243	0.00269333
Gm20702	12	101870125	101874063	3939	*	K27ac_CKO_peaks_12543	102.685	92.3415	70.9337	69.0744	0.486044	2.62353	0.00269402
A430033K04Rik	5	138620520	138622543	2024	*	K27ac_WT_peaks_6029	56.8328	51.1783	83.7507	81.2608	-0.582388	2.33582	0.00269506
Ppa1	10	61483436	61485425	1990	*	K27ac_WT_peaks_11010	59.478	53.528	84.7371	82.2542	-0.536961	2.37124	0.00269763
Tnfsf14	17	57500191	57505678	5488	*	K27ac_CKO_peaks_16252	341.457	308.57	261.015	256.031	0.261863	4.40005	0.00270494
Kcnq1	7	142731890	142735271	3382	*	K27ac_CKO_peaks_7769	68.4617	61.564	94.2807	91.7154	-0.501779	2.54122	0.00270495
Rgmb	17	16044147	16047862	3716	*	K27ac_WT_peaks_17125	77.9013	70.0768	104.323	101.673	-0.472652	2.70111	0.00270527
Tns1	1	74112651	74115720	3070	*	K27ac_WT_peaks_391	68.4532	61.5565	94.2758	91.7085	-0.501752	2.54114	0.00270648
Tnrc6a	7	122722562	122724297	1736	*	K27ac_CKO_peaks_7542	61.1783	55.8157	38.6422	37.3591	0.687921	1.85243	0.00270672
Zfp111	7	23887718	23889278	1561	*	K27ac_CKO_peaks_6752	27.9117	26.0891	15.7844	15.2157	0.948607	0.740597	0.0027073
Rap1b	10	117681202	117683027	1826	*	K27ac_WT_peaks_11475	139.909	126.037	98.6573	96.3603	0.424197	3.07484	0.00270923
Dcp1a	14	30252154	30254082	1929	*	K27ac_WT_peaks_14795	48.8185	44.2068	73.1426	70.8684	-0.586669	2.13807	0.0027188
Gm36640	6	135298867	135303799	4933	*	K27ac_WT_peaks_7187	171.23	154.801	200.969	196.021	-0.334081	3.71505	0.00272216
Sec22a	16	35127800	35132164	4365	*	K27ac_WT_peaks_16599	52.0242	47.0063	76.6728	74.3019	-0.570152	2.21256	0.00272459
Rbm43	2	51822700	51826208	3509	*	K27ac_WT_peaks_1785	160.529	144.455	114.92	112.096	0.39565	3.27823	0.00272521
Gimap3	6	48745342	48749213	3872	*	K27ac_CKO_peaks_5851	187.744	169.244	136.747	133.254	0.362453	3.51199	0.00272612
1810049I09Rik	7	64862506	64863836	1331	*	K27ac_WT_peaks_7775	12.9109	12.0888	28.5087	27.4913	-0.996486	0.677053	0.00273168
Pura	18	36419031	36421101	2071	*	K27ac_CKO_peaks_16672	130.421	117.537	91.5726	89.4251	0.436175	2.97283	0.00273284
Wwc2	8	48392139	48394435	2297	*	K27ac_WT_peaks_8884	64.2399	57.7774	89.7696	87.2426	-0.517042	2.46351	0.00273778
Ncapd2	6	125168321	125170420	2100	*	K27ac_WT_peaks_7079	127.384	114.644	159.477	155.477	-0.41172	3.34335	0.00274241
Cfl2	12	54908634	54911129	2496	*	K27ac_CKO_peaks_12220	110.491	99.4288	76.9624	75.0355	0.466617	2.73263	0.00274394
Gm45481	8	47320066	47324069	4004	*	K27ac_WT_peaks_8871	129.5	116.553	159	155	-0.383921	3.35112	0.00274591
Ksr1	11	79016364	79017342	979	*	K27ac_CKO_peaks_11364	71.3323	64.685	47.2411	45.7696	0.593213	2.09021	0.00275551
Gm40761	10	111199435	111203101	3667	*	K27ac_WT_peaks_11442	40.8303	37.1793	64.044	61.9561	-0.629368	1.9293	0.00275846
Zmiz1os1	14	25345849	25347860	2012	*	K27ac_WT_peaks_14741	40.8393	37.1854	64.0453	61.959	-0.629339	1.92937	0.00275976
Gm26279	3	94823481	94826810	3330	*	K27ac_WT_peaks_3425	60.02	54.0044	85.2426	82.7578	-0.533586	2.3813	0.00276157
Rac1	5	143495200	143499345	4146	*	K27ac_WT_peaks_6096	228.996	207.004	257.716	252.26	-0.287648	4.09907	0.00276274
Gm57204	7	101185637	101188138	2502	*	K27ac_CKO_peaks_7366	67.5787	61.4328	43.191	41.8183	0.654692	1.99587	0.00276938
Cln8	8	14937990	14941080	3091	*	K27ac_CKO_peaks_7860	213.756	193.283	242.631	237.366	-0.296958	4.0071	0.00276966
Cyp4f18	8	72769438	72774059	4622	*	K27ac_CKO_peaks_8140	157.304	141.578	112.38	109.652	0.399412	3.2485	0.00277554
Gm4841	18	60401454	60403348	1895	*	K27ac_WT_peaks_18307	9.77967	9.22026	23.9028	23.0973	-1.11239	0.410804	0.00277757
Vps45	3	95937708	95941193	3486	*	K27ac_CKO_peaks_3114	69.1697	62.8022	45.7175	44.2789	0.601284	2.0468	0.00277879
Cyth2	7	45463520	45465850	2331	*	K27ac_CKO_peaks_6986	126.22	113.757	88.5465	86.4616	0.440703	2.9259	0.00278078
Oasl1	5	115062870	115064075	1206	*	K27ac_WT_peaks_5780	115.183	103.725	80.4801	78.5227	0.457384	2.79373	0.0027859
Gm6091	8	127239093	127242223	3131	*	K27ac_CKO_peaks_8587	106.809	96.2063	135.064	131.917	-0.418696	3.10216	0.00278834
B4galnt1	10	126998610	127003775	5166	*	K27ac_CKO_peaks_10579	388.624	351.364	299.718	294.299	0.245713	4.59161	0.00279125
Gramd3	18	56588721	56592528	3808	*	K27ac_CKO_peaks_16788	122.556	110.441	84.003	82.0073	0.478338	2.87031	0.00279248
Ttc28	5	111262592	111264030	1439	*	K27ac_WT_peaks_5733	51.6272	47.3704	33.0574	31.9417	0.690072	1.62762	0.00279731
Stard7	2	127155528	127158952	3425	*	K27ac_CKO_peaks_2090	191.379	172.566	137.255	133.753	0.383947	3.53004	0.00279828
Stard13	5	151031815	151033875	2061	*	K27ac_WT_peaks_6203	32.3482	29.6559	53.9055	52.0936	-0.688708	1.6608	0.00280325
Gm57472	2	180081649	180084312	2664	*	K27ac_WT_peaks_2886	200.269	180.791	146.857	143.137	0.348391	3.60869	0.00280366
Myo1d	11	80393483	80399958	6476	*	K27ac_WT_peaks_12373	356.638	322.334	273.57	268.449	0.255602	4.46471	0.002804
Or2v1	11	48896305	48901066	4762	*	K27ac_WT_peaks_11953	78.9543	71.0368	105.32	102.664	-0.468233	2.71695	0.00280441
Gm38025	3	31443487	31445873	2387	*	K27ac_WT_peaks_3039	51.6388	47.3749	33.0597	31.9446	0.689809	1.62777	0.00280798
Gm48851	10	110914863	110915744	882	*	K27ac_WT_peaks_11432	5.62932	5.37079	17.2521	16.7478	-1.37772	-0.070687	0.00281497
Igha	12	113213735	113215592	1858	*	K27ac_WT_peaks_13695	86.8712	78.1685	58.8618	57.1438	0.53243	2.37639	0.00281507
Nmi	2	51843845	51845038	1194	*	K27ac_WT_peaks_1786	15.5259	14.4739	32.0862	30.9136	-0.921756	0.85954	0.00281891
Cdk13	13	17958438	17960960	2523	*	K27ac_WT_peaks_13857	64.7855	58.2664	90.2623	87.7319	-0.513517	2.47289	0.00281992
AW554918	18	25458043	25458451	409	*	K27ac_CKO_peaks_16613	10.6743	10.3257	4.04776	3.95226	1.64662	-0.589149	0.00282039
Gm26839	12	99527203	99529930	2728	*	K27ac_CKO_peaks_12513	89.4856	80.4939	60.8718	59.1257	0.523331	2.42051	0.00282636
2610035D17Rik	11	112991730	112994992	3263	*	K27ac_WT_peaks_12757	117.868	106.096	146.774	143.241	-0.400857	3.22922	0.00282811
Ccdc18	5	108366957	108367715	759	*	K27ac_CKO_peaks_5133	16.9097	16.0903	8.12296	7.87714	1.2514	0.0343029	0.00283012
Copz1	15	103179937	103183283	3347	*	K27ac_WT_peaks_16229	132.962	119.825	91.5787	89.4337	0.46285	2.98913	0.00283865
Rin2	2	145674043	145676644	2602	*	K27ac_WT_peaks_2480	91.5259	82.4898	120.914	118.065	-0.470701	2.91896	0.00285043
Fars2	13	36479334	36483299	3966	*	K27ac_WT_peaks_14010	34.4607	31.5369	56.4426	54.5548	-0.670682	1.7327	0.00285498
Piezo1	8	123263243	123266390	3148	*	K27ac_WT_peaks_9467	143.058	128.903	172.692	168.278	-0.364277	3.47966	0.0028581
Xylt1	7	117211045	117214313	3269	*	K27ac_WT_peaks_8278	185.614	167.284	135.234	131.776	0.362811	3.49594	0.00286222
Zranb3	1	127946342	127948652	2311	*	K27ac_WT_peaks_730	44.0085	39.9885	67.5768	65.4367	-0.608724	2.01516	0.00286676
Pogk	1	166233695	166237865	4171	*	K27ac_CKO_peaks_970	146.228	131.686	103.724	101.289	0.41305	3.14093	0.00287237
4930579D07Rik	17	4916799	4920574	3776	*	K27ac_CKO_peaks_15654	49.8568	45.1202	74.1551	71.8505	-0.578127	2.1613	0.00287488
Tnfaip8l1	17	56468191	56471473	3283	*	K27ac_CKO_peaks_16231	204.788	185.205	233.568	228.401	-0.301924	3.94939	0.00288571
Oxr1	15	41502393	41504193	1801	*	K27ac_CKO_peaks_14400	58.5183	53.4538	38.1364	36.8607	0.647869	1.80861	0.0028864
Ston1	17	88902354	88908524	6171	*	K27ac_WT_peaks_17943	144.131	129.886	173.722	169.28	-0.36255	3.48905	0.00289337
Gm11545	11	94642806	94645000	2195	*	K27ac_CKO_peaks_11537	41.0708	37.9314	25.474	24.5257	0.765075	1.29946	0.00289592
Mrtfb	16	13140666	13142251	1586	*	K27ac_WT_peaks_16338	27.6027	25.3965	49.3651	47.6355	-0.774803	1.50512	0.00289773
Trib2	12	15810333	15812096	1764	*	K27ac_WT_peaks_12993	22.8651	21.1342	41.7825	40.2179	-0.784372	1.26742	0.00289777
Cnot2	10	116339272	116341821	2550	*	K27ac_WT_peaks_11458	28.9547	27.0454	15.7855	15.2147	0.998125	0.771263	0.00289792
Gm12984	4	135033327	135036477	3151	*	K27ac_WT_peaks_4782	144.139	129.893	173.711	169.269	-0.362355	3.48902	0.00290854
Musk	4	58288773	58291246	2474	*	K27ac_WT_peaks_4243	82.0462	73.9427	55.332	53.6564	0.547332	2.29407	0.00291039
Cybc1	11	121119219	121120410	1192	*	K27ac_CKO_peaks_11952	106.348	95.6539	73.9519	72.0563	0.472934	2.67716	0.0029127
Gm14167	2	151370352	151374252	3901	*	K27ac_WT_peaks_2535	133.68	120.333	163.09	158.937	-0.375891	3.39121	0.00291484
Gm33248	7	129272207	129275289	3083	*	K27ac_WT_peaks_8437	29.1774	26.8241	49.8626	48.1374	-0.713158	1.54122	0.00292646
Pld5	1	175815512	175816733	1222	*	K27ac_CKO_peaks_1049	20.5635	19.4362	10.6751	10.325	1.114	0.309884	0.00292783
Atp10a	7	58325108	58329019	3912	*	K27ac_WT_peaks_7747	145.709	131.336	175.255	170.776	-0.360199	3.50293	0.00293086
Ifi214	1	173347925	173349622	1698	*	K27ac_CKO_peaks_1032	15.3472	14.6528	7.10282	6.89717	1.31774	-0.0981813	0.00293319
Gm57351	11	52190019	52193209	3191	*	K27ac_WT_peaks_12010	84.7437	76.3006	57.3573	55.6583	0.53721	2.34108	0.0029379
Zfp532	18	65797091	65799045	1955	*	K27ac_WT_peaks_18381	24.4423	22.5575	43.8079	42.1912	-0.762785	1.34085	0.00294009
Mir3075	14	25533459	25536210	2752	*	K27ac_WT_peaks_14751	268.986	243.059	296.926	291.08	-0.265987	4.31512	0.0029417
Msra	14	64370628	64371986	1359	*	K27ac_CKO_peaks_13966	26.3339	24.6655	14.763	14.2371	0.969561	0.660796	0.00294236
Gm47641	10	53253158	53256528	3371	*	K27ac_CKO_peaks_9949	108.943	98.016	75.9628	74.0456	0.466459	2.71311	0.00294264
Mir21c	8	128944316	128946808	2493	*	K27ac_WT_peaks_9578	24.4418	22.5576	43.808	42.1907	-0.762714	1.34082	0.00294275
H4c6	13	23734960	23736931	1972	*	K27ac_CKO_peaks_12860	70.2488	63.7672	45.2084	43.7885	0.638717	2.05315	0.00294484
Sorl1	9	41939482	41941268	1787	*	K27ac_CKO_peaks_8831	97.4015	87.5895	65.3916	63.6047	0.533729	2.53227	0.00294684
Gm7423	17	15545973	15548812	2840	*	K27ac_WT_peaks_17117	50.3968	45.5897	74.673	72.3531	-0.574026	2.17293	0.00295104
Pdxk-ps	17	32308388	32311501	3114	*	K27ac_WT_peaks_17369	147.397	132.73	104.721	102.257	0.410269	3.15271	0.00295842
Gm19276	15	10814155	10819419	5265	*	K27ac_WT_peaks_15435	90.9936	82.0123	117.895	115.112	-0.441025	2.89484	0.00296051
Gm55413	4	80921566	80922340	775	*	K27ac_CKO_peaks_3856	12.2292	11.7707	5.06512	4.9349	1.5053	-0.406307	0.0029659
Stn1	19	47524853	47527453	2601	*	K27ac_CKO_peaks_17515	191.116	172.872	220.029	214.981	-0.312248	3.85775	0.00296629
Psd3	8	68649680	68651595	1916	*	K27ac_WT_peaks_8937	27.5982	25.4037	47.8462	46.1553	-0.727742	1.47753	0.00296694
Gm43598	5	150523762	150525285	1524	*	K27ac_CKO_peaks_5623	149.988	135.046	106.758	104.234	0.406704	3.17867	0.00297745
Tusc3	8	39495740	39499977	4238	*	K27ac_WT_peaks_8823	32.8739	30.1259	54.4133	52.5879	-0.680527	1.67708	0.00297751
Anks1	17	28144179	28146806	2628	*	K27ac_WT_peaks_17264	125.858	113.257	154.9	151.05	-0.38627	3.31247	0.00298097
Serpinb1a	13	33032333	33036951	4619	*	K27ac_WT_peaks_13966	165.172	148.64	118.987	116.021	0.385457	3.32278	0.00298189
Hpcal1	12	17772526	17779153	6628	*	K27ac_WT_peaks_13016	393.763	356.305	424.627	417.357	-0.240664	4.84516	0.00298261
Top2a	11	98914303	98916618	2316	*	K27ac_CKO_peaks_11615	65.4661	59.5525	43.192	41.8052	0.612138	1.96959	0.00298891
Gm32679	16	29683054	29685707	2654	*	K27ac_CKO_peaks_15205	52.1658	47.8421	33.5648	32.4345	0.681353	1.64436	0.00299741
Pde3b	7	114049338	114053091	3754	*	K27ac_WT_peaks_8253	116.294	104.742	81.4871	79.5158	0.451754	2.80877	0.00300727
Pde3b	7	114049426	114053075	3650	*	K27ac_CKO_peaks_7474	116.294	104.742	81.4871	79.5158	0.451754	2.80877	0.00300727
Gm57215	7	144524489	144527509	3021	*	K27ac_WT_peaks_8590	76.3266	68.6495	102.317	99.6864	-0.472123	2.67297	0.0030135
1700027J07Rik	10	43632963	43636395	3433	*	K27ac_CKO_peaks_9915	104.265	93.7707	72.4418	70.5627	0.476048	2.64854	0.0030139
Lmo7	14	102099163	102101661	2499	*	K27ac_CKO_peaks_14150	37.1072	33.8892	59.4889	57.5012	-0.647988	1.81599	0.00301588
Mapkapk3	9	107155628	107158976	3349	*	K27ac_WT_peaks_10386	414.367	374.757	321.35	315.667	0.236477	4.68739	0.00302681
Galnt2	8	124990900	124994921	4022	*	K27ac_WT_peaks_9508	219.016	198.014	250.683	245.303	-0.310346	4.04836	0.00302788
Rbm47	5	66269300	66272508	3209	*	K27ac_WT_peaks_5439	148.347	133.756	177.765	173.228	-0.355852	3.52559	0.00303055
Tmem161b	13	84368789	84371467	2679	*	K27ac_WT_peaks_14391	46.1524	41.8549	71.6167	69.3844	-0.632092	2.0901	0.0030317
Trav15-1-dv6-1	14	53796466	53800621	4156	*	K27ac_CKO_peaks_13844	34.7437	32.2553	20.8917	20.1088	0.830012	1.05936	0.00303275
Itga9	9	118565102	118568467	3366	*	K27ac_WT_peaks_10526	50.9178	46.0479	75.1766	72.8415	-0.569834	2.1843	0.00303445
Meaf6	4	124977330	124979248	1919	*	K27ac_CKO_peaks_4121	77.1846	69.7554	51.8016	50.1969	0.563065	2.2069	0.00303503
Usp35	7	96980313	96982975	2663	*	K27ac_WT_peaks_8024	151.903	137.019	181.315	176.695	-0.351546	3.5566	0.00303756
Fgf1	18	39061544	39063718	2175	*	K27ac_CKO_peaks_16706	80.5165	72.4768	108.855	106.162	-0.490808	2.75597	0.00304125
Ubash3a	17	31433923	31436959	3037	*	K27ac_CKO_peaks_15967	150.563	135.558	107.273	104.734	0.405002	3.18449	0.00304681
Atxn7	14	8380603	8382674	2072	*	K27ac_WT_peaks_14670	114.211	102.842	79.9828	78.032	0.454585	2.78273	0.00305091
Gm36264	13	9092319	9095677	3359	*	K27ac_WT_peaks_13809	47.725	43.2597	71.6183	69.3897	-0.585689	2.10822	0.00305407
Cd37	7	44886277	44889568	3292	*	K27ac_CKO_peaks_6972	264.142	238.838	196.127	191.878	0.31479	4.01356	0.00305801
Dtd1	2	144559356	144562717	3362	*	K27ac_CKO_peaks_2241	123.074	110.927	86.5186	84.4753	0.440224	2.89136	0.00306235
Spag5	11	78190623	78193005	2383	*	K27ac_CKO_peaks_11336	59.08	53.9385	38.6449	37.3563	0.640411	1.8235	0.00307492
Cgnl1	9	71570340	71572212	1873	*	K27ac_WT_peaks_10133	76.8554	69.1271	102.816	100.181	-0.469726	2.68106	0.00307681
Atg10	13	91369790	91372919	3130	*	K27ac_WT_peaks_14410	152.988	138.02	182.337	177.694	-0.349873	3.56553	0.00307903
Unc13a	8	72080032	72083000	2969	*	K27ac_WT_peaks_9005	115.744	104.2	144.209	140.776	-0.40094	3.20405	0.00309113
Slc22a23	13	34437460	34440341	2882	*	K27ac_WT_peaks_13984	59.4882	53.5218	86.2566	83.7471	-0.563851	2.38624	0.00309493
Cenpk	13	104362219	104365664	3446	*	K27ac_CKO_peaks_13468	87.8956	79.069	59.8723	58.138	0.523202	2.39613	0.00309541
Spint1	2	119067634	119070805	3172	*	K27ac_WT_peaks_2193	122.103	109.881	150.838	147.143	-0.390511	3.27273	0.00309817
Tnks1bp1	2	84889136	84891928	2793	*	K27ac_WT_peaks_2025	121.046	108.929	152.358	148.622	-0.417552	3.27539	0.00311204
Xylt1	7	117211087	117214334	3248	*	K27ac_CKO_peaks_7499	184.58	166.338	134.728	131.283	0.360451	3.48905	0.00312286
Mtg2	2	179711746	179717285	5540	*	K27ac_WT_peaks_2876	115.294	103.797	143.693	140.278	-0.401288	3.19853	0.0031285
Cfap54	10	92884438	92889166	4729	*	K27ac_CKO_peaks_10319	104.788	94.2446	72.9473	71.062	0.47266	2.65681	0.00313709
Gm31108	6	143058521	143062455	3935	*	K27ac_CKO_peaks_6556	169.977	152.991	123.051	119.941	0.377138	3.36624	0.00314282
Gm20544	18	75475191	75478183	2993	*	K27ac_CKO_peaks_16941	173.131	155.85	125.598	122.399	0.373302	3.39365	0.00314497
Arhgef5	6	43242210	43244790	2581	*	K27ac_WT_peaks_6463	82.6153	74.3781	108.837	106.163	-0.454592	2.77117	0.00314576
Mettl24	10	40599452	40602425	2974	*	K27ac_WT_peaks_10871	29.7017	27.2973	50.3646	48.6307	-0.703439	1.55884	0.00314924
Zfp507	7	35501347	35503222	1876	*	K27ac_CKO_peaks_6919	66.4872	60.4765	42.6838	41.3149	0.651064	1.97609	0.00315129
Stard13	5	151026464	151028764	2301	*	K27ac_WT_peaks_6202	33.3991	30.5959	54.919	53.08	-0.672447	1.69316	0.00316244
Oas1g	5	121024079	121026548	2470	*	K27ac_WT_peaks_5842	33.4026	30.598	54.9193	53.0806	-0.672443	1.6932	0.00316261
Pheta1	5	121989137	121992688	3552	*	K27ac_WT_peaks_5858	82.6325	74.3942	108.833	106.159	-0.454292	2.77121	0.00316576
Gm44666	7	67531031	67535067	4037	*	K27ac_CKO_peaks_7079	54.8143	50.1805	35.596	34.4056	0.66137	1.71708	0.00316597
Mlph	1	90854544	90856741	2198	*	K27ac_WT_peaks_552	33.3971	30.5952	54.9174	53.0781	-0.672356	1.69312	0.00316652
Med12l	3	59219297	59222165	2869	*	K27ac_WT_peaks_3197	159.196	143.729	188.406	183.641	-0.341965	3.61708	0.00317629
Rad51b	12	79366025	79368399	2375	*	K27ac_WT_peaks_13366	77.7388	70.2264	52.3113	50.6964	0.557934	2.21817	0.00318047
Itga4	2	79083741	79087637	3897	*	K27ac_CKO_peaks_1831	250.993	226.992	188.595	184.424	0.299762	3.94796	0.00319167
Ctdsp1	1	74432578	74437526	4949	*	K27ac_WT_peaks_404	299.414	270.61	326.565	320.442	-0.251863	4.45992	0.00319331
Casp2	6	42241163	42243686	2524	*	K27ac_WT_peaks_6456	112.046	100.893	140.157	136.856	-0.405233	3.16129	0.00319337
Bbs9	9	22395678	22397521	1844	*	K27ac_WT_peaks_9722	28.1235	25.8788	48.3495	46.6515	-0.717408	1.49602	0.00319369
Gm18709	8	121451115	121456641	5527	*	K27ac_CKO_peaks_8516	139.986	126.11	97.1296	94.867	0.447904	3.06564	0.00320348
Eif3c	7	126145999	126146794	796	*	K27ac_WT_peaks_8364	12.3876	11.6126	27.4868	26.5132	-0.998279	0.627639	0.00323021
Gm13480	2	49701596	49704610	3015	*	K27ac_WT_peaks_1779	185.848	168.111	214.51	209.493	-0.314395	3.81965	0.00323203
Snx24	18	53385055	53390053	4999	*	K27ac_WT_peaks_18261	112.083	100.926	140.143	136.842	-0.404621	3.1613	0.00323971
Gm32569	1	164641882	164643457	1576	*	K27ac_CKO_peaks_950	50.5729	46.4312	32.5507	31.4482	0.684887	1.60227	0.00324083
Ighv1-53	12	115121677	115124391	2715	*	K27ac_CKO_peaks_12694	115.752	104.233	79.4637	77.5288	0.482992	2.79004	0.003241
Flvcr2	12	85828090	85828873	784	*	K27ac_WT_peaks_13468	9.25823	8.74183	22.8793	22.1205	-1.12147	0.351098	0.00324229
Rnh1	7	140751440	140753905	2466	*	K27ac_WT_peaks_8536	183.8	166.258	215.526	210.48	-0.337104	3.81611	0.00324708
Cyb5a	18	84869112	84872843	3732	*	K27ac_CKO_peaks_17018	223.191	201.78	251.179	245.808	-0.286409	4.06231	0.00325481
Gm18789	9	14836308	14838869	2562	*	K27ac_CKO_peaks_8682	72.9004	66.0446	48.76	47.2434	0.575833	2.12612	0.00325658
Smurf1	5	144889402	144892762	3361	*	K27ac_WT_peaks_6116	107.823	97.1164	135.564	132.401	-0.410663	3.11108	0.00326563
Itpripl2	7	118087227	118088149	923	*	K27ac_WT_peaks_8288	48.782	44.1875	72.6318	70.3729	-0.576639	2.13201	0.00326808
Neurl3	1	36303087	36306637	3551	*	K27ac_CKO_peaks_104	262.025	236.925	197.646	193.363	0.292126	4.01193	0.00327369
Gm37169	2	32381982	32386711	4730	*	K27ac_WT_peaks_1637	299.355	270.531	227.831	223.176	0.273099	4.20831	0.00327425
Mindy2	9	70563313	70564812	1500	*	K27ac_CKO_peaks_9165	113.66	102.319	77.9599	76.0378	0.486268	2.76359	0.0032798
Gm48704	13	35747752	35751214	3463	*	K27ac_WT_peaks_14002	31.8167	29.1865	52.8927	51.1095	-0.682919	1.63601	0.00328005
Axin1	17	26356290	26358976	2687	*	K27ac_CKO_peaks_15860	137.192	123.611	95.1174	92.8969	0.450693	3.03731	0.00329007
Rps15a	7	117701130	117706087	4958	*	K27ac_WT_peaks_8280	132.686	119.433	161.56	157.459	-0.372746	3.3789	0.00329951
Pak1	7	97479859	97481545	1687	*	K27ac_CKO_peaks_7301	26.8628	25.1378	15.2736	14.7268	0.945576	0.693306	0.0033022
Gm20544	18	75472866	75478248	5383	*	K27ac_WT_peaks_18452	262.606	237.447	198.151	193.862	0.291489	4.01529	0.00330612
A730004F24Rik	1	186238263	186241712	3450	*	K27ac_CKO_peaks_1170	78.3023	70.705	52.819	51.1941	0.553073	2.22936	0.00331977
Large1	8	73886501	73890851	4351	*	K27ac_WT_peaks_9044	38.1675	34.8307	60.5021	58.49	-0.634958	1.84515	0.00332124
Gbp11	5	105493383	105495605	2223	*	K27ac_CKO_peaks_5093	46.1216	41.8555	69.5954	67.414	-0.58896	2.06549	0.00332535
Ptpn12	5	21247952	21252579	4628	*	K27ac_WT_peaks_5097	190.113	171.965	218.525	213.492	-0.30965	3.84892	0.00332746
Nsmce2	15	59351434	59359049	7616	*	K27ac_WT_peaks_15666	293.064	264.854	320.045	313.986	-0.253098	4.43013	0.00333249
Cblif	19	11741941	11744604	2664	*	K27ac_CKO_peaks_17201	98.997	89.0197	66.9048	65.1002	0.52213	2.55899	0.00333261
Arhgap21	2	20947943	20950803	2861	*	K27ac_WT_peaks_1458	56.2813	50.7158	80.7225	78.2838	-0.539806	2.29938	0.00333516
Pla2g6	15	79205977	79209258	3282	*	K27ac_CKO_peaks_14664	259.508	234.502	286.882	281.135	-0.266777	4.26477	0.00333597
Gm56937	6	31088381	31094503	6123	*	K27ac_CKO_peaks_5745	398.972	361.027	424.604	417.345	-0.22171	4.85399	0.00333833
Pkp2	16	16040511	16044164	3654	*	K27ac_CKO_peaks_15090	56.2743	50.711	80.7173	78.2771	-0.539733	2.29931	0.00333952
Pcca	14	122770922	122775843	4922	*	K27ac_WT_peaks_15369	82.6283	74.4036	110.849	108.146	-0.482018	2.78633	0.00334362
Ifit3	19	34559626	34561201	1576	*	K27ac_WT_peaks_18917	50.4064	45.5802	76.1723	73.8065	-0.603679	2.18992	0.00334551
Gm29454	1	119436240	119438553	2314	*	K27ac_WT_peaks_688	89.95	81.0612	116.373	113.612	-0.437375	2.87725	0.00335652
Gnl2	4	124916300	124918389	2090	*	K27ac_CKO_peaks_4118	31.0672	28.9333	18.3371	17.6629	0.871307	0.901837	0.00336017
Rab22a	2	173512790	173517925	5136	*	K27ac_WT_peaks_2847	79.5044	71.5371	105.319	102.671	-0.458727	2.72101	0.00336182
Gimap3	6	48745360	48749372	4013	*	K27ac_WT_peaks_6493	189.299	170.685	138.771	135.23	0.352447	3.5278	0.00336228
Klf13	7	63584740	63590364	5625	*	K27ac_WT_peaks_7760	574.445	520.339	454.672	447.356	0.202277	5.17073	0.00336353
Gstk1	6	42222584	42223601	1018	*	K27ac_CKO_peaks_5815	40.8159	37.1737	63.5421	61.4642	-0.617585	1.92243	0.00336576
Mamdc2	19	23299758	23302181	2424	*	K27ac_CKO_peaks_17280	68.6438	62.3308	45.7265	44.2864	0.590421	2.0406	0.00336677
Gm5533	1	181679468	181681276	1809	*	K27ac_CKO_peaks_1121	140.983	126.995	100.16	97.8307	0.41266	3.09008	0.00336707
Nf2	11	4796529	4799897	3369	*	K27ac_WT_peaks_11648	158.982	143.072	114.398	111.599	0.388539	3.26751	0.00336805
F830045P16Rik	2	129330735	129332553	1819	*	K27ac_CKO_peaks_2125	93.7301	84.2971	62.8831	61.1244	0.538549	2.47759	0.00337492
Il36g	2	24076039	24078418	2380	*	K27ac_CKO_peaks_1387	96.3263	86.6249	64.8929	63.108	0.5298	2.51872	0.00337573
Rab31	17	65969950	65971609	1660	*	K27ac_WT_peaks_17695	70.0322	62.9718	97.3032	94.7029	-0.517418	2.58074	0.00338564
Gm56979	6	124453496	124457050	3555	*	K27ac_WT_peaks_7059	80.0258	72.0138	105.829	103.179	-0.45698	2.72892	0.00339324
Smox	2	131319992	131322769	2778	*	K27ac_CKO_peaks_2158	140.414	126.494	97.6366	95.3627	0.444614	3.07167	0.00339542
Gm34853	8	35899441	35901647	2207	*	K27ac_CKO_peaks_7969	119.931	108.061	84.5075	82.4906	0.439819	2.856	0.00339635
Eml1	12	108357565	108360374	2810	*	K27ac_WT_peaks_13609	80.0174	72.0046	105.822	103.17	-0.456886	2.72882	0.0033999
Ubac2	14	122249380	122254288	4909	*	K27ac_WT_peaks_15364	353.58	319.564	272.07	266.964	0.251283	4.45433	0.00340658
Sppl2a	2	126774295	126776356	2062	*	K27ac_WT_peaks_2273	104.68	94.3015	132.053	128.978	-0.413829	3.07174	0.00341294
Apbb2	5	66766742	66769963	3222	*	K27ac_WT_peaks_5448	56.8159	51.1873	81.2264	78.7841	-0.536226	2.3099	0.00341668
Kansl1	11	104277683	104279006	1324	*	K27ac_CKO_peaks_11692	53.2254	48.7751	34.5793	33.4194	0.664516	1.6771	0.00342373
Rnf166	8	123190218	123192376	2159	*	K27ac_WT_peaks_9463	114.214	102.832	142.194	138.829	-0.399333	3.18441	0.00342674
Gm20461	17	34858231	34861420	3190	*	K27ac_WT_peaks_17426	120.529	108.476	148.804	145.186	-0.389141	3.25387	0.00342845
Slc36a3	11	55021706	55024154	2449	*	K27ac_CKO_peaks_11052	172.603	155.362	123.06	119.938	0.39877	3.37877	0.00343091
Ptprm	17	67439746	67442896	3151	*	K27ac_WT_peaks_17714	53.0797	47.9322	77.1924	74.8166	-0.552814	2.2293	0.00343142
Smad7	18	75502367	75503699	1333	*	K27ac_CKO_peaks_16943	121.947	109.899	86.0276	83.9884	0.436204	2.88075	0.00343268
Ttll1	15	83382007	83384795	2789	*	K27ac_WT_peaks_15995	61.0728	54.9398	85.7471	83.2639	-0.51843	2.39615	0.00343295
Sash1	10	8761575	8764385	2811	*	K27ac_CKO_peaks_9666	61.0618	54.9303	85.7371	83.251	-0.518285	2.39603	0.00344221
Camp	9	109676189	109679649	3461	*	K27ac_CKO_peaks_9458	126.758	114.24	89.556	87.4493	0.429753	2.93611	0.00344288
Clint1	11	45742460	45747385	4926	*	K27ac_WT_peaks_11927	336.657	304.222	254.958	250.041	0.275967	4.37369	0.00344674
Wdfy1	1	79736859	79739491	2633	*	K27ac_WT_peaks_439	137.819	124.108	166.617	162.368	-0.364218	3.42761	0.00345154
Lrmda	14	22069223	22071170	1948	*	K27ac_WT_peaks_14728	119.975	107.973	150.841	147.162	-0.415573	3.26196	0.00345822
Dhodh	8	110332449	110336117	3669	*	K27ac_CKO_peaks_8402	163.26	146.913	117.967	115.037	0.381397	3.30744	0.00348049
Ptp4a1	1	30958746	30961956	3211	*	K27ac_WT_peaks_75	86.3253	77.7055	57.348	55.6594	0.562775	2.35628	0.00348463
Fgd6	10	93931223	93934675	3453	*	K27ac_WT_peaks_11323	66.3209	59.644	91.2711	88.7339	-0.497344	2.49589	0.00349057
Gm43437	3	57544667	57546706	2040	*	K27ac_WT_peaks_3179	32.3404	29.6564	53.3979	51.6008	-0.674467	1.65252	0.00349182
Nav2	7	49120884	49124735	3852	*	K27ac_WT_peaks_7726	75.8312	68.2016	101.307	98.6909	-0.466511	2.66082	0.00351346
Tmprss2	16	97394261	97396232	1972	*	K27ac_WT_peaks_16977	41.3475	37.6457	64.0421	61.958	-0.6118	1.93603	0.00351628
4933406I18Rik	7	114013438	114017682	4245	*	K27ac_CKO_peaks_7473	124.578	112.28	88.0351	85.9592	0.431405	2.91201	0.00351925
Antxr2	5	98164191	98169551	5361	*	K27ac_WT_peaks_5601	290.991	263.002	218.272	213.741	0.295475	4.15854	0.00352647
Efna5	17	63089857	63091342	1486	*	K27ac_CKO_peaks_16262	36.5709	33.4192	58.4738	56.5167	-0.641782	1.7937	0.00353755
Epg5	18	78015939	78017571	1633	*	K27ac_CKO_peaks_16963	46.8722	43.1305	30.0273	28.973	0.70175	1.49604	0.00353948
Itih1	14	30663020	30667336	4317	*	K27ac_WT_peaks_14805	155.595	140.409	184.347	179.659	-0.342179	3.58504	0.00353982
Arhgap24	5	102646503	102647375	873	*	K27ac_CKO_peaks_5063	46.8716	43.1301	30.0274	28.9731	0.701738	1.49603	0.00354003
Lyplal1	1	185848772	185850883	2112	*	K27ac_WT_peaks_1243	20.2436	18.7564	39.2405	37.7602	-0.859441	1.15558	0.00355267
LTO1	7	144480944	144483533	2590	*	K27ac_WT_peaks_8589	66.8577	60.1256	91.7726	89.233	-0.494368	2.5051	0.00356633
Arfgap3	15	83226047	83229726	3680	*	K27ac_WT_peaks_15987	115.795	104.247	143.703	140.284	-0.395201	3.20133	0.00357455
Pkp2	16	16040515	16044776	4262	*	K27ac_WT_peaks_16371	62.1121	55.8719	86.7455	84.2508	-0.512148	2.4156	0.00358285
Tmem163	1	127603283	127606079	2797	*	K27ac_CKO_peaks_649	44.7577	41.2368	28.5122	27.4868	0.716214	1.43011	0.00358632
Cdh1	8	107346056	107347308	1253	*	K27ac_WT_peaks_9291	66.8726	60.139	91.7684	89.2298	-0.494038	2.50513	0.00358857
Acin1	14	54891072	54891983	912	*	K27ac_CKO_peaks_13863	44.7603	41.2373	28.5123	27.4878	0.716057	1.43017	0.00359378
Fosl2	5	32292931	32297223	4293	*	K27ac_WT_peaks_5213	288.921	261.099	315.52	309.511	-0.252707	4.40966	0.00359395
Ncf4	15	78126839	78134555	7717	*	K27ac_CKO_peaks_14637	589.256	533.822	462.703	455.304	0.213477	5.20217	0.00359454
Magi1	6	94239850	94242582	2733	*	K27ac_WT_peaks_6806	30.754	28.2421	51.3744	49.6277	-0.685545	1.59364	0.00359486
Gm14125	2	150148291	150149391	1101	*	K27ac_CKO_peaks_2268	44.7628	41.2385	28.5119	27.488	0.716014	1.43021	0.00359586
Sema4d	13	51889867	51891779	1913	*	K27ac_WT_peaks_14162	205.932	186.03	152.394	148.57	0.333427	3.65452	0.00359838
Celf2	2	6737946	6739481	1536	*	K27ac_CKO_peaks_1285	35.7999	33.2016	21.9129	21.0872	0.799867	1.10833	0.00360076
Gm49313	15	38253615	38255796	2182	*	K27ac_WT_peaks_15551	30.7571	28.2445	51.3722	49.6261	-0.685413	1.59366	0.00360142
Gm56418	2	167912525	167916442	3918	*	K27ac_WT_peaks_2795	50.4016	45.6037	74.1504	71.8463	-0.563081	2.16712	0.00360301
Rprd1b	2	157890408	157891999	1592	*	K27ac_CKO_peaks_2394	25.2859	23.7142	14.2516	13.7484	0.966813	0.610771	0.00360431
Prdm8	5	98307276	98310171	2896	*	K27ac_CKO_peaks_5036	25.2862	23.714	14.2517	13.7484	0.966744	0.610786	0.00360683
Ap1ar	3	127630544	127632098	1555	*	K27ac_CKO_peaks_3352	64.9188	59.0686	43.1915	41.7997	0.601196	1.96286	0.00360789
Eps8	6	137533526	137537815	4290	*	K27ac_WT_peaks_7211	338.185	305.801	368.29	361.695	-0.252439	4.63377	0.00360794
Ago2	15	73033857	73037412	3556	*	K27ac_CKO_peaks_14563	359.331	324.771	273.545	268.434	0.26647	4.47054	0.00360986
Itgb3	11	104498938	104501191	2254	*	K27ac_WT_peaks_12668	160.525	144.449	115.906	113.054	0.383218	3.2834	0.00361798
Igfbp7	5	77505312	77506733	1422	*	K27ac_WT_peaks_5511	54.1594	48.8723	78.1974	75.8046	-0.544722	2.25126	0.00363881
Piezo1	8	123272920	123277100	4181	*	K27ac_CKO_peaks_8535	344.968	311.953	370.795	364.182	-0.233807	4.65236	0.0036402
Gm12647	4	93882170	93882916	747	*	K27ac_WT_peaks_4358	4.08002	3.92003	14.1875	13.8123	-1.52051	-0.3392	0.00364788
Fyb	15	6630558	6633562	3005	*	K27ac_CKO_peaks_14249	142.629	128.465	101.691	99.3176	0.40676	3.10837	0.0036512
Rin2	2	145515959	145518312	2354	*	K27ac_WT_peaks_2477	41.8766	38.1151	64.5448	62.4546	-0.60631	1.9495	0.00366039
Rbms1	2	60577249	60580057	2809	*	K27ac_WT_peaks_1839	50.9215	46.0593	74.662	72.3427	-0.559263	2.17859	0.00368351
Gm30034	10	26395688	26397711	2024	*	K27ac_CKO_peaks_9814	29.4906	27.5093	17.3151	16.6846	0.886125	0.830708	0.00368425
Vmp1	11	86541079	86544716	3638	*	K27ac_WT_peaks_12435	179.378	161.576	131.175	127.826	0.359446	3.44927	0.00368456
Gm24258	14	67210587	67215089	4503	*	K27ac_CKO_peaks_14000	132.61	119.362	161.028	156.948	-0.368641	3.37616	0.0036896
Gm15494	7	4454466	4458360	3895	*	K27ac_WT_peaks_7341	63.1469	56.7997	87.7591	85.255	-0.506583	2.43488	0.00369663
Tnfrsf22	7	143189199	143190932	1734	*	K27ac_WT_peaks_8574	88.3533	79.6045	114.368	111.634	-0.435969	2.85232	0.00369899
1700001G11Rik	14	66534198	66537575	3378	*	K27ac_WT_peaks_15119	117.894	106.123	145.754	142.253	-0.390355	3.22372	0.00370611
Ighv1-12	12	114578772	114580229	1458	*	K27ac_CKO_peaks_12682	40.5452	37.4556	25.475	24.5249	0.747452	1.28887	0.00371412
Cd3d	9	44895981	44898873	2893	*	K27ac_CKO_peaks_8872	209.116	188.95	152.408	148.595	0.354806	3.66702	0.00371423
Sos1	17	80733768	80736207	2440	*	K27ac_WT_peaks_17826	22.8633	21.1367	41.2742	39.7264	-0.766146	1.25665	0.0037174
Gm44207	6	89321764	89323194	1431	*	K27ac_WT_peaks_6766	88.376	79.6261	114.368	111.636	-0.435727	2.8524	0.00371822
Gm13480	2	49701352	49704596	3245	*	K27ac_CKO_peaks_1660	192.17	173.825	220.021	214.981	-0.304396	3.86131	0.0037191
Pptc7	5	122452832	122456564	3733	*	K27ac_WT_peaks_5864	185.64	167.318	136.231	132.748	0.352235	3.5005	0.003721
Spint1	2	119067481	119070821	3341	*	K27ac_CKO_peaks_2015	125.27	112.723	153.389	149.59	-0.378562	3.30193	0.00373634
Maml2	9	13579593	13581159	1567	*	K27ac_CKO_peaks_8663	67.9416	61.0984	92.7609	90.2152	-0.487982	2.52326	0.00375979
Terb1	8	105198308	105199646	1339	*	K27ac_WT_peaks_9250	8.73718	8.26277	21.8561	21.1438	-1.13174	0.288802	0.0037777
[truncated: 27,633 more rows]
